# Supplementary material for: De Novo RNA Sequencing and Expression Analysis of Aconitum carmichaelii to Analyze Key Genes Involved in the Biosynthesis of Diterpene Alkaloids
Source: Molecules. 2017 Dec 5;22(12):2155. doi: 10.3390/molecules22122155 (PMC6150021; doi:10.3390/molecules22122155)
Supplement: Supplementary file 1 [file molecules-22-02155-s001.zip]

Archive with 16 entries (15 files):
- supplementary-revised/
- supplementary-revised/ESM_10_v1.xls
- supplementary-revised/ESM_11_v1.xls
- supplementary-revised/ESM_12_v1.xls
- supplementary-revised/ESM_13_v1.pdf
- supplementary-revised/ESM_14_v1.xls
- supplementary-revised/ESM_15_v1.xls
- supplementary-revised/ESM_1_v1.pdf
- supplementary-revised/ESM_2_v1.pdf
- supplementary-revised/ESM_3_v1.pdf
- supplementary-revised/ESM_4_v1.xls
- supplementary-revised/ESM_5_v1.xls
- supplementary-revised/ESM_6_v1.xls
- supplementary-revised/ESM_7_v1.pdf
- supplementary-revised/ESM_8_v1.xls
- supplementary-revised/ESM_9_v1.xls
