# Supplementary material for: De Novo RNA Sequencing and Expression Analysis of Aconitum carmichaelii to Analyze Key Genes Involved in the Biosynthesis of Diterpene Alkaloids
Source: Molecules. 2017 Dec 5;22(12):2155. doi: 10.3390/molecules22122155 (PMC6150021; doi:10.3390/molecules22122155)
Supplement: Supplementary file 1 [file molecules-22-02155-s001.zip › supplementary-revised/ESM_10_v1.xls]

## Sheet: Flower
Transcript_id	FPKM_Flower	Pathway
TR44703|c0_g2_i2	11.55	alpha-Linolenic acid metabolism
TR44703|c0_g2_i6	9.52	alpha-Linolenic acid metabolism
TR49680|c0_g1_i1	4.2	alpha-Linolenic acid metabolism
TR52451|c0_g1_i1	3.64	Amino sugar and nucleotide sugar metabolism, Neomycin, kanamycin and gentamicin biosynthesis, Galactose metabolism, Starch and sucrose metabolism, Glycolysis / Gluconeogenesis, Streptomycin biosynthesis, Biosynthesis of antibiotics, Fructose and mannose metabolism
TR63731|c0_g1_i1	3.28	Amino sugar and nucleotide sugar metabolism, Neomycin, kanamycin and gentamicin biosynthesis, Galactose metabolism, Starch and sucrose metabolism, Glycolysis / Gluconeogenesis, Streptomycin biosynthesis, Biosynthesis of antibiotics, Fructose and mannose metabolism
TR16589|c0_g1_i1	4.2	Aminoacyl-tRNA biosynthesis
TR29398|c0_g4_i1	2.33	Aminoacyl-tRNA biosynthesis
TR42383|c0_g2_i1	1.29	Aminoacyl-tRNA biosynthesis
TR15007|c0_g1_i1	4.97	Aminobenzoate degradation
TR35344|c1_g1_i1	55.57	Aminobenzoate degradation, Methane metabolism, Biosynthesis of antibiotics, Glycine, serine and threonine metabolism
TR35408|c0_g1_i1	8.58	Ascorbate and aldarate metabolism
TR16085|c0_g1_i1	3.14	Ascorbate and aldarate metabolism
TR12015|c0_g1_i1	2.44	Ascorbate and aldarate metabolism
TR9666|c0_g1_i1	5.69	beta-Alanine metabolism, Butanoate metabolism, Alanine, aspartate and glutamate metabolism, Taurine and hypotaurine metabolism
TR33353|c0_g2_i1	1.14	beta-Alanine metabolism, Propanoate metabolism, Butanoate metabolism, Alanine, aspartate and glutamate metabolism
TR39962|c0_g3_i1	8.79	beta-Alanine metabolism, Tropane, piperidine and pyridine alkaloid biosynthesis, Isoquinoline alkaloid biosynthesis, Phenylalanine metabolism, Tyrosine metabolism, Glycine, serine and threonine metabolism
TR39962|c0_g2_i1	2.96	beta-Alanine metabolism, Tropane, piperidine and pyridine alkaloid biosynthesis, Isoquinoline alkaloid biosynthesis, Phenylalanine metabolism, Tyrosine metabolism, Glycine, serine and threonine metabolism
TR52752|c0_g1_i1	1.59	Biosynthesis of antibiotics, Alanine, aspartate and glutamate metabolism, Purine metabolism
TR44402|c1_g1_i7	1.83	Biosynthesis of unsaturated fatty acids, Valine, leucine and isoleucine degradation, Fatty acid elongation, Tryptophan metabolism, Propanoate metabolism, Benzoate degradation, Limonene and pinene degradation, Phenylalanine metabolism, Biosynthesis of antibiotics, Geraniol degradation, Fatty acid degradation, Lysine degradation, beta-Alanine metabolism, alpha-Linolenic acid metabolism, Aminobenzoa…
TR46350|c1_g1_i1	157.07	Carotenoid biosynthesis
TR37159|c1_g1_i1	3.29	Cutin, suberine and wax biosynthesis
TR45212|c2_g1_i2	4.41	Cysteine and methionine metabolism
TR13055|c0_g1_i1	2.18	Cysteine and methionine metabolism
TR13055|c0_g2_i1	1.75	Cysteine and methionine metabolism
TR16450|c0_g1_i1	12.99	Diterpenoid biosynthesis
TR60144|c0_g1_i1	3.62	Diterpenoid biosynthesis
TR39431|c0_g2_i1	2.24	Drug metabolism - cytochrome P450, Metabolism of xenobiotics by cytochrome P450, Glutathione metabolism, Phenylpropanoid biosynthesis
TR6366|c0_g1_i1	146.92	Drug metabolism - other enzymes
TR17384|c0_g1_i1	3.67	Drug metabolism - other enzymes
TR43314|c0_g4_i2	3.99	Flavonoid biosynthesis, Phenylpropanoid biosynthesis
TR58459|c0_g1_i1	2.9	Folate biosynthesis, One carbon pool by folate
TR49646|c0_g1_i1	3.58	Galactose metabolism
TR16327|c0_g1_i1	2.13	Glutathione metabolism, Citrate cycle (TCA cycle), Biosynthesis of antibiotics, Carbon fixation pathways in prokaryotes
TR55158|c0_g1_i1	0.97	Glycerophospholipid metabolism
TR73560|c0_g1_i1	4.25	Glycerophospholipid metabolism, Ether lipid metabolism
TR7311|c0_g1_i1	4.07	Glycerophospholipid metabolism, Ether lipid metabolism
TR21695|c0_g1_i1	7.6	Glyoxylate and dicarboxylate metabolism
TR45581|c0_g1_i1	4.57	Glyoxylate and dicarboxylate metabolism, Tropane, piperidine and pyridine alkaloid biosynthesis, Pyruvate metabolism, Ubiquinone and other terpenoid-quinone biosynthesis, Phenylalanine metabolism, Tyrosine metabolism, Glycine, serine and threonine metabolism
TR3920|c0_g1_i1	10.54	Indole alkaloid biosynthesis
TR44190|c0_g2_i4	3.51	Indole alkaloid biosynthesis
TR41453|c5_g1_i9	2.93	Metabolism of xenobiotics by cytochrome P450, Tropane, piperidine and pyridine alkaloid biosynthesis, Arachidonic acid metabolism
TR2285|c0_g1_i1	1.6	Monobactam biosynthesis, Cysteine and methionine metabolism, Biosynthesis of antibiotics, Lysine biosynthesis, Glycine, serine and threonine metabolism
TR27703|c0_g1_i1	97.47	Monoterpenoid biosynthesis
TR22930|c0_g1_i1	36.9	Monoterpenoid biosynthesis
TR42751|c1_g1_i4	6.64	Monoterpenoid biosynthesis
TR63639|c0_g1_i1	3.61	Monoterpenoid biosynthesis
TR47604|c1_g3_i3	243.38	Monoterpenoid biosynthesis, Biosynthesis of antibiotics
TR43493|c0_g2_i4	1.67	N-Glycan biosynthesis
TR43493|c0_g2_i7	0.95	N-Glycan biosynthesis
TR17130|c0_g1_i2	2.53	N-Glycan biosynthesis, Galactose metabolism, Starch and sucrose metabolism
TR17130|c0_g1_i4	1.08	N-Glycan biosynthesis, Galactose metabolism, Starch and sucrose metabolism
TR72376|c0_g1_i1	4.25	Oxidative phosphorylation
TR6892|c0_g1_i1	3.48	Oxidative phosphorylation
TR43484|c3_g2_i1	1.35	Oxidative phosphorylation
TR46573|c1_g4_i1	11.28	Oxidative phosphorylation, Thiamine metabolism, Purine metabolism
TR5830|c0_g1_i1	5.43	Oxidative phosphorylation, Thiamine metabolism, Purine metabolism
TR64989|c0_g1_i1	3.67	Oxidative phosphorylation, Thiamine metabolism, Purine metabolism
TR68140|c0_g1_i1	2.68	Oxidative phosphorylation, Thiamine metabolism, Purine metabolism
TR71840|c0_g1_i1	2.28	Oxidative phosphorylation, Thiamine metabolism, Purine metabolism
TR31931|c0_g1_i1	7.11	Pentose and glucuronate interconversions
TR54966|c0_g1_i1	6.73	Pentose and glucuronate interconversions
TR31931|c0_g3_i2	6.51	Pentose and glucuronate interconversions
TR27931|c0_g1_i1	6.44	Pentose and glucuronate interconversions
TR66922|c0_g1_i1	3.51	Pentose and glucuronate interconversions
TR73092|c0_g1_i1	2.79	Pentose and glucuronate interconversions
TR71067|c0_g1_i1	2.45	Pentose and glucuronate interconversions
TR42488|c4_g4_i1	1.28	Pentose and glucuronate interconversions
TR11574|c0_g1_i1	8.51	Pentose and glucuronate interconversions, Drug metabolism - other enzymes
TR258|c0_g1_i1	7.53	Pentose and glucuronate interconversions, Drug metabolism - other enzymes
TR13596|c0_g1_i1	5.69	Pentose and glucuronate interconversions, Drug metabolism - other enzymes
TR1982|c0_g1_i1	4.62	Pentose and glucuronate interconversions, Drug metabolism - other enzymes
TR10843|c1_g1_i1	4.58	Pentose and glucuronate interconversions, Drug metabolism - other enzymes
TR69828|c0_g1_i1	3.69	Pentose and glucuronate interconversions, Drug metabolism - other enzymes
TR54571|c0_g1_i1	3.61	Pentose and glucuronate interconversions, Drug metabolism - other enzymes
TR56346|c0_g1_i1	3.42	Pentose and glucuronate interconversions, Drug metabolism - other enzymes
TR62349|c0_g1_i1	3.21	Pentose and glucuronate interconversions, Drug metabolism - other enzymes
TR55748|c0_g1_i1	2.95	Pentose and glucuronate interconversions, Drug metabolism - other enzymes
TR45520|c1_g2_i3	1.01	Peptidoglycan biosynthesis, Lysine biosynthesis
TR44704|c3_g1_i1	3.94	Phenylalanine, tyrosine and tryptophan biosynthesis, Biosynthesis of antibiotics
TR30989|c0_g1_i1	3.83	Phenylalanine, tyrosine and tryptophan biosynthesis, Biosynthesis of antibiotics
TR19711|c0_g1_i1	7.46	Phenylpropanoid biosynthesis
TR62804|c0_g1_i1	5.67	Phenylpropanoid biosynthesis
TR58961|c0_g1_i1	4.81	Phenylpropanoid biosynthesis
TR65508|c0_g1_i1	4.67	Phenylpropanoid biosynthesis
TR18616|c1_g1_i1	4.31	Phenylpropanoid biosynthesis
TR50017|c0_g1_i1	3.84	Phenylpropanoid biosynthesis
TR73163|c0_g1_i1	2.77	Phenylpropanoid biosynthesis
TR3293|c0_g1_i1	1.51	Phenylpropanoid biosynthesis
TR11780|c0_g1_i1	0.88	Phenylpropanoid biosynthesis
TR47113|c0_g1_i1	8.25	Phosphatidylinositol signaling system, Aminobenzoate degradation, Inositol phosphate metabolism
TR36510|c0_g1_i3	7.5	Phosphatidylinositol signaling system, Aminobenzoate degradation, Inositol phosphate metabolism
TR47113|c0_g1_i3	6.75	Phosphatidylinositol signaling system, Aminobenzoate degradation, Inositol phosphate metabolism
TR71571|c0_g1_i1	5.57	Phosphatidylinositol signaling system, Aminobenzoate degradation, Inositol phosphate metabolism
TR47113|c0_g1_i11	4.11	Phosphatidylinositol signaling system, Aminobenzoate degradation, Inositol phosphate metabolism
TR55684|c0_g1_i1	2.49	Phosphatidylinositol signaling system, Aminobenzoate degradation, Inositol phosphate metabolism
TR20405|c0_g1_i1	2.24	Phosphatidylinositol signaling system, Inositol phosphate metabolism
TR47867|c0_g1_i5	1.95	Phosphatidylinositol signaling system, Inositol phosphate metabolism
TR21665|c0_g1_i1	2.35	Porphyrin and chlorophyll metabolism
TR47637|c1_g3_i1	0.76	Propanoate metabolism, Pyruvate metabolism, Glycolysis / Gluconeogenesis, Methane metabolism, Biosynthesis of antibiotics, Carbon fixation pathways in prokaryotes
TR47259|c0_g1_i1	5.77	Pyrimidine metabolism, Purine metabolism
TR49299|c0_g1_i1	4.57	Pyrimidine metabolism, Purine metabolism
TR60774|c0_g1_i1	4.31	Pyrimidine metabolism, Purine metabolism
TR64465|c0_g1_i1	3.11	Pyrimidine metabolism, Purine metabolism
TR60218|c0_g1_i1	1.73	Pyrimidine metabolism, Purine metabolism
TR58455|c0_g1_i1	4.78	Sphingolipid metabolism, Glycerolipid metabolism, N-Glycan biosynthesis, Glycerophospholipid metabolism, Aminobenzoate degradation, Ether lipid metabolism
TR39434|c0_g2_i1	40.81	Sphingolipid metabolism, Glycosaminoglycan degradation, Galactose metabolism, Other glycan degradation, Glycosphingolipid biosynthesis - ganglio series
TR59266|c0_g1_i1	5.85	Sphingolipid metabolism, Glycosaminoglycan degradation, Galactose metabolism, Other glycan degradation, Glycosphingolipid biosynthesis - ganglio series
TR10991|c0_g1_i1	4.35	Sphingolipid metabolism, Glycosaminoglycan degradation, Galactose metabolism, Other glycan degradation, Glycosphingolipid biosynthesis - ganglio series
TR47702|c1_g3_i10	3.84	Starch and sucrose metabolism, Aminobenzoate degradation
TR14729|c0_g1_i1	2.53	Starch and sucrose metabolism, Aminobenzoate degradation
TR40981|c0_g1_i2	2.07	Starch and sucrose metabolism, Aminobenzoate degradation
TR25642|c0_g1_i1	13.25	T cell receptor signaling pathway, Aminobenzoate degradation, Th1 and Th2 cell differentiation
TR59737|c0_g1_i1	4.52	T cell receptor signaling pathway, Aminobenzoate degradation, Th1 and Th2 cell differentiation
TR2539|c0_g2_i1	1.71	T cell receptor signaling pathway, Aminobenzoate degradation, Th1 and Th2 cell differentiation
TR42954|c5_g3_i2	3.05	T cell receptor signaling pathway, Aminobenzoate degradation, Th1 and Th2 cell differentiation, Thiamine metabolism, Purine metabolism
TR58657|c0_g1_i1	4.18	T cell receptor signaling pathway, Riboflavin metabolism, Aminobenzoate degradation, Th1 and Th2 cell differentiation
TR66997|c0_g1_i1	1.54	T cell receptor signaling pathway, Riboflavin metabolism, Aminobenzoate degradation, Th1 and Th2 cell differentiation
TR62752|c0_g1_i1	1.47	T cell receptor signaling pathway, Riboflavin metabolism, Aminobenzoate degradation, Th1 and Th2 cell differentiation
TR54882|c0_g1_i1	4.49	Terpenoid backbone biosynthesis, Biosynthesis of antibiotics, Thiamine metabolism
TR30104|c1_g1_i1	8.86	Thiamine metabolism, Purine metabolism
TR51784|c0_g1_i1	8.08	Thiamine metabolism, Purine metabolism
TR26922|c0_g1_i1	7.31	Thiamine metabolism, Purine metabolism
TR50457|c0_g1_i1	5.97	Thiamine metabolism, Purine metabolism
TR55005|c0_g1_i1	5.19	Thiamine metabolism, Purine metabolism
TR71775|c0_g1_i1	5.03	Thiamine metabolism, Purine metabolism
TR4712|c0_g1_i1	4.82	Thiamine metabolism, Purine metabolism
TR60101|c0_g1_i1	4.2	Thiamine metabolism, Purine metabolism
TR68079|c0_g1_i1	3.93	Thiamine metabolism, Purine metabolism
TR5260|c0_g1_i1	3.75	Thiamine metabolism, Purine metabolism
TR57353|c0_g1_i1	3.5	Thiamine metabolism, Purine metabolism
TR70308|c0_g1_i1	3.42	Thiamine metabolism, Purine metabolism
TR7887|c0_g1_i1	3.39	Thiamine metabolism, Purine metabolism
TR9058|c0_g1_i1	3.11	Thiamine metabolism, Purine metabolism
TR69076|c0_g1_i1	3.06	Thiamine metabolism, Purine metabolism
TR9113|c0_g1_i1	3	Thiamine metabolism, Purine metabolism
TR21217|c0_g1_i1	2.74	Thiamine metabolism, Purine metabolism
TR63935|c0_g1_i1	2.36	Thiamine metabolism, Purine metabolism
TR3911|c0_g1_i1	2.24	Thiamine metabolism, Purine metabolism
TR47656|c0_g3_i1	2.13	Thiamine metabolism, Purine metabolism
TR53568|c0_g1_i1	2.13	Thiamine metabolism, Purine metabolism
TR48492|c0_g1_i5	1.99	Thiamine metabolism, Purine metabolism
TR45340|c2_g4_i1	1.95	Thiamine metabolism, Purine metabolism
TR54177|c0_g1_i1	1.94	Thiamine metabolism, Purine metabolism
TR24354|c0_g1_i1	1.93	Thiamine metabolism, Purine metabolism
TR44642|c0_g2_i1	1.76	Thiamine metabolism, Purine metabolism
TR35790|c0_g1_i1	1.67	Thiamine metabolism, Purine metabolism
TR46815|c0_g1_i7	1.57	Thiamine metabolism, Purine metabolism
TR47656|c0_g2_i2	1.4	Thiamine metabolism, Purine metabolism
TR14344|c0_g1_i1	0.51	Thiamine metabolism, Purine metabolism
TR19242|c0_g1_i1	1.14	Valine, leucine and isoleucine biosynthesis
TR40295|c3_g1_i1	5.75	Valine, leucine and isoleucine degradation, Butanoate metabolism, Synthesis and degradation of ketone bodies, Terpenoid backbone biosynthesis, Biosynthesis of antibiotics
TR23099|c1_g1_i1	3.09	Valine, leucine and isoleucine degradation, Tryptophan metabolism, Drug metabolism - cytochrome P450, Galactose metabolism, Nicotinate and nicotinamide metabolism, Retinol metabolism, Vitamin B6 metabolism, Tyrosine metabolism
TR38048|c0_g1_i2	5.21	Valine, leucine and isoleucine degradation, Valine, leucine and isoleucine biosynthesis, Cysteine and methionine metabolism, Glucosinolate biosynthesis, Biosynthesis of antibiotics, Pantothenate and CoA biosynthesis

## Sheet: Bud
Transcript_id	FPKM_Bud	Pathway
TR35293|c0_g1_i1	13.04	Amino sugar and nucleotide sugar metabolism
TR71777|c0_g1_i1	6.15	Amino sugar and nucleotide sugar metabolism
TR42404|c0_g1_i2	6.35	Amino sugar and nucleotide sugar metabolism, Cyanoamino acid metabolism, Starch and sucrose metabolism, Phenylpropanoid biosynthesis
TR22762|c0_g3_i1	4.81	Aminoacyl-tRNA biosynthesis
TR18023|c0_g1_i1	2.48	Aminoacyl-tRNA biosynthesis
TR40147|c3_g1_i4	0.89	Aminoacyl-tRNA biosynthesis, Glyoxylate and dicarboxylate metabolism, One carbon pool by folate
TR45152|c3_g1_i1	6.8	Anthocyanin biosynthesis
TR35270|c0_g1_i1	875.67	Arginine and proline metabolism
TR45238|c0_g1_i1	46.77	Ascorbate and aldarate metabolism
TR61768|c0_g1_i1	3	beta-Alanine metabolism, Butanoate metabolism, Alanine, aspartate and glutamate metabolism, Taurine and hypotaurine metabolism
TR6282|c0_g1_i1	5.83	Biosynthesis of antibiotics, Alanine, aspartate and glutamate metabolism, Arginine biosynthesis
TR5161|c0_g1_i1	1.17	Biosynthesis of antibiotics, Purine metabolism
TR14333|c0_g1_i1	1.88	Biosynthesis of siderophore group nonribosomal peptides, Nicotinate and nicotinamide metabolism, Arachidonic acid metabolism, Biosynthesis of antibiotics
TR7339|c0_g1_i1	7.86	Biosynthesis of unsaturated fatty acids
TR48051|c2_g3_i1	2.01	Biosynthesis of unsaturated fatty acids, alpha-Linolenic acid metabolism, Fatty acid degradation
TR36678|c0_g1_i2	187.88	Biosynthesis of unsaturated fatty acids, Steroid hormone biosynthesis, Fatty acid biosynthesis, Biotin metabolism
TR28628|c0_g2_i1	6.84	Biosynthesis of unsaturated fatty acids, Valine, leucine and isoleucine degradation, Fatty acid elongation, alpha-Linolenic acid metabolism, Benzoate degradation, Glycolysis / Gluconeogenesis, Methane metabolism, Ethylbenzene degradation, Biosynthesis of antibiotics, Geraniol degradation, Fatty acid degradation
TR728|c0_g1_i1	4.04	Biosynthesis of unsaturated fatty acids, Valine, leucine and isoleucine degradation, Fatty acid elongation, Tryptophan metabolism, Propanoate metabolism, Benzoate degradation, Limonene and pinene degradation, Phenylalanine metabolism, Biosynthesis of antibiotics, Geraniol degradation, Fatty acid degradation, Lysine degradation, beta-Alanine metabolism, alpha-Linolenic acid metabolism, Aminobenzoa…
TR5171|c0_g1_i1	2.72	Chlorocyclohexane and chlorobenzene degradation, Aminobenzoate degradation
TR32726|c0_g2_i1	140.7	Cutin, suberine and wax biosynthesis
TR9958|c0_g1_i1	7.03	Cyanoamino acid metabolism, Starch and sucrose metabolism, Phenylpropanoid biosynthesis
TR64004|c0_g1_i1	5.43	Cyanoamino acid metabolism, Starch and sucrose metabolism, Phenylpropanoid biosynthesis
TR70916|c0_g1_i1	3.81	Cyanoamino acid metabolism, Starch and sucrose metabolism, Phenylpropanoid biosynthesis
TR45071|c0_g4_i1	0.57	Cyanoamino acid metabolism, Starch and sucrose metabolism, Phenylpropanoid biosynthesis
TR35821|c0_g1_i1	13.41	Diterpenoid biosynthesis
TR1696|c0_g1_i1	5.42	Drug metabolism - cytochrome P450
TR69149|c0_g1_i1	4.43	Drug metabolism - cytochrome P450
TR6794|c0_g1_i1	19.96	Drug metabolism - cytochrome P450, Metabolism of xenobiotics by cytochrome P450, Glutathione metabolism, Pyruvate metabolism
TR36376|c1_g1_i2	25.62	Drug metabolism - other enzymes
TR36796|c1_g2_i1	20.13	Drug metabolism - other enzymes
TR61441|c0_g1_i1	6.63	Drug metabolism - other enzymes
TR64489|c0_g1_i1	5.15	Drug metabolism - other enzymes
TR69186|c0_g1_i1	3.1	Drug metabolism - other enzymes
TR68804|c0_g1_i1	2.88	Drug metabolism - other enzymes
TR22022|c0_g1_i1	2.81	Drug metabolism - other enzymes
TR30976|c1_g1_i2	2.17	Drug metabolism - other enzymes
TR36753|c1_g1_i2	2.16	Drug metabolism - other enzymes
TR58965|c0_g1_i1	1.54	Drug metabolism - other enzymes, Phenylpropanoid biosynthesis
TR43169|c0_g1_i3	103.95	Fatty acid biosynthesis
TR44169|c0_g1_i1	259.26	Fatty acid biosynthesis, Fatty acid degradation
TR44169|c0_g1_i2	168.91	Fatty acid biosynthesis, Fatty acid degradation
TR37746|c0_g1_i1	171.93	Flavonoid biosynthesis
TR37885|c0_g1_i1	67.35	Flavonoid biosynthesis
TR37746|c0_g1_i2	42.66	Flavonoid biosynthesis
TR2207|c0_g1_i1	8.87	Flavonoid biosynthesis
TR35541|c1_g2_i1	12.67	Flavonoid biosynthesis, Flavone and flavonol biosynthesis
TR8717|c0_g1_i1	12.83	Galactose metabolism, Starch and sucrose metabolism
TR13598|c0_g1_i1	4.04	Galactose metabolism, Starch and sucrose metabolism
TR42011|c1_g2_i1	3713.73	Glycerolipid metabolism, alpha-Linolenic acid metabolism, Glycerophospholipid metabolism, Drug metabolism - other enzymes
TR42090|c0_g2_i1	339.05	Glycerolipid metabolism, alpha-Linolenic acid metabolism, Glycerophospholipid metabolism, Drug metabolism - other enzymes
TR42090|c0_g2_i2	277.55	Glycerolipid metabolism, alpha-Linolenic acid metabolism, Glycerophospholipid metabolism, Drug metabolism - other enzymes
TR46966|c0_g1_i6	4.28	Glycerolipid metabolism, Drug metabolism - other enzymes
TR42873|c0_g1_i4	1.79	Glycerolipid metabolism, Drug metabolism - other enzymes
TR43373|c1_g5_i4	1.84	Glycerophospholipid metabolism
TR20316|c1_g1_i1	8.3	Glyoxylate and dicarboxylate metabolism
TR41574|c0_g2_i1	1.46	Isoflavonoid biosynthesis
TR57344|c0_g1_i1	6.49	Lysine degradation
TR11086|c0_g1_i1	5.34	Lysine degradation
TR56264|c0_g1_i1	8.45	Lysine degradation, Thiamine metabolism, Purine metabolism
TR17130|c0_g1_i1	3	N-Glycan biosynthesis
TR43493|c0_g6_i1	2.22	N-Glycan biosynthesis
TR68440|c0_g1_i1	8.88	N-Glycan biosynthesis, Galactose metabolism, Starch and sucrose metabolism
TR43369|c0_g1_i7	4.17	N-Glycan biosynthesis, Various types of N-glycan biosynthesis
TR42183|c0_g1_i1	3.5	Nicotinate and nicotinamide metabolism
TR47219|c0_g2_i3	1.53	Nicotinate and nicotinamide metabolism
TR40014|c6_g4_i1	2.37	Nitrogen metabolism
TR44917|c0_g1_i1	13.15	Other glycan degradation, Fructose and mannose metabolism
TR39830|c1_g1_i3	5.43	Other glycan degradation, Fructose and mannose metabolism
TR68160|c0_g1_i1	4.18	Other glycan degradation, Fructose and mannose metabolism
TR73219|c0_g1_i1	2.19	Other glycan degradation, Fructose and mannose metabolism
TR7066|c0_g1_i1	1.86	Oxidative phosphorylation, Thiamine metabolism, Purine metabolism
TR9740|c0_g1_i1	5.78	Pentose and glucuronate interconversions
TR60848|c0_g1_i1	5.67	Pentose and glucuronate interconversions
TR62336|c0_g1_i1	5.19	Pentose and glucuronate interconversions, Drug metabolism - other enzymes
TR26082|c0_g2_i2	4.95	Pentose and glucuronate interconversions, Drug metabolism - other enzymes
TR10910|c0_g1_i1	4.47	Pentose and glucuronate interconversions, Drug metabolism - other enzymes
TR45549|c0_g1_i1	3.64	Pentose and glucuronate interconversions, Drug metabolism - other enzymes
TR61657|c0_g1_i1	3.24	Pentose and glucuronate interconversions, Drug metabolism - other enzymes
TR1193|c0_g1_i1	3.17	Pentose and glucuronate interconversions, Drug metabolism - other enzymes
TR58149|c0_g1_i1	3	Pentose and glucuronate interconversions, Drug metabolism - other enzymes
TR24199|c0_g1_i1	14.18	Phenylpropanoid biosynthesis
TR29137|c0_g1_i2	10.33	Phenylpropanoid biosynthesis
TR17336|c0_g1_i1	7.86	Phenylpropanoid biosynthesis
TR56181|c0_g1_i1	7.02	Phenylpropanoid biosynthesis
TR47009|c0_g1_i4	5.48	Phenylpropanoid biosynthesis
TR50161|c0_g1_i1	3.58	Phenylpropanoid biosynthesis
TR52056|c0_g1_i1	3.47	Phenylpropanoid biosynthesis
TR14465|c0_g1_i1	2.19	Phenylpropanoid biosynthesis
TR38694|c0_g1_i1	6.41	Phosphatidylinositol signaling system, Aminobenzoate degradation, Inositol phosphate metabolism
TR74278|c0_g1_i1	4.88	Phosphatidylinositol signaling system, Aminobenzoate degradation, Inositol phosphate metabolism
TR70|c1_g1_i1	2.44	Phosphatidylinositol signaling system, Aminobenzoate degradation, Inositol phosphate metabolism
TR38694|c5_g1_i6	0.93	Phosphatidylinositol signaling system, Aminobenzoate degradation, Inositol phosphate metabolism
TR11889|c0_g1_i1	14.97	Phosphatidylinositol signaling system, Inositol phosphate metabolism
TR13365|c0_g1_i1	10.33	Phosphatidylinositol signaling system, Inositol phosphate metabolism
TR51574|c0_g1_i1	5.33	Phosphatidylinositol signaling system, Inositol phosphate metabolism
TR17538|c0_g1_i1	3.23	Phosphatidylinositol signaling system, Inositol phosphate metabolism
TR6500|c1_g1_i1	3.14	Phosphatidylinositol signaling system, Inositol phosphate metabolism
TR16087|c0_g1_i1	9.53	Phosphatidylinositol signaling system, Riboflavin metabolism, Aminobenzoate degradation
TR19632|c0_g2_i1	4.75	Propanoate metabolism, Pyruvate metabolism, Biosynthesis of antibiotics, Fatty acid biosynthesis, Aflatoxin biosynthesis, Carbon fixation pathways in prokaryotes
TR47637|c1_g4_i1	5.97	Propanoate metabolism, Pyruvate metabolism, Glycolysis / Gluconeogenesis, Methane metabolism, Biosynthesis of antibiotics, Carbon fixation pathways in prokaryotes
TR43858|c0_g2_i2	0.98	Purine metabolism
TR9461|c0_g1_i1	0.78	Purine metabolism
TR23404|c1_g1_i1	5.11	Pyrimidine metabolism
TR28352|c0_g2_i1	3	Pyrimidine metabolism
TR46085|c1_g3_i3	2.63	Pyrimidine metabolism, Drug metabolism - other enzymes
TR67424|c0_g1_i1	2.13	Pyrimidine metabolism, Drug metabolism - other enzymes
TR5578|c0_g1_i1	24.4	Pyrimidine metabolism, Purine metabolism
TR14822|c0_g1_i1	4.12	Pyrimidine metabolism, Purine metabolism
TR45409|c2_g9_i8	3.05	Pyrimidine metabolism, Purine metabolism
TR42967|c0_g1_i3	2.22	Pyrimidine metabolism, Purine metabolism
TR9134|c0_g1_i1	1.86	Pyrimidine metabolism, Purine metabolism
TR40165|c1_g1_i2	1.68	Pyrimidine metabolism, Purine metabolism
TR17414|c0_g1_i1	1.32	Pyrimidine metabolism, Purine metabolism
TR35576|c1_g2_i14	0.81	Pyrimidine metabolism, Purine metabolism
TR42736|c0_g7_i1	2.41	Pyrimidine metabolism, Starch and sucrose metabolism, Riboflavin metabolism, Nicotinate and nicotinamide metabolism, Purine metabolism, Pantothenate and CoA biosynthesis
TR67020|c0_g1_i1	1.94	Pyruvate metabolism, Carbon fixation in photosynthetic organisms
TR49292|c0_g1_i1	5.39	Riboflavin metabolism, Aminobenzoate degradation
TR55486|c0_g1_i1	4.5	Sphingolipid metabolism, Glycerolipid metabolism, Galactose metabolism, Glycosphingolipid biosynthesis - globo and isoglobo series
TR31116|c1_g2_i3	11.78	Sphingolipid metabolism, Glycosaminoglycan degradation, Galactose metabolism, Other glycan degradation, Glycosphingolipid biosynthesis - ganglio series
TR19583|c0_g1_i1	11.67	Sphingolipid metabolism, Glycosaminoglycan degradation, Galactose metabolism, Other glycan degradation, Glycosphingolipid biosynthesis - ganglio series
TR70303|c0_g1_i1	8.46	Sphingolipid metabolism, Glycosaminoglycan degradation, Galactose metabolism, Other glycan degradation, Glycosphingolipid biosynthesis - ganglio series
TR29608|c0_g1_i1	7.84	Sphingolipid metabolism, Glycosaminoglycan degradation, Galactose metabolism, Other glycan degradation, Glycosphingolipid biosynthesis - ganglio series
TR31116|c1_g1_i1	7.45	Sphingolipid metabolism, Glycosaminoglycan degradation, Galactose metabolism, Other glycan degradation, Glycosphingolipid biosynthesis - ganglio series
TR51405|c0_g1_i1	6.9	Sphingolipid metabolism, Glycosaminoglycan degradation, Galactose metabolism, Other glycan degradation, Glycosphingolipid biosynthesis - ganglio series
TR29608|c1_g1_i1	5.74	Sphingolipid metabolism, Glycosaminoglycan degradation, Galactose metabolism, Other glycan degradation, Glycosphingolipid biosynthesis - ganglio series
TR31116|c1_g3_i1	5.17	Sphingolipid metabolism, Glycosaminoglycan degradation, Galactose metabolism, Other glycan degradation, Glycosphingolipid biosynthesis - ganglio series
TR7569|c0_g1_i1	2.44	Sphingolipid metabolism, Glycosaminoglycan degradation, Galactose metabolism, Other glycan degradation, Glycosphingolipid biosynthesis - ganglio series
TR31116|c0_g1_i1	2.39	Sphingolipid metabolism, Glycosaminoglycan degradation, Galactose metabolism, Other glycan degradation, Glycosphingolipid biosynthesis - ganglio series
TR40489|c0_g1_i1	59.94	Starch and sucrose metabolism
TR31145|c0_g1_i1	10.97	Starch and sucrose metabolism
TR46606|c4_g5_i1	7.62	Starch and sucrose metabolism
TR601|c0_g1_i1	7.3	Starch and sucrose metabolism
TR28396|c0_g1_i1	6.97	Starch and sucrose metabolism
TR27727|c0_g1_i1	6.49	Starch and sucrose metabolism
TR31145|c2_g1_i1	6.14	Starch and sucrose metabolism
TR41819|c0_g1_i1	5.51	Starch and sucrose metabolism
TR31145|c2_g1_i2	5.41	Starch and sucrose metabolism
TR47903|c0_g1_i1	4.38	Starch and sucrose metabolism
TR70786|c0_g1_i1	3.61	Starch and sucrose metabolism
TR43349|c0_g2_i3	2.72	Starch and sucrose metabolism
TR53237|c0_g1_i1	2.54	Starch and sucrose metabolism
TR73156|c0_g1_i1	2.19	Starch and sucrose metabolism
TR41282|c2_g2_i8	1.27	Starch and sucrose metabolism
TR43031|c1_g6_i3	0.78	Starch and sucrose metabolism
TR19845|c0_g1_i1	2.32	Starch and sucrose metabolism, Phenylalanine metabolism, Tyrosine metabolism
TR39717|c1_g1_i2	2.23	Sulfur metabolism
TR62761|c0_g1_i1	10.69	T cell receptor signaling pathway, Aminobenzoate degradation, Th1 and Th2 cell differentiation
TR30737|c0_g1_i1	5.67	T cell receptor signaling pathway, Aminobenzoate degradation, Th1 and Th2 cell differentiation
TR41980|c1_g1_i3	5.05	T cell receptor signaling pathway, Aminobenzoate degradation, Th1 and Th2 cell differentiation
TR39157|c2_g1_i1	2.63	T cell receptor signaling pathway, Aminobenzoate degradation, Th1 and Th2 cell differentiation
TR26401|c0_g1_i2	1.7	T cell receptor signaling pathway, Aminobenzoate degradation, Th1 and Th2 cell differentiation
TR39844|c0_g1_i9	0.65	T cell receptor signaling pathway, Aminobenzoate degradation, Th1 and Th2 cell differentiation
TR62968|c0_g1_i1	2.37	T cell receptor signaling pathway, Riboflavin metabolism, Aminobenzoate degradation, Th1 and Th2 cell differentiation
TR9392|c0_g1_i1	3.4	Terpenoid backbone biosynthesis, Biosynthesis of antibiotics, Thiamine metabolism
TR21847|c0_g1_i1	17.24	Thiamine metabolism, Purine metabolism
TR42579|c1_g1_i1	14.63	Thiamine metabolism, Purine metabolism
TR48139|c0_g2_i1	12.92	Thiamine metabolism, Purine metabolism
TR26451|c0_g1_i1	12.36	Thiamine metabolism, Purine metabolism
TR47941|c3_g1_i1	11.25	Thiamine metabolism, Purine metabolism
TR27187|c0_g1_i1	9.67	Thiamine metabolism, Purine metabolism
TR10808|c0_g1_i1	9.4	Thiamine metabolism, Purine metabolism
TR44719|c0_g2_i1	9.04	Thiamine metabolism, Purine metabolism
TR49757|c0_g1_i1	8.88	Thiamine metabolism, Purine metabolism
TR42579|c0_g1_i1	8.69	Thiamine metabolism, Purine metabolism
TR63226|c0_g1_i1	8.22	Thiamine metabolism, Purine metabolism
TR70927|c0_g1_i1	7.71	Thiamine metabolism, Purine metabolism
TR38140|c0_g1_i1	7.56	Thiamine metabolism, Purine metabolism
TR69058|c0_g1_i1	7.35	Thiamine metabolism, Purine metabolism
TR27686|c0_g1_i2	7.28	Thiamine metabolism, Purine metabolism
TR8752|c0_g1_i1	6.79	Thiamine metabolism, Purine metabolism
TR53829|c0_g1_i1	6.66	Thiamine metabolism, Purine metabolism
TR57211|c0_g1_i1	5.94	Thiamine metabolism, Purine metabolism
TR17382|c0_g2_i1	5.88	Thiamine metabolism, Purine metabolism
TR22957|c1_g1_i1	5.88	Thiamine metabolism, Purine metabolism
TR55877|c0_g1_i1	5.88	Thiamine metabolism, Purine metabolism
TR8587|c0_g1_i1	5.88	Thiamine metabolism, Purine metabolism
TR24187|c0_g1_i1	5.27	Thiamine metabolism, Purine metabolism
TR51839|c0_g1_i1	5.27	Thiamine metabolism, Purine metabolism
TR1216|c0_g1_i1	4.68	Thiamine metabolism, Purine metabolism
TR57728|c0_g1_i1	4.62	Thiamine metabolism, Purine metabolism
TR73112|c0_g1_i1	4.62	Thiamine metabolism, Purine metabolism
TR51556|c0_g1_i1	4.33	Thiamine metabolism, Purine metabolism
TR274|c0_g2_i1	4.28	Thiamine metabolism, Purine metabolism
TR46289|c0_g1_i5	4.28	Thiamine metabolism, Purine metabolism
TR73573|c0_g1_i1	4.17	Thiamine metabolism, Purine metabolism
TR27659|c1_g1_i1	4.12	Thiamine metabolism, Purine metabolism
TR65258|c0_g1_i1	3.88	Thiamine metabolism, Purine metabolism
TR60156|c0_g1_i1	3.8	Thiamine metabolism, Purine metabolism
TR48944|c0_g1_i1	3.66	Thiamine metabolism, Purine metabolism
TR60465|c0_g1_i1	3.66	Thiamine metabolism, Purine metabolism
TR58222|c0_g1_i1	3.61	Thiamine metabolism, Purine metabolism
TR53315|c0_g1_i1	3.48	Thiamine metabolism, Purine metabolism
TR5594|c0_g1_i1	3.48	Thiamine metabolism, Purine metabolism
TR48135|c0_g1_i1	3.37	Thiamine metabolism, Purine metabolism
TR28357|c0_g2_i1	3.3	Thiamine metabolism, Purine metabolism
TR73522|c0_g1_i1	3.27	Thiamine metabolism, Purine metabolism
TR74209|c0_g1_i1	3.2	Thiamine metabolism, Purine metabolism
TR60133|c0_g1_i1	3.15	Thiamine metabolism, Purine metabolism
TR7669|c0_g1_i1	3.08	Thiamine metabolism, Purine metabolism
TR59433|c0_g1_i1	2.94	Thiamine metabolism, Purine metabolism
TR63268|c0_g1_i1	2.79	Thiamine metabolism, Purine metabolism
TR4921|c0_g2_i1	2.76	Thiamine metabolism, Purine metabolism
TR7160|c0_g1_i1	2.44	Thiamine metabolism, Purine metabolism
TR32302|c1_g1_i1	2.37	Thiamine metabolism, Purine metabolism
TR43256|c0_g1_i3	2.32	Thiamine metabolism, Purine metabolism
TR16029|c0_g1_i1	2.31	Thiamine metabolism, Purine metabolism
TR71329|c0_g1_i1	2.27	Thiamine metabolism, Purine metabolism
TR47133|c0_g1_i7	2.16	Thiamine metabolism, Purine metabolism
TR34263|c0_g1_i4	2.02	Thiamine metabolism, Purine metabolism
TR9551|c0_g1_i1	1.89	Thiamine metabolism, Purine metabolism
TR48221|c2_g1_i4	1.65	Thiamine metabolism, Purine metabolism
TR47336|c0_g1_i2	1.57	Thiamine metabolism, Purine metabolism
TR70744|c0_g1_i1	1.48	Thiamine metabolism, Purine metabolism
TR30943|c0_g1_i2	1.32	Thiamine metabolism, Purine metabolism
TR34470|c0_g2_i1	1.27	Thiamine metabolism, Purine metabolism
TR48180|c1_g1_i1	1.25	Thiamine metabolism, Purine metabolism
TR43435|c0_g3_i8	1.2	Thiamine metabolism, Purine metabolism
TR46408|c1_g1_i6	0.92	Thiamine metabolism, Purine metabolism
TR35343|c0_g2_i2	0.69	Thiamine metabolism, Purine metabolism
TR26100|c0_g1_i1	5.8	Thiamine metabolism, Sulfur metabolism, Purine metabolism
TR48139|c0_g1_i1	3.88	Thiamine metabolism, Sulfur metabolism, Purine metabolism
TR23547|c0_g1_i1	4.63	Tryptophan metabolism
TR56703|c0_g1_i1	2.97	Tryptophan metabolism, Drug metabolism - cytochrome P450
TR46749|c0_g1_i1	3.15	Ubiquinone and other terpenoid-quinone biosynthesis, Drug metabolism - other enzymes
TR63699|c0_g1_i1	2.22	Various types of N-glycan biosynthesis
TR28705|c0_g1_i1	14.24	Zeatin biosynthesis

## Sheet: Leaf
Transcript_id	FPKM_Leaf	Pathway
TR47195|c2_g1_i1	5.21	alpha-Linolenic acid metabolism
TR63923|c0_g1_i1	3.61	alpha-Linolenic acid metabolism, Glycerophospholipid metabolism, Drug metabolism - other enzymes
TR34656|c2_g2_i3	6.42	Amino sugar and nucleotide sugar metabolism
TR25298|c0_g1_i1	11.73	Aminoacyl-tRNA biosynthesis, Drug metabolism - other enzymes
TR59364|c0_g1_i1	5.71	Aminobenzoate degradation, Fructose and mannose metabolism
TR43846|c0_g1_i5	2.97	Anthocyanin biosynthesis
TR13518|c0_g1_i1	14.03	Betalain biosynthesis, Isoquinoline alkaloid biosynthesis, Tyrosine metabolism
TR4650|c0_g1_i1	1.22	Biosynthesis of antibiotics, Pentose phosphate pathway
TR594|c0_g1_i1	5.95	Biosynthesis of unsaturated fatty acids
TR16747|c1_g1_i1	4.52	Biosynthesis of unsaturated fatty acids
TR16747|c0_g1_i1	3.97	Biosynthesis of unsaturated fatty acids
TR671|c1_g1_i1	3.76	Biosynthesis of unsaturated fatty acids
TR7473|c1_g1_i1	3.09	Cyanoamino acid metabolism, Starch and sucrose metabolism, Phenylpropanoid biosynthesis
TR60501|c0_g1_i1	2.88	Cyanoamino acid metabolism, Starch and sucrose metabolism, Phenylpropanoid biosynthesis
TR13056|c0_g1_i1	5.78	Diterpenoid biosynthesis
TR62142|c0_g1_i1	5.18	Drug metabolism - cytochrome P450
TR31160|c0_g1_i1	45.14	Drug metabolism - cytochrome P450, Metabolism of xenobiotics by cytochrome P450, alpha-Linolenic acid metabolism, Tropane, piperidine and pyridine alkaloid biosynthesis, Glycolysis / Gluconeogenesis, Naphthalene degradation, Retinol metabolism, Biosynthesis of antibiotics, Chloroalkane and chloroalkene degradation, Fatty acid degradation, Tyrosine metabolism, Glycine, serine and threonine metabol…
TR25387|c0_g1_i1	34.67	Drug metabolism - cytochrome P450, Metabolism of xenobiotics by cytochrome P450, Glutathione metabolism
TR29030|c1_g1_i1	6.56	Flavonoid biosynthesis
TR29030|c0_g1_i1	3.96	Flavonoid biosynthesis
TR17405|c0_g1_i1	5.62	Flavonoid biosynthesis, Flavone and flavonol biosynthesis
TR62911|c0_g1_i1	24.22	Folate biosynthesis
TR40565|c0_g2_i1	6.78	Folate biosynthesis
TR69133|c0_g1_i1	4.68	Glutathione metabolism, Citrate cycle (TCA cycle), Biosynthesis of antibiotics, Carbon fixation pathways in prokaryotes
TR57388|c0_g1_i1	4.05	Glycerolipid metabolism
TR54928|c0_g1_i1	13.03	Glycerolipid metabolism, Drug metabolism - other enzymes
TR31373|c0_g2_i3	2.16	Glycerolipid metabolism, Pentose and glucuronate interconversions, Glycolysis / Gluconeogenesis, Biosynthesis of antibiotics, Caprolactam degradation
TR17694|c0_g1_i1	5.71	Glycerolipid metabolism, Valine, leucine and isoleucine degradation, Insect hormone biosynthesis, Tryptophan metabolism, Ascorbate and aldarate metabolism, Pyruvate metabolism, Limonene and pinene degradation, Biosynthesis of antibiotics, Chloroalkane and chloroalkene degradation, Fatty acid degradation, Lysine degradation, beta-Alanine metabolism, Glycolysis / Gluconeogenesis, Histidine metaboli…
TR69768|c0_g1_i1	5.18	Glycerolipid metabolism, Valine, leucine and isoleucine degradation, Insect hormone biosynthesis, Tryptophan metabolism, Ascorbate and aldarate metabolism, Pyruvate metabolism, Limonene and pinene degradation, Biosynthesis of antibiotics, Chloroalkane and chloroalkene degradation, Fatty acid degradation, Lysine degradation, beta-Alanine metabolism, Glycolysis / Gluconeogenesis, Histidine metaboli…
TR71429|c0_g1_i1	4.37	Glycerolipid metabolism, Valine, leucine and isoleucine degradation, Insect hormone biosynthesis, Tryptophan metabolism, Ascorbate and aldarate metabolism, Pyruvate metabolism, Limonene and pinene degradation, Biosynthesis of antibiotics, Chloroalkane and chloroalkene degradation, Fatty acid degradation, Lysine degradation, beta-Alanine metabolism, Glycolysis / Gluconeogenesis, Histidine metaboli…
TR59512|c0_g1_i1	7.55	Glycerolipid metabolism, Valine, leucine and isoleucine degradation, Insect hormone biosynthesis, Tryptophan metabolism, Drug metabolism - cytochrome P450, Ascorbate and aldarate metabolism, Pyruvate metabolism, Limonene and pinene degradation, Phenylalanine metabolism, Biosynthesis of antibiotics, Chloroalkane and chloroalkene degradation, Fatty acid degradation, Tyrosine metabolism, Lysine degr…
TR55883|c0_g1_i1	5.63	Glycerolipid metabolism, Valine, leucine and isoleucine degradation, Insect hormone biosynthesis, Tryptophan metabolism, Drug metabolism - cytochrome P450, Ascorbate and aldarate metabolism, Pyruvate metabolism, Limonene and pinene degradation, Phenylalanine metabolism, Biosynthesis of antibiotics, Chloroalkane and chloroalkene degradation, Fatty acid degradation, Tyrosine metabolism, Lysine degr…
TR67305|c0_g1_i1	5.37	Glycerolipid metabolism, Valine, leucine and isoleucine degradation, Insect hormone biosynthesis, Tryptophan metabolism, Drug metabolism - cytochrome P450, Ascorbate and aldarate metabolism, Pyruvate metabolism, Limonene and pinene degradation, Phenylalanine metabolism, Biosynthesis of antibiotics, Chloroalkane and chloroalkene degradation, Fatty acid degradation, Tyrosine metabolism, Lysine degr…
TR73447|c0_g1_i1	2.35	Glycerolipid metabolism, Valine, leucine and isoleucine degradation, Insect hormone biosynthesis, Tryptophan metabolism, Drug metabolism - cytochrome P450, Ascorbate and aldarate metabolism, Pyruvate metabolism, Limonene and pinene degradation, Phenylalanine metabolism, Biosynthesis of antibiotics, Chloroalkane and chloroalkene degradation, Fatty acid degradation, Tyrosine metabolism, Lysine degr…
TR22703|c0_g2_i1	13.54	Glycerophospholipid metabolism
TR46541|c0_g2_i5	1.59	Glycerophospholipid metabolism, Glycine, serine and threonine metabolism
TR62778|c0_g1_i1	3.35	Glycolysis / Gluconeogenesis, Biosynthesis of antibiotics, Carbon fixation in photosynthetic organisms
TR34729|c0_g1_i4	1.3	Glycolysis / Gluconeogenesis, Biosynthesis of antibiotics, Carbon fixation in photosynthetic organisms
TR42673|c0_g5_i2	1.76	Glycolysis / Gluconeogenesis, Inositol phosphate metabolism, Biosynthesis of antibiotics, Fructose and mannose metabolism, Carbon fixation in photosynthetic organisms
TR61610|c0_g1_i1	2.82	Glycolysis / Gluconeogenesis, Methane metabolism, Biosynthesis of antibiotics, Fructose and mannose metabolism, Pentose phosphate pathway, Carbon fixation in photosynthetic organisms
TR35646|c1_g1_i1	2.39	Glycosaminoglycan biosynthesis - heparan sulfate / heparin
TR32537|c0_g2_i1	4.15	Glycosaminoglycan biosynthesis - heparan sulfate / heparin, Glycosaminoglycan biosynthesis - chondroitin sulfate / dermatan sulfate
TR44225|c0_g1_i4	2.61	Glycosylphosphatidylinositol (GPI)-anchor biosynthesis
TR22217|c0_g1_i1	16.67	Glyoxylate and dicarboxylate metabolism, Biosynthesis of antibiotics, Carbon fixation in photosynthetic organisms
TR68598|c0_g1_i1	4.62	Glyoxylate and dicarboxylate metabolism, Citrate cycle (TCA cycle), Biosynthesis of antibiotics, Carbon fixation pathways in prokaryotes
TR21585|c0_g1_i2	8.56	Glyoxylate and dicarboxylate metabolism, Citrate cycle (TCA cycle), Pyruvate metabolism, Cysteine and methionine metabolism, Methane metabolism, Biosynthesis of antibiotics, Carbon fixation in photosynthetic organisms, Carbon fixation pathways in prokaryotes
TR56977|c0_g1_i1	2.95	Glyoxylate and dicarboxylate metabolism, Citrate cycle (TCA cycle), Pyruvate metabolism, Cysteine and methionine metabolism, Methane metabolism, Biosynthesis of antibiotics, Carbon fixation in photosynthetic organisms, Carbon fixation pathways in prokaryotes
TR65185|c0_g1_i1	2.39	Glyoxylate and dicarboxylate metabolism, Methane metabolism, Biosynthesis of antibiotics, Glycine, serine and threonine metabolism
TR8172|c0_g1_i1	5.23	Glyoxylate and dicarboxylate metabolism, Nitrogen metabolism, Alanine, aspartate and glutamate metabolism, Arginine biosynthesis
TR3427|c0_g1_i1	5.28	Indole alkaloid biosynthesis
TR16621|c0_g1_i1	23.04	Isoquinoline alkaloid biosynthesis
TR41981|c1_g3_i1	22.25	Isoquinoline alkaloid biosynthesis
TR22427|c0_g1_i1	14.45	Isoquinoline alkaloid biosynthesis
TR46152|c1_g5_i2	13.17	Isoquinoline alkaloid biosynthesis
TR60270|c0_g1_i1	6.79	Isoquinoline alkaloid biosynthesis
TR22594|c0_g1_i1	6.75	Isoquinoline alkaloid biosynthesis, Tyrosine metabolism
TR30402|c0_g1_i1	13.41	Monoterpenoid biosynthesis
TR17228|c0_g1_i1	11.83	N-Glycan biosynthesis
TR342|c0_g1_i1	4.06	Novobiocin biosynthesis, Isoquinoline alkaloid biosynthesis, Phenylalanine metabolism, Biosynthesis of antibiotics, Lysine biosynthesis, Alanine, aspartate and glutamate metabolism, Tyrosine metabolism, Tropane, piperidine and pyridine alkaloid biosynthesis, Ubiquinone and other terpenoid-quinone biosynthesis, Cysteine and methionine metabolism, Histidine metabolism, Phenylalanine, tyrosine and t…
TR7872|c0_g1_i1	5.06	Novobiocin biosynthesis, Phenylalanine, tyrosine and tryptophan biosynthesis, Biosynthesis of antibiotics
TR12057|c0_g1_i1	8.12	Oxidative phosphorylation, Thiamine metabolism, Purine metabolism
TR7255|c0_g1_i1	7.35	Pentose and glucuronate interconversions, Drug metabolism - other enzymes
TR68786|c0_g1_i1	10.94	Phenylalanine metabolism, Phenylpropanoid biosynthesis
TR73494|c0_g1_i1	2.82	Phenylalanine, tyrosine and tryptophan biosynthesis, Biosynthesis of antibiotics
TR4828|c0_g1_i1	2.31	Phenylalanine, tyrosine and tryptophan biosynthesis, Biosynthesis of antibiotics
TR24865|c0_g1_i1	33.9	Phenylpropanoid biosynthesis
TR45398|c2_g2_i1	14.87	Phenylpropanoid biosynthesis
TR61762|c0_g1_i1	10.47	Phenylpropanoid biosynthesis
TR61945|c0_g1_i1	6.91	Phenylpropanoid biosynthesis
TR37112|c1_g2_i1	4.72	Phenylpropanoid biosynthesis
TR64722|c0_g1_i1	4.38	Phenylpropanoid biosynthesis
TR73941|c0_g1_i1	4.06	Phenylpropanoid biosynthesis
TR42351|c1_g3_i1	3.65	Phenylpropanoid biosynthesis
TR33920|c0_g2_i1	12.98	Phenylpropanoid biosynthesis, Anthocyanin biosynthesis
TR48529|c1_g4_i1	2.23	Phosphatidylinositol signaling system
TR67487|c0_g1_i1	3.02	Phosphatidylinositol signaling system, Aminobenzoate degradation, Inositol phosphate metabolism
TR36525|c0_g1_i2	2.88	Purine metabolism
TR23777|c0_g1_i1	2.64	Pyrimidine metabolism, Alanine, aspartate and glutamate metabolism
TR55053|c0_g1_i1	4.68	Pyruvate metabolism
TR70419|c0_g1_i1	4.2	Pyruvate metabolism
TR59868|c0_g1_i1	5.35	Sphingolipid metabolism, Glycerolipid metabolism, Glycerophospholipid metabolism, Aminobenzoate degradation, Ether lipid metabolism
TR55779|c0_g1_i1	4.42	Sphingolipid metabolism, Glycosaminoglycan degradation, Galactose metabolism, Other glycan degradation, Glycosphingolipid biosynthesis - ganglio series
TR57949|c0_g1_i1	5.35	T cell receptor signaling pathway, Aminobenzoate degradation, Th1 and Th2 cell differentiation
TR59767|c0_g1_i1	2.26	T cell receptor signaling pathway, Aminobenzoate degradation, Th1 and Th2 cell differentiation
TR27162|c0_g1_i1	27.43	Thiamine metabolism, Purine metabolism
TR22945|c0_g1_i1	21.09	Thiamine metabolism, Purine metabolism
TR54796|c0_g1_i1	12.69	Thiamine metabolism, Purine metabolism
TR14785|c0_g1_i1	9.92	Thiamine metabolism, Purine metabolism
TR18337|c0_g1_i1	8.56	Thiamine metabolism, Purine metabolism
TR58340|c0_g1_i1	8.23	Thiamine metabolism, Purine metabolism
TR18739|c0_g1_i1	8.02	Thiamine metabolism, Purine metabolism
TR57101|c0_g1_i1	7.62	Thiamine metabolism, Purine metabolism
TR24684|c0_g2_i1	7.32	Thiamine metabolism, Purine metabolism
TR1388|c0_g1_i1	7.18	Thiamine metabolism, Purine metabolism
TR12162|c0_g1_i1	7.1	Thiamine metabolism, Purine metabolism
TR64511|c0_g1_i1	6.72	Thiamine metabolism, Purine metabolism
TR60993|c0_g1_i1	6.7	Thiamine metabolism, Purine metabolism
TR70363|c0_g1_i1	6.42	Thiamine metabolism, Purine metabolism
TR2157|c0_g1_i1	6.09	Thiamine metabolism, Purine metabolism
TR52849|c0_g1_i1	5.9	Thiamine metabolism, Purine metabolism
TR52440|c0_g1_i1	5.42	Thiamine metabolism, Purine metabolism
TR51558|c0_g1_i1	5.35	Thiamine metabolism, Purine metabolism
TR47973|c0_g4_i2	5.08	Thiamine metabolism, Purine metabolism
TR686|c0_g1_i1	4.9	Thiamine metabolism, Purine metabolism
TR52598|c0_g1_i1	4.29	Thiamine metabolism, Purine metabolism
TR42510|c0_g1_i3	4.04	Thiamine metabolism, Purine metabolism
TR59329|c0_g1_i1	3.96	Thiamine metabolism, Purine metabolism
TR7401|c0_g1_i1	3.67	Thiamine metabolism, Purine metabolism
TR45754|c0_g3_i3	2.78	Thiamine metabolism, Purine metabolism
TR9071|c0_g1_i1	2.63	Thiamine metabolism, Purine metabolism
TR65110|c0_g1_i1	1.79	Thiamine metabolism, Purine metabolism
TR42415|c0_g3_i1	1.38	Thiamine metabolism, Purine metabolism
TR48375|c0_g1_i2	1.22	Thiamine metabolism, Purine metabolism
TR55737|c0_g1_i1	7.82	Tryptophan metabolism, Glyoxylate and dicarboxylate metabolism, Phenylpropanoid biosynthesis, Biosynthesis of antibiotics
TR73348|c0_g1_i1	4.92	Tryptophan metabolism, Glyoxylate and dicarboxylate metabolism, Phenylpropanoid biosynthesis, Biosynthesis of antibiotics

## Sheet: Root
Transcript_id	FPKM_Root	Pathway
TR40147|c3_g1_i11	1	Aminoacyl-tRNA biosynthesis, Glyoxylate and dicarboxylate metabolism, One carbon pool by folate
TR28238|c0_g1_i3	5.17	Carotenoid biosynthesis
TR39236|c3_g1_i1	1.5	Carotenoid biosynthesis
TR16832|c0_g2_i1	10.07	D-Glutamine and D-glutamate metabolism, Nitrogen metabolism, Alanine, aspartate and glutamate metabolism, Taurine and hypotaurine metabolism, Arginine biosynthesis
TR60126|c0_g1_i1	2.95	Diterpenoid biosynthesis
TR48303|c1_g4_i1	2.59	Diterpenoid biosynthesis
TR21349|c1_g1_i1	4.85	Drug metabolism - other enzymes
TR32297|c0_g1_i1	0.9	Drug metabolism - other enzymes
TR24542|c0_g2_i1	36.36	Flavonoid biosynthesis
TR8051|c0_g1_i1	5.38	Flavonoid biosynthesis
TR37771|c0_g1_i1	3.68	Folate biosynthesis
TR35786|c0_g2_i2	9.85	Galactose metabolism
TR5795|c0_g1_i1	7.77	Glycerolipid metabolism, Cutin, suberine and wax biosynthesis
TR27472|c0_g1_i1	3.71	Glycolysis / Gluconeogenesis, Biosynthesis of antibiotics, Carbon fixation in photosynthetic organisms
TR59155|c0_g1_i1	2.23	Glycolysis / Gluconeogenesis, Biosynthesis of antibiotics, Carbon fixation in photosynthetic organisms
TR37839|c0_g1_i1	8.12	Isoflavonoid biosynthesis, Flavonoid biosynthesis
TR47236|c0_g6_i3	3.07	Nicotinate and nicotinamide metabolism
TR72098|c0_g1_i1	2.15	Pentose and glucuronate interconversions, Drug metabolism - other enzymes
TR11225|c0_g1_i1	21.37	Phenylpropanoid biosynthesis
TR30544|c0_g1_i2	13.86	Phenylpropanoid biosynthesis
TR45073|c2_g4_i1	7.62	Phenylpropanoid biosynthesis
TR23730|c1_g1_i1	5.77	Phenylpropanoid biosynthesis
TR57985|c0_g1_i1	4.96	Phenylpropanoid biosynthesis
TR12082|c0_g1_i1	15.93	Phenylpropanoid biosynthesis, Biosynthesis of antibiotics, Geraniol degradation
TR889|c0_g1_i1	2.43	Pyrimidine metabolism, Purine metabolism
TR51462|c0_g1_i1	10.68	Thiamine metabolism, Purine metabolism
TR10377|c0_g1_i1	5.66	Thiamine metabolism, Purine metabolism
TR46815|c0_g1_i8	3.42	Thiamine metabolism, Purine metabolism
TR70262|c0_g1_i1	3.24	Thiamine metabolism, Purine metabolism
TR46330|c0_g3_i1	2.78	Thiamine metabolism, Purine metabolism
TR32566|c1_g1_i1	2.53	Thiamine metabolism, Purine metabolism
TR25359|c0_g1_i1	2.45	Thiamine metabolism, Purine metabolism
TR32468|c1_g1_i4	0.89	Thiamine metabolism, Purine metabolism

## Sheet: KEGG_enrichment_analysis
Pathway	p-Value
	Flower	Bud	Leaf	Root
Amino sugar and nucleotide sugar metabolism	0.0235151	0.00629118	0.0282837	ND
Aminobenzoate degradation	2.27376e-05	ND	0.000102135	ND
beta-Alanine metabolism	NS	0.0428984	ND	ND
Biosynthesis of unsaturated fatty acids	NS	NS	0.0376614	ND
Carotenoid biosynthesis	NS	ND	ND	0.00242946
Diterpenoid Biosynthesis	NS	NS	NS	0.0225517
Drug metabolism - other enzymes	0.00612106	NS	ND	NS
Galactose metabolism	0.0211033	0.00892207	ND	NS
Glycerolipid metabolism	ND	NS	0.00509511	NS
Glycerophospholipid metabolism	NS	0.00655845	NS	ND
Glyoxylate and dicarboxylate metabolism	NS	0.021904	0.0379303	ND
Isoquinoline alkaloid biosynthesis	ND	ND	0.0436023	ND
Monoterpenoid biosynthesis	0.000108288	ND	NS	ND
N-Glycan biosynthesis	0.0496742	NS	NS	ND
Oxidative phosphorylation	0.0347257	0.0113159	NS	ND
Pentose and glucuronate interconversions	1.16889e-06	NS	NS	NS
Phenylpropanoid Biosynthesis	NS	NS	NS	0.0038696
Purine metabolism	ND	8.68564e-65	3.01146e-33	ND
Pyrimidine metabolism	NS	NS	0.0204376	NS
Pyruvate metabolism	ND	0.0021826	NS	ND
Sphingolipid metabolism	NS	0.00389055	NS	ND
Starch and sucrose metabolism	0.000404379	NS	ND	ND
Thiamine metabolism	0.0187209	0.020698	NS	NS
Abbreviations: ND- Not Detected; NS- Not Significant
