# Supplementary material for: De Novo RNA Sequencing and Expression Analysis of Aconitum carmichaelii to Analyze Key Genes Involved in the Biosynthesis of Diterpene Alkaloids
Source: Molecules. 2017 Dec 5;22(12):2155. doi: 10.3390/molecules22122155 (PMC6150021; doi:10.3390/molecules22122155)
Supplement: Supplementary file 1 [file molecules-22-02155-s001.zip › supplementary-revised/ESM_11_v1.xls]

## Sheet: Ac_orthogene_all
Orthogroup	Unigene	Sequence desc.	Sequence length	Hit desc.	Hit ACC	E-Value	Similarity	Bit-Score	Alignment length	Positives
OG0000000	TR12292|c0_g1_i1	PREDICTED: uncharacterized protein LOC100264243	718	gi|359487053|ref|XP_002271720.2|PREDICTED: uncharacterized protein LOC100264243 [Vitis vinifera]	XP_002271720	4.85e-09	53.6585	49.2914	82	44
OG0000000	TR13066|c0_g1_i1	Receptor-like kinase	253	gi|147817677|emb|CAN75589.1|hypothetical protein VITISV_042880 [Vitis vinifera]	CAN75589	9.02e-14	71.0145	74.7146	69	49
OG0000000	TR13177|c1_g1_i1	predicted protein	246	gi|224087451|ref|XP_002308172.1|predicted protein [Populus trichocarpa] gi|222854148|gb|EEE91695.1| predicted protein [Populus trichocarpa]	XP_002308172, EEE91695	5.35e-17	63.4146	83.5741	82	52
OG0000000	TR14209|c0_g2_i1	hypothetical protein VITISV_021068	280	gi|147820186|emb|CAN60420.1|hypothetical protein VITISV_021068 [Vitis vinifera]	CAN60420	9.04e-16	67.9487	77.7962	78	53
OG0000000	TR15819|c0_g1_i1	hypothetical protein VITISV_016753	265	gi|147819440|emb|CAN73354.1|hypothetical protein VITISV_016753 [Vitis vinifera]	CAN73354	4.15e-14	63.6364	76.2554	77	49
OG0000000	TR15819|c0_g2_i1	hypothetical protein VITISV_016753	265	gi|147819440|emb|CAN73354.1|hypothetical protein VITISV_016753 [Vitis vinifera]	CAN73354	8.18e-14	62.3377	75.0998	77	48
OG0000000	TR16017|c0_g1_i1	calmodulin-binding transcription activator 3-like	246	gi|359494747|ref|XP_002269599.2|PREDICTED: calmodulin-binding transcription activator 3-like [Vitis vinifera]	XP_002269599	2.02e-20	70.3704	94.3597	81	57
OG0000000	TR16996|c1_g1_i1	calmodulin-binding transcription activator 3-like	259	gi|359494747|ref|XP_002269599.2|PREDICTED: calmodulin-binding transcription activator 3-like [Vitis vinifera]	XP_002269599	6.1e-20	67.0732	93.2041	82	55
OG0000000	TR18131|c1_g1_i1	ribonuclease H At1g65750-like	576	gi|356560755|ref|XP_003548653.1|PREDICTED: putative ribonuclease H protein At1g65750-like [Glycine max]	XP_003548653	3.96e-25	54.7872	108.997	188	103
OG0000000	TR20137|c0_g2_i1	calmodulin-binding transcription activator 3-like	493	gi|359495832|ref|XP_003635100.1|PREDICTED: uncharacterized protein At2g24330-like [Vitis vinifera]	XP_003635100	5.87e-31	60.2649	125.561	151	91
OG0000000	TR20137|c0_g2_i2	calmodulin-binding transcription activator 3-like	417	gi|359487053|ref|XP_002271720.2|PREDICTED: uncharacterized protein LOC100264243 [Vitis vinifera]	XP_002271720	1.84e-28	58.9928	120.168	139	82
OG0000000	TR22743|c0_g1_i1	ribonuclease H At1g65750- partial	475	gi|147856333|emb|CAN81777.1|hypothetical protein VITISV_034282 [Vitis vinifera]	CAN81777	9.18e-38	59.8726	143.665	157	94
OG0000000	TR24566|c0_g1_i3	ribonuclease H At1g65750-like	263	gi|356515310|ref|XP_003526344.1|PREDICTED: uncharacterized protein LOC100799415 [Glycine max]	XP_003526344	4.95e-16	71.2329	82.0333	73	52
OG0000000	TR25001|c0_g1_i1	hypothetical protein VITISV_036942	268	gi|147794011|emb|CAN64468.1|hypothetical protein VITISV_036942 [Vitis vinifera]	CAN64468	2.15e-18	62.9213	88.5817	89	56
OG0000000	TR26024|c4_g1_i1	ribonuclease H At1g65750- partial	426	gi|359497665|ref|XP_003635602.1|PREDICTED: putative ribonuclease H protein At1g65750-like, partial [Vitis vinifera]	XP_003635602	7.34e-39	64.7887	146.747	142	92
OG0000000	TR26111|c2_g1_i1	calmodulin-binding transcription activator 3-like	442	gi|359494747|ref|XP_002269599.2|PREDICTED: calmodulin-binding transcription activator 3-like [Vitis vinifera]	XP_002269599	1.08e-29	64.2857	124.02	126	81
OG0000000	TR27332|c0_g1_i1	calmodulin-binding transcription activator 3-like	270	gi|147807969|emb|CAN70941.1|hypothetical protein VITISV_002864 [Vitis vinifera]	CAN70941	1.14e-20	66.2921	95.1301	89	59
OG0000000	TR2756|c0_g1_i1	calmodulin-binding transcription activator 3-like	355	gi|359494747|ref|XP_002269599.2|PREDICTED: calmodulin-binding transcription activator 3-like [Vitis vinifera]	XP_002269599	9.53e-19	67.4157	90.8929	89	60
OG0000000	TR31408|c4_g1_i1	calmodulin-binding transcription activator 3-like	328	gi|359494747|ref|XP_002269599.2|PREDICTED: calmodulin-binding transcription activator 3-like [Vitis vinifera]	XP_002269599	7.59e-25	65.1376	108.227	109	71
OG0000000	TR31408|c4_g1_i6	ribonuclease H At1g65750- partial	452	gi|147820186|emb|CAN60420.1|hypothetical protein VITISV_021068 [Vitis vinifera]	CAN60420	9.89e-41	65.7718	146.747	149	98
OG0000000	TR31408|c4_g1_i7	ribonuclease H At1g65750- partial	424	gi|147820186|emb|CAN60420.1|hypothetical protein VITISV_021068 [Vitis vinifera]	CAN60420	1.6e-38	68.7943	140.969	141	97
OG0000000	TR319|c0_g2_i1	calmodulin-binding transcription activator 3-like	280	gi|359494747|ref|XP_002269599.2|PREDICTED: calmodulin-binding transcription activator 3-like [Vitis vinifera]	XP_002269599	4.96e-17	64.0449	85.1149	89	57
OG0000000	TR33288|c0_g1_i1	calmodulin-binding transcription activator 3-like	238	gi|359494747|ref|XP_002269599.2|PREDICTED: calmodulin-binding transcription activator 3-like [Vitis vinifera]	XP_002269599	5.81e-20	71.7949	92.8189	78	56
OG0000000	TR33288|c0_g2_i2	hypothetical protein VITISV_033107	421	gi|147788196|emb|CAN62743.1|hypothetical protein VITISV_033107 [Vitis vinifera]	CAN62743	1.64e-29	66.1765	122.865	136	90
OG0000000	TR33288|c0_g3_i1	calmodulin-binding transcription activator 3-like	297	gi|147820186|emb|CAN60420.1|hypothetical protein VITISV_021068 [Vitis vinifera]	CAN60420	3.29e-19	65.5914	87.8113	93	61
OG0000000	TR35056|c5_g2_i2	calmodulin-binding transcription activator 3-like	395	gi|359494747|ref|XP_002269599.2|PREDICTED: calmodulin-binding transcription activator 3-like [Vitis vinifera]	XP_002269599	4.51e-26	66.0714	112.849	112	74
OG0000000	TR35056|c8_g3_i1	calmodulin-binding transcription activator 3-like	442	gi|359494747|ref|XP_002269599.2|PREDICTED: calmodulin-binding transcription activator 3-like [Vitis vinifera]	XP_002269599	5.84e-32	70.2128	130.568	141	99
OG0000000	TR35109|c3_g1_i1	ribonuclease H At1g65750- partial	424	gi|147856900|emb|CAN82834.1|hypothetical protein VITISV_042298 [Vitis vinifera]	CAN82834	3.63e-34	67.1429	136.346	140	94
OG0000000	TR35109|c3_g2_i4	ribonuclease H At1g65750- partial	624	gi|359487053|ref|XP_002271720.2|PREDICTED: uncharacterized protein LOC100264243 [Vitis vinifera]	XP_002271720	9.87e-51	61.7647	187.193	204	126
OG0000000	TR38388|c0_g3_i1	hypothetical protein VITISV_021000	369	gi|147856405|emb|CAN80322.1|hypothetical protein VITISV_021000 [Vitis vinifera]	CAN80322	2.58e-26	64.7059	109.383	119	77
OG0000000	TR38579|c1_g2_i1	hypothetical protein VITISV_031018	1466	gi|147862249|emb|CAN82584.1|hypothetical protein VITISV_031018 [Vitis vinifera]	CAN82584	1.65e-59	50.5995	215.312	417	211
OG0000000	TR39997|c6_g2_i1	calmodulin-binding transcription activator 3-like	261	gi|359494747|ref|XP_002269599.2|PREDICTED: calmodulin-binding transcription activator 3-like [Vitis vinifera]	XP_002269599	3.55e-19	71.7949	90.8929	78	56
OG0000000	TR40808|c0_g1_i1	calmodulin-binding transcription activator 3-like	453	gi|359494747|ref|XP_002269599.2|PREDICTED: calmodulin-binding transcription activator 3-like [Vitis vinifera]	XP_002269599	8.4e-32	64.0288	130.183	139	89
OG0000000	TR40808|c0_g2_i1	Cytochrome P450	270	gi|297736661|emb|CBI25678.3|unnamed protein product [Vitis vinifera]	CBI25678	2.79e-08	64	58.151	75	48
OG0000000	TR42701|c0_g1_i1	calmodulin-binding transcription activator 3-like	226	gi|147794011|emb|CAN64468.1|hypothetical protein VITISV_036942 [Vitis vinifera]	CAN64468	1.1e-14	62.6667	77.411	75	47
OG0000000	TR42701|c3_g1_i10	calmodulin-binding transcription activator 3-like	250	gi|147860154|emb|CAN78730.1|hypothetical protein VITISV_020014 [Vitis vinifera]	CAN78730	6.14e-14	65.8537	73.559	82	54
OG0000000	TR42701|c3_g1_i12	calmodulin-binding transcription activator 3-like	289	gi|359495832|ref|XP_003635100.1|PREDICTED: uncharacterized protein At2g24330-like [Vitis vinifera]	XP_003635100	5.09e-24	68.4211	103.99	95	65
OG0000000	TR42701|c3_g1_i2	calmodulin-binding transcription activator 3-like	273	gi|147791808|emb|CAN68348.1|hypothetical protein VITISV_032025 [Vitis vinifera]	CAN68348	1.28e-13	62.5	75.0998	88	55
OG0000000	TR42701|c3_g1_i6	calmodulin-binding transcription activator 3-like	280	gi|359494747|ref|XP_002269599.2|PREDICTED: calmodulin-binding transcription activator 3-like [Vitis vinifera]	XP_002269599	1.61e-20	69.4118	95.1301	85	59
OG0000000	TR42701|c4_g2_i1	RNA-directed DNA polymerase related	264	gi|147791808|emb|CAN68348.1|hypothetical protein VITISV_032025 [Vitis vinifera]	CAN68348	1.17e-16	66.6667	83.5741	87	58
OG0000000	TR42701|c4_g4_i1	ribonuclease H At1g65750- partial	355	gi|147820186|emb|CAN60420.1|hypothetical protein VITISV_021068 [Vitis vinifera]	CAN60420	4.42e-31	70.4348	120.553	115	81
OG0000000	TR42701|c5_g1_i1	calmodulin-binding transcription activator 3-like	236	gi|147860154|emb|CAN78730.1|hypothetical protein VITISV_020014 [Vitis vinifera]	CAN78730	9.23e-16	68.8312	78.1814	77	53
OG0000000	TR4610|c0_g1_i1	RNA-directed DNA polymerase related	281	gi|140053549|gb|ABO80476.1|RNA-directed DNA polymerase , related [Medicago truncatula]	ABO80476	3.16e-16	64.1975	80.8777	81	52
OG0000000	TR4852|c0_g1_i1	calmodulin-binding transcription activator 3-like	441	gi|147820186|emb|CAN60420.1|hypothetical protein VITISV_021068 [Vitis vinifera]	CAN60420	1.53e-36	66.8966	135.961	145	97
OG0000000	TR49206|c0_g1_i1	calmodulin-binding transcription activator 3-like	334	gi|147800945|emb|CAN75564.1|hypothetical protein VITISV_032580 [Vitis vinifera]	CAN75564	3.44e-26	67.2727	112.079	110	74
OG0000000	TR4934|c0_g1_i1	calmodulin-binding transcription activator 3-like	301	gi|147862249|emb|CAN82584.1|hypothetical protein VITISV_031018 [Vitis vinifera]	CAN82584	3.51e-22	63.2653	98.5969	98	62
OG0000000	TR50046|c0_g1_i1	retrotransposon unclassified	228	gi|393716144|dbj|BAM28750.1|reverse transcriptase-like protein, partial [Camellia sinensis var. sinensis]	BAM28750	1.1e-11	69.863	65.855	73	51
OG0000000	TR51012|c0_g1_i1	calmodulin-binding transcription activator 3-like	364	gi|359495832|ref|XP_003635100.1|PREDICTED: uncharacterized protein At2g24330-like [Vitis vinifera]	XP_003635100	1.14e-25	62.1849	109.383	119	74
OG0000000	TR53741|c0_g1_i1	hypothetical protein VITISV_021068	318	gi|147820186|emb|CAN60420.1|hypothetical protein VITISV_021068 [Vitis vinifera]	CAN60420	1.28e-10	55.102	63.929	98	54
OG0000000	TR54342|c0_g1_i1	hypothetical protein VITISV_017409	245	gi|147773858|emb|CAN63016.1|hypothetical protein VITISV_017409 [Vitis vinifera]	CAN63016	2.96e-10	65.4321	64.3142	81	53
OG0000000	TR56815|c0_g1_i1	calmodulin-binding transcription activator 3-like	295	gi|359494747|ref|XP_002269599.2|PREDICTED: calmodulin-binding transcription activator 3-like [Vitis vinifera]	XP_002269599	8.12e-21	67.7083	96.2857	96	65
OG0000000	TR57576|c0_g1_i1	calmodulin-binding transcription activator 3-like	240	gi|147820706|emb|CAN69649.1|hypothetical protein VITISV_043239 [Vitis vinifera]	CAN69649	3.42e-10	62.8205	62.7734	78	49
OG0000000	TR62520|c0_g1_i1	calmodulin-binding transcription activator 3-like	301	gi|147807969|emb|CAN70941.1|hypothetical protein VITISV_002864 [Vitis vinifera]	CAN70941	1.65e-18	69.6203	89.3521	79	55
OG0000000	TR62936|c0_g1_i1	calmodulin-binding transcription activator 3-like	319	gi|147864754|emb|CAN79792.1|hypothetical protein VITISV_021866 [Vitis vinifera]	CAN79792	2.62e-25	66.6667	107.457	93	62
OG0000000	TR63091|c0_g1_i1	ribonuclease H At1g65750- partial	606	gi|147821641|emb|CAN70431.1|hypothetical protein VITISV_030910 [Vitis vinifera]	CAN70431	1.76e-45	64.2857	170.629	196	126
OG0000000	TR63813|c0_g1_i1	calmodulin-binding transcription activator 3-like	284	gi|147791808|emb|CAN68348.1|hypothetical protein VITISV_032025 [Vitis vinifera]	CAN68348	4.24e-20	65.9341	93.9745	91	60
OG0000000	TR63962|c0_g1_i1	non-LTR retroelement reverse transcriptase	332	gi|147791808|emb|CAN68348.1|hypothetical protein VITISV_032025 [Vitis vinifera]	CAN68348	7.23e-09	62.069	61.6178	58	36
OG0000000	TR6463|c0_g1_i1	non-LTR retroelement reverse transcriptase	292	gi|147860441|emb|CAN82565.1|hypothetical protein VITISV_033674 [Vitis vinifera]	CAN82565	7.64e-16	67.4419	81.2629	86	58
OG0000000	TR6491|c0_g1_i1	calmodulin-binding transcription activator 3-like	296	gi|147864189|emb|CAN78815.1|hypothetical protein VITISV_041732 [Vitis vinifera]	CAN78815	1.68e-19	64.3678	91.6633	87	56
OG0000000	TR65638|c0_g1_i1	calmodulin-binding transcription activator 3-like	227	gi|359495832|ref|XP_003635100.1|PREDICTED: uncharacterized protein At2g24330-like [Vitis vinifera]	XP_003635100	9.5e-12	65.2778	68.1662	72	47
OG0000000	TR70412|c0_g1_i1	calmodulin-binding transcription activator 3-like	270	gi|147807969|emb|CAN70941.1|hypothetical protein VITISV_002864 [Vitis vinifera]	CAN70941	5.64e-21	65.8824	95.9005	85	56
OG0000000	TR72612|c0_g1_i1	---NA---	235	No Blast Hit	0	0	0	0	0	0
OG0000000	TR72759|c0_g1_i1	ribonuclease H At1g65750- partial	289	gi|147772956|emb|CAN67183.1|hypothetical protein VITISV_007528 [Vitis vinifera]	CAN67183	7.1e-17	62.8866	84.7297	97	61
OG0000000	TR7276|c0_g1_i1	ribonuclease H At1g65750- partial	353	gi|147791808|emb|CAN68348.1|hypothetical protein VITISV_032025 [Vitis vinifera]	CAN68348	2.78e-17	73.0769	63.5438	52	38
OG0000000	TR72974|c0_g1_i1	Receptor-like kinase	258	gi|147807969|emb|CAN70941.1|hypothetical protein VITISV_002864 [Vitis vinifera]	CAN70941	6.64e-18	65.4762	87.0409	84	55
OG0000000	TR800|c0_g1_i1	hypothetical protein VITISV_014386	271	gi|147838188|emb|CAN60916.1|hypothetical protein VITISV_014386 [Vitis vinifera]	CAN60916	2.07e-14	57.3034	73.9442	89	51
OG0000000	TR8583|c0_g1_i1	calmodulin-binding transcription activator 3-like	258	gi|147791808|emb|CAN68348.1|hypothetical protein VITISV_032025 [Vitis vinifera]	CAN68348	2.36e-18	65.1163	88.5817	86	56
OG0000000	TR8873|c0_g2_i1	ribonuclease H At1g65750- partial	407	gi|147856900|emb|CAN82834.1|hypothetical protein VITISV_042298 [Vitis vinifera]	CAN82834	6.19e-31	62.963	126.716	135	85
OG0000000	TR9081|c0_g1_i1	calmodulin-binding transcription activator 3-like	224	gi|359494747|ref|XP_002269599.2|PREDICTED: calmodulin-binding transcription activator 3-like [Vitis vinifera]	XP_002269599	4.03e-15	66.2162	78.5666	74	49
OG0000000	TR998|c0_g1_i1	calmodulin-binding transcription activator 3-like	302	gi|359494747|ref|XP_002269599.2|PREDICTED: calmodulin-binding transcription activator 3-like [Vitis vinifera]	XP_002269599	1.27e-19	60.3774	92.8189	106	64
OG0000000	TR998|c0_g2_i1	calmodulin-binding transcription activator 3-like	302	gi|147800945|emb|CAN75564.1|hypothetical protein VITISV_032580 [Vitis vinifera]	CAN75564	1.68e-19	60.9524	92.4337	105	64
OG0000001	TR12874|c0_g1_i1	Pentatricopeptide repeat-containing	590	gi|225423551|ref|XP_002274884.1|PREDICTED: pentatricopeptide repeat-containing protein At2g03380, mitochondrial [Vitis vinifera] gi|147818711|emb|CAN65040.1| hypothetical protein VITISV_009460 [Vitis vinifera]	XP_002274884, CAN65040	9.47e-103	87.1795	322.013	195	170
OG0000001	TR16102|c0_g1_i1	pentatricopeptide repeat-containing mitochondrial-like	1299	gi|297744558|emb|CBI37820.3|unnamed protein product [Vitis vinifera]	CBI37820	1.81e-173	83.9437	506.908	355	298
OG0000001	TR20811|c0_g1_i1	pentatricopeptide repeat-containing chloroplastic-like	1138	gi|225438894|ref|XP_002279137.1|PREDICTED: pentatricopeptide repeat-containing protein At4g37380, chloroplastic-like [Vitis vinifera]	XP_002279137	0	85.4881	590.882	379	324
OG0000001	TR24947|c0_g1_i1	selenium-binding -like	1060	gi|242083462|ref|XP_002442156.1|hypothetical protein SORBIDRAFT_08g015260 [Sorghum bicolor] gi|241942849|gb|EES15994.1| hypothetical protein SORBIDRAFT_08g015260 [Sorghum bicolor]	XP_002442156, EES15994	3.29e-123	67.147	377.096	347	233
OG0000001	TR25205|c0_g1_i1	pentatricopeptide repeat-containing	959	gi|225435834|ref|XP_002283791.1|PREDICTED: pentatricopeptide repeat-containing protein At5g56310 [Vitis vinifera]	XP_002283791	4.44e-163	82.7586	478.404	319	264
OG0000001	TR25830|c0_g1_i1	pentatricopeptide repeat-containing	1177	gi|225463123|ref|XP_002265412.1|PREDICTED: pentatricopeptide repeat-containing protein At1g34160-like [Vitis vinifera]	XP_002265412	0	84.6154	608.986	390	330
OG0000001	TR26679|c1_g1_i1	pentatricopeptide repeat-containing At5g66520-like	1268	gi|359479914|ref|XP_002268148.2|PREDICTED: uncharacterized protein LOC100250295 [Vitis vinifera]	XP_002268148	0	80.3241	624.78	432	347
OG0000001	TR27665|c0_g1_i1	pentatricopeptide repeat-containing At5g06540-like	1235	gi|225451435|ref|XP_002273841.1|PREDICTED: pentatricopeptide repeat-containing protein At5g06540-like [Vitis vinifera]	XP_002273841	1.82e-161	84.7507	474.552	341	289
OG0000001	TR27964|c0_g1_i1	pentatricopeptide repeat-containing chloroplastic-like	760	gi|224104375|ref|XP_002313416.1|predicted protein [Populus trichocarpa] gi|222849824|gb|EEE87371.1| predicted protein [Populus trichocarpa]	XP_002313416, EEE87371	2.1e-116	86.4542	358.221	251	217
OG0000001	TR28713|c0_g1_i1	pentatricopeptide repeat-containing	1082	gi|224122590|ref|XP_002330519.1|predicted protein [Populus trichocarpa] gi|222872453|gb|EEF09584.1| predicted protein [Populus trichocarpa]	XP_002330519, EEF09584	2.66e-166	79.3872	493.426	359	285
OG0000001	TR28849|c0_g2_i1	pentatricopeptide repeat-containing	1000	gi|225451187|ref|XP_002271063.1|PREDICTED: pentatricopeptide repeat-containing protein At1g11290-like [Vitis vinifera]	XP_002271063	2.6e-136	77.0393	417.542	331	255
OG0000001	TR29574|c1_g1_i1	pentatricopeptide repeat-containing	1255	gi|225424252|ref|XP_002280792.1|PREDICTED: pentatricopeptide repeat-containing protein At2g01510, mitochondrial [Vitis vinifera] gi|297737690|emb|CBI26891.3| unnamed protein product [Vitis vinifera]	XP_002280792, CBI26891	0	77.129	541.191	411	317
OG0000001	TR30207|c0_g1_i2	pentatricopeptide repeat-containing	1819	gi|225452956|ref|XP_002279032.1|PREDICTED: pentatricopeptide repeat-containing protein At5g39350 [Vitis vinifera] gi|296082987|emb|CBI22288.3| unnamed protein product [Vitis vinifera]	XP_002279032, CBI22288	5.83e-161	82.1429	488.034	336	276
OG0000001	TR30878|c0_g1_i1	pentatricopeptide repeat-containing	1883	gi|359497567|ref|XP_002265980.2|PREDICTED: pentatricopeptide repeat-containing protein At4g16835, mitochondrial-like, partial [Vitis vinifera]	XP_002265980	0	85.5238	836.254	525	449
OG0000001	TR32386|c0_g1_i1	Pentatricopeptide repeat-containing	1919	gi|359481513|ref|XP_003632631.1|PREDICTED: pentatricopeptide repeat-containing protein At3g53360, mitochondrial-like [Vitis vinifera]	XP_003632631	0	79.2487	769.615	559	443
OG0000001	TR34290|c1_g1_i1	Pentatricopeptide repeat-containing	1175	gi|225425668|ref|XP_002269694.1|PREDICTED: pentatricopeptide repeat-containing protein At2g02980 [Vitis vinifera] gi|296086362|emb|CBI31951.3| unnamed protein product [Vitis vinifera]	XP_002269694, CBI31951	0	87.4359	646.736	390	341
OG0000001	TR34806|c0_g1_i1	pentatricopeptide repeat-containing	1453	gi|359483532|ref|XP_002265722.2|PREDICTED: pentatricopeptide repeat-containing protein At4g18750, chloroplastic-like [Vitis vinifera]	XP_002265722	0	85.0877	703.745	456	388
OG0000001	TR35139|c0_g1_i1	pentatricopeptide repeat-containing	1540	gi|359490408|ref|XP_002267761.2|PREDICTED: pentatricopeptide repeat-containing protein At2g22410, mitochondrial-like [Vitis vinifera]	XP_002267761	0	83.1461	649.047	445	370
OG0000001	TR35443|c0_g1_i2	pentatricopeptide repeat-containing	1768	gi|225440783|ref|XP_002275884.1|PREDICTED: putative pentatricopeptide repeat-containing protein At5g37570 [Vitis vinifera]	XP_002275884	7.99e-144	61.4964	439.113	548	337
OG0000001	TR35959|c1_g2_i1	Pentatricopeptide repeat-containing	1436	gi|225450622|ref|XP_002278152.1|PREDICTED: pentatricopeptide repeat-containing protein At1g09190 [Vitis vinifera]	XP_002278152	0	79.1232	622.083	479	379
OG0000001	TR36089|c0_g1_i2	Pentatricopeptide repeat-containing	2120	gi|359491499|ref|XP_003634283.1|PREDICTED: pentatricopeptide repeat-containing protein At4g02750-like [Vitis vinifera]	XP_003634283	0	89.0223	948.347	583	519
OG0000001	TR36183|c0_g2_i2	Pentatricopeptide repeat-containing	1559	gi|359488559|ref|XP_002275581.2|PREDICTED: pentatricopeptide repeat-containing protein At3g26782, mitochondrial-like [Vitis vinifera]	XP_002275581	0	88.2012	811.987	517	456
OG0000001	TR37230|c0_g1_i1	pentatricopeptide repeat-containing	1693	gi|359483488|ref|XP_002273710.2|PREDICTED: pentatricopeptide repeat-containing protein At4g13650-like [Vitis vinifera]	XP_002273710	0	89.4643	896.345	560	501
OG0000001	TR37295|c0_g1_i1	pentatricopeptide repeat-containing	2139	gi|359477907|ref|XP_002270439.2|PREDICTED: pentatricopeptide repeat-containing protein At1g04840-like [Vitis vinifera]	XP_002270439	0	82.5273	934.865	641	529
OG0000001	TR37318|c0_g1_i1	organelle transcript processing partial	2054	gi|225423499|ref|XP_002274432.1|PREDICTED: pentatricopeptide repeat-containing protein At1g08070-like [Vitis vinifera]	XP_002274432	0	61.2216	595.504	704	431
OG0000001	TR37977|c1_g1_i1	pentatricopeptide repeat-containing	1665	gi|225440783|ref|XP_002275884.1|PREDICTED: putative pentatricopeptide repeat-containing protein At5g37570 [Vitis vinifera]	XP_002275884	0	83.6186	613.224	409	342
OG0000001	TR38712|c1_g1_i1	pentatricopeptide repeat-containing	1753	gi|115441777|ref|NP_001045168.1|Os01g0912900 [Oryza sativa Japonica Group] gi|20161377|dbj|BAB90301.1| selenium-binding protein-like [Oryza sativa Japonica Group] gi|113534699|dbj|BAF07082.1| Os01g0912900 [Oryza sativa Japonica Group] gi|125573076|gb|EAZ14591.1| hypothetical protein OsJ_04514 [Oryza sativa Japonica Group]	NP_001045168, BAB90301, BAF07082, EAZ14591	2.06e-174	71.0084	516.538	476	338
OG0000001	TR38774|c1_g1_i4	pentatricopeptide repeat-containing	3618	gi|148909481|gb|ABR17838.1|unknown [Picea sitchensis]	ABR17838	4.49e-138	59.1837	450.284	588	348
OG0000001	TR38774|c1_g2_i1	organelle transcript processing partial	1319	gi|225456517|ref|XP_002281018.1|PREDICTED: pentatricopeptide repeat-containing protein At1g08070-like [Vitis vinifera]	XP_002281018	0	75.6264	572.007	439	332
OG0000001	TR38799|c0_g1_i2	pentatricopeptide repeat-containing	1960	gi|225438593|ref|XP_002276456.1|PREDICTED: pentatricopeptide repeat-containing protein At4g19191, mitochondrial [Vitis vinifera] gi|296082485|emb|CBI21490.3| unnamed protein product [Vitis vinifera]	XP_002276456, CBI21490	2e-156	80.117	476.478	342	274
OG0000001	TR39022|c0_g1_i2	Pentatricopeptide repeat-containing	1917	gi|225431281|ref|XP_002268784.1|PREDICTED: pentatricopeptide repeat-containing protein At5g44230-like [Vitis vinifera]	XP_002268784	0	86.0045	699.508	443	381
OG0000001	TR39596|c0_g1_i1	Pentatricopeptide repeat-containing	2042	gi|359482590|ref|XP_002284545.2|PREDICTED: pentatricopeptide repeat-containing protein At2g27610-like [Vitis vinifera]	XP_002284545	0	85.2362	808.135	508	433
OG0000001	TR39654|c0_g1_i1	Pentatricopeptide repeat-containing	1385	gi|359489593|ref|XP_003633947.1|PREDICTED: pentatricopeptide repeat-containing protein At5g08510-like [Vitis vinifera]	XP_003633947	0	79.1762	613.224	437	346
OG0000001	TR40280|c2_g1_i1	pentatricopeptide repeat-containing	1522	gi|147812559|emb|CAN70631.1|hypothetical protein VITISV_020725 [Vitis vinifera]	CAN70631	0	85.0202	771.926	494	420
OG0000001	TR41295|c0_g1_i1	pentatricopeptide repeat-containing	1735	gi|225434622|ref|XP_002279360.1|PREDICTED: pentatricopeptide repeat-containing protein At2g29760, chloroplastic-like [Vitis vinifera]	XP_002279360	0	82.0244	823.928	573	470
OG0000001	TR41432|c1_g2_i1	pentatricopeptide repeat-containing At4g21065-like	2698	gi|359483655|ref|XP_003632994.1|PREDICTED: pentatricopeptide repeat-containing protein At4g21065-like [Vitis vinifera]	XP_003632994	0	88.2943	957.207	598	528
OG0000001	TR41620|c0_g2_i1	pentatricopeptide repeat-containing	2165	gi|225440839|ref|XP_002276333.1|PREDICTED: pentatricopeptide repeat-containing protein At1g11290-like [Vitis vinifera]	XP_002276333	0	86.4865	688.723	444	384
OG0000001	TR41865|c0_g1_i1	pentatricopeptide repeat-containing At5g66520-like	1857	gi|225441789|ref|XP_002283735.1|PREDICTED: pentatricopeptide repeat-containing protein At4g21065 [Vitis vinifera]	XP_002283735	0	83.8652	842.803	564	473
OG0000001	TR42304|c2_g1_i2	pentatricopeptide repeat-containing At1g08070-like	3056	gi|225450539|ref|XP_002277347.1|PREDICTED: pentatricopeptide repeat-containing protein At1g08070-like [Vitis vinifera]	XP_002277347	0	86.4636	912.909	591	511
OG0000001	TR42898|c2_g2_i5	pentatricopeptide repeat-containing	1865	gi|225443851|ref|XP_002267303.1|PREDICTED: pentatricopeptide repeat-containing protein At1g28690, mitochondrial [Vitis vinifera]	XP_002267303	0	83.9679	742.651	499	419
OG0000001	TR42907|c0_g1_i5	CRR4	2377	gi|359492781|ref|XP_002278504.2|PREDICTED: pentatricopeptide repeat-containing protein At2g29760, chloroplastic-like [Vitis vinifera]	XP_002278504	0	79.2857	570.466	420	333
OG0000001	TR43525|c1_g1_i1	pentatricopeptide (PPR) repeat-containing -like	1853	gi|242035425|ref|XP_002465107.1|hypothetical protein SORBIDRAFT_01g032140 [Sorghum bicolor] gi|241918961|gb|EER92105.1| hypothetical protein SORBIDRAFT_01g032140 [Sorghum bicolor]	XP_002465107, EER92105	3.12e-119	64.8536	384.03	478	310
OG0000001	TR44007|c1_g2_i2	pentatricopeptide repeat-containing	2052	gi|225444744|ref|XP_002278128.1|PREDICTED: pentatricopeptide repeat-containing protein At1g11290 [Vitis vinifera]	XP_002278128	0	83.101	810.831	574	477
OG0000001	TR45035|c0_g1_i2	pentatricopeptide repeat-containing	3158	gi|225427963|ref|XP_002277549.1|PREDICTED: pentatricopeptide repeat-containing protein At2g21090 [Vitis vinifera]	XP_002277549	0	83.3055	821.617	599	499
OG0000001	TR46420|c0_g2_i1	pentatricopeptide repeat-containing	1840	gi|225469326|ref|XP_002268072.1|PREDICTED: pentatricopeptide repeat-containing protein At4g38010-like [Vitis vinifera]	XP_002268072	0	80.5486	558.91	401	323
OG0000001	TR46420|c0_g2_i2	pentatricopeptide repeat-containing	2069	gi|225469326|ref|XP_002268072.1|PREDICTED: pentatricopeptide repeat-containing protein At4g38010-like [Vitis vinifera]	XP_002268072	0	80.5486	558.91	401	323
OG0000001	TR5354|c0_g1_i1	pentatricopeptide repeat-containing At5g66520-like	533	gi|224088870|ref|XP_002308572.1|predicted protein [Populus trichocarpa] gi|222854548|gb|EEE92095.1| predicted protein [Populus trichocarpa]	XP_002308572, EEE92095	3.49e-89	85.8757	278.485	177	152
OG0000001	TR6732|c0_g1_i1	pentatricopeptide repeat-containing chloroplastic-like	843	gi|357121594|ref|XP_003562503.1|PREDICTED: pentatricopeptide repeat-containing protein At2g29760, chloroplastic-like [Brachypodium distachyon]	XP_003562503	4.07e-122	76.5125	370.933	281	215
OG0000002	TR11399|c0_g1_i1	pentatricopeptide repeat-containing	489	gi|255583926|ref|XP_002532711.1|pentatricopeptide repeat-containing protein, putative [Ricinus communis] gi|223527557|gb|EEF29678.1| pentatricopeptide repeat-containing protein, putative [Ricinus communis]	XP_002532711, EEF29678	8.1e-80	87.3418	259.996	158	138
OG0000002	TR12415|c0_g1_i1	pentatricopeptide repeat-containing	402	gi|255539110|ref|XP_002510620.1|pentatricopeptide repeat-containing protein, putative [Ricinus communis] gi|223551321|gb|EEF52807.1| pentatricopeptide repeat-containing protein, putative [Ricinus communis]	XP_002510620, EEF52807	1.75e-30	68.75	124.405	128	88
OG0000002	TR13694|c0_g1_i1	organelle transcript processing partial	403	gi|225456890|ref|XP_002277458.1|PREDICTED: pentatricopeptide repeat-containing protein At1g08070 [Vitis vinifera]	XP_002277458	4.42e-56	84.8485	195.282	132	112
OG0000002	TR13787|c0_g1_i1	pentatricopeptide repeat-containing	266	gi|15221713|ref|NP_174428.1|pentatricopeptide repeat-containing protein [Arabidopsis thaliana] gi|75169458|sp|Q9C866.1|PPR65_ARATH RecName: Full=Pentatricopeptide repeat-containing protein At1g31430 gi|12322531|gb|AAG51260.1|AC027135_1 PPR-repeat protein [Arabidopsis thaliana] gi|332193234|gb|AEE31355.1| pentatricopeptide repeat-containing protein [Arabidopsis thaliana]	NP_174428, Q9C866, AAG51260, AEE31355	7.54e-30	78.1609	119.398	87	68
OG0000002	TR14670|c0_g1_i1	pentatricopeptide repeat-containing	359	gi|147781801|emb|CAN65443.1|hypothetical protein VITISV_011420 [Vitis vinifera]	CAN65443	8.62e-52	83.1933	179.874	119	99
OG0000002	TR18722|c0_g1_i1	pentatricopeptide repeat-containing	432	gi|357511423|ref|XP_003626000.1|Pentatricopeptide repeat protein [Medicago truncatula] gi|355501015|gb|AES82218.1| Pentatricopeptide repeat protein [Medicago truncatula]	XP_003626000, AES82218	4.78e-44	75.6944	161.77	144	109
OG0000002	TR18896|c0_g1_i1	pentatricopeptide repeat-containing	722	gi|147819295|emb|CAN68962.1|hypothetical protein VITISV_019277 [Vitis vinifera]	CAN68962	1.88e-72	68.559	243.817	229	157
OG0000002	TR18940|c0_g1_i1	pentatricopeptide repeat-containing	289	gi|359476777|ref|XP_002278837.2|PREDICTED: LOW QUALITY PROTEIN: putative pentatricopeptide repeat-containing protein At3g23330 [Vitis vinifera]	XP_002278837	1.51e-31	79.1667	126.331	96	76
OG0000002	TR19407|c0_g1_i1	pentatricopeptide repeat-containing	637	gi|225446849|ref|XP_002279693.1|PREDICTED: pentatricopeptide repeat-containing protein At2g42920, chloroplastic [Vitis vinifera] gi|302143555|emb|CBI22116.3| unnamed protein product [Vitis vinifera]	XP_002279693, CBI22116	1.89e-91	77.0335	288.886	209	161
OG0000002	TR21068|c0_g2_i1	pentatricopeptide repeat-containing	343	gi|296082168|emb|CBI21173.3|unnamed protein product [Vitis vinifera]	CBI21173	1.02e-36	79.646	140.198	113	90
OG0000002	TR23428|c0_g2_i1	pentatricopeptide repeat-containing	284	gi|224107245|ref|XP_002314420.1|predicted protein [Populus trichocarpa] gi|222863460|gb|EEF00591.1| predicted protein [Populus trichocarpa]	XP_002314420, EEF00591	2.8e-34	80.6452	131.724	93	75
OG0000002	TR25492|c1_g1_i1	Pentatricopeptide repeat-containing	297	gi|147770957|emb|CAN76247.1|hypothetical protein VITISV_023383 [Vitis vinifera]	CAN76247	6.63e-36	83.871	138.272	93	78
OG0000002	TR25767|c0_g1_i1	pentatricopeptide repeat-containing	518	gi|224126329|ref|XP_002329527.1|predicted protein [Populus trichocarpa] gi|222870236|gb|EEF07367.1| predicted protein [Populus trichocarpa]	XP_002329527, EEF07367	8.49e-87	87.2093	270.396	172	150
OG0000002	TR2616|c0_g1_i1	Pinus taeda anonymous locus 0_11486_01 genomic sequence	275	gi|359488823|ref|XP_002273685.2|PREDICTED: uncharacterized protein LOC100245824 [Vitis vinifera]	XP_002273685	1.96e-29	78.8889	120.939	90	71
OG0000002	TR27569|c1_g1_i1	pentatricopeptide repeat-containing	345	gi|147842436|emb|CAN71830.1|hypothetical protein VITISV_033606 [Vitis vinifera]	CAN71830	1.31e-44	79.8246	163.31	114	91
OG0000002	TR29080|c0_g1_i1	pentatricopeptide repeat-containing	327	gi|225436612|ref|XP_002275537.1|PREDICTED: pentatricopeptide repeat-containing protein At5g27110-like [Vitis vinifera]	XP_002275537	4.29e-49	85.1852	174.481	108	92
OG0000002	TR2974|c0_g1_i1	pentatricopeptide repeat-containing	275	gi|224125684|ref|XP_002319650.1|predicted protein [Populus trichocarpa] gi|222858026|gb|EEE95573.1| predicted protein [Populus trichocarpa]	XP_002319650, EEE95573	8.89e-31	76.4045	123.25	89	68
OG0000002	TR30832|c1_g1_i1	pentatricopeptide repeat-containing	340	gi|296086445|emb|CBI32034.3|unnamed protein product [Vitis vinifera]	CBI32034	4.37e-29	70.2703	118.627	111	78
OG0000002	TR32710|c0_g4_i1	pentatricopeptide repeat-containing	425	gi|255562657|ref|XP_002522334.1|pentatricopeptide repeat-containing protein, putative [Ricinus communis] gi|223538412|gb|EEF40018.1| pentatricopeptide repeat-containing protein, putative [Ricinus communis]	XP_002522334, EEF40018	2.33e-69	87.6812	227.639	138	121
OG0000002	TR33905|c1_g3_i1	pentatricopeptide repeat-containing chloroplastic-like	328	gi|255555213|ref|XP_002518643.1|pentatricopeptide repeat-containing protein, putative [Ricinus communis] gi|223542024|gb|EEF43568.1| pentatricopeptide repeat-containing protein, putative [Ricinus communis]	XP_002518643, EEF43568	5.85e-53	91.6667	178.718	108	99
OG0000002	TR35469|c0_g1_i1	Pentatricopeptide repeat-containing	379	gi|225462250|ref|XP_002263297.1|PREDICTED: pentatricopeptide repeat-containing protein At1g20230 [Vitis vinifera] gi|297736133|emb|CBI24171.3| unnamed protein product [Vitis vinifera]	XP_002263297, CBI24171	3.43e-50	82.4	178.333	125	103
OG0000002	TR36352|c1_g1_i1	pentatricopeptide repeat-containing	639	gi|359490555|ref|XP_003634110.1|PREDICTED: putative pentatricopeptide repeat-containing protein At3g49142-like [Vitis vinifera]	XP_003634110	2.63e-113	87.7358	349.362	212	186
OG0000002	TR47997|c1_g4_i1	pentatricopeptide repeat-containing	297	gi|296089484|emb|CBI39303.3|unnamed protein product [Vitis vinifera]	CBI39303	2.18e-31	90	125.176	80	72
OG0000002	TR51434|c0_g1_i1	pentatricopeptide repeat-containing	273	gi|147810325|emb|CAN65024.1|hypothetical protein VITISV_026273 [Vitis vinifera]	CAN65024	2.73e-39	84.4444	147.517	90	76
OG0000002	TR52060|c0_g1_i1	pentatricopeptide repeat-containing	301	gi|298204424|emb|CBI16904.3|unnamed protein product [Vitis vinifera]	CBI16904	4.87e-38	83	144.436	100	83
OG0000002	TR53772|c0_g1_i1	pentatricopeptide repeat-containing	517	gi|225446273|ref|XP_002266689.1|PREDICTED: pentatricopeptide repeat-containing protein At2g34400 [Vitis vinifera] gi|296090299|emb|CBI40118.3| unnamed protein product [Vitis vinifera]	XP_002266689, CBI40118	8.68e-62	83.1461	134.035	89	74
OG0000002	TR5942|c0_g1_i1	pentatricopeptide repeat-containing	382	gi|359484317|ref|XP_003633097.1|PREDICTED: pentatricopeptide repeat-containing protein At4g13650-like [Vitis vinifera]	XP_003633097	8.74e-50	80.9524	179.489	126	102
OG0000002	TR6139|c0_g1_i1	Pentatricopeptide repeat-containing	236	gi|224103989|ref|XP_002313273.1|predicted protein [Populus trichocarpa] gi|222849681|gb|EEE87228.1| predicted protein [Populus trichocarpa]	XP_002313273, EEE87228	9.04e-17	70.1299	82.8037	77	54
OG0000002	TR62602|c0_g1_i1	pentatricopeptide repeat-containing	296	gi|147841473|emb|CAN62101.1|hypothetical protein VITISV_033310 [Vitis vinifera]	CAN62101	2.88e-39	84.5361	144.05	97	82
OG0000002	TR63002|c0_g1_i1	pentatricopeptide repeat-containing	323	gi|359481040|ref|XP_002266469.2|PREDICTED: putative pentatricopeptide repeat-containing protein At3g23330-like [Vitis vinifera]	XP_002266469	2.57e-51	87.8505	180.644	107	94
OG0000002	TR66263|c0_g1_i1	pentatricopeptide repeat-containing	299	gi|225464633|ref|XP_002274427.1|PREDICTED: pentatricopeptide repeat-containing protein At5g52850, chloroplastic [Vitis vinifera] gi|302143764|emb|CBI22625.3| unnamed protein product [Vitis vinifera]	XP_002274427, CBI22625	6.66e-32	76.7677	127.487	99	76
OG0000002	TR66644|c0_g1_i1	Pinus taeda anonymous locus 0_14992_02 genomic sequence	457	gi|147862347|emb|CAN84022.1|hypothetical protein VITISV_004991 [Vitis vinifera]	CAN84022	1.37e-60	77.3333	206.453	150	116
OG0000002	TR66778|c0_g1_i1	pentatricopeptide repeat-containing	424	gi|224137958|ref|XP_002322694.1|predicted protein [Populus trichocarpa] gi|222867324|gb|EEF04455.1| predicted protein [Populus trichocarpa]	XP_002322694, EEF04455	6.65e-67	87.7698	223.016	139	122
OG0000002	TR66781|c0_g1_i1	pentatricopeptide repeat-containing	265	gi|225447376|ref|XP_002274886.1|PREDICTED: pentatricopeptide repeat-containing protein At4g18750, chloroplastic-like [Vitis vinifera]	XP_002274886	6.89e-18	68.2353	86.6557	85	58
OG0000002	TR70289|c0_g1_i1	pentatricopeptide repeat-containing	451	gi|296088738|emb|CBI38188.3|unnamed protein product [Vitis vinifera]	CBI38188	3.18e-63	82.5503	216.083	149	123
OG0000002	TR70947|c0_g1_i1	pentatricopeptide repeat-containing	369	gi|147790104|emb|CAN67593.1|hypothetical protein VITISV_000699 [Vitis vinifera]	CAN67593	3.03e-43	80.8333	160.229	120	97
OG0000002	TR9076|c0_g1_i1	Pentatricopeptide repeat-containing	312	gi|147862347|emb|CAN84022.1|hypothetical protein VITISV_004991 [Vitis vinifera]	CAN84022	8.25e-34	74.7573	130.954	103	77
OG0000002	TR9155|c0_g1_i1	Pentatricopeptide repeat-containing	294	gi|224065565|ref|XP_002301860.1|predicted protein [Populus trichocarpa] gi|222843586|gb|EEE81133.1| predicted protein [Populus trichocarpa]	XP_002301860, EEE81133	3.47e-39	85.4167	147.902	96	82
OG0000003	TR10204|c0_g1_i1	Pinus taeda anonymous locus 0_9722_01 genomic sequence	234	gi|296082276|emb|CBI21281.3|unnamed protein product [Vitis vinifera]	CBI21281	1.85e-25	75.3247	107.842	77	58
OG0000003	TR11410|c0_g1_i1	pentatricopeptide repeat-containing	241	gi|359483532|ref|XP_002265722.2|PREDICTED: pentatricopeptide repeat-containing protein At4g18750, chloroplastic-like [Vitis vinifera]	XP_002265722	4.47e-17	70.8333	83.9593	72	51
OG0000003	TR12506|c0_g1_i1	pentatricopeptide repeat-containing	388	gi|359488543|ref|XP_002278038.2|PREDICTED: uncharacterized protein LOC100244618 [Vitis vinifera]	XP_002278038	1.85e-47	80.4688	173.326	128	103
OG0000003	TR12743|c1_g1_i1	Pinus taeda anonymous locus 0_11486_01 genomic sequence	228	gi|297742828|emb|CBI35582.3|unnamed protein product [Vitis vinifera]	CBI35582	6.54e-18	71.4286	85.8853	70	50
OG0000003	TR12995|c0_g1_i1	pentatricopeptide repeat-containing	390	gi|297740128|emb|CBI30310.3|unnamed protein product [Vitis vinifera]	CBI30310	6.44e-48	79.4872	171.014	117	93
OG0000003	TR1430|c0_g1_i1	Pinus taeda anonymous locus 0_9722_01 genomic sequence	294	gi|359497788|ref|XP_002273247.2|PREDICTED: pentatricopeptide repeat-containing protein At2g13600-like [Vitis vinifera]	XP_002273247	2.12e-35	77.3196	135.191	97	75
OG0000003	TR14569|c0_g1_i1	pentatricopeptide repeat-containing	363	gi|297849508|ref|XP_002892635.1|pentatricopeptide repeat-containing protein [Arabidopsis lyrata subsp. lyrata] gi|297338477|gb|EFH68894.1| pentatricopeptide repeat-containing protein [Arabidopsis lyrata subsp. lyrata]	XP_002892635, EFH68894	1.02e-44	79.4872	164.081	117	93
OG0000003	TR15298|c0_g1_i1	pentatricopeptide repeat-containing	503	gi|225439588|ref|XP_002265522.1|PREDICTED: putative pentatricopeptide repeat-containing protein At3g08820-like [Vitis vinifera]	XP_002265522	6.01e-83	88.024	268.47	167	147
OG0000003	TR15518|c0_g2_i1	Pinus taeda anonymous locus 0_12933_01 genomic sequence	303	gi|225457865|ref|XP_002279206.1|PREDICTED: pentatricopeptide repeat-containing protein At3g26540 [Vitis vinifera]	XP_002279206	3.44e-36	78	138.658	100	78
OG0000003	TR15709|c0_g1_i1	pentatricopeptide repeat-containing	273	gi|125603908|gb|EAZ43233.1|hypothetical protein OsJ_27833 [Oryza sativa Japonica Group]	EAZ43233	4.82e-26	73.913	108.997	92	68
OG0000003	TR16352|c0_g1_i1	pentatricopeptide repeat-containing	248	gi|255540955|ref|XP_002511542.1|pentatricopeptide repeat-containing protein, putative [Ricinus communis] gi|223550657|gb|EEF52144.1| pentatricopeptide repeat-containing protein, putative [Ricinus communis]	XP_002511542, EEF52144	1.12e-29	84.4156	117.472	77	65
OG0000003	TR16525|c1_g1_i1	Pinus taeda anonymous locus 0_11486_01 genomic sequence	338	gi|357136755|ref|XP_003569969.1|PREDICTED: pentatricopeptide repeat-containing protein At4g20770-like [Brachypodium distachyon]	XP_003569969	2.89e-43	81.982	159.458	111	91
OG0000003	TR18010|c0_g2_i1	AT3G62890 partial	544	gi|296085795|emb|CBI31119.3|unnamed protein product [Vitis vinifera]	CBI31119	1.03e-94	88.8268	295.049	179	159
OG0000003	TR18809|c1_g1_i1	pentatricopeptide repeat-containing	516	gi|224065723|ref|XP_002301939.1|predicted protein [Populus trichocarpa] gi|222843665|gb|EEE81212.1| predicted protein [Populus trichocarpa]	XP_002301939, EEE81212	5.37e-54	72.9412	190.274	170	124
OG0000003	TR18859|c0_g1_i1	pentatricopeptide repeat-containing	237	gi|224119336|ref|XP_002331286.1|predicted protein [Populus trichocarpa] gi|222873711|gb|EEF10842.1| predicted protein [Populus trichocarpa]	XP_002331286, EEF10842	7.03e-39	92.3077	145.976	78	72
OG0000003	TR20094|c0_g1_i1	pentatricopeptide repeat-containing	372	gi|225449732|ref|XP_002267472.1|PREDICTED: pentatricopeptide repeat-containing protein At4g02750-like [Vitis vinifera]	XP_002267472	8.18e-58	84.6774	202.216	124	105
OG0000003	TR21568|c0_g1_i1	Pinus taeda anonymous locus 0_11486_01 genomic sequence	294	gi|147805537|emb|CAN74095.1|hypothetical protein VITISV_023708 [Vitis vinifera]	CAN74095	9.98e-36	81.8182	138.272	88	72
OG0000003	TR219|c0_g1_i1	pentatricopeptide repeat-containing	508	gi|225459405|ref|XP_002284293.1|PREDICTED: pentatricopeptide repeat-containing protein At4g18520-like [Vitis vinifera]	XP_002284293	1.12e-46	88.785	169.859	107	95
OG0000003	TR2301|c0_g1_i1	pentatricopeptide repeat-containing	283	gi|297741507|emb|CBI32639.3|unnamed protein product [Vitis vinifera]	CBI32639	7.89e-29	79.0698	115.931	86	68
OG0000003	TR23652|c0_g1_i1	Pentatricopeptide repeat-containing	328	gi|326532272|dbj|BAK05065.1|predicted protein [Hordeum vulgare subsp. vulgare]	BAK05065	5.69e-36	77.7778	139.428	108	84
OG0000003	TR28961|c0_g1_i1	pentatricopeptide repeat-containing	262	gi|225432698|ref|XP_002278762.1|PREDICTED: pentatricopeptide repeat-containing protein At4g14820 [Vitis vinifera] gi|297737070|emb|CBI26271.3| unnamed protein product [Vitis vinifera]	XP_002278762, CBI26271	1e-33	86.0465	131.339	86	74
OG0000003	TR28961|c0_g2_i3	pentatricopeptide repeat-containing	467	gi|225432698|ref|XP_002278762.1|PREDICTED: pentatricopeptide repeat-containing protein At4g14820 [Vitis vinifera] gi|297737070|emb|CBI26271.3| unnamed protein product [Vitis vinifera]	XP_002278762, CBI26271	1.05e-20	86.4407	97.4413	59	51
OG0000003	TR29523|c0_g1_i1	pentatricopeptide repeat-containing	726	gi|359472776|ref|XP_002275546.2|PREDICTED: pentatricopeptide repeat-containing protein At3g57430, chloroplastic-like [Vitis vinifera]	XP_002275546	5.74e-102	82.2314	326.635	242	199
OG0000003	TR32710|c0_g1_i1	pentatricopeptide repeat-containing	848	gi|224141479|ref|XP_002324099.1|predicted protein [Populus trichocarpa] gi|222867101|gb|EEF04232.1| predicted protein [Populus trichocarpa]	XP_002324099, EEF04232	1.99e-122	85.8156	375.941	282	242
OG0000003	TR32752|c0_g1_i1	pentatricopeptide repeat-containing	411	gi|255570455|ref|XP_002526186.1|pentatricopeptide repeat-containing protein, putative [Ricinus communis] gi|223534490|gb|EEF36190.1| pentatricopeptide repeat-containing protein, putative [Ricinus communis]	XP_002526186, EEF36190	2.34e-51	76.8116	179.104	138	106
OG0000003	TR33361|c0_g2_i1	Pentatricopeptide repeat-containing	639	gi|225468727|ref|XP_002271484.1|PREDICTED: pentatricopeptide repeat-containing protein At4g21065-like [Vitis vinifera]	XP_002271484	9.74e-80	76.5258	259.225	213	163
OG0000003	TR33987|c0_g2_i1	Pentatricopeptide repeat-containing	484	gi|356555244|ref|XP_003545944.1|PREDICTED: pentatricopeptide repeat-containing protein At1g08070-like [Glycine max]	XP_003545944	5.88e-54	74.6835	188.348	158	118
OG0000003	TR3640|c0_g1_i1	pentatricopeptide repeat-containing	232	gi|255575883|ref|XP_002528839.1|pentatricopeptide repeat-containing protein, putative [Ricinus communis] gi|223531751|gb|EEF33573.1| pentatricopeptide repeat-containing protein, putative [Ricinus communis]	XP_002528839, EEF33573	3.98e-36	85.7143	134.806	77	66
OG0000003	TR37824|c0_g2_i1	pentatricopeptide repeat-containing	648	gi|225455746|ref|XP_002268440.1|PREDICTED: pentatricopeptide repeat-containing protein At1g18485-like [Vitis vinifera]	XP_002268440	2.09e-81	77.5701	270.396	214	166
OG0000003	TR39976|c0_g1_i1	pentatricopeptide repeat-containing	377	gi|359480846|ref|XP_002280702.2|PREDICTED: pentatricopeptide repeat-containing protein At2g22070-like [Vitis vinifera]	XP_002280702	3.48e-49	80.6452	176.022	124	100
OG0000003	TR41691|c0_g2_i1	pentatricopeptide repeat-containing	277	gi|147862014|emb|CAN80898.1|hypothetical protein VITISV_028645 [Vitis vinifera]	CAN80898	1.64e-23	74.3243	102.834	74	55
OG0000003	TR44840|c2_g1_i1	pentatricopeptide repeat-containing At4g02750-like	512	gi|296090396|emb|CBI40215.3|unnamed protein product [Vitis vinifera]	CBI40215	1.87e-27	83.9506	117.087	81	68
OG0000003	TR45979|c0_g1_i12	At3g62890	703	gi|341606403|gb|AEK83304.1|At3g62890-like protein [Capsella grandiflora] gi|341606413|gb|AEK83309.1| At3g62890-like protein [Capsella grandiflora]	AEK83304, AEK83309	2.51e-49	64.9425	170.244	174	113
OG0000003	TR48795|c0_g1_i1	pentatricopeptide repeat-containing	361	gi|225452956|ref|XP_002279032.1|PREDICTED: pentatricopeptide repeat-containing protein At5g39350 [Vitis vinifera] gi|296082987|emb|CBI22288.3| unnamed protein product [Vitis vinifera]	XP_002279032, CBI22288	1.32e-26	64.3478	112.464	115	74
OG0000003	TR5139|c0_g1_i1	pentatricopeptide repeat-containing	327	gi|296085848|emb|CBI31172.3|unnamed protein product [Vitis vinifera]	CBI31172	2.51e-42	70.7692	155.221	130	92
OG0000003	TR52933|c0_g1_i1	Pentatricopeptide repeat-containing	462	gi|224094065|ref|XP_002310070.1|predicted protein [Populus trichocarpa] gi|222852973|gb|EEE90520.1| predicted protein [Populus trichocarpa]	XP_002310070, EEE90520	6.71e-72	82.3529	233.032	153	126
OG0000003	TR5295|c0_g1_i1	pentatricopeptide repeat-containing	271	gi|224123200|ref|XP_002330363.1|predicted protein [Populus trichocarpa] gi|222871567|gb|EEF08698.1| predicted protein [Populus trichocarpa]	XP_002330363, EEF08698	3.62e-23	69.5122	101.293	82	57
OG0000003	TR67570|c0_g1_i1	Pinus taeda anonymous locus 0_9722_01 genomic sequence	272	gi|359473818|ref|XP_002263197.2|PREDICTED: putative pentatricopeptide repeat-containing protein At5g13230, mitochondrial-like [Vitis vinifera]	XP_002263197	5.09e-38	88.6364	142.124	88	78
OG0000003	TR8894|c0_g1_i1	Pinus taeda anonymous locus 0_9722_01 genomic sequence	256	gi|361066941|gb|AEW07782.1|Pinus taeda anonymous locus 0_11486_01 genomic sequence	AEW07782	4.1e-23	73.8095	95.5153	84	62
OG0000004	TR11649|c0_g1_i1	ribonuclease H At1g65750- partial	233	gi|359487053|ref|XP_002271720.2|PREDICTED: uncharacterized protein LOC100264243 [Vitis vinifera]	XP_002271720	8.21e-16	65.2778	80.8777	72	47
OG0000004	TR13952|c0_g1_i1	ribonuclease H At1g65750- partial	277	gi|147865108|emb|CAN79410.1|hypothetical protein VITISV_038452 [Vitis vinifera]	CAN79410	4.12e-21	68.4783	92.8189	92	63
OG0000004	TR17835|c0_g1_i1	ribonuclease H At1g65750- partial	507	gi|147778144|emb|CAN63188.1|hypothetical protein VITISV_031153 [Vitis vinifera]	CAN63188	1.03e-40	63.253	152.14	166	105
OG0000004	TR18789|c0_g1_i1	ribonuclease H At1g65750- partial	299	gi|147856333|emb|CAN81777.1|hypothetical protein VITISV_034282 [Vitis vinifera]	CAN81777	2.63e-22	65.2632	98.5969	95	62
OG0000004	TR26748|c1_g1_i1	ribonuclease H At1g65750- partial	249	gi|147845105|emb|CAN83738.1|hypothetical protein VITISV_014440 [Vitis vinifera]	CAN83738	6.45e-19	70.5128	89.3521	78	55
OG0000004	TR26748|c1_g2_i1	ribonuclease H At1g65750-like	478	gi|359487053|ref|XP_002271720.2|PREDICTED: uncharacterized protein LOC100264243 [Vitis vinifera]	XP_002271720	1.33e-31	62.5	129.798	152	95
OG0000004	TR27711|c0_g1_i1	hypothetical protein VITISV_026962	315	gi|147853844|emb|CAN83807.1|hypothetical protein VITISV_026962 [Vitis vinifera]	CAN83807	4.44e-14	74.5455	62.3882	55	41
OG0000004	TR28527|c1_g1_i1	hypothetical protein VITISV_024658	635	gi|147778479|emb|CAN69430.1|hypothetical protein VITISV_024658 [Vitis vinifera]	CAN69430	2.87e-24	69.697	97.4413	99	69
OG0000004	TR29807|c1_g1_i1	ribonuclease H At1g65750- partial	277	gi|147837043|emb|CAN77052.1|hypothetical protein VITISV_002154 [Vitis vinifera]	CAN77052	6.21e-11	68.1159	67.0106	69	47
OG0000004	TR29807|c1_g2_i1	ribonuclease H At1g65750- partial	750	gi|359487053|ref|XP_002271720.2|PREDICTED: uncharacterized protein LOC100264243 [Vitis vinifera]	XP_002271720	9.93e-14	79.4872	61.2326	39	31
OG0000004	TR32215|c2_g1_i1	ribonuclease H At1g65750- partial	225	gi|147867351|emb|CAN79004.1|hypothetical protein VITISV_032673 [Vitis vinifera]	CAN79004	9.52e-18	77.0492	81.2629	61	47
OG0000004	TR3395|c0_g1_i1	nipped-B -like	278	gi|359489025|ref|XP_002279278.2|PREDICTED: nipped-B-like protein-like [Vitis vinifera]	XP_002279278	9.97e-22	64.8352	98.5969	91	59
OG0000004	TR3395|c0_g2_i1	ribonuclease H At1g65750- partial	282	gi|359488537|ref|XP_003633774.1|PREDICTED: uncharacterized protein LOC100853981 [Vitis vinifera]	XP_003633774	2.61e-19	61.4458	90.8929	83	51
OG0000004	TR35056|c1_g1_i1	hypothetical protein VITISV_038452	288	gi|147865108|emb|CAN79410.1|hypothetical protein VITISV_038452 [Vitis vinifera]	CAN79410	6.63e-25	68.4783	103.219	92	63
OG0000004	TR35056|c1_g2_i1	hypothetical protein VITISV_014001	235	gi|147833202|emb|CAN64220.1|hypothetical protein VITISV_014001 [Vitis vinifera]	CAN64220	1.13e-16	69.7368	83.1889	76	53
OG0000004	TR35056|c1_g3_i1	ribonuclease H At1g65750- partial	259	gi|147833202|emb|CAN64220.1|hypothetical protein VITISV_014001 [Vitis vinifera]	CAN64220	3.73e-21	70.2381	96.6709	84	59
OG0000004	TR35056|c7_g1_i3	hypothetical protein VITISV_040070	330	gi|147822732|emb|CAN70538.1|hypothetical protein VITISV_040070 [Vitis vinifera]	CAN70538	2.13e-26	63.3028	112.849	109	69
OG0000004	TR35056|c8_g2_i1	ribonuclease H At1g65750- partial	268	gi|359487053|ref|XP_002271720.2|PREDICTED: uncharacterized protein LOC100264243 [Vitis vinifera]	XP_002271720	3.91e-19	67.8161	90.8929	87	59
OG0000004	TR35056|c8_g4_i1	hypothetical protein VITISV_038128	240	gi|147799389|emb|CAN61487.1|hypothetical protein VITISV_038128 [Vitis vinifera]	CAN61487	1.76e-16	70.5882	82.8037	68	48
OG0000004	TR35109|c3_g2_i1	ribonuclease H At1g65750-like	439	gi|147852618|emb|CAN81692.1|hypothetical protein VITISV_009757 [Vitis vinifera]	CAN81692	3.56e-37	68.6567	137.502	134	92
OG0000004	TR39997|c3_g1_i1	non-LTR retroelement reverse related	302	gi|147833200|emb|CAN64218.1|hypothetical protein VITISV_013999 [Vitis vinifera]	CAN64218	2.05e-12	72.7273	48.9062	44	32
OG0000004	TR39997|c6_g1_i6	ribonuclease H At1g65750-like	367	gi|147801304|emb|CAN74843.1|hypothetical protein VITISV_037042 [Vitis vinifera]	CAN74843	1.3e-27	68.75	116.701	112	77
OG0000004	TR42701|c4_g1_i1	ribonuclease H At1g65750- partial	262	gi|147867351|emb|CAN79004.1|hypothetical protein VITISV_032673 [Vitis vinifera]	CAN79004	8.2e-23	70.1149	95.1301	87	61
OG0000004	TR42701|c4_g3_i1	ribonuclease H At1g65750- partial	239	gi|147856333|emb|CAN81777.1|hypothetical protein VITISV_034282 [Vitis vinifera]	CAN81777	1.06e-15	70	79.337	80	56
OG0000004	TR42701|c4_g5_i1	ribonuclease H At1g65750- partial	311	gi|147867351|emb|CAN79004.1|hypothetical protein VITISV_032673 [Vitis vinifera]	CAN79004	3.32e-23	70.7865	97.0561	89	63
OG0000004	TR42701|c4_g5_i2	ribonuclease H At1g65750- partial	370	gi|147856333|emb|CAN81777.1|hypothetical protein VITISV_034282 [Vitis vinifera]	CAN81777	8.4e-25	62.9032	106.301	124	78
OG0000004	TR42701|c4_g6_i1	ribonuclease H At1g65750-like	313	gi|147863118|emb|CAN78774.1|hypothetical protein VITISV_001219 [Vitis vinifera]	CAN78774	1.53e-20	63.8095	95.1301	105	67
OG0000004	TR42701|c4_g6_i2	ribonuclease H At1g65750- partial	313	gi|147863118|emb|CAN78774.1|hypothetical protein VITISV_001219 [Vitis vinifera]	CAN78774	1.48e-20	63.8095	95.5153	105	67
OG0000004	TR48731|c0_g1_i1	Cytochrome P450	262	gi|147856900|emb|CAN82834.1|hypothetical protein VITISV_042298 [Vitis vinifera]	CAN82834	1.99e-16	63.8554	82.8037	83	53
OG0000004	TR6458|c0_g1_i1	ribonuclease H At1g65750- partial	299	gi|147784540|emb|CAN68252.1|hypothetical protein VITISV_043921 [Vitis vinifera]	CAN68252	6.53e-20	73.3333	91.2781	75	55
OG0000004	TR651|c0_g1_i1	ribonuclease H At1g65750- partial	298	gi|147867351|emb|CAN79004.1|hypothetical protein VITISV_032673 [Vitis vinifera]	CAN79004	2.48e-23	71.4286	97.0561	91	65
OG0000004	TR68797|c0_g1_i1	nipped-B -like	269	gi|147857556|emb|CAN80806.1|hypothetical protein VITISV_023748 [Vitis vinifera]	CAN80806	7.43e-11	57.1429	54.299	56	32
OG0000004	TR9651|c0_g1_i1	hypothetical protein VITISV_038452	232	gi|147865108|emb|CAN79410.1|hypothetical protein VITISV_038452 [Vitis vinifera]	CAN79410	7.83e-16	69.3333	77.411	75	52
OG0000004	TR9728|c0_g2_i1	hypothetical protein VITISV_007063	454	gi|147773185|emb|CAN62700.1|hypothetical protein VITISV_007063 [Vitis vinifera]	CAN62700	1.12e-20	55.2	94.7449	125	69
OG0000004	TR9899|c0_g1_i1	hypothetical protein VITISV_002154	386	gi|147837043|emb|CAN77052.1|hypothetical protein VITISV_002154 [Vitis vinifera]	CAN77052	4.67e-30	67.2269	124.405	119	80
OG0000005	TR26727|c1_g1_i1	ubiquitin 11	441	gi|357498827|ref|XP_003619702.1|Ubiquitin-like protein [Medicago truncatula] gi|355494717|gb|AES75920.1| Ubiquitin-like protein [Medicago truncatula]	XP_003619702, AES75920	2.97e-85	93.8356	260.766	146	137
OG0000005	TR31992|c2_g9_i2	polyubiquitin	431	gi|334186377|ref|NP_001190681.1|ubiquitin 11 [Arabidopsis thaliana] gi|357512383|ref|XP_003626480.1| Ubiquitin-like protein [Medicago truncatula] gi|40287484|gb|AAR83856.1| hexameric polyubiquitin 6PU11 [Capsicum annuum] gi|147802377|emb|CAN77120.1| hypothetical protein VITISV_031666 [Vitis vinifera] gi|217074820|gb|ACJ85770.1| unknown [Medicago truncatula] gi|332657071|gb|AEE82471.1| ubiquitin 1…	NP_001190681, XP_003626480, AAR83856, CAN77120, ACJ85770, AEE82471, AES82698, AFK33927, AFK34391, AFP43342	2.55e-95	100	282.722	141	141
OG0000005	TR34065|c0_g1_i1	ubiquitin 11	499	gi|413926514|gb|AFW66446.1|ubiquitin2 [Zea mays] gi|413935669|gb|AFW70220.1| polyubiquitin-like protein [Zea mays]	AFW66446, AFW70220	2.21e-99	98.6667	294.278	150	148
OG0000005	TR34065|c1_g2_i10	polyubiquitin	563	gi|363992286|gb|AEW46688.1|polyubiquitin, partial [Ulva linza]	AEW46688	4.87e-130	100	375.555	187	187
OG0000005	TR34065|c1_g2_i25	polyubiquitin	587	gi|218198762|gb|EEC81189.1|hypothetical protein OsI_24195 [Oryza sativa Indica Group]	EEC81189	1.42e-135	100	389.808	195	195
OG0000005	TR34065|c1_g2_i5	ubiquitin	622	gi|319996466|dbj|BAJ61942.1|ubiquitin [Nymphaea hybrid cultivar]	BAJ61942	4.38e-92	100	276.944	138	138
OG0000005	TR35249|c1_g1_i1	Ubiquitin	630	gi|114152964|gb|ABI52648.1|ubiquitin/40S ribosomal protein S27a fusion protein [Argas monolakensis]	ABI52648	6.75e-104	96.9388	310.457	196	190
OG0000005	TR35249|c1_g1_i2	ubiquitin 11	421	gi|319996466|dbj|BAJ61942.1|ubiquitin [Nymphaea hybrid cultivar]	BAJ61942	2.37e-83	100	251.906	126	126
OG0000005	TR35249|c1_g1_i3	polyubiquitin	501	gi|169635149|gb|ACA58351.1|ubiquitin-like protein [Sandersonia aurantiaca]	ACA58351	1.13e-112	100	329.331	166	166
OG0000005	TR35249|c1_g1_i6	polyubiquitin	451	gi|378747684|gb|AFC36452.1|ubiquitin, partial [Anoectochilus roxburghii]	AFC36452	1.84e-101	100	300.827	150	150
OG0000005	TR35249|c1_g1_i7	ubiquitin 11	577	gi|114152964|gb|ABI52648.1|ubiquitin/40S ribosomal protein S27a fusion protein [Argas monolakensis]	ABI52648	5.49e-101	96.875	302.368	192	186
OG0000005	TR36191|c2_g2_i2	polyubiquitin 3	729	gi|16071|emb|CAA48140.1|ubiquitin [Antirrhinum majus]	CAA48140	7.59e-170	99.5885	481.871	243	242
OG0000005	TR36191|c3_g3_i2	polyubiquitin	797	gi|111218904|gb|ABH08753.1|ubiquitin [Arabidopsis thaliana]	ABH08753	1.44e-138	100	400.208	201	201
OG0000005	TR36191|c3_g3_i3	polyubiquitin	1078	gi|111218904|gb|ABH08753.1|ubiquitin [Arabidopsis thaliana]	ABH08753	4.95e-137	100	400.208	201	201
OG0000005	TR36191|c3_g3_i6	polyubiquitin	632	gi|363992286|gb|AEW46688.1|polyubiquitin, partial [Ulva linza]	AEW46688	2.04e-136	100	392.889	198	198
OG0000005	TR44228|c6_g4_i13	polyubiquitin	553	gi|357440433|ref|XP_003590494.1|Ubiquitin [Medicago truncatula] gi|355479542|gb|AES60745.1| Ubiquitin [Medicago truncatula]	XP_003590494, AES60745	1.87e-126	100	369.777	184	184
OG0000005	TR44228|c6_g4_i15	polyubiquitin	632	gi|357440433|ref|XP_003590494.1|Ubiquitin [Medicago truncatula] gi|355479542|gb|AES60745.1| Ubiquitin [Medicago truncatula]	XP_003590494, AES60745	6.95e-147	100	422.55	210	210
OG0000005	TR44228|c6_g4_i4	polyubiquitin	426	gi|378747684|gb|AFC36452.1|ubiquitin, partial [Anoectochilus roxburghii]	AFC36452	1.97e-95	100	285.419	142	142
OG0000006	TR10084|c0_g1_i1	reverse transcriptase	420	gi|147816834|emb|CAN68860.1|hypothetical protein VITISV_023024 [Vitis vinifera]	CAN68860	9.46e-38	70.2899	146.747	138	97
OG0000006	TR11087|c0_g1_i1	hypothetical protein VITISV_010028	407	gi|147856633|emb|CAN82456.1|hypothetical protein VITISV_010028 [Vitis vinifera]	CAN82456	1.53e-34	69.6296	137.887	135	94
OG0000006	TR13238|c0_g1_i1	hypothetical protein VITISV_029348	349	gi|147855011|emb|CAN82386.1|hypothetical protein VITISV_029348 [Vitis vinifera]	CAN82386	3.33e-29	68.9655	121.324	116	80
OG0000006	TR13710|c1_g1_i1	BTB POZ domain-containing At1g04390-like	477	gi|147771141|emb|CAN74183.1|hypothetical protein VITISV_034261 [Vitis vinifera]	CAN74183	3.93e-44	72.8571	165.622	140	102
OG0000006	TR14735|c0_g1_i1	hypothetical protein VITISV_026658	339	gi|147846211|emb|CAN80631.1|hypothetical protein VITISV_026658 [Vitis vinifera]	CAN80631	2.25e-29	73.5043	120.939	117	86
OG0000006	TR14735|c1_g1_i1	hypothetical protein VITISV_010061	257	gi|147790936|emb|CAN77234.1|hypothetical protein VITISV_010061 [Vitis vinifera]	CAN77234	1.8e-16	84.0909	66.2402	44	37
OG0000006	TR16063|c0_g1_i1	hypothetical protein VITISV_023024	410	gi|147816834|emb|CAN68860.1|hypothetical protein VITISV_023024 [Vitis vinifera]	CAN68860	8.37e-26	81.3333	100.138	75	61
OG0000006	TR17356|c0_g1_i1	hypothetical protein VITISV_020834	300	gi|147801054|emb|CAN77850.1|hypothetical protein VITISV_020834 [Vitis vinifera]	CAN77850	1.9e-24	69	106.686	100	69
OG0000006	TR17356|c1_g1_i1	PREDICTED: uncharacterized protein LOC100256388	401	gi|359486871|ref|XP_002272748.2|PREDICTED: uncharacterized protein LOC100256388 [Vitis vinifera]	XP_002272748	6.13e-35	69.5312	138.658	128	89
OG0000006	TR19893|c0_g1_i2	PREDICTED: uncharacterized protein LOC100256388	397	gi|359486871|ref|XP_002272748.2|PREDICTED: uncharacterized protein LOC100256388 [Vitis vinifera]	XP_002272748	1.47e-36	70.9924	143.28	131	93
OG0000006	TR21385|c0_g1_i1	hypothetical protein VITISV_044067	483	gi|147835847|emb|CAN70803.1|hypothetical protein VITISV_044067 [Vitis vinifera]	CAN70803	1.14e-34	69.4656	139.043	131	91
OG0000006	TR21908|c1_g1_i1	retrotransposon unclassified	242	gi|125606578|gb|EAZ45614.1|hypothetical protein OsJ_30281 [Oryza sativa Japonica Group]	EAZ45614	5.25e-19	75	89.7373	76	57
OG0000006	TR23538|c0_g1_i1	hypothetical protein VITISV_023024	235	gi|147816834|emb|CAN68860.1|hypothetical protein VITISV_023024 [Vitis vinifera]	CAN68860	2.97e-22	81.9444	99.3673	72	59
OG0000006	TR33189|c1_g1_i2	hypothetical protein VITISV_026017	609	gi|147778672|emb|CAN76107.1|hypothetical protein VITISV_026017 [Vitis vinifera]	CAN76107	6.82e-59	68.8442	204.912	199	137
OG0000006	TR33189|c3_g1_i1	RNA-directed DNA polymerase	367	gi|147841956|emb|CAN67513.1|hypothetical protein VITISV_017664 [Vitis vinifera]	CAN67513	1.46e-29	69.2982	121.709	114	79
OG0000006	TR39997|c1_g1_i1	hypothetical protein VITISV_031163	231	gi|147852957|emb|CAN79073.1|hypothetical protein VITISV_031163 [Vitis vinifera]	CAN79073	4.18e-17	77.3333	83.5741	75	58
OG0000006	TR40857|c4_g1_i1	hypothetical protein VITISV_026017	456	gi|147778672|emb|CAN76107.1|hypothetical protein VITISV_026017 [Vitis vinifera]	CAN76107	3.18e-53	76.9737	187.193	152	117
OG0000006	TR59574|c0_g1_i1	auxin transport BIG-like	247	gi|147775294|emb|CAN61586.1|hypothetical protein VITISV_042821 [Vitis vinifera]	CAN61586	1.16e-19	75.9036	92.0485	83	63
OG0000006	TR60315|c0_g1_i1	hypothetical protein VITISV_028324	257	gi|147814799|emb|CAN65498.1|hypothetical protein VITISV_028324 [Vitis vinifera]	CAN65498	8.81e-21	77.9221	94.3597	77	60
OG0000006	TR62832|c0_g1_i1	PREDICTED: uncharacterized protein LOC100256388	352	gi|359486871|ref|XP_002272748.2|PREDICTED: uncharacterized protein LOC100256388 [Vitis vinifera]	XP_002272748	8.93e-23	75.3846	83.1889	65	49
OG0000006	TR63426|c0_g1_i1	RNA-directed DNA polymerase (Reverse transcriptase)	312	gi|147801054|emb|CAN77850.1|hypothetical protein VITISV_020834 [Vitis vinifera]	CAN77850	4.68e-26	67.9612	111.694	103	70
OG0000006	TR67104|c0_g1_i1	hypothetical protein VITISV_029152	477	gi|147821110|emb|CAN75374.1|hypothetical protein VITISV_029152 [Vitis vinifera]	CAN75374	2.97e-48	71.9745	174.481	157	113
OG0000006	TR67245|c0_g1_i1	Cysteine-rich receptor kinase	251	gi|147835847|emb|CAN70803.1|hypothetical protein VITISV_044067 [Vitis vinifera]	CAN70803	1.63e-16	69.0476	83.1889	84	58
OG0000006	TR68748|c0_g1_i1	hypothetical protein VITISV_024658	268	gi|147778479|emb|CAN69430.1|hypothetical protein VITISV_024658 [Vitis vinifera]	CAN69430	1.45e-25	81.3953	109.383	86	70
OG0000006	TR70396|c0_g1_i1	reverse transcriptase - beet	314	gi|147798168|emb|CAN60702.1|hypothetical protein VITISV_015869 [Vitis vinifera]	CAN60702	1.02e-27	73.7864	116.701	103	76
OG0000006	TR9760|c0_g1_i1	hypothetical protein VITISV_008254	228	gi|147788995|emb|CAN73502.1|hypothetical protein VITISV_008254 [Vitis vinifera]	CAN73502	3.34e-21	75	95.9005	76	57
OG0000007	TR10078|c0_g1_i1	hypothetical protein VITISV_002439	273	gi|147771533|emb|CAN71342.1|hypothetical protein VITISV_002439 [Vitis vinifera]	CAN71342	5.15e-17	65.2174	84.3445	92	60
OG0000007	TR11983|c0_g1_i1	hypothetical protein VITISV_035196	368	gi|147841514|emb|CAN77614.1|hypothetical protein VITISV_035196 [Vitis vinifera]	CAN77614	4.85e-14	50.9259	77.411	108	55
OG0000007	TR15097|c0_g1_i1	hypothetical protein VITISV_010061	428	gi|147790936|emb|CAN77234.1|hypothetical protein VITISV_010061 [Vitis vinifera]	CAN77234	1.48e-28	56.4286	120.553	140	79
OG0000007	TR17809|c0_g1_i1	hypothetical protein VITISV_040987	225	gi|147773403|emb|CAN73438.1|hypothetical protein VITISV_040987 [Vitis vinifera]	CAN73438	4.48e-11	56.338	63.929	71	40
OG0000007	TR17809|c1_g1_i1	hypothetical protein SORBIDRAFT_10g024140	252	gi|242096370|ref|XP_002438675.1|hypothetical protein SORBIDRAFT_10g024140 [Sorghum bicolor] gi|241916898|gb|EER90042.1| hypothetical protein SORBIDRAFT_10g024140 [Sorghum bicolor]	XP_002438675, EER90042	8.88e-14	57.5	75.0998	80	46
OG0000007	TR17927|c1_g1_i1	AC108884_10 non-LTR retroelement reverse transcriptase	288	gi|253761577|ref|XP_002489165.1|hypothetical protein SORBIDRAFT_0015s007030 [Sorghum bicolor] gi|241947177|gb|EES20322.1| hypothetical protein SORBIDRAFT_0015s007030 [Sorghum bicolor]	XP_002489165, EES20322	1.59e-13	58.3333	74.7146	84	49
OG0000007	TR22219|c0_g1_i1	hypothetical protein VITISV_013228	428	gi|147778361|emb|CAN76280.1|hypothetical protein VITISV_013228 [Vitis vinifera]	CAN76280	4.02e-16	53.719	84.3445	121	65
OG0000007	TR22219|c0_g2_i1	hypothetical protein VITISV_002439	427	gi|147771533|emb|CAN71342.1|hypothetical protein VITISV_002439 [Vitis vinifera]	CAN71342	5.17e-17	57.6271	86.2705	118	68
OG0000007	TR25597|c2_g1_i1	hypothetical protein VITISV_032347	252	gi|147836454|emb|CAN59718.1|hypothetical protein VITISV_032347 [Vitis vinifera]	CAN59718	1.16e-06	56.338	54.299	71	40
OG0000007	TR29731|c1_g2_i1	hypothetical protein VITISV_002439	530	gi|147771533|emb|CAN71342.1|hypothetical protein VITISV_002439 [Vitis vinifera]	CAN71342	2.18e-29	57.3864	123.25	176	101
OG0000007	TR29731|c1_g3_i1	hypothetical protein VITISV_001472	318	gi|147834259|emb|CAN72703.1|hypothetical protein VITISV_001472 [Vitis vinifera]	CAN72703	1.34e-21	60	97.8265	100	60
OG0000007	TR3080|c0_g1_i1	hypothetical protein VITISV_031314	505	gi|147782130|emb|CAN72053.1|hypothetical protein VITISV_031314 [Vitis vinifera]	CAN72053	4.07e-08	46.8571	60.4622	175	82
OG0000007	TR343|c0_g1_i1	hypothetical protein VITISV_027817	262	gi|147805881|emb|CAN76026.1|hypothetical protein VITISV_027817 [Vitis vinifera]	CAN76026	2.56e-16	58.75	82.8037	80	47
OG0000007	TR36351|c1_g1_i1	hypothetical protein VITISV_001472	412	gi|147834259|emb|CAN72703.1|hypothetical protein VITISV_001472 [Vitis vinifera]	CAN72703	1e-30	60.3175	125.176	126	76
OG0000007	TR36351|c3_g5_i1	hypothetical protein VITISV_013228	687	gi|147778361|emb|CAN76280.1|hypothetical protein VITISV_013228 [Vitis vinifera]	CAN76280	9.52e-20	57.3034	71.2478	89	51
OG0000007	TR53505|c0_g1_i1	hypothetical protein SORBIDRAFT_0015s007030	255	gi|253761577|ref|XP_002489165.1|hypothetical protein SORBIDRAFT_0015s007030 [Sorghum bicolor] gi|241947177|gb|EES20322.1| hypothetical protein SORBIDRAFT_0015s007030 [Sorghum bicolor]	XP_002489165, EES20322	4.7e-14	67.1642	75.485	67	45
OG0000007	TR59921|c0_g1_i1	hypothetical protein VITISV_036283	269	gi|147854690|emb|CAN80237.1|hypothetical protein VITISV_036283 [Vitis vinifera]	CAN80237	3.65e-14	59.5506	75.8702	89	53
OG0000007	TR6023|c1_g1_i1	retrotransposon LINE subclass	513	gi|77553842|gb|ABA96638.1|retrotransposon protein, putative, LINE subclass [Oryza sativa Japonica Group]	ABA96638	4.09e-09	53.6585	62.003	82	44
OG0000007	TR61052|c0_g1_i1	hypothetical protein VITISV_014372	289	gi|147805774|emb|CAN69471.1|hypothetical protein VITISV_014372 [Vitis vinifera]	CAN69471	2.76e-09	61.4458	62.003	83	51
OG0000007	TR61998|c0_g1_i1	hypothetical protein SORBIDRAFT_0015s007030	360	gi|253761577|ref|XP_002489165.1|hypothetical protein SORBIDRAFT_0015s007030 [Sorghum bicolor] gi|241947177|gb|EES20322.1| hypothetical protein SORBIDRAFT_0015s007030 [Sorghum bicolor]	XP_002489165, EES20322	7.39e-13	55.914	73.559	93	52
OG0000007	TR64179|c0_g1_i1	hypothetical protein VITISV_002439	235	gi|147771533|emb|CAN71342.1|hypothetical protein VITISV_002439 [Vitis vinifera]	CAN71342	2.85e-12	58.9744	70.0922	78	46
OG0000007	TR64183|c0_g1_i1	retrotransposon expressed	301	gi|147771533|emb|CAN71342.1|hypothetical protein VITISV_002439 [Vitis vinifera]	CAN71342	6.5e-16	57.5758	81.6481	99	57
OG0000007	TR64942|c0_g1_i1	hypothetical protein VITISV_002439	238	gi|147771533|emb|CAN71342.1|hypothetical protein VITISV_002439 [Vitis vinifera]	CAN71342	1.2e-13	66.1972	74.3294	71	47
OG0000007	TR6600|c0_g1_i1	hypothetical protein VITISV_002979	234	gi|147853273|emb|CAN80672.1|hypothetical protein VITISV_002979 [Vitis vinifera]	CAN80672	2.12e-08	57.971	58.9214	69	40
OG0000007	TR6926|c0_g1_i1	hypothetical protein VITISV_004059	292	gi|147844361|emb|CAN80026.1|hypothetical protein VITISV_004059 [Vitis vinifera]	CAN80026	4.62e-13	54.6392	73.559	97	53
OG0000007	TR73548|c0_g1_i1	calmodulin-binding transcription activator 3-like	295	gi|147778389|emb|CAN69557.1|hypothetical protein VITISV_000928 [Vitis vinifera]	CAN69557	3.38e-16	61.7021	82.0333	94	58
OG0000008	TR24319|c0_g1_i1	HAT family dimerization domain containing	936	gi|261597692|gb|ACX85638.1|putative transposase [Cucumis melo]	ACX85638	6.53e-107	69.3291	337.035	313	217
OG0000008	TR28495|c0_g1_i1	hAT family dimerisation domain containing	411	gi|310772435|dbj|BAJ23914.1|transposase [Saintpaulia hybrid cultivar]	BAJ23914	1.36e-58	81.7518	202.601	137	112
OG0000008	TR29162|c0_g1_i1	hAT family dimerisation domain containing	545	gi|310772435|dbj|BAJ23914.1|transposase [Saintpaulia hybrid cultivar]	BAJ23914	1.04e-47	77.9412	174.096	136	106
OG0000008	TR29315|c0_g1_i1	hAT family dimerisation domain containing	455	gi|310772435|dbj|BAJ23914.1|transposase [Saintpaulia hybrid cultivar]	BAJ23914	4.29e-15	52.1429	80.8777	140	73
OG0000008	TR41401|c0_g1_i2	hAT family dimerisation domain containing	2360	gi|310772435|dbj|BAJ23914.1|transposase [Saintpaulia hybrid cultivar]	BAJ23914	1.24e-152	68.5598	474.937	493	338
OG0000008	TR43134|c1_g1_i1	hAT family dimerisation domain containing	898	gi|310772435|dbj|BAJ23914.1|transposase [Saintpaulia hybrid cultivar]	BAJ23914	1.62e-84	67.893	279.641	299	203
OG0000008	TR43134|c1_g1_i2	hAT family dimerisation domain containing	540	gi|310772435|dbj|BAJ23914.1|transposase [Saintpaulia hybrid cultivar]	BAJ23914	1.83e-59	73.1844	207.223	179	131
OG0000008	TR43134|c1_g1_i3	hAT family dimerisation domain containing	689	gi|310772435|dbj|BAJ23914.1|transposase [Saintpaulia hybrid cultivar]	BAJ23914	1.09e-61	65.2174	215.312	230	150
OG0000008	TR43134|c1_g1_i4	hAT family dimerisation domain containing	540	gi|310772435|dbj|BAJ23914.1|transposase [Saintpaulia hybrid cultivar]	BAJ23914	1.04e-62	74.3017	216.083	179	133
OG0000008	TR44211|c1_g1_i2	hAT family dimerisation domain containing	757	gi|310772435|dbj|BAJ23914.1|transposase [Saintpaulia hybrid cultivar]	BAJ23914	1.43e-23	66.087	108.997	115	76
OG0000008	TR44678|c5_g3_i1	HAT family dimerization domain containing	1580	gi|261597692|gb|ACX85638.1|putative transposase [Cucumis melo]	ACX85638	2e-126	65.2482	395.971	423	276
OG0000008	TR47419|c0_g1_i1	HAT family dimerization domain containing	661	gi|261597692|gb|ACX85638.1|putative transposase [Cucumis melo]	ACX85638	4.69e-55	76.5517	196.052	145	111
OG0000008	TR47419|c0_g1_i4	HAT family dimerization domain containing	841	gi|261597692|gb|ACX85638.1|putative transposase [Cucumis melo]	ACX85638	1.39e-51	73.8255	188.734	149	110
OG0000008	TR47419|c1_g2_i3	HAT family dimerization domain containing	389	gi|261597692|gb|ACX85638.1|putative transposase [Cucumis melo]	ACX85638	7.13e-49	79.0698	174.866	129	102
OG0000008	TR47742|c1_g3_i11	hAT family dimerisation domain containing	414	gi|310772435|dbj|BAJ23914.1|transposase [Saintpaulia hybrid cultivar]	BAJ23914	5.5e-46	74.8148	167.548	135	101
OG0000008	TR47742|c1_g3_i4	HAT family dimerization domain containing	1423	gi|310772435|dbj|BAJ23914.1|transposase [Saintpaulia hybrid cultivar]	BAJ23914	1.06e-84	62.9179	286.574	329	207
OG0000008	TR48004|c0_g1_i1	HAT family dimerization domain containing	457	gi|310772435|dbj|BAJ23914.1|transposase [Saintpaulia hybrid cultivar]	BAJ23914	7.19e-61	81.9444	209.92	144	118
OG0000008	TR48004|c1_g1_i1	hAT family dimerisation domain containing	1175	gi|310772435|dbj|BAJ23914.1|transposase [Saintpaulia hybrid cultivar]	BAJ23914	1.16e-105	67.7515	338.576	338	229
OG0000008	TR48004|c1_g1_i8	hAT family dimerisation domain containing	2449	gi|310772435|dbj|BAJ23914.1|transposase [Saintpaulia hybrid cultivar]	BAJ23914	8.59e-157	69.3333	386.341	375	260
OG0000008	TR48539|c4_g3_i2	Ac transposase	1203	gi|224118994|ref|XP_002331299.1|predicted protein [Populus trichocarpa] gi|222873882|gb|EEF11013.1| predicted protein [Populus trichocarpa]	XP_002331299, EEF11013	1.19e-73	64.5161	186.422	248	160
OG0000008	TR6450|c0_g1_i1	HAT family dimerization domain containing	549	gi|310772435|dbj|BAJ23914.1|transposase [Saintpaulia hybrid cultivar]	BAJ23914	1.64e-43	69.2857	162.54	140	97
OG0000008	TR9767|c0_g1_i1	hAT family dimerisation domain containing	482	gi|310772435|dbj|BAJ23914.1|transposase [Saintpaulia hybrid cultivar]	BAJ23914	3.32e-40	74.3802	152.525	121	90
OG0000009	TR31838|c0_g1_i2	pentatricopeptide repeat-containing	384	gi|115464791|ref|NP_001055995.1|Os05g0508400 [Oryza sativa Japonica Group] gi|48475190|gb|AAT44259.1| unknown protein [Oryza sativa Japonica Group] gi|113579546|dbj|BAF17909.1| Os05g0508400 [Oryza sativa Japonica Group]	NP_001055995, AAT44259, BAF17909	3.42e-10	65.7143	65.4698	70	46
OG0000009	TR31838|c0_g1_i3	pentatricopeptide repeat-containing	414	gi|115464791|ref|NP_001055995.1|Os05g0508400 [Oryza sativa Japonica Group] gi|48475190|gb|AAT44259.1| unknown protein [Oryza sativa Japonica Group] gi|113579546|dbj|BAF17909.1| Os05g0508400 [Oryza sativa Japonica Group]	NP_001055995, AAT44259, BAF17909	4.42e-10	66.6667	65.4698	69	46
OG0000009	TR31838|c0_g1_i5	pentatricopeptide repeat-containing	377	gi|222632170|gb|EEE64302.1|hypothetical protein OsJ_19139 [Oryza sativa Japonica Group]	EEE64302	1.61e-17	70.1149	87.4261	87	61
OG0000009	TR42861|c2_g1_i3	Cysteine-rich receptor kinase	446	gi|356558286|ref|XP_003547438.1|PREDICTED: G-type lectin S-receptor-like serine/threonine-protein kinase At5g24080-like [Glycine max]	XP_003547438	1.04e-28	66.4	116.701	125	83
OG0000010	TR10413|c0_g1_i1	hypothetical protein SORBIDRAFT_09g030666	356	gi|242091599|ref|XP_002441632.1|hypothetical protein SORBIDRAFT_09g030666 [Sorghum bicolor] gi|241946917|gb|EES20062.1| hypothetical protein SORBIDRAFT_09g030666 [Sorghum bicolor]	XP_002441632, EES20062	2.65e-06	58.2278	51.2174	79	46
OG0000010	TR12448|c0_g1_i1	retrotransposon expressed	508	gi|218192528|gb|EEC74955.1|hypothetical protein OsI_10942 [Oryza sativa Indica Group]	EEC74955	1.21e-12	53.9326	60.077	89	48
OG0000010	TR17072|c0_g1_i1	retrotransposon unclassified	830	gi|297612697|ref|NP_001066197.2|Os12g0156200 [Oryza sativa Japonica Group] gi|108862221|gb|ABA96496.2| retrotransposon protein, putative, unclassified, expressed [Oryza sativa Japonica Group] gi|255670064|dbj|BAF29216.2| Os12g0156200 [Oryza sativa Japonica Group]	NP_001066197, ABA96496, BAF29216	7.49e-41	56.0714	161.384	280	157
OG0000010	TR18046|c0_g1_i1	retrotransposon unclassified	251	gi|255548606|ref|XP_002515359.1|conserved hypothetical protein [Ricinus communis] gi|223545303|gb|EEF46808.1| conserved hypothetical protein [Ricinus communis]	XP_002515359, EEF46808	1.02e-09	55.1282	62.003	78	43
OG0000010	TR19988|c0_g1_i2	retrotransposon unclassified	555	gi|399920210|gb|AFP55557.1|non-ltr retroelement reverse transcriptase [Rosa rugosa]	AFP55557	1.64e-23	57.1429	99.3673	140	80
OG0000010	TR23609|c0_g1_i2	non-ltr retroelement reverse transcriptase	315	gi|399920210|gb|AFP55557.1|non-ltr retroelement reverse transcriptase [Rosa rugosa]	AFP55557	6.04e-09	52.1739	61.6178	92	48
OG0000010	TR25605|c0_g1_i3	retrotransposon unclassified	328	gi|399920210|gb|AFP55557.1|non-ltr retroelement reverse transcriptase [Rosa rugosa]	AFP55557	1.92e-12	55.5556	72.4034	90	50
OG0000010	TR25605|c0_g1_i4	retrotransposon unclassified	327	gi|399920210|gb|AFP55557.1|non-ltr retroelement reverse transcriptase [Rosa rugosa]	AFP55557	1.69e-12	55.4348	72.4034	92	51
OG0000010	TR33682|c1_g1_i4	retrotransposon unclassified	360	gi|399920210|gb|AFP55557.1|non-ltr retroelement reverse transcriptase [Rosa rugosa]	AFP55557	6.77e-20	54.918	94.3597	122	67
OG0000010	TR33682|c1_g3_i1	retrotransposon unclassified	252	gi|22138478|gb|AAM93462.1|putative reverse transcriptase [Oryza sativa Japonica Group]	AAM93462	5.21e-11	63.4146	66.6254	82	52
OG0000010	TR34157|c0_g1_i1	retrotransposon unclassified	422	gi|222635417|gb|EEE65549.1|hypothetical protein OsJ_21022 [Oryza sativa Japonica Group]	EEE65549	8.78e-16	47.1831	79.7221	142	67
OG0000010	TR43422|c6_g1_i1	retrotransposon unclassified	510	gi|399920210|gb|AFP55557.1|non-ltr retroelement reverse transcriptase [Rosa rugosa]	AFP55557	3.65e-15	51.4286	82.4185	140	72
OG0000010	TR55631|c0_g1_i1	retrotransposon expressed	232	gi|297612697|ref|NP_001066197.2|Os12g0156200 [Oryza sativa Japonica Group] gi|108862221|gb|ABA96496.2| retrotransposon protein, putative, unclassified, expressed [Oryza sativa Japonica Group] gi|255670064|dbj|BAF29216.2| Os12g0156200 [Oryza sativa Japonica Group]	NP_001066197, ABA96496, BAF29216	1.38e-06	60.6557	53.9138	61	37
OG0000010	TR61338|c0_g1_i1	retrotransposon unclassified	292	gi|399920210|gb|AFP55557.1|non-ltr retroelement reverse transcriptase [Rosa rugosa]	AFP55557	6.53e-09	51.5464	61.2326	97	50
OG0000010	TR65387|c0_g1_i1	retrotransposon unclassified	298	gi|222612692|gb|EEE50824.1|hypothetical protein OsJ_31232 [Oryza sativa Japonica Group]	EEE50824	9.41e-14	56.4356	75.485	101	57
OG0000010	TR70848|c0_g1_i1	retrotransposon unclassified	517	gi|297612697|ref|NP_001066197.2|Os12g0156200 [Oryza sativa Japonica Group] gi|108862221|gb|ABA96496.2| retrotransposon protein, putative, unclassified, expressed [Oryza sativa Japonica Group] gi|255670064|dbj|BAF29216.2| Os12g0156200 [Oryza sativa Japonica Group]	NP_001066197, ABA96496, BAF29216	1.29e-30	56.9061	127.487	181	103
OG0000010	TR73120|c0_g1_i1	conserved hypothetical protein	240	gi|255577657|ref|XP_002529705.1|conserved hypothetical protein [Ricinus communis] gi|223530807|gb|EEF32671.1| conserved hypothetical protein [Ricinus communis]	XP_002529705, EEF32671	2.96e-06	66.0377	50.0618	53	35
OG0000011	TR17323|c0_g1_i1	galactose oxidase	355	gi|357478417|ref|XP_003609494.1|F-box protein [Medicago truncatula] gi|355510549|gb|AES91691.1| F-box protein [Medicago truncatula]	XP_003609494, AES91691	1.17e-08	64.7059	60.4622	68	44
OG0000011	TR2215|c0_g1_i1	f-box family	303	gi|125561390|gb|EAZ06838.1|hypothetical protein OsI_29075 [Oryza sativa Indica Group]	EAZ06838	1.02e-08	61.1111	58.151	72	44
OG0000011	TR24064|c0_g1_i1	F-box interaction domain containing expressed	277	gi|125535884|gb|EAY82372.1|hypothetical protein OsI_37584 [Oryza sativa Indica Group]	EAY82372	2.63e-07	70.8333	55.4546	48	34
OG0000011	TR24553|c0_g1_i1	F-box kelch-repeat	326	gi|297724523|ref|NP_001174625.1|Os06g0170866 [Oryza sativa Japonica Group] gi|55773640|dbj|BAD72179.1| hypothetical protein [Oryza sativa Japonica Group] gi|255676760|dbj|BAH93353.1| Os06g0170866 [Oryza sativa Japonica Group]	NP_001174625, BAD72179, BAH93353	5.74e-08	62.2642	58.151	53	33
OG0000011	TR24553|c0_g2_i1	f-box family	310	gi|51535861|dbj|BAD37944.1|hypothetical protein [Oryza sativa Japonica Group] gi|51536112|dbj|BAD38236.1| hypothetical protein [Oryza sativa Japonica Group]	BAD37944, BAD38236	3.53e-10	82.9268	63.929	41	34
OG0000011	TR35742|c0_g3_i1	F-box interaction domain containing expressed	499	gi|218188728|gb|EEC71155.1|hypothetical protein OsI_02996 [Oryza sativa Indica Group]	EEC71155	8.08e-09	57.8947	62.003	76	44
OG0000011	TR35742|c0_g4_i1	F-box interaction domain containing expressed	405	gi|115487496|ref|NP_001066235.1|Os12g0164300 [Oryza sativa Japonica Group] gi|108862235|gb|ABA95876.2| F-box protein interaction domain containing protein, expressed [Oryza sativa Japonica Group] gi|113648742|dbj|BAF29254.1| Os12g0164300 [Oryza sativa Japonica Group]	NP_001066235, ABA95876, BAF29254	1.7e-09	75.5102	63.1586	49	37
OG0000011	TR36294|c1_g1_i1	F-box family	490	gi|357469551|ref|XP_003605060.1|F-box protein [Medicago truncatula] gi|355506115|gb|AES87257.1| F-box protein [Medicago truncatula]	XP_003605060, AES87257	8.56e-09	47.2973	61.6178	148	70
OG0000011	TR36294|c1_g2_i1	F-box	771	gi|357478417|ref|XP_003609494.1|F-box protein [Medicago truncatula] gi|355510549|gb|AES91691.1| F-box protein [Medicago truncatula]	XP_003609494, AES91691	3.97e-25	46.8619	110.923	239	112
OG0000011	TR47877|c0_g1_i1	F-box	240	gi|357490649|ref|XP_003615612.1|F-box [Medicago truncatula] gi|355516947|gb|AES98570.1| F-box [Medicago truncatula]	XP_003615612, AES98570	2.72e-09	66.0714	60.8474	56	37
OG0000011	TR47877|c0_g2_i1	---NA---	258	No Blast Hit	0	0	0	0	0	0
OG0000011	TR47877|c0_g3_i1	F-box	320	gi|357478417|ref|XP_003609494.1|F-box protein [Medicago truncatula] gi|355510549|gb|AES91691.1| F-box protein [Medicago truncatula]	XP_003609494, AES91691	6.05e-11	57.3171	66.6254	82	47
OG0000011	TR47877|c0_g3_i2	F-box	299	gi|357490649|ref|XP_003615612.1|F-box [Medicago truncatula] gi|355516947|gb|AES98570.1| F-box [Medicago truncatula]	XP_003615612, AES98570	2.7e-09	67.8571	61.6178	56	38
OG0000011	TR48364|c3_g3_i2	F-box family	477	gi|218202243|gb|EEC84670.1|hypothetical protein OsI_31579 [Oryza sativa Indica Group]	EEC84670	2.3e-09	60	62.7734	80	48
OG0000011	TR48364|c3_g3_i3	f-box family	608	gi|218202243|gb|EEC84670.1|hypothetical protein OsI_31579 [Oryza sativa Indica Group]	EEC84670	1.71e-08	79.0698	61.2326	43	34
OG0000011	TR48364|c3_g3_i7	f-box family	496	gi|125561390|gb|EAZ06838.1|hypothetical protein OsI_29075 [Oryza sativa Indica Group]	EAZ06838	1.46e-09	67.2131	62.003	61	41
OG0000011	TR8179|c0_g1_i1	galactose oxidase	324	gi|289540906|gb|ADD09580.1|galactose oxidase [Trifolium repens]	ADD09580	9.27e-08	56.5217	56.9954	69	39
OG0000012	TR23441|c1_g1_i1	PREDICTED: uncharacterized protein LOC100254784	250	gi|359486879|ref|XP_002273591.2|PREDICTED: uncharacterized protein LOC100254784 [Vitis vinifera]	XP_002273591	6.89e-06	53.0864	51.9878	81	43
OG0000012	TR24238|c0_g2_i1	hypothetical protein	304	gi|332322082|emb|CCA65974.1|hypothetical protein [Beta vulgaris subsp. vulgaris]	CCA65974	2e-06	62.1212	53.9138	66	41
OG0000012	TR24238|c0_g3_i1	auxin transport BIG-like	324	gi|147771533|emb|CAN71342.1|hypothetical protein VITISV_002439 [Vitis vinifera]	CAN71342	2.36e-11	56.6038	68.5514	106	60
OG0000012	TR25597|c0_g1_i1	hypothetical protein VITISV_022886	384	gi|147814926|emb|CAN70311.1|hypothetical protein VITISV_022886 [Vitis vinifera]	CAN70311	1.89e-16	54.3307	84.7297	127	69
OG0000012	TR28593|c0_g4_i1	hypothetical protein	254	gi|332322082|emb|CCA65974.1|hypothetical protein [Beta vulgaris subsp. vulgaris]	CCA65974	6.62e-08	62.1212	57.7658	66	41
OG0000012	TR30845|c1_g1_i1	Cytochrome P450	251	gi|359486879|ref|XP_002273591.2|PREDICTED: uncharacterized protein LOC100254784 [Vitis vinifera]	XP_002273591	4.83e-07	56.6265	55.4546	83	47
OG0000012	TR33018|c0_g1_i1	Cytochrome P450	367	gi|147838411|emb|CAN74319.1|hypothetical protein VITISV_035345 [Vitis vinifera]	CAN74319	3.83e-13	58.6777	74.7146	121	71
OG0000012	TR33018|c2_g1_i5	hypothetical protein VITISV_035345	340	gi|147838411|emb|CAN74319.1|hypothetical protein VITISV_035345 [Vitis vinifera]	CAN74319	1.93e-12	62.2642	72.4034	106	66
OG0000012	TR36351|c2_g1_i2	hypothetical protein VITISV_035345	663	gi|147838411|emb|CAN74319.1|hypothetical protein VITISV_035345 [Vitis vinifera]	CAN74319	1.11e-24	56.0241	112.079	166	93
OG0000012	TR36351|c2_g2_i1	hypothetical protein VITISV_035345	242	gi|147838411|emb|CAN74319.1|hypothetical protein VITISV_035345 [Vitis vinifera]	CAN74319	5.79e-07	60.3175	55.0694	63	38
OG0000012	TR39997|c6_g1_i5	hypothetical protein VITISV_027817	5095	gi|147805881|emb|CAN76026.1|hypothetical protein VITISV_027817 [Vitis vinifera]	CAN76026	5.53e-151	61.2091	293.508	397	243
OG0000012	TR49695|c0_g1_i1	hypothetical protein VITISV_035898	361	gi|147855269|emb|CAN79624.1|hypothetical protein VITISV_035898 [Vitis vinifera]	CAN79624	8.1e-08	54.4118	45.8246	68	37
OG0000012	TR55059|c0_g1_i1	Cytochrome P450	276	gi|147838411|emb|CAN74319.1|hypothetical protein VITISV_035345 [Vitis vinifera]	CAN74319	4.27e-09	55.814	61.6178	86	48
OG0000012	TR56969|c0_g1_i1	hypothetical protein VITISV_030956	326	gi|147803328|emb|CAN68838.1|hypothetical protein VITISV_030956 [Vitis vinifera]	CAN68838	9.71e-11	57.4468	67.3958	94	54
OG0000012	TR58178|c0_g1_i1	hypothetical protein VITISV_002439	374	gi|147771533|emb|CAN71342.1|hypothetical protein VITISV_002439 [Vitis vinifera]	CAN71342	1.13e-16	59.1667	84.7297	120	71
OG0000012	TR6502|c0_g1_i1	hypothetical protein MTR_5g095550	354	gi|357495013|ref|XP_003617795.1|hypothetical protein MTR_5g095550 [Medicago truncatula] gi|355519130|gb|AET00754.1| hypothetical protein MTR_5g095550 [Medicago truncatula]	XP_003617795, AET00754	8.13e-16	58.4746	80.8777	118	69
OG0000012	TR68228|c0_g1_i1	auxin transport BIG-like	270	gi|147794985|emb|CAN76142.1|hypothetical protein VITISV_007730 [Vitis vinifera]	CAN76142	2.34e-08	52.3256	59.3066	86	45
OG0000012	TR69571|c0_g1_i1	hypothetical protein VITISV_008195	380	gi|147780533|emb|CAN69126.1|hypothetical protein VITISV_008195 [Vitis vinifera]	CAN69126	5.38e-13	58.7302	74.3294	126	74
OG0000012	TR7384|c0_g1_i1	hypothetical protein VITISV_035898	249	gi|147855269|emb|CAN79624.1|hypothetical protein VITISV_035898 [Vitis vinifera]	CAN79624	3.22e-09	60	61.6178	80	48
OG0000013	TR11916|c0_g1_i1	POLX_TOBAC ame: Full=Retrovirus-related Pol poly from transposon TNT 1-94 Includes: ame: Full=Protease Includes: ame: Full=Reverse transcriptase Includes: ame: Full=Endonuclease	379	gi|147766788|emb|CAN74160.1|hypothetical protein VITISV_018405 [Vitis vinifera]	CAN74160	1.95e-26	70.3704	92.8189	81	57
OG0000013	TR16280|c0_g1_i1	copia-type poly	266	gi|147834348|emb|CAN74303.1|hypothetical protein VITISV_032980 [Vitis vinifera]	CAN74303	3.63e-26	66.6667	110.923	87	58
OG0000013	TR28553|c0_g1_i1	gag pol poly	323	gi|147784778|emb|CAN75440.1|hypothetical protein VITISV_007304 [Vitis vinifera]	CAN75440	2.45e-45	83.1776	166.777	107	89
OG0000013	TR33590|c0_g1_i1	hypothetical retrotransposon	717	gi|147766788|emb|CAN74160.1|hypothetical protein VITISV_018405 [Vitis vinifera]	CAN74160	3.64e-84	73.3051	281.952	236	173
OG0000013	TR36836|c0_g2_i1	POLX_TOBAC ame: Full=Retrovirus-related Pol poly from transposon TNT 1-94 Includes: ame: Full=Protease Includes: ame: Full=Reverse transcriptase Includes: ame: Full=Endonuclease	252	gi|147864152|emb|CAN78818.1|hypothetical protein VITISV_015505 [Vitis vinifera]	CAN78818	3.01e-08	73.4694	57.7658	49	36
OG0000013	TR36836|c0_g3_i1	POLX_TOBAC ame: Full=Retrovirus-related Pol poly from transposon TNT 1-94 Includes: ame: Full=Protease Includes: ame: Full=Reverse transcriptase Includes: ame: Full=Endonuclease	771	gi|130582|sp|P10978.1|POLX_TOBACRecName: Full=Retrovirus-related Pol polyprotein from transposon TNT 1-94; Includes: RecName: Full=Protease; Includes: RecName: Full=Reverse transcriptase; Includes: RecName: Full=Endonuclease gi|20045|emb|CAA32025.1| unnamed protein product [Nicotiana tabacum]	P10978, CAA32025	2.24e-53	68.8073	196.438	218	150
OG0000013	TR47029|c4_g3_i1	retrotransposon unclassified	499	gi|225016149|gb|ACN78973.1|copia-type polyprotein [Glycine max] gi|225016157|gb|ACN78980.1| copia-type polyprotein [Glycine max]	ACN78973, ACN78980	6.99e-33	66.9065	133.265	139	93
OG0000013	TR48621|c1_g1_i2	Gag-Pol poly	4667	gi|1167523|dbj|BAA11674.1|unnamed protein product [Nicotiana tabacum]	BAA11674	0	72.1893	1499.57	1352	976
OG0000013	TR48683|c6_g1_i1	Gag-Pol poly	4633	gi|1167523|dbj|BAA11674.1|unnamed protein product [Nicotiana tabacum]	BAA11674	0	73.3387	1449.49	1249	916
OG0000013	TR48710|c2_g1_i2	hypothetical retrotransposon	3939	gi|1167523|dbj|BAA11674.1|unnamed protein product [Nicotiana tabacum]	BAA11674	0	72.084	1407.51	1286	927
OG0000013	TR51662|c0_g1_i1	copia-type poly	354	gi|147834348|emb|CAN74303.1|hypothetical protein VITISV_032980 [Vitis vinifera]	CAN74303	4.11e-51	79.1304	183.726	115	91
OG0000013	TR55316|c0_g1_i1	poly -like	281	gi|147770163|emb|CAN65406.1|hypothetical protein VITISV_030853 [Vitis vinifera]	CAN65406	1.05e-12	69.0141	72.0182	71	49
OG0000013	TR60780|c0_g1_i1	retrovirus-related Pol poly from transposon TNT 1-94	229	gi|56407681|gb|AAV88069.1|hypothetical retrotransposon [Ipomoea batatas]	AAV88069	1.76e-30	86.6667	122.865	75	65
OG0000013	TR6903|c0_g1_i1	hypothetical retrotransposon	377	gi|56407681|gb|AAV88069.1|hypothetical retrotransposon [Ipomoea batatas]	AAV88069	5.5e-33	75.5556	123.25	90	68
OG0000013	TR69859|c0_g1_i1	hypothetical protein VITISV_024474	291	gi|147836424|emb|CAN77602.1|hypothetical protein VITISV_024474 [Vitis vinifera]	CAN77602	1.14e-06	65.2174	54.6842	46	30
OG0000013	TR71842|c0_g1_i1	POLX_TOBAC ame: Full=Retrovirus-related Pol poly from transposon TNT 1-94 Includes: ame: Full=Protease Includes: ame: Full=Reverse transcriptase Includes: ame: Full=Endonuclease	353	gi|130582|sp|P10978.1|POLX_TOBACRecName: Full=Retrovirus-related Pol polyprotein from transposon TNT 1-94; Includes: RecName: Full=Protease; Includes: RecName: Full=Reverse transcriptase; Includes: RecName: Full=Endonuclease gi|20045|emb|CAA32025.1| unnamed protein product [Nicotiana tabacum]	P10978, CAA32025	2.13e-19	78	62.003	50	39
OG0000013	TR71907|c0_g1_i1	poly -like	321	gi|13540823|gb|AAK29467.1|polyprotein-like [Solanum chilense]	AAK29467	4.54e-26	72	111.694	100	72
OG0000013	TR72749|c0_g1_i1	copia-type poly	492	gi|225016149|gb|ACN78973.1|copia-type polyprotein [Glycine max] gi|225016157|gb|ACN78980.1| copia-type polyprotein [Glycine max]	ACN78973, ACN78980	1.19e-55	71.1656	197.978	163	116
OG0000013	TR73213|c0_g1_i1	hypothetical retrotransposon	301	gi|147766788|emb|CAN74160.1|hypothetical protein VITISV_018405 [Vitis vinifera]	CAN74160	1.69e-31	71	126.716	100	71
OG0000014	TR37773|c0_g1_i1	WD repeat-containing	1094	gi|356550630|ref|XP_003543688.1|PREDICTED: topless-related protein 1-like [Glycine max]	XP_003543688	0	92.0981	612.838	367	338
OG0000014	TR37773|c0_g1_i2	WD repeat-containing	1037	gi|356550630|ref|XP_003543688.1|PREDICTED: topless-related protein 1-like [Glycine max]	XP_003543688	0	87.7049	573.548	366	321
OG0000014	TR46256|c0_g1_i13	WD repeat-containing	4047	gi|24461849|gb|AAN62336.1|AF506028_3CTV.2 [Citrus trifoliata]	AAN62336	0	89.9736	1910.19	1137	1023
OG0000014	TR46256|c0_g1_i14	WD repeat-containing	2296	gi|356550630|ref|XP_003543688.1|PREDICTED: topless-related protein 1-like [Glycine max]	XP_003543688	0	88.2273	1249.57	739	652
OG0000014	TR46256|c0_g1_i2	WD repeat-containing	3829	gi|225463556|ref|XP_002268265.1|PREDICTED: protein TOPLESS [Vitis vinifera] gi|297743564|emb|CBI36431.3| unnamed protein product [Vitis vinifera]	XP_002268265, CBI36431	0	90.184	1909.42	1141	1029
OG0000014	TR46256|c0_g1_i3	WD repeat-containing	3886	gi|24461849|gb|AAN62336.1|AF506028_3CTV.2 [Citrus trifoliata]	AAN62336	0	91.4688	1950.64	1137	1040
OG0000014	TR46256|c0_g1_i8	WD repeat-containing	2058	gi|356550630|ref|XP_003543688.1|PREDICTED: topless-related protein 1-like [Glycine max]	XP_003543688	0	93.75	1189.87	640	600
OG0000014	TR47221|c0_g1_i1	WD repeat-containing	1087	gi|357478183|ref|XP_003609377.1|WD repeat-containing protein [Medicago truncatula] gi|355510432|gb|AES91574.1| WD repeat-containing protein [Medicago truncatula]	XP_003609377, AES91574	1.39e-163	83.8415	498.434	328	275
OG0000014	TR47495|c0_g1_i1	WD repeat-containing	4089	gi|359484207|ref|XP_002285341.2|PREDICTED: topless-related protein 4-like isoform 1 [Vitis vinifera] gi|297738983|emb|CBI28228.3| unnamed protein product [Vitis vinifera]	XP_002285341, CBI28228	0	87.6316	1791.93	1140	999
OG0000014	TR47495|c0_g1_i2	WD repeat-containing	1118	gi|224134436|ref|XP_002327405.1|predicted protein [Populus trichocarpa] gi|222835959|gb|EEE74380.1| predicted protein [Populus trichocarpa]	XP_002327405, EEE74380	2.11e-133	96.2264	421.009	212	204
OG0000014	TR47495|c0_g1_i3	WD repeat-containing	1167	gi|359484211|ref|XP_003633080.1|PREDICTED: topless-related protein 4-like [Vitis vinifera]	XP_003633080	0	91.1243	596.275	338	308
OG0000014	TR47495|c0_g1_i4	WD repeat-containing	1180	gi|255572487|ref|XP_002527178.1|WD-repeat protein, putative [Ricinus communis] gi|223533443|gb|EEF35191.1| WD-repeat protein, putative [Ricinus communis]	XP_002527178, EEF35191	9.93e-133	97.6415	417.542	212	207
OG0000015	TR29522|c0_g2_i1	histone H4	537	gi|195617694|gb|ACG30677.1|histone H4 [Zea mays]	ACG30677	8.2e-49	100	165.622	82	82
OG0000015	TR29838|c0_g1_i1	histone H4	493	gi|195617694|gb|ACG30677.1|histone H4 [Zea mays]	ACG30677	1.79e-49	97.6471	166.777	85	83
OG0000015	TR39336|c2_g1_i1	histone H4	642	gi|410932519|ref|XP_003979641.1|PREDICTED: uncharacterized protein LOC101077311 [Takifugu rubripes]	XP_003979641	2.76e-51	90.7692	178.718	130	118
OG0000015	TR42705|c6_g2_i6	histone H4	466	gi|195617694|gb|ACG30677.1|histone H4 [Zea mays]	ACG30677	2.2e-46	100	158.688	78	78
OG0000017	TR42650|c1_g1_i1	PREDICTED: uncharacterized protein LOC100252715	242	gi|359476539|ref|XP_003631855.1|PREDICTED: uncharacterized protein LOC100252715 [Vitis vinifera]	XP_003631855	2.55e-30	82.5	117.087	80	66
OG0000017	TR42650|c1_g2_i1	predicted protein	287	gi|224109046|ref|XP_002333313.1|predicted protein [Populus trichocarpa] gi|222836187|gb|EEE74608.1| predicted protein [Populus trichocarpa]	XP_002333313, EEE74608	5.41e-24	80	100.523	95	76
OG0000017	TR48424|c6_g10_i1	predicted protein	236	gi|224109046|ref|XP_002333313.1|predicted protein [Populus trichocarpa] gi|222836187|gb|EEE74608.1| predicted protein [Populus trichocarpa]	XP_002333313, EEE74608	7.02e-14	63.5135	72.0182	74	47
OG0000017	TR48424|c6_g2_i1	conserved hypothetical protein	486	gi|255569014|ref|XP_002525477.1|conserved hypothetical protein [Ricinus communis] gi|223535290|gb|EEF36967.1| conserved hypothetical protein [Ricinus communis]	XP_002525477, EEF36967	7.56e-10	45.9459	64.6994	148	68
OG0000017	TR48424|c6_g7_i1	predicted protein	236	gi|224109046|ref|XP_002333313.1|predicted protein [Populus trichocarpa] gi|222836187|gb|EEE74608.1| predicted protein [Populus trichocarpa]	XP_002333313, EEE74608	1.95e-11	61.4286	65.0846	70	43
OG0000017	TR48424|c6_g7_i2	PREDICTED: uncharacterized protein LOC100252715	273	gi|359476539|ref|XP_003631855.1|PREDICTED: uncharacterized protein LOC100252715 [Vitis vinifera]	XP_003631855	4.49e-11	62	64.6994	100	62
OG0000017	TR48424|c6_g8_i5	predicted protein	403	gi|224109046|ref|XP_002333313.1|predicted protein [Populus trichocarpa] gi|222836187|gb|EEE74608.1| predicted protein [Populus trichocarpa]	XP_002333313, EEE74608	9.8e-36	68.5039	132.88	127	87
OG0000018	TR26671|c0_g1_i1	probable receptor kinase At1g67000-like	556	gi|224108441|ref|XP_002314847.1|predicted protein [Populus trichocarpa] gi|222863887|gb|EEF01018.1| predicted protein [Populus trichocarpa]	XP_002314847, EEF01018	5.01e-51	72.1088	177.178	147	106
OG0000018	TR26671|c0_g1_i3	probable receptor kinase At1g67000-like	356	gi|224108441|ref|XP_002314847.1|predicted protein [Populus trichocarpa] gi|222863887|gb|EEF01018.1| predicted protein [Populus trichocarpa]	XP_002314847, EEF01018	1.22e-59	90.0901	196.438	111	100
OG0000018	TR26671|c0_g2_i1	probable receptor kinase At1g67000-like	298	gi|224108441|ref|XP_002314847.1|predicted protein [Populus trichocarpa] gi|222863887|gb|EEF01018.1| predicted protein [Populus trichocarpa]	XP_002314847, EEF01018	2.37e-52	90.9091	176.792	99	90
OG0000018	TR32288|c0_g2_i1	probable receptor kinase At1g67000-like	538	gi|224108441|ref|XP_002314847.1|predicted protein [Populus trichocarpa] gi|222863887|gb|EEF01018.1| predicted protein [Populus trichocarpa]	XP_002314847, EEF01018	5.26e-78	79.5455	246.128	176	140
OG0000018	TR32288|c0_g3_i1	probable receptor kinase At1g67000-like	574	gi|225452094|ref|XP_002280747.1|PREDICTED: probable receptor-like protein kinase At1g67000-like [Vitis vinifera]	XP_002280747	3.95e-60	87.156	191.045	109	95
OG0000018	TR32288|c0_g4_i2	probable receptor kinase At1g67000-like	495	gi|224108441|ref|XP_002314847.1|predicted protein [Populus trichocarpa] gi|222863887|gb|EEF01018.1| predicted protein [Populus trichocarpa]	XP_002314847, EEF01018	1.54e-74	80.1205	236.884	166	133
OG0000018	TR32288|c0_g4_i5	probable receptor kinase At1g67000-like	434	gi|224108441|ref|XP_002314847.1|predicted protein [Populus trichocarpa] gi|222863887|gb|EEF01018.1| predicted protein [Populus trichocarpa]	XP_002314847, EEF01018	2.65e-68	77.9221	219.935	154	120
OG0000018	TR48483|c1_g1_i4	probable receptor kinase At1g67000-like	359	gi|224108441|ref|XP_002314847.1|predicted protein [Populus trichocarpa] gi|222863887|gb|EEF01018.1| predicted protein [Populus trichocarpa]	XP_002314847, EEF01018	1.09e-58	90.6542	194.126	107	97
OG0000018	TR48483|c1_g1_i5	probable receptor kinase At1g67000-like	764	gi|224108429|ref|XP_002314844.1|predicted protein [Populus trichocarpa] gi|222863884|gb|EEF01015.1| predicted protein [Populus trichocarpa]	XP_002314844, EEF01015	1.05e-79	79.2135	254.988	178	141
OG0000018	TR48483|c1_g1_i6	probable receptor kinase At1g67000-like	966	gi|224108441|ref|XP_002314847.1|predicted protein [Populus trichocarpa] gi|222863887|gb|EEF01018.1| predicted protein [Populus trichocarpa]	XP_002314847, EEF01018	3.63e-77	79.661	249.98	177	141
OG0000018	TR48483|c1_g1_i9	probable receptor kinase At1g67000-like	725	gi|224108429|ref|XP_002314844.1|predicted protein [Populus trichocarpa] gi|222863884|gb|EEF01015.1| predicted protein [Populus trichocarpa]	XP_002314844, EEF01015	3.28e-79	78.453	253.447	181	142
OG0000019	TR32734|c0_g1_i1	F-box SKIP23-like	483	gi|147795390|emb|CAN67605.1|hypothetical protein VITISV_030993 [Vitis vinifera]	CAN67605	5.12e-16	48.1013	84.3445	158	76
OG0000019	TR32734|c0_g1_i2	F-box SKIP23-like	490	gi|147795390|emb|CAN67605.1|hypothetical protein VITISV_030993 [Vitis vinifera]	CAN67605	2.11e-18	49.4253	91.6633	174	86
OG0000019	TR40600|c1_g1_i1	F-box SKIP23-like	1328	gi|225459789|ref|XP_002284795.1|PREDICTED: F-box protein SKIP23-like [Vitis vinifera]	XP_002284795	7.73e-39	46.8293	154.066	410	192
OG0000019	TR40600|c1_g1_i3	F-box SKIP23-like	1045	gi|225459789|ref|XP_002284795.1|PREDICTED: F-box protein SKIP23-like [Vitis vinifera]	XP_002284795	1.11e-42	47.9224	162.155	361	173
OG0000019	TR40600|c1_g1_i4	f-box family	1170	gi|225459789|ref|XP_002284795.1|PREDICTED: F-box protein SKIP23-like [Vitis vinifera]	XP_002284795	2.8e-38	48.4615	151.369	390	189
OG0000019	TR40600|c1_g1_i7	F-box SKIP23-like	447	gi|147795390|emb|CAN67605.1|hypothetical protein VITISV_030993 [Vitis vinifera]	CAN67605	4.05e-15	54.2373	81.2629	118	64
OG0000019	TR40600|c1_g1_i8	F-box SKIP23-like	1280	gi|255539094|ref|XP_002510612.1|conserved hypothetical protein [Ricinus communis] gi|223551313|gb|EEF52799.1| conserved hypothetical protein [Ricinus communis]	XP_002510612, EEF52799	5.82e-39	48.7047	154.451	386	188
OG0000019	TR41713|c0_g1_i2	F-box SKIP23-like	1241	gi|225459789|ref|XP_002284795.1|PREDICTED: F-box protein SKIP23-like [Vitis vinifera]	XP_002284795	4.63e-52	51.99	189.119	402	209
OG0000019	TR41713|c0_g1_i3	F-box SKIP23-like	695	gi|147795390|emb|CAN67605.1|hypothetical protein VITISV_030993 [Vitis vinifera]	CAN67605	9.07e-28	52.4887	121.324	221	116
OG0000019	TR41713|c0_g2_i1	F-box SKIP23-like	539	gi|147795390|emb|CAN67605.1|hypothetical protein VITISV_030993 [Vitis vinifera]	CAN67605	4.21e-20	50.8197	97.0561	183	93
OG0000019	TR64221|c0_g1_i1	F-box SKIP23-like	414	gi|147795390|emb|CAN67605.1|hypothetical protein VITISV_030993 [Vitis vinifera]	CAN67605	1.05e-20	53.6	97.4413	125	67
OG0000019	TR64763|c0_g1_i1	F-box SKIP23-like	425	gi|147795390|emb|CAN67605.1|hypothetical protein VITISV_030993 [Vitis vinifera]	CAN67605	3.57e-14	53.5088	78.1814	114	61
OG0000020	TR30556|c0_g1_i2	myrcene chloroplastic-like	637	gi|255549271|ref|XP_002515689.1|(R)-limonene synthase, putative [Ricinus communis] gi|223545126|gb|EEF46636.1| (R)-limonene synthase, putative [Ricinus communis]	XP_002515689, EEF46636	3.87e-46	66.1458	170.244	192	127
OG0000020	TR40366|c1_g3_i5	myrcene chloroplastic-like	581	gi|75249335|sp|Q93X23.1|MYRS_QUEILRecName: Full=Myrcene synthase, chloroplastic; Flags: Precursor gi|14331015|emb|CAC41012.1| putative chloroplast terpene synthase [Quercus ilex]	Q93X23, CAC41012	1.31e-48	70.6522	176.407	184	130
OG0000020	TR40366|c1_g3_i6	myrcene chloroplastic-like	604	gi|359494963|ref|XP_003634886.1|PREDICTED: myrcene synthase, chloroplastic, partial [Vitis vinifera]	XP_003634886	1.57e-48	69.8864	174.481	176	123
OG0000020	TR45580|c1_g3_i10	santalene synthase	1297	gi|403377875|sp|E3W203.1|SAUSY_SANASRecName: Full=Santalene synthase; Short=SauSSy; AltName: Full=Alpha-santalene synthase; AltName: Full=Beta-santalene synthase; AltName: Full=Exo-alpha-bergamotene synthase gi|309754767|gb|ADO87001.1| santalene synthase [Santalum austrocaledonicum]	E3W203, ADO87001	7.56e-23	73.6264	107.842	91	67
OG0000020	TR45580|c1_g3_i11	santalene synthase	2021	gi|310814392|gb|ADP30866.1|santalene bergamotene synthase 1 [Santalum album]	ADP30866	9.53e-23	71.4286	108.227	91	65
OG0000020	TR45580|c1_g3_i12	santalene synthase	1354	gi|310814392|gb|ADP30866.1|santalene bergamotene synthase 1 [Santalum album]	ADP30866	5.7e-23	71.4286	108.227	91	65
OG0000020	TR45580|c1_g3_i1	santalene synthase	1806	gi|310814392|gb|ADP30866.1|santalene bergamotene synthase 1 [Santalum album]	ADP30866	8.3e-23	71.4286	108.227	91	65
OG0000020	TR45580|c1_g3_i2	santalene synthase	1214	gi|310814392|gb|ADP30866.1|santalene bergamotene synthase 1 [Santalum album]	ADP30866	1.12e-22	71.4286	108.227	91	65
OG0000020	TR45580|c1_g3_i5	santalene synthase	1946	gi|310814392|gb|ADP30866.1|santalene bergamotene synthase 1 [Santalum album]	ADP30866	9.08e-23	71.4286	108.227	91	65
OG0000020	TR45580|c1_g3_i7	santalene synthase	1881	gi|310814392|gb|ADP30866.1|santalene bergamotene synthase 1 [Santalum album]	ADP30866	8.75e-23	71.4286	108.227	91	65
OG0000020	TR47604|c1_g4_i3	myrcene chloroplastic-like	367	gi|121490210|emb|CAK55186.1|pinene synthase [Quercus ilex]	CAK55186	6.36e-16	68.75	82.0333	80	55
OG0000020	TR47604|c1_g4_i4	myrcene chloroplastic-like	391	gi|317411866|sp|P0CJ43.1|OCISB_ARATHRecName: Full=(E)-beta-ocimene synthase, chloroplastic; AltName: Full=(E,E)-alpha-farnesene synthase; AltName: Full=Terpenoid synthase 2; Short=AtTPS02; Flags: Precursor	P0CJ43	1.8e-17	65.4867	86.6557	113	74
OG0000020	TR47604|c1_g4_i5	myrcene chloroplastic-like	559	gi|121490210|emb|CAK55186.1|pinene synthase [Quercus ilex]	CAK55186	4.02e-36	68.0556	140.969	144	98
OG0000020	TR47604|c1_g4_i6	---NA---	404	No Blast Hit	0	0	0	0	0	0
OG0000020	TR47604|c1_g5_i9	myrcene chloroplastic-like	370	gi|121490210|emb|CAK55186.1|pinene synthase [Quercus ilex]	CAK55186	1.53e-32	70.4	128.642	125	88
OG0000020	TR64146|c0_g1_i1	myrcene chloroplastic-like	335	gi|75150605|sp|Q8GUE4.2|GERS_CINTERecName: Full=Geraniol synthase, chloroplastic; Short=CtGES; Flags: Precursor gi|38092203|emb|CAD29734.2| geraniol synthase [Cinnamomum tenuipile]	Q8GUE4, CAD29734	1.09e-32	70.0855	128.642	117	82
OG0000021	TR36483|c0_g1_i1	3 -N-debenzoyl-2 -deoxytaxol N-	1616	gi|291059157|gb|ADD71922.1|BAHD-type acyltransferase [Actaea racemosa]	ADD71922	2.95e-118	61.8304	366.696	448	277
OG0000021	TR40066|c2_g1_i4	Anthranilate N-benzoyltransferase	818	gi|291059157|gb|ADD71922.1|BAHD-type acyltransferase [Actaea racemosa]	ADD71922	2.46e-61	68.1373	209.92	204	139
OG0000021	TR46845|c1_g1_i2	3 -N-debenzoyl-2 -deoxytaxol N-	918	gi|291059157|gb|ADD71922.1|BAHD-type acyltransferase [Actaea racemosa]	ADD71922	5.4e-83	65.5949	267.314	311	204
OG0000021	TR46845|c1_g1_i5	vinorine synthase-like	976	gi|291059157|gb|ADD71922.1|BAHD-type acyltransferase [Actaea racemosa]	ADD71922	1.43e-92	67.893	292.738	299	203
OG0000022	TR27581|c0_g1_i1	Zinc finger MYM-type	248	gi|242083398|ref|XP_002442124.1|hypothetical protein SORBIDRAFT_08g014305 [Sorghum bicolor] gi|241942817|gb|EES15962.1| hypothetical protein SORBIDRAFT_08g014305 [Sorghum bicolor]	XP_002442124, EES15962	1.53e-18	77.1429	87.0409	70	54
OG0000022	TR29495|c0_g1_i2	TTF-type zinc finger with HAT dimerisation domain	862	gi|224126313|ref|XP_002319808.1|predicted protein [Populus trichocarpa] gi|222858184|gb|EEE95731.1| predicted protein [Populus trichocarpa]	XP_002319808, EEE95731	2.55e-105	72.1831	334.724	284	205
OG0000022	TR48216|c3_g1_i15	HAT family dimerization domain containing	252	gi|357490617|ref|XP_003615596.1|Zinc finger MYM-type protein [Medicago truncatula] gi|355516931|gb|AES98554.1| Zinc finger MYM-type protein [Medicago truncatula]	XP_003615596, AES98554	4.98e-22	71.0843	98.5969	83	59
OG0000022	TR48216|c3_g1_i4	zinc finger MYM-type 1-like	2236	gi|224126313|ref|XP_002319808.1|predicted protein [Populus trichocarpa] gi|222858184|gb|EEE95731.1| predicted protein [Populus trichocarpa]	XP_002319808, EEE95731	0	73.5054	840.491	736	541
OG0000022	TR48216|c3_g1_i5	HAT family dimerization domain containing	2322	gi|224126313|ref|XP_002319808.1|predicted protein [Populus trichocarpa] gi|222858184|gb|EEE95731.1| predicted protein [Populus trichocarpa]	XP_002319808, EEE95731	0	72.0109	767.303	736	530
OG0000022	TR48216|c3_g1_i7	Zinc finger MYM-type	1456	gi|218188339|gb|EEC70766.1|hypothetical protein OsI_02193 [Oryza sativa Indica Group]	EEC70766	3.93e-105	58.8367	338.191	447	263
OG0000022	TR48216|c3_g1_i8	Zinc finger MYM-type	320	gi|224126313|ref|XP_002319808.1|predicted protein [Populus trichocarpa] gi|222858184|gb|EEE95731.1| predicted protein [Populus trichocarpa]	XP_002319808, EEE95731	1.94e-24	79.0698	106.301	86	68
OG0000022	TR52107|c0_g1_i1	52 kDa repressor of the inhibitor of the kinase	224	gi|4063770|dbj|BAA36225.1|transposase [Ipomoea purpurea]	BAA36225	8.83e-23	77.4648	100.138	71	55
OG0000022	TR52259|c0_g1_i1	General transcription factor 2-related zinc finger	224	gi|224126313|ref|XP_002319808.1|predicted protein [Populus trichocarpa] gi|222858184|gb|EEE95731.1| predicted protein [Populus trichocarpa]	XP_002319808, EEE95731	1.53e-21	88.5246	96.6709	61	54
OG0000022	TR64410|c0_g1_i1	Zinc finger MYM-type	405	gi|4063770|dbj|BAA36225.1|transposase [Ipomoea purpurea]	BAA36225	3.43e-35	67.4242	137.887	132	89
OG0000022	TR65972|c0_g1_i1	52 kDa repressor of the inhibitor of the kinase	236	gi|4063770|dbj|BAA36225.1|transposase [Ipomoea purpurea]	BAA36225	9.17e-29	80.7692	117.087	78	63
OG0000022	TR8671|c0_g1_i1	52 kDa repressor of the inhibitor of the kinase	380	gi|4063770|dbj|BAA36225.1|transposase [Ipomoea purpurea]	BAA36225	5.34e-54	85.2459	189.504	122	104
OG0000023	TR20242|c0_g1_i1	Sulfate transporter	1012	gi|255545634|ref|XP_002513877.1|sulfate transporter, putative [Ricinus communis] gi|223546963|gb|EEF48460.1| sulfate transporter, putative [Ricinus communis]	XP_002513877, EEF48460	5.13e-137	90.8397	415.616	262	238
OG0000023	TR25095|c0_g1_i1	sulfate bicarbonate oxalate exchanger and transporter sat-1	1159	gi|147802455|emb|CAN70402.1|hypothetical protein VITISV_039695 [Vitis vinifera]	CAN70402	7.42e-163	90.228	479.174	307	277
OG0000023	TR40054|c0_g1_i1	sulfate bicarbonate oxalate exchanger and transporter sat-1	2148	gi|359479669|ref|XP_003632327.1|PREDICTED: sulfate transporter 3.1-like [Vitis vinifera]	XP_003632327	0	90.2778	1079.7	648	585
OG0000023	TR40578|c0_g1_i1	sulfate bicarbonate oxalate exchanger and transporter sat-1	2385	gi|224108317|ref|XP_002314803.1|sulfate/bicarbonate/oxalate exchanger and transporter sat-1 [Populus trichocarpa] gi|222863843|gb|EEF00974.1| sulfate/bicarbonate/oxalate exchanger and transporter sat-1 [Populus trichocarpa]	XP_002314803, EEF00974	0	89.6285	1018.45	646	579
OG0000023	TR42857|c1_g4_i1	sulfate bicarbonate oxalate exchanger and transporter sat-1	2377	gi|255574560|ref|XP_002528191.1|sulfate transporter, putative [Ricinus communis] gi|223532403|gb|EEF34198.1| sulfate transporter, putative [Ricinus communis]	XP_002528191, EEF34198	0	88.4555	937.562	641	567
OG0000023	TR42857|c1_g4_i2	sulfate bicarbonate oxalate exchanger and transporter sat-1	1235	gi|81176629|gb|ABB59575.1|putative sulfate transporter, partial [Populus tremula x Populus alba]	ABB59575	1.8e-118	87.6494	369.777	251	220
OG0000023	TR44616|c0_g1_i1	sulfate bicarbonate oxalate exchanger and transporter sat-1	2165	gi|224085523|ref|XP_002307605.1|sulfate/bicarbonate/oxalate exchanger and transporter sat-1 [Populus trichocarpa] gi|222857054|gb|EEE94601.1| sulfate/bicarbonate/oxalate exchanger and transporter sat-1 [Populus trichocarpa]	XP_002307605, EEE94601	0	89.6183	1082.4	655	587
OG0000023	TR44616|c0_g2_i1	sulfate bicarbonate oxalate exchanger and transporter sat-1	2164	gi|359479669|ref|XP_003632327.1|PREDICTED: sulfate transporter 3.1-like [Vitis vinifera]	XP_003632327	0	88.9401	930.243	651	579
OG0000023	TR8801|c0_g1_i1	Sulfate bicarbonate oxalate exchanger and transporter sat-1	506	gi|255567508|ref|XP_002524733.1|sulfate transporter, putative [Ricinus communis] gi|223535917|gb|EEF37576.1| sulfate transporter, putative [Ricinus communis]	XP_002524733, EEF37576	8.29e-80	94.7368	257.299	152	144
OG0000024	TR14836|c0_g1_i1	pentatricopeptide repeat-containing	447	gi|359485848|ref|XP_002267947.2|PREDICTED: pentatricopeptide repeat-containing protein At5g61990, mitochondrial-like [Vitis vinifera]	XP_002267947	6.53e-10	78.1818	65.855	55	43
OG0000024	TR26413|c0_g1_i1	pentatricopeptide repeat-containing	236	gi|359482689|ref|XP_003632809.1|PREDICTED: pentatricopeptide repeat-containing protein At1g52620-like [Vitis vinifera]	XP_003632809	2.63e-30	84.6154	121.709	78	66
OG0000024	TR38030|c1_g2_i1	pentatricopeptide repeat-containing	635	gi|359485848|ref|XP_002267947.2|PREDICTED: pentatricopeptide repeat-containing protein At5g61990, mitochondrial-like [Vitis vinifera]	XP_002267947	2.31e-48	63.981	179.489	211	135
OG0000024	TR38030|c2_g1_i10	pentatricopeptide repeat-containing	302	gi|296087509|emb|CBI34098.3|unnamed protein product [Vitis vinifera]	CBI34098	7.27e-25	69	107.071	100	69
OG0000024	TR38030|c2_g1_i1	pentatricopeptide repeat-containing	245	gi|296087509|emb|CBI34098.3|unnamed protein product [Vitis vinifera]	CBI34098	4.15e-30	82.716	120.939	81	67
OG0000024	TR38030|c2_g1_i2	pentatricopeptide repeat-containing	378	gi|296087509|emb|CBI34098.3|unnamed protein product [Vitis vinifera]	CBI34098	1.67e-37	72.3577	143.665	123	89
OG0000024	TR38030|c2_g1_i5	pentatricopeptide repeat-containing mitochondrial-like	473	gi|296087509|emb|CBI34098.3|unnamed protein product [Vitis vinifera]	CBI34098	4.53e-44	68.2119	162.925	151	103
OG0000024	TR38030|c2_g1_i6	pentatricopeptide repeat-containing	531	gi|296087509|emb|CBI34098.3|unnamed protein product [Vitis vinifera]	CBI34098	4.33e-57	71.5909	200.29	176	126
OG0000024	TR38030|c2_g1_i7	pentatricopeptide repeat-containing mitochondrial-like	783	gi|296087509|emb|CBI34098.3|unnamed protein product [Vitis vinifera]	CBI34098	1.11e-75	65.0909	254.218	275	179
OG0000024	TR38030|c2_g1_i8	pentatricopeptide repeat-containing	389	gi|296087509|emb|CBI34098.3|unnamed protein product [Vitis vinifera]	CBI34098	6.25e-51	82.1705	180.644	129	106
OG0000024	TR38030|c2_g1_i9	pentatricopeptide repeat-containing	245	gi|296087509|emb|CBI34098.3|unnamed protein product [Vitis vinifera]	CBI34098	8.87e-23	77.6316	100.138	76	59
OG0000024	TR54272|c0_g1_i1	pentatricopeptide repeat-containing	345	gi|359492658|ref|XP_002281859.2|PREDICTED: putative pentatricopeptide repeat-containing protein At1g19290-like [Vitis vinifera]	XP_002281859	6.06e-37	78.6408	142.51	103	81
OG0000024	TR55191|c0_g1_i1	pentatricopeptide repeat-containing	355	gi|302142431|emb|CBI19634.3|unnamed protein product [Vitis vinifera]	CBI19634	3.06e-50	82.2034	179.104	118	97
OG0000024	TR60113|c0_g1_i1	pentatricopeptide repeat-containing	235	gi|225456753|ref|XP_002268934.1|PREDICTED: putative pentatricopeptide repeat-containing protein At1g74580 [Vitis vinifera] gi|297733985|emb|CBI15232.3| unnamed protein product [Vitis vinifera]	XP_002268934, CBI15232	9.15e-30	83.1169	119.783	77	64
OG0000025	TR29042|c0_g1_i1	Histone H3	440	gi|242003156|ref|XP_002422632.1|histone H3, putative [Pediculus humanus corporis] gi|242003200|ref|XP_002422650.1| histone H3, putative [Pediculus humanus corporis] gi|212505433|gb|EEB09894.1| histone H3, putative [Pediculus humanus corporis] gi|212505451|gb|EEB09912.1| histone H3, putative [Pediculus humanus corporis]	XP_002422632, XP_002422650, EEB09894, EEB09912	2.45e-90	99.2647	270.396	136	135
OG0000025	TR34723|c0_g5_i1	histone H3	624	gi|145334271|ref|NP_001078516.1|histone H3 [Arabidopsis thaliana] gi|332661756|gb|AEE87156.1| histone H3 [Arabidopsis thaliana]	NP_001078516, AEE87156	1.61e-91	97.1831	276.174	142	138
OG0000025	TR34723|c0_g5_i2	histone H3	553	gi|145334271|ref|NP_001078516.1|histone H3 [Arabidopsis thaliana] gi|332661756|gb|AEE87156.1| histone H3 [Arabidopsis thaliana]	NP_001078516, AEE87156	8.66e-92	97.8723	276.174	141	138
OG0000025	TR34723|c0_g5_i3	histone H3	570	gi|145334271|ref|NP_001078516.1|histone H3 [Arabidopsis thaliana] gi|332661756|gb|AEE87156.1| histone H3 [Arabidopsis thaliana]	NP_001078516, AEE87156	1.75e-91	90.5063	275.404	158	143
OG0000025	TR34723|c0_g5_i4	histone H3	604	gi|145334271|ref|NP_001078516.1|histone H3 [Arabidopsis thaliana] gi|332661756|gb|AEE87156.1| histone H3 [Arabidopsis thaliana]	NP_001078516, AEE87156	2.64e-92	97.2028	278.1	143	139
OG0000025	TR34723|c0_g8_i1	Histone H3	454	gi|351722020|ref|NP_001238509.1|uncharacterized protein LOC100306416 [Glycine max] gi|356512809|ref|XP_003525108.1| PREDICTED: histone H3.2-like [Glycine max] gi|356512811|ref|XP_003525109.1| PREDICTED: histone H3.2-like [Glycine max] gi|356521422|ref|XP_003529355.1| PREDICTED: histone H3.2-like [Glycine max] gi|356526362|ref|XP_003531787.1| PREDICTED: histone H3.2-like [Glycine max] gi|356526495…	NP_001238509, XP_003525108, XP_003525109, XP_003529355, XP_003531787, XP_003531853, XP_003537953, XP_003539404, XP_003542714, XP_003546675, XP_003557185, XP_003557186, XP_003564281, XP_003564282, XP_003564283, XP_003564284, XP_003568005, XP_003568006, XP_003568007, XP_003568008, XP_003568367, XP_003568368, XP_003568369, XP_003568601, XP_003568602, XP_003575094, XP_003575095, XP_003575096, XP_0035…	1.11e-84	100	255.373	126	126
OG0000025	TR35707|c0_g1_i1	histone H3	871	gi|147826736|emb|CAN70652.1|hypothetical protein VITISV_010022 [Vitis vinifera]	CAN70652	7.6e-90	100	274.633	136	136
OG0000025	TR35707|c0_g1_i2	histone H3	797	gi|147826736|emb|CAN70652.1|hypothetical protein VITISV_010022 [Vitis vinifera]	CAN70652	3.13e-90	100	274.633	136	136
OG0000025	TR37253|c2_g1_i2	histone H3	772	gi|296083584|emb|CBI23573.3|unnamed protein product [Vitis vinifera]	CBI23573	4.31e-91	100	276.559	137	137
OG0000025	TR37253|c2_g1_i3	histone H3	738	gi|296083584|emb|CBI23573.3|unnamed protein product [Vitis vinifera]	CBI23573	2.89e-91	100	276.559	137	137
OG0000026	TR43488|c0_g2_i10	pre-mRNA-splicing factor ATP-dependent RNA helicase	2939	gi|357442187|ref|XP_003591371.1|ATP-dependent RNA helicase-like protein [Medicago truncatula] gi|355480419|gb|AES61622.1| ATP-dependent RNA helicase-like protein [Medicago truncatula]	XP_003591371, AES61622	0	95.1359	1271.14	699	665
OG0000026	TR43488|c0_g2_i1	pre-mRNA-splicing factor ATP-dependent RNA helicase	2995	gi|357442187|ref|XP_003591371.1|ATP-dependent RNA helicase-like protein [Medicago truncatula] gi|355480419|gb|AES61622.1| ATP-dependent RNA helicase-like protein [Medicago truncatula]	XP_003591371, AES61622	0	95.1359	1271.14	699	665
OG0000026	TR43488|c0_g2_i2	pre-mRNA-splicing factor ATP-dependent RNA helicase	2960	gi|357442187|ref|XP_003591371.1|ATP-dependent RNA helicase-like protein [Medicago truncatula] gi|355480419|gb|AES61622.1| ATP-dependent RNA helicase-like protein [Medicago truncatula]	XP_003591371, AES61622	0	95.1359	1271.14	699	665
OG0000026	TR43488|c0_g2_i4	pre-mRNA-splicing factor ATP-dependent RNA helicase	2257	gi|357442187|ref|XP_003591371.1|ATP-dependent RNA helicase-like protein [Medicago truncatula] gi|355480419|gb|AES61622.1| ATP-dependent RNA helicase-like protein [Medicago truncatula]	XP_003591371, AES61622	0	94.4123	925.62	519	490
OG0000026	TR43488|c0_g2_i5	pre-mRNA-splicing factor ATP-dependent RNA helicase	2236	gi|357442187|ref|XP_003591371.1|ATP-dependent RNA helicase-like protein [Medicago truncatula] gi|355480419|gb|AES61622.1| ATP-dependent RNA helicase-like protein [Medicago truncatula]	XP_003591371, AES61622	0	94.4123	925.62	519	490
OG0000026	TR43789|c0_g1_i1	ATP-dependent RNA	2650	gi|225425836|ref|XP_002266642.1|PREDICTED: ATP-dependent RNA helicase dhx8-like [Vitis vinifera]	XP_002266642	0	89.1583	1149.42	701	625
OG0000026	TR46815|c0_g1_i3	pre-mRNA-splicing factor ATP-dependent RNA helicase DHX16	3700	gi|225457283|ref|XP_002284415.1|PREDICTED: putative pre-mRNA-splicing factor ATP-dependent RNA helicase DHX16-like [Vitis vinifera]	XP_002284415	0	89.4886	1640.17	1056	945
OG0000026	TR47722|c0_g1_i1	probable pre-mRNA-splicing factor ATP-dependent RNA helicase-like	3194	gi|255539416|ref|XP_002510773.1|ATP-dependent RNA helicase, putative [Ricinus communis] gi|223551474|gb|EEF52960.1| ATP-dependent RNA helicase, putative [Ricinus communis]	XP_002510773, EEF52960	0	96.53	1738.01	951	918
OG0000026	TR47722|c0_g1_i6	probable pre-mRNA-splicing factor ATP-dependent RNA helicase-like	950	gi|356552073|ref|XP_003544395.1|PREDICTED: probable pre-mRNA-splicing factor ATP-dependent RNA helicase-like [Glycine max]	XP_003544395	0	95.8991	578.556	317	304
OG0000027	TR41591|c2_g4_i1	S-locus lectin kinase family	683	gi|356542117|ref|XP_003539517.1|PREDICTED: G-type lectin S-receptor-like serine/threonine-protein kinase At2g19130-like [Glycine max]	XP_003539517	9.79e-61	60.8163	213.001	245	149
OG0000027	TR47222|c1_g3_i12	G-type lectin S-receptor-like serine threonine- kinase At2g19130-like	809	gi|356542117|ref|XP_003539517.1|PREDICTED: G-type lectin S-receptor-like serine/threonine-protein kinase At2g19130-like [Glycine max]	XP_003539517	4.21e-55	62.1723	198.749	267	166
OG0000027	TR47222|c1_g3_i14	G-type lectin S-receptor-like serine threonine- kinase At2g19130-like	741	gi|356542117|ref|XP_003539517.1|PREDICTED: G-type lectin S-receptor-like serine/threonine-protein kinase At2g19130-like [Glycine max]	XP_003539517	4.14e-70	63.4241	239.58	257	163
OG0000027	TR47222|c1_g3_i4	G-type lectin S-receptor-like serine threonine- kinase At2g19130-like	799	gi|224106539|ref|XP_002333669.1|predicted protein [Populus trichocarpa] gi|222837960|gb|EEE76325.1| predicted protein [Populus trichocarpa]	XP_002333669, EEE76325	8.12e-57	62.406	203.756	266	166
OG0000027	TR47222|c1_g3_i6	S-locus receptor kinase family	456	gi|413918301|gb|AFW58233.1|putative S-locus receptor-like protein kinase family protein [Zea mays]	AFW58233	2.95e-25	62.1622	110.538	148	92
OG0000027	TR47222|c1_g3_i7	G-type lectin S-receptor-like serine threonine- kinase At2g19130-like	489	gi|224138268|ref|XP_002326560.1|predicted protein [Populus trichocarpa] gi|222833882|gb|EEE72359.1| predicted protein [Populus trichocarpa]	XP_002326560, EEE72359	3.12e-39	64.4172	150.599	163	105
OG0000027	TR47222|c1_g3_i8	S-locus lectin kinase family	571	gi|356517594|ref|XP_003527472.1|PREDICTED: G-type lectin S-receptor-like serine/threonine-protein kinase At2g19130-like [Glycine max]	XP_003527472	1.47e-32	64.4928	132.88	138	89
OG0000027	TR47222|c1_g3_i9	G-type lectin S-receptor-like serine threonine- kinase At2g19130-like	1102	gi|356543766|ref|XP_003540331.1|PREDICTED: G-type lectin S-receptor-like serine/threonine-protein kinase At2g19130-like [Glycine max]	XP_003540331	5.58e-93	61.3577	306.99	383	235
OG0000027	TR76|c0_g1_i1	G-type lectin S-receptor-like serine threonine- kinase At2g19130-like	367	gi|356542117|ref|XP_003539517.1|PREDICTED: G-type lectin S-receptor-like serine/threonine-protein kinase At2g19130-like [Glycine max]	XP_003539517	3.49e-27	68.2927	114.775	123	84
OG0000028	TR27913|c0_g1_i1	Endo-1 4-beta-glucanase	914	gi|297742445|emb|CBI34594.3|unnamed protein product [Vitis vinifera]	CBI34594	1.11e-168	90.2778	486.108	288	260
OG0000028	TR27913|c0_g1_i2	Endo-1 4-beta-glucanase	695	gi|297742445|emb|CBI34594.3|unnamed protein product [Vitis vinifera]	CBI34594	1.77e-101	91.3978	311.997	186	170
OG0000028	TR28396|c0_g1_i1	endoglucanase 8-like	950	gi|255539747|ref|XP_002510938.1|endo-1,4-beta-glucanase, putative [Ricinus communis] gi|223550053|gb|EEF51540.1| endo-1,4-beta-glucanase, putative [Ricinus communis]	XP_002510938, EEF51540	2.91e-136	79.0164	407.142	305	241
OG0000028	TR33608|c0_g1_i1	glycosyl hydrolase family 9	1468	gi|347466575|gb|AEO97200.1|endo-1,4-beta-glucanase [Populus trichocarpa] gi|347466629|gb|AEO97227.1| endo-1,4-beta-glucanase [Populus trichocarpa]	AEO97200, AEO97227	0	93.1442	751.51	423	394
OG0000028	TR40489|c0_g1_i1	endoglucanase 8-like	1695	gi|255539747|ref|XP_002510938.1|endo-1,4-beta-glucanase, putative [Ricinus communis] gi|223550053|gb|EEF51540.1| endo-1,4-beta-glucanase, putative [Ricinus communis]	XP_002510938, EEF51540	0	79.1667	691.419	504	399
OG0000028	TR41329|c0_g1_i1	endo- 4-beta-glucanase	1061	gi|356509549|ref|XP_003523510.1|PREDICTED: endoglucanase 24-like [Glycine max]	XP_003523510	0	90.9639	532.717	332	302
OG0000028	TR41329|c1_g1_i2	endo- 4-beta-glucanase	1423	gi|225427760|ref|XP_002275280.1|PREDICTED: endoglucanase 24 [Vitis vinifera]	XP_002275280	0	90.9292	734.561	452	411
OG0000028	TR41402|c0_g1_i1	glycosyl hydrolase family 9	1777	gi|225437426|ref|XP_002271736.1|PREDICTED: endoglucanase 17 [Vitis vinifera]	XP_002271736	0	90.3158	791.571	475	429
OG0000028	TR44410|c0_g1_i1	endoglucanase 8	1587	gi|255573716|ref|XP_002527779.1|endo-1,4-beta-glucanase, putative [Ricinus communis] gi|223532814|gb|EEF34589.1| endo-1,4-beta-glucanase, putative [Ricinus communis]	XP_002527779, EEF34589	0	89.6406	794.267	473	424
OG0000028	TR44410|c0_g1_i2	glycosyl hydrolase family 9	739	gi|224111474|ref|XP_002315868.1|predicted protein [Populus trichocarpa] gi|222864908|gb|EEF02039.1| predicted protein [Populus trichocarpa]	XP_002315868, EEF02039	6.98e-112	80.5085	340.887	236	190
OG0000029	TR34897|c1_g2_i2	paired amphipathic helix Sin3-like 4-like	287	gi|296086479|emb|CBI32068.3|unnamed protein product [Vitis vinifera]	CBI32068	9.79e-39	85.4167	147.517	96	82
OG0000029	TR43281|c0_g1_i1	paired amphipathic helix Sin3-like 4-like	2254	gi|296086479|emb|CBI32068.3|unnamed protein product [Vitis vinifera]	CBI32068	0	80.1994	901.353	702	563
OG0000029	TR43880|c0_g1_i1	SIN3 histone deacetylase complex	570	gi|224100205|ref|XP_002311786.1|SIN3 component, histone deacetylase complex [Populus trichocarpa] gi|222851606|gb|EEE89153.1| SIN3 component, histone deacetylase complex [Populus trichocarpa]	XP_002311786, EEE89153	4.88e-68	72.0588	235.343	204	147
OG0000029	TR43880|c0_g2_i1	paired amphipathic helix Sin3-like 4-like	1701	gi|255558338|ref|XP_002520196.1|conserved hypothetical protein [Ricinus communis] gi|223540688|gb|EEF42251.1| conserved hypothetical protein [Ricinus communis]	XP_002520196, EEF42251	0	75.6345	654.055	591	447
OG0000029	TR43880|c0_g2_i2	SIN3 histone deacetylase complex	1182	gi|255558338|ref|XP_002520196.1|conserved hypothetical protein [Ricinus communis] gi|223540688|gb|EEF42251.1| conserved hypothetical protein [Ricinus communis]	XP_002520196, EEF42251	1.25e-115	73.6842	378.252	380	280
OG0000029	TR43880|c0_g2_i3	SIN3 histone deacetylase complex	600	gi|255558338|ref|XP_002520196.1|conserved hypothetical protein [Ricinus communis] gi|223540688|gb|EEF42251.1| conserved hypothetical protein [Ricinus communis]	XP_002520196, EEF42251	8.92e-51	75.1445	186.808	173	130
OG0000029	TR43880|c0_g3_i1	paired amphipathic helix Sin3-like 4-like	3411	gi|302399131|gb|ADL36860.1|WRKY domain class transcription factor [Malus x domestica]	ADL36860	7.65e-144	77.3438	479.945	384	297
OG0000029	TR43880|c0_g3_i3	paired amphipathic helix Sin3-like 4-like	3391	gi|302399131|gb|ADL36860.1|WRKY domain class transcription factor [Malus x domestica]	ADL36860	1.07e-143	77.3438	479.559	384	297
OG0000029	TR43880|c0_g3_i5	Paired amphipathic helix Sin3	3264	gi|302399131|gb|ADL36860.1|WRKY domain class transcription factor [Malus x domestica]	ADL36860	1.51e-108	70.7224	273.092	263	186
OG0000029	TR48328|c6_g1_i1	paired amphipathic helix Sin3-like 4-like	4379	gi|296086479|emb|CBI32068.3|unnamed protein product [Vitis vinifera]	CBI32068	0	76.3939	1564.28	1381	1055
OG0000030	TR12711|c0_g1_i1	pentatricopeptide repeat-containing	362	gi|255578286|ref|XP_002530010.1|pentatricopeptide repeat-containing protein, putative [Ricinus communis] gi|223530489|gb|EEF32372.1| pentatricopeptide repeat-containing protein, putative [Ricinus communis]	XP_002530010, EEF32372	6.34e-49	81.6667	172.555	120	98
OG0000030	TR12909|c0_g1_i1	Pinus taeda anonymous locus 0_9722_01 genomic sequence	406	gi|357116318|ref|XP_003559929.1|PREDICTED: putative pentatricopeptide repeat-containing protein At3g23330-like [Brachypodium distachyon]	XP_003559929	7e-41	70.8955	152.525	134	95
OG0000030	TR1376|c0_g1_i1	pentatricopeptide repeat-containing	409	gi|359485688|ref|XP_002275048.2|PREDICTED: pentatricopeptide repeat-containing protein At3g29230-like [Vitis vinifera] gi|297739328|emb|CBI28979.3| unnamed protein product [Vitis vinifera]	XP_002275048, CBI28979	5.8e-46	74.6269	166.392	134	100
OG0000030	TR17151|c0_g1_i1	Pentatricopeptide repeat-containing	415	gi|225454494|ref|XP_002276948.1|PREDICTED: pentatricopeptide repeat-containing protein At4g01030, mitochondrial-like [Vitis vinifera]	XP_002276948	2.17e-56	82.4818	197.593	137	113
OG0000030	TR17512|c0_g1_i1	pentatricopeptide repeat-containing chloroplastic-like	384	gi|297739965|emb|CBI30147.3|unnamed protein product [Vitis vinifera]	CBI30147	6.98e-48	77.9528	171.014	127	99
OG0000030	TR22225|c0_g1_i1	pentatricopeptide repeat-containing	411	gi|297734518|emb|CBI15765.3|unnamed protein product [Vitis vinifera]	CBI15765	1.02e-60	84.5588	201.445	136	115
OG0000030	TR26221|c0_g1_i1	pentatricopeptide repeat-containing	571	gi|147853412|emb|CAN82303.1|hypothetical protein VITISV_013933 [Vitis vinifera]	CAN82303	3.86e-71	81.4815	235.343	189	154
OG0000030	TR2742|c0_g2_i1	pentatricopeptide repeat-containing	392	gi|296082968|emb|CBI22269.3|unnamed protein product [Vitis vinifera]	CBI22269	6.4e-58	83.0769	197.208	130	108
OG0000030	TR30787|c1_g2_i1	pentatricopeptide repeat-containing chloroplastic-like	442	gi|296080932|emb|CBI18728.3|unnamed protein product [Vitis vinifera]	CBI18728	1.22e-65	86.3946	220.32	147	127
OG0000030	TR454|c0_g1_i1	Pentatricopeptide repeat-containing	424	gi|359487569|ref|XP_002277031.2|PREDICTED: pentatricopeptide repeat-containing protein At1g56690, mitochondrial-like [Vitis vinifera]	XP_002277031	5.1e-66	87.0504	222.631	139	121
OG0000030	TR58020|c0_g1_i1	pentatricopeptide repeat-containing	339	gi|115473599|ref|NP_001060398.1|Os07g0636900 [Oryza sativa Japonica Group] gi|113611934|dbj|BAF22312.1| Os07g0636900, partial [Oryza sativa Japonica Group]	NP_001060398, BAF22312	1.08e-38	74.1071	142.51	112	83
OG0000030	TR60355|c0_g1_i1	pentatricopeptide repeat-containing	319	gi|147780613|emb|CAN69119.1|hypothetical protein VITISV_031846 [Vitis vinifera]	CAN69119	1.26e-43	84.3137	158.688	102	86
OG0000030	TR6956|c0_g1_i1	pentatricopeptide repeat-containing At4g21065-like	294	gi|359476124|ref|XP_002282605.2|PREDICTED: pentatricopeptide repeat-containing protein At4g21065-like [Vitis vinifera] gi|296082021|emb|CBI21026.3| unnamed protein product [Vitis vinifera]	XP_002282605, CBI21026	1.85e-41	88.0435	152.14	92	81
OG0000031	TR34539|c1_g1_i1	19	1080	gi|255540019|ref|XP_002511074.1|conserved hypothetical protein [Ricinus communis] gi|223550189|gb|EEF51676.1| conserved hypothetical protein [Ricinus communis]	XP_002511074, EEF51676	6.33e-113	75.7463	347.821	268	203
OG0000031	TR36232|c0_g1_i3	conserved hypothetical protein	693	gi|255540019|ref|XP_002511074.1|conserved hypothetical protein [Ricinus communis] gi|223550189|gb|EEF51676.1| conserved hypothetical protein [Ricinus communis]	XP_002511074, EEF51676	8.74e-89	73.617	280.796	235	173
OG0000031	TR45662|c1_g2_i2	PREDICTED: uncharacterized protein LOC100243857	842	gi|359491145|ref|XP_002284739.2|PREDICTED: uncharacterized protein LOC100243857 [Vitis vinifera]	XP_002284739	3.54e-102	75.3036	317.005	247	186
OG0000031	TR45662|c1_g9_i2	19	696	gi|255540017|ref|XP_002511073.1|conserved hypothetical protein [Ricinus communis] gi|223550188|gb|EEF51675.1| conserved hypothetical protein [Ricinus communis]	XP_002511073, EEF51675	2.19e-81	77.0925	261.536	227	175
OG0000031	TR45662|c1_g9_i5	19	673	gi|255540019|ref|XP_002511074.1|conserved hypothetical protein [Ricinus communis] gi|223550189|gb|EEF51676.1| conserved hypothetical protein [Ricinus communis]	XP_002511074, EEF51676	6.15e-76	70.8155	247.284	233	165
OG0000031	TR45662|c1_g9_i6	conserved hypothetical protein	425	gi|255540017|ref|XP_002511073.1|conserved hypothetical protein [Ricinus communis] gi|223550188|gb|EEF51675.1| conserved hypothetical protein [Ricinus communis]	XP_002511073, EEF51675	7.61e-57	83.8028	193.741	142	119
OG0000032	TR23512|c0_g1_i1	ent-kaurene oxidase	468	gi|333394169|gb|AEF32084.1|ent-kaurene oxidase [Castanea mollissima]	AEF32084	5.78e-54	78.7097	187.963	155	122
OG0000032	TR47845|c1_g1_i3	ent-kaurene oxidase	491	gi|204022224|dbj|BAG71197.1|ent-kaurene oxidase 1 [Lactuca sativa]	BAG71197	1.43e-59	77.3006	202.986	163	126
OG0000032	TR62108|c0_g1_i1	ent-kaurene oxidase	266	gi|380448146|gb|AFD54196.1|ent-kaurene oxidase [Vitis vinifera]	AFD54196	1.45e-20	72.9412	93.5893	85	62
OG0000033	TR29634|c0_g1_i3	G-type lectin S-receptor-like serine threonine- kinase At1g34300-like	1101	gi|225433161|ref|XP_002281413.1|PREDICTED: G-type lectin S-receptor-like serine/threonine-protein kinase SD2-5-like [Vitis vinifera]	XP_002281413	4.21e-103	67.6768	320.087	297	201
OG0000033	TR48351|c4_g1_i10	G-type lectin S-receptor-like serine threonine- kinase At1g34300-like	709	gi|296083667|emb|CBI23656.3|unnamed protein product [Vitis vinifera]	CBI23656	1.2e-62	65.6522	213.772	230	151
OG0000033	TR48351|c4_g1_i12	G-type lectin S-receptor-like serine threonine- kinase At1g34300-like	2133	gi|225433161|ref|XP_002281413.1|PREDICTED: G-type lectin S-receptor-like serine/threonine-protein kinase SD2-5-like [Vitis vinifera]	XP_002281413	1.52e-102	68.6901	330.102	313	215
OG0000033	TR48351|c4_g1_i13	G-type lectin S-receptor-like serine threonine- kinase At1g34300-like	1017	gi|225433161|ref|XP_002281413.1|PREDICTED: G-type lectin S-receptor-like serine/threonine-protein kinase SD2-5-like [Vitis vinifera]	XP_002281413	4.58e-95	68.4397	298.516	282	193
OG0000033	TR48351|c4_g1_i3	G-type lectin S-receptor-like serine threonine- kinase At1g34300-like	2036	gi|225433161|ref|XP_002281413.1|PREDICTED: G-type lectin S-receptor-like serine/threonine-protein kinase SD2-5-like [Vitis vinifera]	XP_002281413	6.8e-103	68.6901	330.102	313	215
OG0000033	TR48351|c4_g1_i7	G-type lectin S-receptor-like serine threonine- kinase At1g34300-like	695	gi|225429784|ref|XP_002282725.1|PREDICTED: G-type lectin S-receptor-like serine/threonine-protein kinase At1g34300-like [Vitis vinifera]	XP_002282725	3.37e-61	69.2308	206.453	195	135
OG0000033	TR48351|c4_g1_i8	G-type lectin S-receptor-like serine threonine- kinase At1g34300-like	1396	gi|225433161|ref|XP_002281413.1|PREDICTED: G-type lectin S-receptor-like serine/threonine-protein kinase SD2-5-like [Vitis vinifera]	XP_002281413	1.59e-104	68.6901	327.405	313	215
OG0000034	TR28002|c0_g1_i1	heat shock	856	gi|211906498|gb|ACJ11742.1|heat shock protein 70 [Gossypium hirsutum]	ACJ11742	0	98.2394	537.724	284	279
OG0000034	TR37429|c0_g1_i1	heat shock	2219	gi|225445820|ref|XP_002277050.1|PREDICTED: heat shock 70 kDa protein-like [Vitis vinifera]	XP_002277050	0	95.7861	1075.08	617	591
OG0000034	TR38559|c0_g1_i1	heat shock	1648	gi|392465167|dbj|BAM24707.1|Heat shock protein 70 [Nicotiana tabacum]	BAM24707	0	98.3299	897.501	479	471
OG0000034	TR39105|c1_g1_i1	heat shock 70	1017	gi|224100969|ref|XP_002312089.1|predicted protein [Populus trichocarpa] gi|222851909|gb|EEE89456.1| predicted protein [Populus trichocarpa]	XP_002312089, EEE89456	0	99.3528	624.009	309	307
OG0000034	TR43222|c6_g2_i2	heat shock 70	1165	gi|255573627|ref|XP_002527736.1|heat shock protein, putative [Ricinus communis] gi|223532877|gb|EEF34649.1| heat shock protein, putative [Ricinus communis]	XP_002527736, EEF34649	0	98.0556	728.398	360	353
OG0000034	TR43222|c6_g2_i3	heat shock	1113	gi|255573627|ref|XP_002527736.1|heat shock protein, putative [Ricinus communis] gi|223532877|gb|EEF34649.1| heat shock protein, putative [Ricinus communis]	XP_002527736, EEF34649	0	98	707.597	350	343
OG0000034	TR43222|c6_g2_i7	heat shock	1087	gi|255573627|ref|XP_002527736.1|heat shock protein, putative [Ricinus communis] gi|223532877|gb|EEF34649.1| heat shock protein, putative [Ricinus communis]	XP_002527736, EEF34649	0	98.1818	667.922	330	324
OG0000034	TR45922|c5_g4_i1	heat shock 70	968	gi|211906496|gb|ACJ11741.1|heat shock protein 70 [Gossypium hirsutum]	ACJ11741	0	99.2395	530.791	263	261
OG0000035	TR33444|c0_g1_i1	beta chain	1528	gi|218196797|gb|EEC79224.1|hypothetical protein OsI_19960 [Oryza sativa Indica Group]	EEC79224	0	99.2925	852.432	424	421
OG0000035	TR33510|c0_g2_i1	beta chain	1761	gi|225426414|ref|XP_002273514.1|PREDICTED: tubulin beta-1 chain [Vitis vinifera]	XP_002273514	0	99.061	847.81	426	422
OG0000035	TR36845|c2_g1_i2	beta tubulin	1542	gi|8928412|sp|Q40106.1|TBB2_LUPALRecName: Full=Tubulin beta-2 chain; AltName: Full=Beta-2-tubulin gi|1399450|gb|AAB03267.1| beta-tubulin 2 [Lupinus albus]	Q40106, AAB03267	0	100	634.41	317	317
OG0000035	TR41298|c0_g2_i3	tubulin beta chain	970	gi|224054578|ref|XP_002298330.1|tubulin beta chain [Populus trichocarpa] gi|118485680|gb|ABK94690.1| unknown [Populus trichocarpa] gi|222845588|gb|EEE83135.1| tubulin beta chain [Populus trichocarpa]	XP_002298330, ABK94690, EEE83135	0	99.6894	639.417	322	321
OG0000035	TR41353|c3_g1_i1	beta chain	1536	gi|224056825|ref|XP_002299042.1|tubulin, beta chain [Populus trichocarpa] gi|222846300|gb|EEE83847.1| tubulin, beta chain [Populus trichocarpa]	XP_002299042, EEE83847	0	99.3023	861.677	430	427
OG0000035	TR41353|c3_g1_i2	beta chain	1446	gi|356512151|ref|XP_003524784.1|PREDICTED: tubulin beta-1 chain-like [Glycine max]	XP_003524784	0	99.7361	756.518	379	378
OG0000035	TR41353|c3_g2_i1	Tubulin beta chain	1657	gi|8928427|sp|Q9ZRA8.1|TBB5_WHEATRecName: Full=Tubulin beta-5 chain; AltName: Full=Beta-5-tubulin gi|4098331|gb|AAD10492.1| beta-tubulin 5 [Triticum aestivum] gi|146760213|emb|CAM58982.1| beta tubulin 4 [Hordeum vulgare subsp. vulgare]	Q9ZRA8, AAD10492, CAM58982	0	99.763	849.351	422	421
OG0000035	TR41372|c0_g1_i2	tubulin beta	1713	gi|242060634|ref|XP_002451606.1|hypothetical protein SORBIDRAFT_04g004520 [Sorghum bicolor] gi|241931437|gb|EES04582.1| hypothetical protein SORBIDRAFT_04g004520 [Sorghum bicolor]	XP_002451606, EES04582	0	98.1221	831.632	426	418
OG0000036	TR36090|c1_g1_i12	hypothetical protein RCOM_0725500	483	gi|255567848|ref|XP_002524902.1|hypothetical protein RCOM_0725500 [Ricinus communis] gi|223535865|gb|EEF37526.1| hypothetical protein RCOM_0725500 [Ricinus communis]	XP_002524902, EEF37526	1.47e-09	55.3571	62.7734	112	62
OG0000036	TR36090|c1_g1_i18	hypothetical protein RCOM_0725500	541	gi|255567848|ref|XP_002524902.1|hypothetical protein RCOM_0725500 [Ricinus communis] gi|223535865|gb|EEF37526.1| hypothetical protein RCOM_0725500 [Ricinus communis]	XP_002524902, EEF37526	3.26e-11	57.6577	67.781	111	64
OG0000036	TR36090|c1_g1_i19	receptor kinase	769	gi|255567848|ref|XP_002524902.1|hypothetical protein RCOM_0725500 [Ricinus communis] gi|223535865|gb|EEF37526.1| hypothetical protein RCOM_0725500 [Ricinus communis]	XP_002524902, EEF37526	2.53e-17	45.4918	87.0409	244	111
OG0000036	TR36090|c1_g1_i20	probable receptor kinase At1g67000-like	582	gi|255567848|ref|XP_002524902.1|hypothetical protein RCOM_0725500 [Ricinus communis] gi|223535865|gb|EEF37526.1| hypothetical protein RCOM_0725500 [Ricinus communis]	XP_002524902, EEF37526	2.8e-09	53.5088	62.7734	114	61
OG0000036	TR36090|c1_g1_i21	hypothetical protein RCOM_0725500	568	gi|255567848|ref|XP_002524902.1|hypothetical protein RCOM_0725500 [Ricinus communis] gi|223535865|gb|EEF37526.1| hypothetical protein RCOM_0725500 [Ricinus communis]	XP_002524902, EEF37526	4.43e-11	57.1429	67.3958	112	64
OG0000036	TR36090|c1_g1_i2	hypothetical protein RCOM_0725500	665	gi|255567848|ref|XP_002524902.1|hypothetical protein RCOM_0725500 [Ricinus communis] gi|223535865|gb|EEF37526.1| hypothetical protein RCOM_0725500 [Ricinus communis]	XP_002524902, EEF37526	3.24e-09	53.9683	63.1586	126	68
OG0000036	TR44868|c0_g4_i14	receptor kinase	728	gi|255567848|ref|XP_002524902.1|hypothetical protein RCOM_0725500 [Ricinus communis] gi|223535865|gb|EEF37526.1| hypothetical protein RCOM_0725500 [Ricinus communis]	XP_002524902, EEF37526	2.13e-12	47.2906	72.4034	203	96
OG0000036	TR44868|c0_g4_i17	receptor serine threonine kinase PR5K-like	740	gi|115439295|ref|NP_001043927.1|Os01g0690200 [Oryza sativa Japonica Group] gi|113533458|dbj|BAF05841.1| Os01g0690200 [Oryza sativa Japonica Group]	NP_001043927, BAF05841	1.37e-10	41.4414	67.781	222	92
OG0000036	TR44868|c0_g4_i21	kinase domain-containing	546	gi|147790351|emb|CAN76672.1|hypothetical protein VITISV_011789 [Vitis vinifera]	CAN76672	5.02e-10	44.7059	64.6994	170	76
OG0000036	TR44868|c0_g4_i3	receptor kinase	546	gi|255567848|ref|XP_002524902.1|hypothetical protein RCOM_0725500 [Ricinus communis] gi|223535865|gb|EEF37526.1| hypothetical protein RCOM_0725500 [Ricinus communis]	XP_002524902, EEF37526	6.08e-09	44.2623	61.6178	183	81
OG0000037	TR46040|c0_g1_i10	pre-mRNA-processing factor 39-like	991	gi|225437987|ref|XP_002272685.1|PREDICTED: pre-mRNA-processing factor 39-like [Vitis vinifera]	XP_002272685	3.99e-108	65.861	345.125	331	218
OG0000037	TR46040|c0_g1_i1	pre-mRNA-processing factor 39-like	1039	gi|225437987|ref|XP_002272685.1|PREDICTED: pre-mRNA-processing factor 39-like [Vitis vinifera]	XP_002272685	1.31e-106	66.7665	341.658	334	223
OG0000037	TR46040|c0_g1_i4	pre-mRNA-processing factor 39-like	1007	gi|297744213|emb|CBI37183.3|unnamed protein product [Vitis vinifera]	CBI37183	2.71e-67	76.2195	220.32	164	125
OG0000037	TR46040|c0_g1_i5	pre-mRNA-processing factor 39-like	955	gi|297744213|emb|CBI37183.3|unnamed protein product [Vitis vinifera]	CBI37183	1.88e-68	75.7576	222.631	165	125
OG0000037	TR46040|c0_g1_i6	pre-mRNA-processing factor 39-like	1043	gi|225437987|ref|XP_002272685.1|PREDICTED: pre-mRNA-processing factor 39-like [Vitis vinifera]	XP_002272685	7.39e-109	69.0691	347.436	333	230
OG0000037	TR46040|c0_g1_i7	pre-mRNA-processing factor 39-like	991	gi|225437987|ref|XP_002272685.1|PREDICTED: pre-mRNA-processing factor 39-like [Vitis vinifera]	XP_002272685	1.54e-69	63.7736	236.498	265	169
OG0000037	TR46795|c1_g1_i3	pre-mRNA-processing factor 39	1852	gi|297744214|emb|CBI37184.3|unnamed protein product [Vitis vinifera]	CBI37184	3.35e-72	80.7692	241.891	182	147
OG0000037	TR46795|c1_g1_i4	pre-mRNA-processing factor 39	2097	gi|225437987|ref|XP_002272685.1|PREDICTED: pre-mRNA-processing factor 39-like [Vitis vinifera]	XP_002272685	3.46e-65	63.7993	240.736	279	178
OG0000037	TR46795|c1_g1_i5	pre-mRNA-processing factor 39	1906	gi|225437987|ref|XP_002272685.1|PREDICTED: pre-mRNA-processing factor 39-like [Vitis vinifera]	XP_002272685	1.05e-65	63.7993	240.736	279	178
OG0000037	TR46795|c1_g1_i6	pre-mRNA-processing factor 39	1996	gi|225437987|ref|XP_002272685.1|PREDICTED: pre-mRNA-processing factor 39-like [Vitis vinifera]	XP_002272685	1.47e-64	60.9272	238.424	302	184
OG0000038	TR32128|c0_g1_i1	actin	1302	gi|317383896|gb|ADV17460.1|actin [Litchi chinensis]	ADV17460	0	84.0849	535.028	377	317
OG0000038	TR43897|c6_g1_i1	Actin	1548	gi|357464527|ref|XP_003602545.1|Actin [Medicago truncatula] gi|355491593|gb|AES72796.1| Actin [Medicago truncatula]	XP_003602545, AES72796	0	100	780.015	378	378
OG0000038	TR43897|c6_g1_i2	Actin	1755	gi|357464527|ref|XP_003602545.1|Actin [Medicago truncatula] gi|355491593|gb|AES72796.1| Actin [Medicago truncatula]	XP_003602545, AES72796	0	100	777.319	377	377
OG0000038	TR43897|c6_g1_i3	Actin	1687	gi|357464527|ref|XP_003602545.1|Actin [Medicago truncatula] gi|355491593|gb|AES72796.1| Actin [Medicago truncatula]	XP_003602545, AES72796	0	100	780.015	378	378
OG0000038	TR43897|c6_g1_i6	Actin	1667	gi|357464527|ref|XP_003602545.1|Actin [Medicago truncatula] gi|355491593|gb|AES72796.1| Actin [Medicago truncatula]	XP_003602545, AES72796	0	100	780.015	378	378
OG0000038	TR44767|c0_g1_i1	actin	1459	gi|220978698|gb|ACL97685.1|actin 2 [Gossypium hirsutum]	ACL97685	0	87.5676	613.224	370	324
OG0000039	TR12606|c0_g1_i1	RNA-directed DNA polymerase (Reverse transcriptase)	336	gi|218188462|gb|EEC70889.1|hypothetical protein OsI_02427 [Oryza sativa Indica Group]	EEC70889	1.12e-08	53.8462	61.2326	104	56
OG0000039	TR21524|c0_g1_i1	non-LTR retroelement reverse transcriptase	624	gi|2583130|gb|AAB82639.1|putative non-LTR retroelement reverse transcriptase [Arabidopsis thaliana]	AAB82639	8.96e-21	47.5962	100.138	208	99
OG0000039	TR25337|c0_g1_i2	non-LTR retroelement reverse transcriptase	580	gi|2583130|gb|AAB82639.1|putative non-LTR retroelement reverse transcriptase [Arabidopsis thaliana]	AAB82639	3.18e-21	55.1282	100.908	156	86
OG0000039	TR25793|c0_g2_i1	conserved hypothetical protein	233	gi|255570517|ref|XP_002526216.1|conserved hypothetical protein [Ricinus communis] gi|223534455|gb|EEF36157.1| conserved hypothetical protein [Ricinus communis]	XP_002526216, EEF36157	6.61e-06	51.8519	50.447	81	42
OG0000039	TR28417|c0_g3_i1	non-LTR retroelement reverse transcriptase	409	gi|4755191|gb|AAD29058.1|putative non-LTR retroelement reverse transcriptase [Arabidopsis thaliana]	AAD29058	1.25e-15	54.6154	82.4185	130	71
OG0000039	TR31018|c1_g1_i2	non-LTR retroelement reverse transcriptase	751	gi|4755191|gb|AAD29058.1|putative non-LTR retroelement reverse transcriptase [Arabidopsis thaliana]	AAD29058	2.42e-45	55.5085	172.94	236	131
OG0000039	TR44640|c2_g1_i1	non-LTR retroelement reverse transcriptase	488	gi|255549613|ref|XP_002515858.1|conserved hypothetical protein [Ricinus communis] gi|223545013|gb|EEF46527.1| conserved hypothetical protein [Ricinus communis]	XP_002515858, EEF46527	1.89e-15	52.4194	79.7221	124	65
OG0000039	TR44640|c3_g1_i1	non-LTR retroelement reverse transcriptase	369	gi|4755191|gb|AAD29058.1|putative non-LTR retroelement reverse transcriptase [Arabidopsis thaliana]	AAD29058	2.23e-14	55.7692	78.1814	104	58
OG0000039	TR48792|c0_g1_i1	retrotransposon unclassified	415	gi|222616232|gb|EEE52364.1|hypothetical protein OsJ_34428 [Oryza sativa Japonica Group]	EEE52364	4.79e-12	49.2754	72.0182	138	68
OG0000039	TR58336|c0_g1_i1	---NA---	235	No Blast Hit	0	0	0	0	0	0
OG0000040	TR34694|c0_g1_i1	phenylalanine ammonia-lyase	774	gi|39777534|gb|AAR31107.1|phenylalanine ammonia-lyase [Quercus suber]	AAR31107	1.47e-170	96.5116	499.59	258	249
OG0000040	TR34694|c0_g1_i3	phenylalanine ammonia- partial	446	gi|164371405|gb|ABY51677.1|phenylalanine ammonia lyase [Plagiochasma appendiculatum]	ABY51677	2.33e-88	92.5676	267.7	148	137
OG0000040	TR48094|c2_g3_i1	phenylalanine ammonia-lyase	663	gi|129594|sp|P25872.1|PAL1_TOBACRecName: Full=Phenylalanine ammonia-lyase gi|170350|gb|AAA34122.1| phenylalanine ammonia lyase [Nicotiana tabacum] gi|2564057|dbj|BAA22948.1| phenylalanine ammonia-lyase [Nicotiana tabacum]	P25872, AAA34122, BAA22948	1.89e-140	96.8326	421.009	221	214
OG0000041	TR17006|c0_g2_i1	retroelement pol poly	289	gi|147806117|emb|CAN67762.1|hypothetical protein VITISV_040650 [Vitis vinifera]	CAN67762	2.9e-19	70.7692	85.5001	65	46
OG0000041	TR17695|c0_g1_i1	retrotransposon Ty1-copia subclass	366	gi|147801964|emb|CAN68364.1|hypothetical protein VITISV_021899 [Vitis vinifera]	CAN68364	9.6e-29	66.087	116.701	115	76
OG0000041	TR22292|c0_g1_i1	retroelement poly	325	gi|147867404|emb|CAN83275.1|hypothetical protein VITISV_026335 [Vitis vinifera]	CAN83275	1.91e-51	86.1111	171.014	108	93
OG0000041	TR50854|c0_g1_i1	retroelement poly	332	gi|339431362|gb|AEJ72555.1|putative retroelement polyprotein [Malus x domestica]	AEJ72555	7.99e-46	83.6364	168.318	110	92
OG0000041	TR51681|c0_g1_i1	retrotransposon Ty1-copia sub-class	492	gi|147862911|emb|CAN81099.1|hypothetical protein VITISV_017741 [Vitis vinifera]	CAN81099	2.91e-69	84.0491	237.654	163	137
OG0000041	TR53119|c0_g1_i1	retroelement pol poly	428	gi|147864248|emb|CAN83015.1|hypothetical protein VITISV_041694 [Vitis vinifera]	CAN83015	4.69e-73	90.8451	245.358	142	129
OG0000041	TR53623|c0_g1_i1	retroelement pol poly	487	gi|147861418|emb|CAN83978.1|hypothetical protein VITISV_007067 [Vitis vinifera]	CAN83978	6.39e-58	76.5432	198.749	162	124
OG0000041	TR62395|c0_g1_i1	retroelement pol poly	245	gi|147844364|emb|CAN82105.1|hypothetical protein VITISV_002577 [Vitis vinifera]	CAN82105	1.18e-31	81.4815	126.331	81	66
OG0000041	TR69166|c0_g1_i1	retrotransposon poly	254	gi|147810352|emb|CAN69804.1|hypothetical protein VITISV_017631 [Vitis vinifera]	CAN69804	3.23e-35	88.0952	136.732	84	74
OG0000042	TR43004|c0_g2_i2	metal-nicotianamine transporter YSL7	2571	gi|15218799|ref|NP_176750.1|putative metal-nicotianamine transporter YSL7 [Arabidopsis thaliana] gi|75206004|sp|Q9SHY2.1|YSL7_ARATH RecName: Full=Probable metal-nicotianamine transporter YSL7; AltName: Full=Protein YELLOW STRIPE LIKE 7; Short=AtYSL7 gi|6686396|gb|AAF23830.1|AC007234_2 F1E22.10 [Arabidopsis thaliana] gi|27754643|gb|AAO22767.1| unknown protein [Arabidopsis thaliana] gi|29824203|gb|…	NP_176750, Q9SHY2, AAF23830, AAO22767, AAP04062, AAS00696, AEE34418	0	84.6154	979.548	702	594
OG0000042	TR43473|c0_g1_i2	oligopeptide transporter OPT family	2425	gi|224081377|ref|XP_002306389.1|oligopeptide transporter OPT family [Populus trichocarpa] gi|222855838|gb|EEE93385.1| oligopeptide transporter OPT family [Populus trichocarpa]	XP_002306389, EEE93385	0	77.9762	793.112	672	524
OG0000042	TR43950|c0_g1_i1	metal-nicotianamine transporter YSL3	3085	gi|225455282|ref|XP_002274166.1|PREDICTED: metal-nicotianamine transporter YSL3-like [Vitis vinifera]	XP_002274166	0	89.697	1011.91	660	592
OG0000042	TR43950|c0_g1_i3	metal-nicotianamine transporter YSL3	3004	gi|225455282|ref|XP_002274166.1|PREDICTED: metal-nicotianamine transporter YSL3-like [Vitis vinifera]	XP_002274166	0	89.8021	1010.36	657	590
OG0000042	TR44202|c0_g1_i1	yellow stripe	2316	gi|359488466|ref|XP_002274559.2|PREDICTED: probable metal-nicotianamine transporter YSL6-like isoform 1 [Vitis vinifera] gi|296082320|emb|CBI21325.3| unnamed protein product [Vitis vinifera]	XP_002274559, CBI21325	0	90.9091	1065.83	671	610
OG0000042	TR45278|c0_g1_i1	metal-nicotianamine transporter YSL3	2397	gi|225455282|ref|XP_002274166.1|PREDICTED: metal-nicotianamine transporter YSL3-like [Vitis vinifera]	XP_002274166	0	87.0312	922.154	640	557
OG0000043	TR20083|c0_g1_i1	G-type lectin S-receptor-like serine threonine- kinase At4g27290-like	425	gi|224096203|ref|XP_002334708.1|predicted protein [Populus trichocarpa] gi|222874281|gb|EEF11412.1| predicted protein [Populus trichocarpa]	XP_002334708, EEF11412	5.13e-62	83.2117	204.527	137	114
OG0000043	TR36687|c0_g2_i1	S-locus-specific glyco S13	702	gi|255569631|ref|XP_002525781.1|S-locus-specific glycoprotein S13 precursor, putative [Ricinus communis] gi|223534931|gb|EEF36617.1| S-locus-specific glycoprotein S13 precursor, putative [Ricinus communis]	XP_002525781, EEF36617	1.03e-56	77.193	202.601	171	132
OG0000043	TR38727|c0_g2_i2	S-locus-specific glyco S6	1165	gi|255555123|ref|XP_002518599.1|S-locus-specific glycoprotein S6 precursor, putative [Ricinus communis] gi|223542444|gb|EEF43986.1| S-locus-specific glycoprotein S6 precursor, putative [Ricinus communis]	XP_002518599, EEF43986	1.02e-52	75.3247	196.438	154	116
OG0000043	TR38727|c0_g2_i3	S-locus-specific glyco S6	560	gi|255555123|ref|XP_002518599.1|S-locus-specific glycoprotein S6 precursor, putative [Ricinus communis] gi|223542444|gb|EEF43986.1| S-locus-specific glycoprotein S6 precursor, putative [Ricinus communis]	XP_002518599, EEF43986	1.16e-52	73.3766	188.734	154	113
OG0000043	TR48619|c1_g2_i2	S-locus-specific glyco S6	624	gi|255555123|ref|XP_002518599.1|S-locus-specific glycoprotein S6 precursor, putative [Ricinus communis] gi|223542444|gb|EEF43986.1| S-locus-specific glycoprotein S6 precursor, putative [Ricinus communis]	XP_002518599, EEF43986	3.13e-56	75.6579	199.904	152	115
OG0000044	TR13913|c0_g1_i1	tabersonine 16-O-methyltransferase-like	363	gi|212290116|emb|CAQ76879.1|resveratrol O-methyltransferase [Vitis vinifera]	CAQ76879	2.62e-44	76.2712	157.532	118	90
OG0000044	TR19671|c0_g1_i1	orcinol O-methyltransferase	280	gi|225454044|ref|XP_002262833.1|PREDICTED: tabersonine 16-O-methyltransferase-like [Vitis vinifera]	XP_002262833	1.55e-25	73.1183	105.916	93	68
OG0000044	TR32830|c0_g3_i1	orcinol O-methyltransferase	1192	gi|225446494|ref|XP_002278294.1|PREDICTED: tabersonine 16-O-methyltransferase [Vitis vinifera]	XP_002278294	2.21e-104	65.7143	323.553	350	230
OG0000044	TR40251|c3_g2_i10	flavonoid o-methyltransferase related	360	gi|353441080|gb|AEQ94124.1|putative O-methyltransferase [Elaeis guineensis]	AEQ94124	1.72e-34	69.4915	127.487	118	82
OG0000044	TR40251|c3_g2_i12	orcinol O-methyltransferase	292	gi|123718248|emb|CAJ65639.1|putative orcinol O-methyltransferase [Rosa hugonis]	CAJ65639	1.88e-25	69.7917	105.916	96	67
OG0000044	TR40251|c3_g2_i2	orcinol O-methyltransferase	1525	gi|147865742|emb|CAN78992.1|hypothetical protein VITISV_005827 [Vitis vinifera]	CAN78992	1.49e-92	64.9573	296.975	351	228
OG0000044	TR40251|c3_g2_i3	orcinol O-methyltransferase	1506	gi|147816431|emb|CAN61955.1|hypothetical protein VITISV_020020 [Vitis vinifera]	CAN61955	1.53e-83	65.1429	273.478	350	228
OG0000044	TR40251|c3_g2_i5	isoflavone-7-O-methyltransferase 9	1506	gi|225443574|ref|XP_002278208.1|PREDICTED: isoflavone-7-O-methyltransferase 9 [Vitis vinifera]	XP_002278208	1.76e-86	67.1309	281.182	359	241
OG0000045	TR39658|c1_g1_i1	serine threonine- phosphatase 5	411	gi|355329952|dbj|BAL14275.1|serine/threonine-protein phosphatase 5 [Nicotiana tabacum]	BAL14275	1.77e-52	95.6989	182.57	93	89
OG0000045	TR39658|c1_g1_i2	serine threonine- phosphatase 5	480	gi|350536163|ref|NP_001234232.1|serine/threonine-protein phosphatase 5 [Solanum lycopersicum] gi|24954813|gb|AAN64317.1| type 5 serine/threonine phosphatase 55 kDa isoform [Solanum lycopersicum] gi|28141084|gb|AAO26214.1| type 5 protein serine/threonine phosphatase 55 kDa isoform [Solanum lycopersicum]	NP_001234232, AAN64317, AAO26214	3.02e-66	92.562	219.935	121	112
OG0000045	TR39658|c1_g1_i3	serine threonine- phosphatase 5	491	gi|355329952|dbj|BAL14275.1|serine/threonine-protein phosphatase 5 [Nicotiana tabacum]	BAL14275	4.54e-66	94.0171	219.55	117	110
OG0000045	TR41980|c1_g1_i2	serine threonine- phosphatase 5	1341	gi|224128732|ref|XP_002320408.1|predicted protein [Populus trichocarpa] gi|222861181|gb|EEE98723.1| predicted protein [Populus trichocarpa]	XP_002320408, EEE98723	7.09e-124	95.9391	380.178	197	189
OG0000045	TR41980|c1_g1_i4	serine threonine- phosphatase 5	582	gi|2605676|gb|AAB84178.1|protein phosphatase U [Arabidopsis thaliana]	AAB84178	2.59e-86	94.3662	263.462	142	134
OG0000045	TR41980|c1_g1_i5	serine threonine- phosphatase 5	659	gi|224128732|ref|XP_002320408.1|predicted protein [Populus trichocarpa] gi|222861181|gb|EEE98723.1| predicted protein [Populus trichocarpa]	XP_002320408, EEE98723	3.55e-112	96.6292	340.887	178	172
OG0000046	TR22563|c0_g1_i1	cysteine-rich receptor kinase 10-like	681	gi|224170097|ref|XP_002339341.1|predicted protein [Populus trichocarpa] gi|222874899|gb|EEF12030.1| predicted protein [Populus trichocarpa]	XP_002339341, EEF12030	5.91e-71	72.9167	227.254	192	140
OG0000046	TR39767|c1_g2_i2	ATP binding	439	gi|296083559|emb|CBI23554.3|unnamed protein product [Vitis vinifera]	CBI23554	1.17e-64	81.6901	208.379	142	116
OG0000046	TR39767|c1_g2_i3	cysteine-rich receptor kinase 10- partial	792	gi|296083442|emb|CBI23395.3|unnamed protein product [Vitis vinifera]	CBI23395	2.49e-113	78.6517	342.043	267	210
OG0000046	TR39767|c1_g2_i4	cysteine-rich receptor kinase 10- partial	677	gi|296083442|emb|CBI23395.3|unnamed protein product [Vitis vinifera]	CBI23395	5.58e-112	82.3529	337.035	221	182
OG0000046	TR39767|c1_g2_i9	cysteine-rich receptor kinase 10- partial	493	gi|296083559|emb|CBI23554.3|unnamed protein product [Vitis vinifera]	CBI23554	4.96e-60	73.0061	197.208	163	119
OG0000046	TR39767|c1_g3_i1	Cysteine-rich receptor kinase	286	gi|224113935|ref|XP_002316618.1|predicted protein [Populus trichocarpa] gi|222859683|gb|EEE97230.1| predicted protein [Populus trichocarpa]	XP_002316618, EEE97230	2.52e-34	78.9474	132.88	95	75
OG0000047	TR40186|c5_g4_i1	probable LRR receptor-like serine threonine- kinase At1g53440-like	558	gi|302142859|emb|CBI20154.3|unnamed protein product [Vitis vinifera]	CBI20154	9.34e-32	62.2517	131.339	151	94
OG0000047	TR40186|c5_g4_i3	Leucine-rich repeat family kinase family	512	gi|302142848|emb|CBI20143.3|unnamed protein product [Vitis vinifera]	CBI20143	5.11e-29	61.7647	115.931	136	84
OG0000047	TR40186|c5_g4_i4	probable LRR receptor-like serine threonine- kinase At1g53440-like	406	gi|356542336|ref|XP_003539623.1|PREDICTED: probable LRR receptor-like serine/threonine-protein kinase At1g53430-like [Glycine max]	XP_003539623	2.78e-11	54.8077	69.3218	104	57
OG0000047	TR40186|c5_g4_i6	probable LRR receptor-like serine threonine- kinase At1g53440-like	479	gi|302142859|emb|CBI20154.3|unnamed protein product [Vitis vinifera]	CBI20154	5.78e-29	64.0625	122.094	128	82
OG0000047	TR40186|c5_g5_i1	probable LRR receptor-like serine threonine- kinase At1g53440-like	506	gi|302142859|emb|CBI20154.3|unnamed protein product [Vitis vinifera]	CBI20154	2.98e-39	64.1975	152.14	162	104
OG0000047	TR40186|c5_g7_i1	probable LRR receptor-like serine threonine- kinase At1g53440-like	541	gi|302142859|emb|CBI20154.3|unnamed protein product [Vitis vinifera]	CBI20154	5.11e-27	61.3793	117.087	145	89
OG0000047	TR40186|c5_g7_i2	probable LRR receptor-like serine threonine- kinase At1g53440-like	679	gi|302142859|emb|CBI20154.3|unnamed protein product [Vitis vinifera]	CBI20154	1.09e-16	50.641	88.1965	156	79
OG0000048	TR38153|c2_g1_i1	alpha,alpha-trehalose-phosphate synthase [UDP-forming] 1-like	910	gi|357519189|ref|XP_003629883.1|Alpha,alpha-trehalose-phosphate synthase [Medicago truncatula] gi|355523905|gb|AET04359.1| Alpha,alpha-trehalose-phosphate synthase [Medicago truncatula]	XP_003629883, AET04359	4.49e-29	74.5614	124.405	114	85
OG0000048	TR38153|c2_g1_i3	alpha,alpha-trehalose-phosphate synthase [UDP-forming] 1-like	907	gi|356544138|ref|XP_003540512.1|PREDICTED: alpha,alpha-trehalose-phosphate synthase [UDP-forming] 1-like [Glycine max]	XP_003540512	1.77e-30	72.5664	123.25	113	82
OG0000048	TR38153|c2_g1_i7	alpha,alpha-trehalose-phosphate synthase [UDP-forming] 1-like	888	gi|356544138|ref|XP_003540512.1|PREDICTED: alpha,alpha-trehalose-phosphate synthase [UDP-forming] 1-like [Glycine max]	XP_003540512	1.7e-30	72.5664	123.25	113	82
OG0000048	TR44273|c0_g2_i11	alpha,alpha-trehalose-phosphate synthase [UDP-forming] 1-like	5039	gi|356528362|ref|XP_003532773.1|PREDICTED: alpha,alpha-trehalose-phosphate synthase [UDP-forming] 1-like [Glycine max]	XP_003532773	2.16e-140	74.0554	469.159	397	294
OG0000048	TR44273|c0_g2_i9	alpha,alpha-trehalose-phosphate synthase [UDP-forming] 1-like	3504	gi|168052132|ref|XP_001778505.1|predicted protein [Physcomitrella patens subsp. patens] gi|162670103|gb|EDQ56678.1| predicted protein [Physcomitrella patens subsp. patens]	XP_001778505, EDQ56678	1.21e-109	69.0299	280.411	268	185
OG0000049	TR41044|c1_g3_i1	PREDICTED: uncharacterized protein LOC100247103 isoform 1	545	gi|359492114|ref|XP_002283430.2|PREDICTED: uncharacterized protein LOC100247103 isoform 1 [Vitis vinifera] gi|302142443|emb|CBI19646.3| unnamed protein product [Vitis vinifera]	XP_002283430, CBI19646	9.27e-06	78.7234	52.373	47	37
OG0000049	TR41044|c1_g3_i2	PREDICTED: uncharacterized protein LOC100247103 isoform 2	595	gi|225458376|ref|XP_002283437.1|PREDICTED: uncharacterized protein LOC100247103 isoform 2 [Vitis vinifera]	XP_002283437	8.23e-06	78.7234	52.7582	47	37
OG0000049	TR41044|c1_g3_i3	PREDICTED: uncharacterized protein LOC100247103 isoform 1	452	gi|359492114|ref|XP_002283430.2|PREDICTED: uncharacterized protein LOC100247103 isoform 1 [Vitis vinifera] gi|302142443|emb|CBI19646.3| unnamed protein product [Vitis vinifera]	XP_002283430, CBI19646	4.8e-06	78.7234	52.373	47	37
OG0000049	TR41044|c1_g3_i4	---NA---	688	No Blast Hit	0	0	0	0	0	0
OG0000049	TR41044|c1_g4_i1	---NA---	224	No Blast Hit	0	0	0	0	0	0
OG0000049	TR41044|c1_g9_i10	---NA---	569	No Blast Hit	0	0	0	0	0	0
OG0000049	TR41044|c1_g9_i5	PREDICTED: uncharacterized protein LOC100247103 isoform 2	238	gi|225458376|ref|XP_002283437.1|PREDICTED: uncharacterized protein LOC100247103 isoform 2 [Vitis vinifera]	XP_002283437	4.84e-07	82.0513	53.1434	39	32
OG0000049	TR41044|c1_g9_i6	PREDICTED: uncharacterized protein LOC100247103 isoform 1	249	gi|359492114|ref|XP_002283430.2|PREDICTED: uncharacterized protein LOC100247103 isoform 1 [Vitis vinifera] gi|302142443|emb|CBI19646.3| unnamed protein product [Vitis vinifera]	XP_002283430, CBI19646	3.56e-06	82.0513	50.8322	39	32
OG0000049	TR41044|c1_g9_i8	PREDICTED: uncharacterized protein LOC100247103 isoform 1	369	gi|359492114|ref|XP_002283430.2|PREDICTED: uncharacterized protein LOC100247103 isoform 1 [Vitis vinifera] gi|302142443|emb|CBI19646.3| unnamed protein product [Vitis vinifera]	XP_002283430, CBI19646	2.71e-06	82.0513	52.373	39	32
OG0000049	TR41044|c1_g9_i9	PREDICTED: uncharacterized protein LOC100247103 isoform 2	259	gi|225458376|ref|XP_002283437.1|PREDICTED: uncharacterized protein LOC100247103 isoform 2 [Vitis vinifera]	XP_002283437	6.91e-07	82.0513	52.7582	39	32
OG0000050	TR24187|c0_g2_i1	myosin-J heavy chain-like	1155	gi|356546900|ref|XP_003541859.1|PREDICTED: myosin-J heavy chain-like [Glycine max]	XP_003541859	2.68e-172	76.5903	523.857	393	301
OG0000050	TR35559|c0_g1_i1	myosin-J heavy chain-like	716	gi|302143081|emb|CBI20376.3|unnamed protein product [Vitis vinifera]	CBI20376	4.65e-101	86.1345	328.561	238	205
OG0000050	TR46393|c1_g2_i1	myosin	578	gi|225463689|ref|XP_002273898.1|PREDICTED: myosin-J heavy chain-like [Vitis vinifera]	XP_002273898	7.57e-93	71.8367	303.908	245	176
OG0000050	TR46393|c1_g2_i4	myosin	2396	gi|225463689|ref|XP_002273898.1|PREDICTED: myosin-J heavy chain-like [Vitis vinifera]	XP_002273898	0	88.2192	1186.4	730	644
OG0000050	TR46393|c1_g2_i6	myosin	1607	gi|225463689|ref|XP_002273898.1|PREDICTED: myosin-J heavy chain-like [Vitis vinifera]	XP_002273898	0	91.1824	878.241	499	455
OG0000050	TR46393|c1_g2_i7	myosin	2255	gi|225463689|ref|XP_002273898.1|PREDICTED: myosin-J heavy chain-like [Vitis vinifera]	XP_002273898	0	90.5585	1292.33	752	681
OG0000050	TR48458|c0_g1_i3	myosin-J heavy chain-like	4589	gi|302143081|emb|CBI20376.3|unnamed protein product [Vitis vinifera]	CBI20376	0	70.4809	1238.4	1206	850
OG0000051	TR39525|c1_g1_i2	arginine serine-rich splicing	2264	gi|297743877|emb|CBI36847.3|unnamed protein product [Vitis vinifera]	CBI36847	9.5e-84	87.1134	277.715	194	169
OG0000051	TR39525|c1_g1_i3	arginine serine-rich splicing	1233	gi|297743877|emb|CBI36847.3|unnamed protein product [Vitis vinifera]	CBI36847	1.64e-87	87.1134	277.715	194	169
OG0000051	TR39525|c1_g1_i7	arginine serine-rich splicing	2254	gi|297743877|emb|CBI36847.3|unnamed protein product [Vitis vinifera]	CBI36847	8.79e-84	87.1134	277.715	194	169
OG0000051	TR39525|c1_g1_i8	arginine serine-rich splicing	2225	gi|297743877|emb|CBI36847.3|unnamed protein product [Vitis vinifera]	CBI36847	7.37e-84	87.1134	277.715	194	169
OG0000051	TR39525|c1_g1_i9	arginine serine-rich splicing	1202	gi|297743877|emb|CBI36847.3|unnamed protein product [Vitis vinifera]	CBI36847	1.2e-87	87.1134	277.715	194	169
OG0000051	TR41338|c0_g1_i1	Pre-mRNA-splicing factor SF2	1342	gi|297743877|emb|CBI36847.3|unnamed protein product [Vitis vinifera]	CBI36847	4.78e-93	91.3978	293.123	186	170
OG0000051	TR41338|c0_g1_i2	Pre-mRNA-splicing factor SF2	1855	gi|225437350|ref|XP_002265998.1|PREDICTED: pre-mRNA-splicing factor SF2-like isoform 1 [Vitis vinifera] gi|359480272|ref|XP_003632425.1| PREDICTED: pre-mRNA-splicing factor SF2-like isoform 2 [Vitis vinifera]	XP_002265998, XP_003632425	3.49e-91	91.3978	294.664	186	170
OG0000051	TR41338|c0_g1_i3	Pre-mRNA-splicing factor SF2	1201	gi|225437350|ref|XP_002265998.1|PREDICTED: pre-mRNA-splicing factor SF2-like isoform 1 [Vitis vinifera] gi|359480272|ref|XP_003632425.1| PREDICTED: pre-mRNA-splicing factor SF2-like isoform 2 [Vitis vinifera]	XP_002265998, XP_003632425	9.79e-96	91.4894	299.286	188	172
OG0000052	TR26115|c0_g1_i1	GDSL esterase lipase At5g33370-like	741	gi|255646252|gb|ACU23610.1|unknown [Glycine max]	ACU23610	3.84e-136	89.3617	399.053	235	210
OG0000052	TR30876|c0_g1_i1	zinc finger	633	gi|255562023|ref|XP_002522020.1|zinc finger protein, putative [Ricinus communis] gi|223538824|gb|EEF40424.1| zinc finger protein, putative [Ricinus communis]	XP_002522020, EEF40424	4.33e-126	92.8571	371.703	210	195
OG0000052	TR36753|c2_g1_i1	GDSL esterase lipase At5g33370-like	939	gi|255562023|ref|XP_002522020.1|zinc finger protein, putative [Ricinus communis] gi|223538824|gb|EEF40424.1| zinc finger protein, putative [Ricinus communis]	XP_002522020, EEF40424	6.84e-122	92.8571	365.54	210	195
OG0000052	TR36753|c2_g1_i2	zinc finger	540	gi|255562023|ref|XP_002522020.1|zinc finger protein, putative [Ricinus communis] gi|223538824|gb|EEF40424.1| zinc finger protein, putative [Ricinus communis]	XP_002522020, EEF40424	1.53e-109	95	328.176	180	171
OG0000052	TR40548|c2_g1_i1	GDSL esterase lipase	927	gi|255646252|gb|ACU23610.1|unknown [Glycine max]	ACU23610	3.54e-155	92.7203	449.899	261	242
OG0000052	TR40548|c2_g3_i1	GDSL esterase lipase	412	gi|237899560|gb|ACR33100.1|putative tea geometrid larvae-inducible protein [Camellia sinensis]	ACR33100	3.33e-72	90.4412	231.106	136	123
OG0000052	TR44357|c0_g1_i3	GDSL esterase lipase	559	gi|255646252|gb|ACU23610.1|unknown [Glycine max]	ACU23610	5.2e-110	93.5135	329.717	185	173
OG0000052	TR44357|c0_g1_i4	GDSL esterase lipase	700	gi|255562023|ref|XP_002522020.1|zinc finger protein, putative [Ricinus communis] gi|223538824|gb|EEF40424.1| zinc finger protein, putative [Ricinus communis]	XP_002522020, EEF40424	1.31e-141	93.5345	412.149	232	217
OG0000052	TR44357|c0_g4_i1	GDSL esterase lipase	397	gi|356573159|ref|XP_003554731.1|PREDICTED: GDSL esterase/lipase LTL1-like [Glycine max]	XP_003554731	8.04e-72	95.4545	229.95	132	126
OG0000052	TR44357|c0_g4_i2	GDSL esterase lipase	406	gi|357512413|ref|XP_003626495.1|GDSL esterase/lipase [Medicago truncatula] gi|355501510|gb|AES82713.1| GDSL esterase/lipase [Medicago truncatula]	XP_003626495, AES82713	6.03e-75	91.8519	238.039	135	124
OG0000053	TR1061|c0_g1_i1	hypothetical protein VITISV_037010	325	gi|147802474|emb|CAN72765.1|hypothetical protein VITISV_037010 [Vitis vinifera]	CAN72765	1.25e-23	70	101.679	90	63
OG0000053	TR10685|c0_g1_i1	AF405557_1reverse transcriptase	275	gi|359487059|ref|XP_002271061.2|PREDICTED: uncharacterized protein LOC100252331 [Vitis vinifera]	XP_002271061	3.4e-11	70.8333	67.781	48	34
OG0000053	TR16261|c0_g1_i1	reverse transcriptase	251	gi|147790936|emb|CAN77234.1|hypothetical protein VITISV_010061 [Vitis vinifera]	CAN77234	2.21e-24	80.7229	105.916	83	67
OG0000053	TR19252|c0_g1_i1	reverse transcriptase	254	gi|242057425|ref|XP_002457858.1|hypothetical protein SORBIDRAFT_03g016520 [Sorghum bicolor] gi|241929833|gb|EES02978.1| hypothetical protein SORBIDRAFT_03g016520 [Sorghum bicolor]	XP_002457858, EES02978	2.6e-19	70.5128	90.5077	78	55
OG0000053	TR55257|c0_g2_i1	hypothetical protein VITISV_033931	267	gi|147787219|emb|CAN64640.1|hypothetical protein VITISV_033931 [Vitis vinifera]	CAN64640	1.33e-06	82.8571	53.9138	35	29
OG0000053	TR59142|c0_g1_i1	AF405557_1reverse transcriptase	306	gi|18700633|gb|AAL78659.1|AF405557_1reverse transcriptase [Fagus sylvatica]	AAL78659	2.42e-18	63.0435	84.3445	92	58
OG0000053	TR59543|c0_g1_i1	AF405557_1reverse transcriptase	253	gi|18700633|gb|AAL78659.1|AF405557_1reverse transcriptase [Fagus sylvatica]	AAL78659	1.75e-12	63.8554	67.781	83	53
OG0000053	TR61891|c0_g1_i1	---NA---	253	No Blast Hit	0	0	0	0	0	0
OG0000053	TR72200|c0_g1_i1	AF405557_1reverse transcriptase	283	gi|147832277|emb|CAN68888.1|hypothetical protein VITISV_039234 [Vitis vinifera]	CAN68888	4.45e-19	73.4043	87.4261	94	69
OG0000054	TR41931|c1_g1_i10	PAS domain-containing tyrosine kinase	1546	gi|255556394|ref|XP_002519231.1|map3k delta-1 protein kinase, putative [Ricinus communis] gi|223541546|gb|EEF43095.1| map3k delta-1 protein kinase, putative [Ricinus communis]	XP_002519231, EEF43095	3.65e-177	68.5921	530.02	554	380
OG0000054	TR41931|c1_g1_i1	PAS domain-containing tyrosine kinase	1567	gi|255556394|ref|XP_002519231.1|map3k delta-1 protein kinase, putative [Ricinus communis] gi|223541546|gb|EEF43095.1| map3k delta-1 protein kinase, putative [Ricinus communis]	XP_002519231, EEF43095	1.91e-180	68.9531	538.88	554	382
OG0000054	TR41931|c1_g1_i2	PAS domain-containing tyrosine kinase	1445	gi|255556394|ref|XP_002519231.1|map3k delta-1 protein kinase, putative [Ricinus communis] gi|223541546|gb|EEF43095.1| map3k delta-1 protein kinase, putative [Ricinus communis]	XP_002519231, EEF43095	5.24e-179	72.8395	533.487	486	354
OG0000054	TR41931|c1_g1_i3	PAS domain-containing tyrosine kinase	1478	gi|255556394|ref|XP_002519231.1|map3k delta-1 protein kinase, putative [Ricinus communis] gi|223541546|gb|EEF43095.1| map3k delta-1 protein kinase, putative [Ricinus communis]	XP_002519231, EEF43095	0	74.2798	548.895	486	361
OG0000054	TR41931|c1_g1_i4	PAS domain-containing tyrosine kinase	962	gi|255556394|ref|XP_002519231.1|map3k delta-1 protein kinase, putative [Ricinus communis] gi|223541546|gb|EEF43095.1| map3k delta-1 protein kinase, putative [Ricinus communis]	XP_002519231, EEF43095	2.55e-96	61.0354	312.768	367	224
OG0000054	TR41931|c1_g1_i5	PAS domain-containing tyrosine kinase	787	gi|224108736|ref|XP_002314950.1|predicted protein [Populus trichocarpa] gi|222863990|gb|EEF01121.1| predicted protein [Populus trichocarpa]	XP_002314950, EEF01121	7.56e-86	70.8955	282.337	268	190
OG0000054	TR41931|c1_g1_i6	PAS domain-containing tyrosine kinase	927	gi|224108736|ref|XP_002314950.1|predicted protein [Populus trichocarpa] gi|222863990|gb|EEF01121.1| predicted protein [Populus trichocarpa]	XP_002314950, EEF01121	9.87e-108	69.97	341.658	333	233
OG0000054	TR41931|c1_g1_i7	PAS domain-containing tyrosine kinase	993	gi|255556394|ref|XP_002519231.1|map3k delta-1 protein kinase, putative [Ricinus communis] gi|223541546|gb|EEF43095.1| map3k delta-1 protein kinase, putative [Ricinus communis]	XP_002519231, EEF43095	1.28e-113	67.9412	358.607	340	231
OG0000054	TR41931|c1_g1_i8	PAS domain-containing tyrosine kinase	1529	gi|255556394|ref|XP_002519231.1|map3k delta-1 protein kinase, putative [Ricinus communis] gi|223541546|gb|EEF43095.1| map3k delta-1 protein kinase, putative [Ricinus communis]	XP_002519231, EEF43095	1.55e-174	67.6895	523.087	554	375
OG0000054	TR41931|c1_g1_i9	PAS domain-containing tyrosine kinase	1457	gi|255556394|ref|XP_002519231.1|map3k delta-1 protein kinase, putative [Ricinus communis] gi|223541546|gb|EEF43095.1| map3k delta-1 protein kinase, putative [Ricinus communis]	XP_002519231, EEF43095	0	73.8683	541.576	486	359
OG0000055	TR40777|c1_g1_i10	probable ribonuclease P MRP subunit POP5-like	678	gi|224132544|ref|XP_002321344.1|predicted protein [Populus trichocarpa] gi|222868340|gb|EEF05471.1| predicted protein [Populus trichocarpa]	XP_002321344, EEF05471	2.43e-71	82.2368	225.328	152	125
OG0000055	TR40777|c1_g1_i11	probable ribonuclease P MRP subunit POP5-like	1023	gi|224132544|ref|XP_002321344.1|predicted protein [Populus trichocarpa] gi|222868340|gb|EEF05471.1| predicted protein [Populus trichocarpa]	XP_002321344, EEF05471	3.59e-71	82.2368	229.18	152	125
OG0000055	TR40777|c1_g1_i1	probable ribonuclease P MRP subunit POP5-like	904	gi|224132544|ref|XP_002321344.1|predicted protein [Populus trichocarpa] gi|222868340|gb|EEF05471.1| predicted protein [Populus trichocarpa]	XP_002321344, EEF05471	5.92e-72	82.2368	229.95	152	125
OG0000055	TR40777|c1_g1_i2	probable ribonuclease P MRP subunit POP5-like	739	gi|224132544|ref|XP_002321344.1|predicted protein [Populus trichocarpa] gi|222868340|gb|EEF05471.1| predicted protein [Populus trichocarpa]	XP_002321344, EEF05471	1.21e-71	82.2368	226.868	152	125
OG0000055	TR40777|c1_g1_i3	probable ribonuclease P MRP subunit POP5-like	859	gi|224132544|ref|XP_002321344.1|predicted protein [Populus trichocarpa] gi|222868340|gb|EEF05471.1| predicted protein [Populus trichocarpa]	XP_002321344, EEF05471	3.61e-72	82.2368	229.95	152	125
OG0000055	TR40777|c1_g1_i4	probable ribonuclease P MRP subunit POP5-like	829	gi|224132544|ref|XP_002321344.1|predicted protein [Populus trichocarpa] gi|222868340|gb|EEF05471.1| predicted protein [Populus trichocarpa]	XP_002321344, EEF05471	2.31e-71	82.2368	227.254	152	125
OG0000055	TR40777|c1_g1_i5	probable ribonuclease P MRP subunit POP5-like	933	gi|224132544|ref|XP_002321344.1|predicted protein [Populus trichocarpa] gi|222868340|gb|EEF05471.1| predicted protein [Populus trichocarpa]	XP_002321344, EEF05471	1.84e-71	82.2368	228.794	152	125
OG0000055	TR40777|c1_g1_i6	probable ribonuclease P MRP subunit POP5-like	769	gi|224132544|ref|XP_002321344.1|predicted protein [Populus trichocarpa] gi|222868340|gb|EEF05471.1| predicted protein [Populus trichocarpa]	XP_002321344, EEF05471	1.91e-72	82.2368	229.18	152	125
OG0000055	TR40777|c1_g1_i7	probable ribonuclease P MRP subunit POP5-like	874	gi|224132544|ref|XP_002321344.1|predicted protein [Populus trichocarpa] gi|222868340|gb|EEF05471.1| predicted protein [Populus trichocarpa]	XP_002321344, EEF05471	3.8e-71	82.2368	227.254	152	125
OG0000055	TR40777|c1_g1_i8	probable ribonuclease P MRP subunit POP5-like	708	gi|224132544|ref|XP_002321344.1|predicted protein [Populus trichocarpa] gi|222868340|gb|EEF05471.1| predicted protein [Populus trichocarpa]	XP_002321344, EEF05471	4.12e-72	82.2368	227.639	152	125
OG0000055	TR40777|c1_g1_i9	probable ribonuclease P MRP subunit POP5-like	983	gi|224132544|ref|XP_002321344.1|predicted protein [Populus trichocarpa] gi|222868340|gb|EEF05471.1| predicted protein [Populus trichocarpa]	XP_002321344, EEF05471	2.42e-71	82.2368	229.18	152	125
OG0000056	TR18431|c0_g1_i1	transposon Mutator sub-class	288	gi|90399130|emb|CAJ86059.1|H0821G03.10 [Oryza sativa Indica Group]	CAJ86059	2.58e-12	63.4409	71.2478	93	59
OG0000056	TR21637|c0_g1_i1	Mutator-like transposase	481	gi|2880040|gb|AAC02734.1|putative Mutator-like transposase [Arabidopsis thaliana] gi|20198324|gb|AAM15523.1| putative Mutator-like transposase [Arabidopsis thaliana]	AAC02734, AAM15523	2.29e-14	49.1803	79.337	122	60
OG0000056	TR21637|c1_g1_i1	transposon Mutator sub-class	460	gi|37700327|gb|AAR00617.1|hypothetical protein [Oryza sativa Japonica Group] gi|108709800|gb|ABF97595.1| transposon protein, putative, Mutator sub-class [Oryza sativa Japonica Group]	AAR00617, ABF97595	6e-27	59.8639	115.931	147	88
OG0000056	TR28014|c0_g1_i1	transposon Mutator sub-class	491	gi|297724861|ref|NP_001174794.1|Os06g0484950 [Oryza sativa Japonica Group] gi|255677054|dbj|BAH93522.1| Os06g0484950 [Oryza sativa Japonica Group]	NP_001174794, BAH93522	1.02e-16	52.4691	83.5741	162	85
OG0000056	TR29474|c0_g3_i1	Mutator-like transposase	779	gi|22213194|gb|AAM94534.1|putative transposon protein [Oryza sativa Japonica Group] gi|31433228|gb|AAP54770.1| transposon protein, putative, Mutator sub-class [Oryza sativa Japonica Group]	AAM94534, AAP54770	2.09e-27	52.093	120.553	215	112
OG0000056	TR31368|c1_g1_i1	transposon Mutator sub-class	248	gi|125549501|gb|EAY95323.1|hypothetical protein OsI_17150 [Oryza sativa Indica Group]	EAY95323	2.03e-07	68.75	46.2098	48	33
OG0000056	TR31368|c1_g2_i2	transposon Mutator sub-class	1312	gi|218184809|gb|EEC67236.1|hypothetical protein OsI_34166 [Oryza sativa Indica Group]	EEC67236	3.18e-34	50.3571	143.665	280	141
OG0000056	TR31368|c1_g2_i3	transposon Mutator sub-class	1363	gi|218184809|gb|EEC67236.1|hypothetical protein OsI_34166 [Oryza sativa Indica Group]	EEC67236	4.4e-34	50.3571	143.665	280	141
OG0000056	TR33423|c1_g1_i1	transposon Mutator sub-class	1037	gi|242094142|ref|XP_002437561.1|hypothetical protein SORBIDRAFT_10g029405 [Sorghum bicolor] gi|241915784|gb|EER88928.1| hypothetical protein SORBIDRAFT_10g029405 [Sorghum bicolor]	XP_002437561, EER88928	9.71e-30	57.971	100.908	138	80
OG0000056	TR43439|c6_g1_i4	transposon Mutator sub-class	439	gi|125586591|gb|EAZ27255.1|hypothetical protein OsJ_11193 [Oryza sativa Japonica Group]	EAZ27255	2.37e-08	54.5455	58.151	99	54
OG0000056	TR53524|c0_g1_i1	hypothetical protein SORBIDRAFT_01g027164	241	gi|242034837|ref|XP_002464813.1|hypothetical protein SORBIDRAFT_01g027164 [Sorghum bicolor] gi|242086000|ref|XP_002443425.1| hypothetical protein SORBIDRAFT_08g019235 [Sorghum bicolor] gi|241918667|gb|EER91811.1| hypothetical protein SORBIDRAFT_01g027164 [Sorghum bicolor] gi|241944118|gb|EES17263.1| hypothetical protein SORBIDRAFT_08g019235 [Sorghum bicolor]	XP_002464813, XP_002443425, EER91811, EES17263	2.35e-11	64.0625	65.855	64	41
OG0000057	TR44902|c0_g1_i1	ABC transporter B family member 19-like	4173	gi|255552900|ref|XP_002517493.1|multidrug resistance protein 1, 2, putative [Ricinus communis] gi|223543504|gb|EEF45035.1| multidrug resistance protein 1, 2, putative [Ricinus communis]	XP_002517493, EEF45035	0	94.4354	2116.66	1222	1154
OG0000057	TR47635|c0_g1_i4	ABC transporter B family member 1-like	4256	gi|225441205|ref|XP_002266505.1|PREDICTED: ABC transporter B family member 1-like [Vitis vinifera]	XP_002266505	0	92.8966	2117.04	1267	1177
OG0000057	TR47913|c0_g1_i1	ABC transporter B family member 8-like	3959	gi|359484339|ref|XP_002280453.2|PREDICTED: putative ABC transporter B family member 8-like [Vitis vinifera]	XP_002280453	0	88.5299	1847.79	1238	1096
OG0000057	TR48243|c2_g1_i2	ABC transporter B family member	3512	gi|359488881|ref|XP_003633838.1|PREDICTED: ABC transporter B family member 15-like [Vitis vinifera]	XP_003633838	0	89.0669	1589.7	1061	945
OG0000057	TR48480|c0_g1_i1	ABC transporter B family member 19-like	4046	gi|162280537|gb|ABX82929.1|LO4 [Solanum pennellii]	ABX82929	0	93.9516	2075.44	1240	1165
OG0000057	TR48492|c0_g1_i1	ABC transporter B family member 1-like	4068	gi|225441205|ref|XP_002266505.1|PREDICTED: ABC transporter B family member 1-like [Vitis vinifera]	XP_002266505	0	93.8498	2013.04	1252	1175
OG0000058	TR34701|c0_g1_i1	vacuolar H+-ATPase C subunit	893	gi|52851178|emb|CAH58637.1|vacuolar H+-ATPase C subunit [Plantago major] gi|106879597|emb|CAJ38382.1| vacuolar H+-ATPase, subunit C 2 [Plantago major]	CAH58637, CAJ38382	1e-70	100	226.868	165	165
OG0000058	TR38056|c1_g1_i2	vacuolar H+-ATPase C subunit	915	gi|52851178|emb|CAH58637.1|vacuolar H+-ATPase C subunit [Plantago major] gi|106879597|emb|CAJ38382.1| vacuolar H+-ATPase, subunit C 2 [Plantago major]	CAH58637, CAJ38382	1.37e-70	100	226.868	165	165
OG0000058	TR38056|c2_g1_i1	vacuolar ATP synthase 16 kDa proteolipid subunit	573	gi|226491714|ref|NP_001149195.1|vacuolar ATP synthase 16 kDa proteolipid subunit [Zea mays] gi|226493305|ref|NP_001147046.1| vacuolar ATP synthase 16 kDa proteolipid subunit [Zea mays] gi|226532363|ref|NP_001148417.1| vacuolar ATP synthase 16 kDa proteolipid subunit [Zea mays] gi|242070199|ref|XP_002450376.1| hypothetical protein SORBIDRAFT_05g004510 [Sorghum bicolor] gi|357157460|ref|XP_00357780…	NP_001149195, NP_001147046, NP_001148417, XP_002450376, XP_003577806, XP_003578850, XP_003578851, XP_003578852, AAL08022, AAV36518, ACG25259, ACG31406, ACG32031, ACG34512, ACL52430, ACN25454, ACN35717, EES09364, BAJ84818, BAJ86865, BAJ89097, AFW65377	8.07e-60	100	194.897	149	149
OG0000058	TR38056|c2_g2_i1	vacuolar ATP synthase 16 kDa proteolipid subunit	997	gi|226491714|ref|NP_001149195.1|vacuolar ATP synthase 16 kDa proteolipid subunit [Zea mays] gi|226493305|ref|NP_001147046.1| vacuolar ATP synthase 16 kDa proteolipid subunit [Zea mays] gi|226532363|ref|NP_001148417.1| vacuolar ATP synthase 16 kDa proteolipid subunit [Zea mays] gi|242070199|ref|XP_002450376.1| hypothetical protein SORBIDRAFT_05g004510 [Sorghum bicolor] gi|357157460|ref|XP_00357780…	NP_001149195, NP_001147046, NP_001148417, XP_002450376, XP_003577806, XP_003578850, XP_003578851, XP_003578852, AAL08022, AAV36518, ACG25259, ACG31406, ACG32031, ACG34512, ACL52430, ACN25454, ACN35717, EES09364, BAJ84818, BAJ86865, BAJ89097, AFW65377	1.67e-69	100	224.942	165	165
OG0000058	TR38056|c2_g2_i3	vacuolar ATP synthase 16 kDa proteolipid subunit	1158	gi|226491714|ref|NP_001149195.1|vacuolar ATP synthase 16 kDa proteolipid subunit [Zea mays] gi|226493305|ref|NP_001147046.1| vacuolar ATP synthase 16 kDa proteolipid subunit [Zea mays] gi|226532363|ref|NP_001148417.1| vacuolar ATP synthase 16 kDa proteolipid subunit [Zea mays] gi|242070199|ref|XP_002450376.1| hypothetical protein SORBIDRAFT_05g004510 [Sorghum bicolor] gi|357157460|ref|XP_00357780…	NP_001149195, NP_001147046, NP_001148417, XP_002450376, XP_003577806, XP_003578850, XP_003578851, XP_003578852, AAL08022, AAV36518, ACG25259, ACG31406, ACG32031, ACG34512, ACL52430, ACN25454, ACN35717, EES09364, BAJ84818, BAJ86865, BAJ89097, AFW65377	4.26e-69	100	225.713	165	165
OG0000058	TR38056|c2_g4_i1	vacuolar H+-ATPase C subunit	953	gi|52851178|emb|CAH58637.1|vacuolar H+-ATPase C subunit [Plantago major] gi|106879597|emb|CAJ38382.1| vacuolar H+-ATPase, subunit C 2 [Plantago major]	CAH58637, CAJ38382	3.86e-70	100	226.098	165	165
OG0000059	TR36151|c0_g2_i1	metallothionein	307	gi|76496238|gb|ABA43635.1|metallothionein-like protein [Metroxylon sagu]	ABA43635	3.03e-12	89.7436	65.855	39	35
OG0000059	TR36151|c0_g4_i1	metallothionein	334	gi|225346536|gb|ACB10219.2|metallothionein-like protein [Elaeis guineensis]	ACB10219	6.52e-12	86.6667	65.0846	45	39
OG0000059	TR36151|c0_g4_i2	metallothionein	589	gi|257219675|gb|ACV51811.1|metallothionein type 3 [Typha angustifolia]	ACV51811	8.4e-16	86.2745	77.7962	51	44
OG0000059	TR36151|c1_g1_i1	metallothionein	308	gi|257219675|gb|ACV51811.1|metallothionein type 3 [Typha angustifolia]	ACV51811	5.81e-15	89.1304	72.7886	46	41
OG0000059	TR36151|c1_g1_i3	metallothionein	560	gi|257219675|gb|ACV51811.1|metallothionein type 3 [Typha angustifolia]	ACV51811	1.5e-25	89.0625	103.219	64	57
OG0000059	TR36151|c1_g1_i4	metallothionein	540	gi|257219675|gb|ACV51811.1|metallothionein type 3 [Typha angustifolia]	ACV51811	1.5e-25	87.5	103.219	64	56
OG0000059	TR36151|c1_g4_i1	metallothionein	425	gi|257219675|gb|ACV51811.1|metallothionein type 3 [Typha angustifolia]	ACV51811	1.25e-15	86.7925	75.8702	53	46
OG0000059	TR36151|c1_g4_i2	metallothionein	270	gi|282848222|gb|ADB02892.1|metallothionein-like MT-3 [Jatropha curcas]	ADB02892	2.69e-15	78.9474	73.559	57	45
OG0000059	TR49532|c0_g1_i1	metallothionein	277	gi|255569714|ref|XP_002525821.1|conserved hypothetical protein [Ricinus communis] gi|223534826|gb|EEF36515.1| conserved hypothetical protein [Ricinus communis]	XP_002525821, EEF36515	1.02e-29	89.3939	110.538	66	59
OG0000060	TR17331|c0_g1_i1	beta-glucosidase 12-like	432	gi|328909623|gb|AEB61486.1|beta-glucosidase [Consolida orientalis]	AEB61486	2.82e-70	91.6667	230.335	144	132
OG0000060	TR37195|c1_g2_i1	Beta-glucosidase D4	491	gi|328909623|gb|AEB61486.1|beta-glucosidase [Consolida orientalis]	AEB61486	2.09e-78	87.1166	252.292	163	142
OG0000060	TR48045|c0_g5_i1	Beta-glucosidase D4	458	gi|328909623|gb|AEB61486.1|beta-glucosidase [Consolida orientalis]	AEB61486	2.36e-74	84.8684	241.121	152	129
OG0000061	TR11226|c0_g1_i1	Flavonol 3-	384	gi|255566785|ref|XP_002524376.1|Flavonol 3-sulfotransferase, putative [Ricinus communis] gi|223536337|gb|EEF37987.1| Flavonol 3-sulfotransferase, putative [Ricinus communis]	XP_002524376, EEF37987	4.53e-45	72.5191	160.999	131	95
OG0000062	TR44533|c3_g1_i10	rae1 At1g80670	1569	gi|363806810|ref|NP_001242030.1|uncharacterized protein LOC100819240 [Glycine max] gi|255638763|gb|ACU19686.1| unknown [Glycine max]	NP_001242030, ACU19686	0	93.0303	618.616	330	307
OG0000062	TR44533|c3_g1_i11	rae1 At1g80670	2026	gi|363806810|ref|NP_001242030.1|uncharacterized protein LOC100819240 [Glycine max] gi|255638763|gb|ACU19686.1| unknown [Glycine max]	NP_001242030, ACU19686	0	93.0303	618.616	330	307
OG0000062	TR44533|c3_g1_i12	rae1 At1g80670	2143	gi|363806810|ref|NP_001242030.1|uncharacterized protein LOC100819240 [Glycine max] gi|255638763|gb|ACU19686.1| unknown [Glycine max]	NP_001242030, ACU19686	0	93.0303	618.616	330	307
OG0000062	TR44533|c3_g1_i13	rae1 At1g80670	1409	gi|225443109|ref|XP_002274315.1|PREDICTED: rae1-like protein At1g80670 [Vitis vinifera] gi|297743618|emb|CBI36485.3| unnamed protein product [Vitis vinifera]	XP_002274315, CBI36485	0	91.8129	632.484	342	314
OG0000062	TR44533|c3_g1_i1	rae1 At1g80670	2048	gi|363806810|ref|NP_001242030.1|uncharacterized protein LOC100819240 [Glycine max] gi|255638763|gb|ACU19686.1| unknown [Glycine max]	NP_001242030, ACU19686	0	93.0303	618.616	330	307
OG0000062	TR44533|c3_g1_i3	rae1 At1g80670	807	gi|225443109|ref|XP_002274315.1|PREDICTED: rae1-like protein At1g80670 [Vitis vinifera] gi|297743618|emb|CBI36485.3| unnamed protein product [Vitis vinifera]	XP_002274315, CBI36485	4.49e-135	91.2037	396.356	216	197
OG0000062	TR44533|c3_g1_i6	mRNA export	523	gi|194466247|gb|ACF74354.1|putative mRNA export protein [Arachis hypogaea]	ACF74354	1.65e-88	89.2617	267.7	149	133
OG0000062	TR44533|c3_g1_i7	rae1 At1g80670	1083	gi|225443109|ref|XP_002274315.1|PREDICTED: rae1-like protein At1g80670 [Vitis vinifera] gi|297743618|emb|CBI36485.3| unnamed protein product [Vitis vinifera]	XP_002274315, CBI36485	0	91.7722	589.341	316	290
OG0000063	TR39549|c2_g1_i1	alpha-tubulin	1665	gi|225435758|ref|XP_002285721.1|PREDICTED: tubulin alpha-1 chain [Vitis vinifera]	XP_002285721	0	99.2974	812.757	427	424
OG0000063	TR39549|c2_g1_i3	alpha-tubulin	1533	gi|225435758|ref|XP_002285721.1|PREDICTED: tubulin alpha-1 chain [Vitis vinifera]	XP_002285721	0	99.2974	811.987	427	424
OG0000063	TR39958|c0_g2_i5	alpha tubulin 1	1723	gi|255537890|ref|XP_002510010.1|tubulin alpha chain, putative [Ricinus communis] gi|223550711|gb|EEF52197.1| tubulin alpha chain, putative [Ricinus communis]	XP_002510010, EEF52197	0	100	798.119	402	402
OG0000063	TR40993|c0_g1_i1	alpha tubulin 1	1246	gi|224284903|gb|ACN40181.1|unknown [Picea sitchensis] gi|224286262|gb|ACN40840.1| unknown [Picea sitchensis]	ACN40181, ACN40840	0	99.5	792.727	400	398
OG0000063	TR40993|c0_g1_i2	alpha tubulin 1	1657	gi|224284903|gb|ACN40181.1|unknown [Picea sitchensis] gi|224286262|gb|ACN40840.1| unknown [Picea sitchensis]	ACN40181, ACN40840	0	99.537	858.981	432	430
OG0000063	TR40993|c0_g1_i3	alpha tubulin 1	1545	gi|224284903|gb|ACN40181.1|unknown [Picea sitchensis] gi|224286262|gb|ACN40840.1| unknown [Picea sitchensis]	ACN40181, ACN40840	0	99.537	860.522	432	430
OG0000063	TR42031|c2_g1_i1	alpha tubulin 1	2234	gi|134035502|gb|ABO47739.1|alpha-tubulin [Gossypium hirsutum]	ABO47739	0	100	863.218	431	431
OG0000063	TR42031|c3_g2_i1	alpha tubulin 1	1845	gi|224284903|gb|ACN40181.1|unknown [Picea sitchensis] gi|224286262|gb|ACN40840.1| unknown [Picea sitchensis]	ACN40181, ACN40840	0	100	862.448	432	432
OG0000064	TR45648|c0_g1_i1	primary amine oxidase-like	922	gi|356574404|ref|XP_003555338.1|PREDICTED: primary amine oxidase-like [Glycine max]	XP_003555338	1.27e-07	45.5621	61.6178	169	77
OG0000064	TR45648|c0_g1_i2	primary amine oxidase-like	930	gi|356574404|ref|XP_003555338.1|PREDICTED: primary amine oxidase-like [Glycine max]	XP_003555338	1.92e-08	44.7514	64.3142	181	81
OG0000064	TR45648|c0_g1_i3	primary amine oxidase-like	906	gi|356574404|ref|XP_003555338.1|PREDICTED: primary amine oxidase-like [Glycine max]	XP_003555338	1.21e-08	46.1538	64.6994	169	78
OG0000064	TR45648|c0_g1_i5	primary amine oxidase-like	321	gi|356574404|ref|XP_003555338.1|PREDICTED: primary amine oxidase-like [Glycine max]	XP_003555338	8.88e-07	49.5575	55.0694	113	56
OG0000064	TR45648|c1_g1_i1	Aminotransferase- plant mobile domain family	948	gi|224128626|ref|XP_002329050.1|predicted protein [Populus trichocarpa] gi|222839721|gb|EEE78044.1| predicted protein [Populus trichocarpa]	XP_002329050, EEE78044	5.04e-24	44.4444	110.153	333	148
OG0000064	TR48013|c3_g1_i1	---NA---	284	No Blast Hit	0	0	0	0	0	0
OG0000064	TR48013|c3_g2_i1	IMP dehydrogenase GMP related	387	gi|87241034|gb|ABD32892.1|IMP dehydrogenase/GMP reductase, related [Medicago truncatula] gi|124360943|gb|ABN08915.1| IMP dehydrogenase/GMP reductase, related [Medicago truncatula]	ABD32892, ABN08915	3.38e-08	51.2821	59.6918	117	60
OG0000064	TR48013|c3_g2_i3	---NA---	657	No Blast Hit	0	0	0	0	0	0
OG0000064	TR5782|c0_g1_i1	---NA---	358	No Blast Hit	0	0	0	0	0	0
OG0000065	TR33348|c0_g1_i1	---NA---	441	No Blast Hit	0	0	0	0	0	0
OG0000065	TR33348|c0_g2_i1	---NA---	361	No Blast Hit	0	0	0	0	0	0
OG0000065	TR33348|c0_g3_i1	---NA---	265	No Blast Hit	0	0	0	0	0	0
OG0000065	TR33348|c0_g8_i1	---NA---	340	No Blast Hit	0	0	0	0	0	0
OG0000065	TR38793|c1_g2_i1	---NA---	240	No Blast Hit	0	0	0	0	0	0
OG0000065	TR38793|c1_g2_i2	---NA---	239	No Blast Hit	0	0	0	0	0	0
OG0000065	TR38793|c1_g2_i3	---NA---	225	No Blast Hit	0	0	0	0	0	0
OG0000065	TR38793|c1_g2_i4	---NA---	224	No Blast Hit	0	0	0	0	0	0
OG0000065	TR43586|c4_g3_i1	---NA---	250	No Blast Hit	0	0	0	0	0	0
OG0000065	TR46923|c0_g5_i3	---NA---	353	No Blast Hit	0	0	0	0	0	0
OG0000066	TR45642|c0_g1_i1	kinase family	2514	gi|255558560|ref|XP_002520305.1|ATP binding protein, putative [Ricinus communis] gi|223540524|gb|EEF42091.1| ATP binding protein, putative [Ricinus communis]	XP_002520305, EEF42091	0	73.1283	804.283	748	547
OG0000066	TR45642|c0_g2_i1	kinase family	730	gi|255558560|ref|XP_002520305.1|ATP binding protein, putative [Ricinus communis] gi|223540524|gb|EEF42091.1| ATP binding protein, putative [Ricinus communis]	XP_002520305, EEF42091	3.56e-45	80.5556	169.859	144	116
OG0000066	TR45642|c0_g2_i5	kinase family	1977	gi|356547275|ref|XP_003542041.1|PREDICTED: uncharacterized protein LOC100797280 [Glycine max]	XP_003542041	1.34e-154	62.087	475.322	575	357
OG0000066	TR48198|c1_g1_i1	kinase family	404	gi|351727927|ref|NP_001238713.1|protein kinase family protein [Glycine max] gi|223452363|gb|ACM89509.1| protein kinase family protein [Glycine max]	NP_001238713, ACM89509	1.76e-75	93.2836	246.514	134	125
OG0000066	TR48198|c1_g2_i3	kinase family	2943	gi|255558560|ref|XP_002520305.1|ATP binding protein, putative [Ricinus communis] gi|223540524|gb|EEF42091.1| ATP binding protein, putative [Ricinus communis]	XP_002520305, EEF42091	0	69.4162	789.26	788	547
OG0000067	TR16455|c0_g1_i1	Chromo domain	271	gi|356510465|ref|XP_003523958.1|PREDICTED: uncharacterized protein LOC100800988 [Glycine max]	XP_003523958	4.69e-11	67.3077	64.3142	52	35
OG0000067	TR16971|c1_g1_i1	---NA---	263	No Blast Hit	0	0	0	0	0	0
OG0000067	TR24926|c1_g1_i1	retrotransposon Ty3-gypsy subclass	259	gi|356566159|ref|XP_003551302.1|PREDICTED: uncharacterized protein LOC100786277 [Glycine max]	XP_003551302	9.85e-17	66.2791	78.9518	86	57
OG0000067	TR27755|c1_g1_i1	retrotransposon Ty3-gypsy subclass	317	gi|356558659|ref|XP_003547621.1|PREDICTED: uncharacterized protein LOC100781616 [Glycine max]	XP_003547621	9.76e-29	70.1923	112.849	104	73
OG0000067	TR32813|c0_g1_i1	retrotransposon Ty3-gypsy subclass	381	gi|356551536|ref|XP_003544130.1|PREDICTED: uncharacterized protein LOC100802101 [Glycine max]	XP_003544130	5.17e-18	64.2857	87.0409	84	54
OG0000067	TR32813|c2_g5_i1	Cytochrome P450	280	gi|356510465|ref|XP_003523958.1|PREDICTED: uncharacterized protein LOC100800988 [Glycine max]	XP_003523958	7.73e-11	63.6364	63.929	66	42
OG0000067	TR3813|c0_g1_i1	retrotransposon Ty3-gypsy subclass	310	gi|356566159|ref|XP_003551302.1|PREDICTED: uncharacterized protein LOC100786277 [Glycine max]	XP_003551302	3.81e-18	65.2174	83.1889	92	60
OG0000067	TR54704|c0_g1_i1	Cytochrome P450	323	gi|356566159|ref|XP_003551302.1|PREDICTED: uncharacterized protein LOC100786277 [Glycine max]	XP_003551302	7.32e-13	75.8065	69.3218	62	47
OG0000067	TR57065|c0_g1_i1	retrotransposon Ty3-gypsy subclass	250	gi|356566159|ref|XP_003551302.1|PREDICTED: uncharacterized protein LOC100786277 [Glycine max]	XP_003551302	1.52e-12	68.254	67.3958	63	43
OG0000067	TR57252|c0_g1_i1	Chromo domain	282	gi|356566159|ref|XP_003551302.1|PREDICTED: uncharacterized protein LOC100786277 [Glycine max]	XP_003551302	2.59e-11	72.5806	64.6994	62	45
OG0000068	TR39420|c0_g1_i1	FUL 2	1294	gi|148540534|gb|ABQ85945.1|MADS-box transcription factor FUL-like 2 [Trochodendron aralioides]	ABQ85945	1.13e-107	84.0164	329.331	244	205
OG0000068	TR39420|c0_g1_i4	FUL 2	1040	gi|148540534|gb|ABQ85945.1|MADS-box transcription factor FUL-like 2 [Trochodendron aralioides]	ABQ85945	7.98e-108	83.9506	326.25	243	204
OG0000068	TR39420|c0_g2_i1	FUL 2	1172	gi|110164939|gb|ABG49526.1|FUL-like protein 2 [Sinofranchetia chinensis]	ABG49526	2.32e-100	81.6327	308.916	245	200
OG0000068	TR39420|c0_g2_i3	FUL 2	1235	gi|110164939|gb|ABG49526.1|FUL-like protein 2 [Sinofranchetia chinensis]	ABG49526	2.68e-95	75.188	296.975	266	200
OG0000068	TR40910|c0_g1_i2	FRUITFULL-like MADS-box	1060	gi|226088587|dbj|BAH37038.1|FRUITFULL-like MADS-box [Ranunculus sceleratus]	BAH37038	3.25e-67	77.4725	221.09	182	141
OG0000068	TR40910|c0_g1_i3	FUL 2	1129	gi|371926958|gb|AEX58637.1|FUL-like protein [Epimedium sagittatum]	AEX58637	5.42e-95	77.0751	295.049	253	195
OG0000068	TR40910|c0_g1_i5	FUL 2	1049	gi|371926958|gb|AEX58637.1|FUL-like protein [Epimedium sagittatum]	AEX58637	1.41e-95	77.0751	295.434	253	195
OG0000069	TR28529|c0_g2_i1	rhamnogalacturonate lyase-like	787	gi|242081885|ref|XP_002445711.1|hypothetical protein SORBIDRAFT_07g024560 [Sorghum bicolor] gi|241942061|gb|EES15206.1| hypothetical protein SORBIDRAFT_07g024560 [Sorghum bicolor]	XP_002445711, EES15206	2.56e-99	76.5152	314.694	264	202
OG0000069	TR29766|c0_g1_i1	Rhamnogalacturonate lyase	1436	gi|359483426|ref|XP_003632957.1|PREDICTED: probable rhamnogalacturonate lyase B-like [Vitis vinifera] gi|302144126|emb|CBI23231.3| unnamed protein product [Vitis vinifera]	XP_003632957, CBI23231	1.32e-138	87.3362	335.495	229	200
OG0000069	TR29766|c0_g1_i2	Rhamnogalacturonate lyase	1359	gi|359483426|ref|XP_003632957.1|PREDICTED: probable rhamnogalacturonate lyase B-like [Vitis vinifera] gi|302144126|emb|CBI23231.3| unnamed protein product [Vitis vinifera]	XP_003632957, CBI23231	3.84e-143	79.6296	434.491	324	258
OG0000069	TR29766|c0_g1_i3	Rhamnogalacturonate lyase	1329	gi|359483426|ref|XP_003632957.1|PREDICTED: probable rhamnogalacturonate lyase B-like [Vitis vinifera] gi|302144126|emb|CBI23231.3| unnamed protein product [Vitis vinifera]	XP_003632957, CBI23231	5.12e-144	87.3362	335.495	229	200
OG0000069	TR29766|c0_g1_i4	Rhamnogalacturonate lyase	1252	gi|359483426|ref|XP_003632957.1|PREDICTED: probable rhamnogalacturonate lyase B-like [Vitis vinifera] gi|302144126|emb|CBI23231.3| unnamed protein product [Vitis vinifera]	XP_003632957, CBI23231	3.32e-163	80.2817	484.182	355	285
OG0000069	TR34894|c0_g1_i1	rhamnogalacturonate lyase-like	509	gi|224063361|ref|XP_002301112.1|predicted protein [Populus trichocarpa] gi|222842838|gb|EEE80385.1| predicted protein [Populus trichocarpa]	XP_002301112, EEE80385	4.71e-69	81.3333	230.72	150	122
OG0000069	TR34894|c0_g1_i2	Rhamnogalacturonate lyase	948	gi|359492972|ref|XP_002285626.2|PREDICTED: probable rhamnogalacturonate lyase B-like isoform 1 [Vitis vinifera]	XP_002285626	1.36e-126	82.1561	387.111	269	221
OG0000069	TR34894|c0_g1_i4	LG27 30-like gene	398	gi|224063361|ref|XP_002301112.1|predicted protein [Populus trichocarpa] gi|222842838|gb|EEE80385.1| predicted protein [Populus trichocarpa]	XP_002301112, EEE80385	1.45e-42	81.3725	157.147	102	83
OG0000069	TR44404|c0_g1_i1	Rhamnogalacturonate lyase	2136	gi|359492972|ref|XP_002285626.2|PREDICTED: probable rhamnogalacturonate lyase B-like isoform 1 [Vitis vinifera]	XP_002285626	0	83.0247	944.88	648	538
OG0000070	TR23025|c0_g1_i1	hypothetical protein VITISV_011546	1956	gi|147859821|emb|CAN81442.1|hypothetical protein VITISV_011546 [Vitis vinifera]	CAN81442	1.57e-138	56.8966	436.802	638	363
OG0000070	TR28048|c0_g1_i1	hypothetical protein VITISV_034261	2983	gi|147771141|emb|CAN74183.1|hypothetical protein VITISV_034261 [Vitis vinifera]	CAN74183	0	54.185	582.793	908	492
OG0000070	TR36010|c0_g1_i1	hypothetical protein VITISV_011546	2194	gi|147859821|emb|CAN81442.1|hypothetical protein VITISV_011546 [Vitis vinifera]	CAN81442	9.68e-148	57.0381	463.766	682	389
OG0000070	TR44836|c0_g2_i5	hypothetical protein VITISV_040983	3014	gi|147775218|emb|CAN68112.1|hypothetical protein VITISV_040983 [Vitis vinifera]	CAN68112	2.37e-113	52.0301	383.259	665	346
OG0000070	TR44836|c0_g2_i6	hypothetical protein VITISV_005457	1506	gi|147805283|emb|CAN77861.1|hypothetical protein VITISV_005457 [Vitis vinifera]	CAN77861	1.53e-120	60.835	385.185	503	306
OG0000070	TR46784|c1_g6_i1	hypothetical protein VITISV_033902	2981	gi|147866291|emb|CAN82037.1|hypothetical protein VITISV_033902 [Vitis vinifera]	CAN82037	1.66e-135	54.0915	446.817	721	390
OG0000070	TR46894|c0_g1_i1	hypothetical protein VITISV_037042	4166	gi|147801304|emb|CAN74843.1|hypothetical protein VITISV_037042 [Vitis vinifera]	CAN74843	0	52.5705	709.909	1206	634
OG0000071	TR24795|c0_g1_i1	kinesin motor	298	gi|147838326|emb|CAN61255.1|hypothetical protein VITISV_011723 [Vitis vinifera]	CAN61255	1.4e-55	96.9388	190.274	98	95
OG0000071	TR39500|c0_g1_i1	ATP binding	1772	gi|297736796|emb|CBI25997.3|unnamed protein product [Vitis vinifera]	CBI25997	0	82.6087	791.571	529	437
OG0000071	TR48265|c0_g3_i11	chromosome-associated kinesin KIF4-like	3070	gi|359492491|ref|XP_002283825.2|PREDICTED: chromosome-associated kinesin KIF4-like [Vitis vinifera]	XP_002283825	0	85.3372	550.821	341	291
OG0000071	TR48265|c0_g3_i3	chromosome-associated kinesin KIF4-like	3097	gi|359492491|ref|XP_002283825.2|PREDICTED: chromosome-associated kinesin KIF4-like [Vitis vinifera]	XP_002283825	0	85.3372	550.821	341	291
OG0000071	TR48265|c0_g3_i5	chromosome-associated kinesin KIF4-like	1561	gi|359492491|ref|XP_002283825.2|PREDICTED: chromosome-associated kinesin KIF4-like [Vitis vinifera]	XP_002283825	0	86.376	600.897	367	317
OG0000071	TR48464|c1_g1_i1	kinesin motor	664	gi|147838326|emb|CAN61255.1|hypothetical protein VITISV_011723 [Vitis vinifera]	CAN61255	2.36e-147	98.6425	433.335	221	218
OG0000071	TR52174|c0_g1_i1	centromeric E	902	gi|6056206|gb|AAF02823.1|AC009400_19putative kinesin-like centromere protein [Arabidopsis thaliana]	AAF02823	0	94.6667	540.036	300	284
OG0000071	TR63810|c0_g1_i1	P-loop containing nucleoside triphosphate hydrolase	760	gi|302142166|emb|CBI19369.3|unnamed protein product [Vitis vinifera]	CBI19369	8.81e-145	91.6996	437.187	253	232
OG0000072	TR25543|c0_g1_i1	callose synthase 7-like	510	gi|255571406|ref|XP_002526651.1|transferase, transferring glycosyl groups, putative [Ricinus communis] gi|223534018|gb|EEF35739.1| transferase, transferring glycosyl groups, putative [Ricinus communis]	XP_002526651, EEF35739	8.89e-80	87.1795	268.855	156	136
OG0000072	TR27727|c0_g1_i1	callose synthase	233	gi|359494386|ref|XP_002267956.2|PREDICTED: putative callose synthase 8-like [Vitis vinifera]	XP_002267956	3.42e-35	87.013	136.732	77	67
OG0000072	TR27727|c0_g2_i1	Callose synthase	345	gi|226528752|ref|NP_001146736.1|uncharacterized protein LOC100280338 [Zea mays] gi|219888539|gb|ACL54644.1| unknown [Zea mays]	NP_001146736, ACL54644	1.03e-45	80.7018	163.696	114	92
OG0000072	TR29332|c0_g1_i1	Callose synthase	621	gi|357445077|ref|XP_003592816.1|Callose synthase [Medicago truncatula] gi|355481864|gb|AES63067.1| Callose synthase [Medicago truncatula]	XP_003592816, AES63067	3.97e-128	89.8058	387.497	206	185
OG0000072	TR29332|c0_g1_i2	Callose synthase	715	gi|147828770|emb|CAN72923.1|hypothetical protein VITISV_026987 [Vitis vinifera]	CAN72923	1.61e-106	92.3977	328.561	171	158
OG0000072	TR31145|c2_g1_i1	callose synthase 5-like	1031	gi|225431469|ref|XP_002274337.1|PREDICTED: callose synthase 5-like [Vitis vinifera]	XP_002274337	0	92.1283	593.964	343	316
OG0000072	TR47032|c3_g3_i1	Callose synthase	470	gi|225431469|ref|XP_002274337.1|PREDICTED: callose synthase 5-like [Vitis vinifera]	XP_002274337	9.6e-99	97.4359	322.013	156	152
OG0000072	TR47032|c3_g3_i7	callose synthase 5-like	1877	gi|225431469|ref|XP_002274337.1|PREDICTED: callose synthase 5-like [Vitis vinifera]	XP_002274337	0	82.7083	741.495	480	397
OG0000072	TR48649|c1_g5_i1	transferring glycosyl	995	gi|359485376|ref|XP_003633266.1|PREDICTED: LOW QUALITY PROTEIN: callose synthase 12-like [Vitis vinifera]	XP_003633266	8.38e-143	87.8136	448.743	279	245
OG0000073	TR17333|c0_g1_i1	copia-type poly	389	gi|150036244|gb|ABR67407.1|integrase [Cucumis melo subsp. melo]	ABR67407	1.3e-39	79	134.42	100	79
OG0000073	TR18799|c0_g1_i1	copia-type poly	292	gi|12039053|gb|AAF25964.2|AC017118_1F6N18.1 [Arabidopsis thaliana]	AAF25964	4.6e-17	59.1398	85.1149	93	55
OG0000073	TR24044|c1_g1_i1	retrotransposon unclassified	384	gi|147845303|emb|CAN79061.1|hypothetical protein VITISV_024577 [Vitis vinifera]	CAN79061	1.07e-57	89.6	202.986	125	112
OG0000073	TR3398|c0_g1_i1	retrotransposon unclassified	232	gi|297737291|emb|CBI26492.3|unnamed protein product [Vitis vinifera]	CBI26492	5.17e-28	87.1429	115.161	70	61
OG0000073	TR49490|c0_g1_i1	copia-type poly	238	gi|307136320|gb|ADN34143.1|copia-type polyprotein [Cucumis melo subsp. melo]	ADN34143	5.36e-30	85.3333	115.546	75	64
OG0000073	TR49515|c0_g1_i1	hypothetical protein VITISV_035210	368	gi|147802049|emb|CAN74984.1|hypothetical protein VITISV_035210 [Vitis vinifera]	CAN74984	2.51e-06	73.913	54.299	46	34
OG0000073	TR58412|c0_g1_i1	copia-type poly	226	gi|307136320|gb|ADN34143.1|copia-type polyprotein [Cucumis melo subsp. melo]	ADN34143	8.73e-23	70.6667	96.2857	75	53
OG0000073	TR71321|c0_g1_i1	retrotransposon Ty1-copia subclass	348	gi|227438217|gb|ACP30598.1|disease resistance protein [Brassica rapa subsp. pekinensis]	ACP30598	8.81e-18	77.5862	88.1965	58	45
OG0000073	TR71523|c0_g1_i1	hypothetical retrotransposon	265	gi|56407681|gb|AAV88069.1|hypothetical retrotransposon [Ipomoea batatas]	AAV88069	1.04e-21	78.6667	98.2117	75	59
OG0000073	TR854|c0_g1_i1	hypothetical retrotransposon	301	gi|56407681|gb|AAV88069.1|hypothetical retrotransposon [Ipomoea batatas]	AAV88069	6.36e-32	82.716	128.257	81	67
OG0000074	TR13963|c0_g1_i1	hAT family dimerization domain-containing	282	gi|294464222|gb|ADE77626.1|unknown [Picea sitchensis]	ADE77626	2.64e-24	67.7419	101.293	93	63
OG0000074	TR14505|c0_g1_i1	hypothetical protein MTR_6g013610	390	gi|357496631|ref|XP_003618604.1|hypothetical protein MTR_6g013610 [Medicago truncatula] gi|355493619|gb|AES74822.1| hypothetical protein MTR_6g013610 [Medicago truncatula]	XP_003618604, AES74822	3.5e-20	56.4815	94.7449	108	61
OG0000074	TR25933|c0_g1_i2	hAT family dimerisation domain containing	573	gi|356550973|ref|XP_003543854.1|PREDICTED: uncharacterized protein LOC100780312 [Glycine max]	XP_003543854	1.89e-70	71.4286	233.802	189	135
OG0000074	TR39449|c1_g3_i10	hAT family dimerization domain-containing	346	gi|240256365|ref|NP_680299.4|hAT family dimerization domain-containing protein [Arabidopsis thaliana] gi|332006519|gb|AED93902.1| hAT family dimerization domain-containing protein [Arabidopsis thaliana]	NP_680299, AED93902	3.71e-23	60.7143	101.679	112	68
OG0000074	TR41692|c1_g2_i1	hAT family dimerisation domain containing	260	gi|147857940|emb|CAN80392.1|hypothetical protein VITISV_009403 [Vitis vinifera]	CAN80392	6.84e-15	69.6429	75.8702	56	39
OG0000074	TR44545|c1_g2_i1	hAT dimerisation domain-containing	558	gi|356550973|ref|XP_003543854.1|PREDICTED: uncharacterized protein LOC100780312 [Glycine max]	XP_003543854	1.26e-75	76.7568	247.284	185	142
OG0000074	TR48184|c2_g3_i1	hypothetical protein VITISV_009403	262	gi|147857940|emb|CAN80392.1|hypothetical protein VITISV_009403 [Vitis vinifera]	CAN80392	7.77e-18	65.7143	83.9593	70	46
OG0000074	TR48387|c1_g2_i2	hAT family dimerisation domain containing	713	gi|242043892|ref|XP_002459817.1|hypothetical protein SORBIDRAFT_02g011180 [Sorghum bicolor] gi|241923194|gb|EER96338.1| hypothetical protein SORBIDRAFT_02g011180 [Sorghum bicolor]	XP_002459817, EER96338	2.59e-47	67.5325	167.933	154	104
OG0000074	TR51268|c0_g1_i1	hAT family dimerisation domain containing	248	gi|222636876|gb|EEE67008.1|hypothetical protein OsJ_23927 [Oryza sativa Japonica Group]	EEE67008	5.79e-21	67.0732	93.2041	82	55
OG0000074	TR59320|c0_g1_i1	hAT family dimerisation domain containing	227	gi|242086020|ref|XP_002443435.1|hypothetical protein SORBIDRAFT_08g019436 [Sorghum bicolor] gi|241944128|gb|EES17273.1| hypothetical protein SORBIDRAFT_08g019436 [Sorghum bicolor]	XP_002443435, EES17273	1.74e-14	63.5135	73.559	74	47
OG0000075	TR29670|c0_g1_i1	disease resistance At3g14460-like	356	gi|356506525|ref|XP_003522031.1|PREDICTED: putative disease resistance protein At3g14460-like [Glycine max]	XP_003522031	1.65e-17	58.3333	87.4261	120	70
OG0000075	TR30428|c0_g1_i1	cc-nbs-lrr resistance	263	gi|255573105|ref|XP_002527482.1|conserved hypothetical protein [Ricinus communis] gi|223533122|gb|EEF34880.1| conserved hypothetical protein [Ricinus communis]	XP_002527482, EEF34880	8.89e-10	66.25	63.5438	80	53
OG0000075	TR30428|c1_g1_i1	disease resistance At3g14460-like	364	gi|359487257|ref|XP_002269571.2|PREDICTED: putative disease resistance protein At3g14460-like [Vitis vinifera]	XP_002269571	1.28e-15	55.9322	82.0333	118	66
OG0000075	TR37918|c1_g2_i2	leucine-rich repeat-containing	242	gi|359482790|ref|XP_002268671.2|PREDICTED: putative disease resistance protein RGA4-like [Vitis vinifera]	XP_002268671	7.81e-15	69.1358	77.7962	81	56
OG0000075	TR37918|c1_g2_i3	Disease resistance (CC-NBS-LRR)	243	gi|301154126|emb|CBW30231.1|Disease resistance protein (CC-NBS-LRR) [Musa balbisiana]	CBW30231	9.44e-19	66.6667	89.3521	81	54
OG0000075	TR37918|c1_g2_i7	disease resistance RGA4-like	270	gi|255554080|ref|XP_002518080.1|leucine-rich repeat-containing protein, putative [Ricinus communis] gi|223542676|gb|EEF44213.1| leucine-rich repeat-containing protein, putative [Ricinus communis]	XP_002518080, EEF44213	4.41e-18	64.7727	87.4261	88	57
OG0000075	TR37918|c1_g2_i8	Disease resistance (CC-NBS-LRR)	259	gi|224072845|ref|XP_002303909.1|cc-nbs-lrr resistance protein [Populus trichocarpa] gi|222841341|gb|EEE78888.1| cc-nbs-lrr resistance protein [Populus trichocarpa]	XP_002303909, EEE78888	5.62e-18	68.75	87.0409	80	55
OG0000075	TR37918|c1_g3_i1	disease resistance RGA4-like	243	gi|297743527|emb|CBI36394.3|unnamed protein product [Vitis vinifera]	CBI36394	2.97e-16	71.6049	81.2629	81	58
OG0000075	TR48630|c2_g1_i4	disease resistance RGA4-like	351	gi|359482790|ref|XP_002268671.2|PREDICTED: putative disease resistance protein RGA4-like [Vitis vinifera]	XP_002268671	3.5e-26	74.3363	112.079	113	84
OG0000076	TR40919|c0_g1_i2	---NA---	923	No Blast Hit	0	0	0	0	0	0
OG0000076	TR40919|c0_g1_i3	---NA---	929	No Blast Hit	0	0	0	0	0	0
OG0000076	TR48601|c1_g1_i1	---NA---	1045	No Blast Hit	0	0	0	0	0	0
OG0000076	TR48601|c1_g2_i11	---NA---	1424	No Blast Hit	0	0	0	0	0	0
OG0000076	TR48601|c1_g2_i12	---NA---	1531	No Blast Hit	0	0	0	0	0	0
OG0000076	TR48601|c1_g2_i5	---NA---	1589	No Blast Hit	0	0	0	0	0	0
OG0000076	TR48601|c1_g2_i6	---NA---	1482	No Blast Hit	0	0	0	0	0	0
OG0000076	TR4882|c0_g1_i1	---NA---	243	No Blast Hit	0	0	0	0	0	0
OG0000076	TR60837|c0_g1_i1	---NA---	300	No Blast Hit	0	0	0	0	0	0
OG0000077	TR11745|c0_g1_i1	retrotransposon Ty1-copia subclass	452	gi|147818102|emb|CAN73567.1|hypothetical protein VITISV_003451 [Vitis vinifera]	CAN73567	6.7e-82	92	271.552	150	138
OG0000077	TR13718|c0_g1_i1	retrotransposon Ty1-copia subclass	589	gi|108862693|gb|ABA98286.2|retrotransposon protein, putative, Ty1-copia subclass [Oryza sativa Japonica Group]	ABA98286	2.17e-66	76.1111	231.106	180	137
OG0000077	TR22724|c0_g1_i1	retrotransposon Ty1-copia subclass	577	gi|147826517|emb|CAN64075.1|hypothetical protein VITISV_017997 [Vitis vinifera]	CAN64075	5.13e-101	90.1042	315.464	192	173
OG0000077	TR31922|c0_g1_i1	retrotransposon Ty1-copia subclass	726	gi|147809962|emb|CAN76029.1|hypothetical protein VITISV_016069 [Vitis vinifera]	CAN76029	4.49e-124	90.0862	389.037	232	209
OG0000077	TR39280|c0_g1_i1	retroelement pol poly	1607	gi|3779021|gb|AAC67200.1|putative retroelement pol polyprotein [Arabidopsis thaliana]	AAC67200	1.71e-111	55.6818	371.703	528	294
OG0000077	TR47422|c3_g1_i2	retrotransposon Ty1-copia subclass	1037	gi|133711804|gb|ABO36622.1|copia LTR rider [Solanum lycopersicum] gi|133711819|gb|ABO36636.1| copia LTR rider [Solanum lycopersicum]	ABO36622, ABO36636	2.44e-99	68.169	329.717	355	242
OG0000077	TR53211|c0_g1_i1	retrotransposon Ty1-copia subclass	688	gi|147794801|emb|CAN71427.1|hypothetical protein VITISV_027864 [Vitis vinifera]	CAN71427	5.22e-73	80.3279	250.751	183	147
OG0000077	TR61707|c0_g1_i1	copia-type poly	541	gi|147821826|emb|CAN72600.1|hypothetical protein VITISV_036712 [Vitis vinifera]	CAN72600	9.75e-81	85.6322	269.626	174	149
OG0000077	TR66673|c0_g1_i1	retrotransposon Ty1-copia subclass	276	gi|113205226|gb|ABI34306.1|Polyprotein, putative [Solanum demissum]	ABI34306	4.56e-38	90.1099	145.591	91	82
OG0000077	TR67144|c0_g1_i1	retrotransposon Ty1-copia subclass	557	gi|147804664|emb|CAN66637.1|hypothetical protein VITISV_011340 [Vitis vinifera]	CAN66637	1.64e-85	85.9459	283.493	185	159
OG0000078	TR40144|c3_g1_i1	cytochrome P450	760	gi|224137318|ref|XP_002327096.1|cytochrome P450 [Populus trichocarpa] gi|222835411|gb|EEE73846.1| cytochrome P450 [Populus trichocarpa]	XP_002327096, EEE73846	1.84e-109	80.0797	332.413	251	201
OG0000078	TR40144|c3_g1_i2	cytochrome P450 82A3-like	1949	gi|225468906|ref|XP_002268915.1|PREDICTED: cytochrome P450 82C4 [Vitis vinifera] gi|147794787|emb|CAN66846.1| hypothetical protein VITISV_002367 [Vitis vinifera]	XP_002268915, CAN66846	0	73.2283	630.172	508	372
OG0000078	TR40144|c3_g1_i5	cytochrome P450 82A3-like	1688	gi|225468906|ref|XP_002268915.1|PREDICTED: cytochrome P450 82C4 [Vitis vinifera] gi|147794787|emb|CAN66846.1| hypothetical protein VITISV_002367 [Vitis vinifera]	XP_002268915, CAN66846	0	74.4094	644.425	508	378
OG0000078	TR40144|c3_g1_i8	cytochrome P450 82A3-like	1498	gi|225468906|ref|XP_002268915.1|PREDICTED: cytochrome P450 82C4 [Vitis vinifera] gi|147794787|emb|CAN66846.1| hypothetical protein VITISV_002367 [Vitis vinifera]	XP_002268915, CAN66846	1.27e-180	72.8111	528.865	434	316
OG0000078	TR40144|c3_g2_i2	cytochrome P450 82A3-like	1171	gi|225468906|ref|XP_002268915.1|PREDICTED: cytochrome P450 82C4 [Vitis vinifera] gi|147794787|emb|CAN66846.1| hypothetical protein VITISV_002367 [Vitis vinifera]	XP_002268915, CAN66846	1.4e-151	77.6504	450.284	349	271
OG0000078	TR41697|c0_g1_i1	cytochrome P450 82A3-like	1694	gi|356510322|ref|XP_003523888.1|PREDICTED: cytochrome P450 82C4-like [Glycine max]	XP_003523888	0	69.8473	560.836	524	366
OG0000078	TR48176|c3_g1_i3	cytochrome P450 82A3-like	1527	gi|225468906|ref|XP_002268915.1|PREDICTED: cytochrome P450 82C4 [Vitis vinifera] gi|147794787|emb|CAN66846.1| hypothetical protein VITISV_002367 [Vitis vinifera]	XP_002268915, CAN66846	0	75.5149	548.895	437	330
OG0000079	TR39904|c0_g1_i1	histone H4	267	gi|1199967|emb|CAA64985.1|histone H4 [Allium cepa]	CAA64985	2.41e-16	100	75.8702	37	37
OG0000079	TR39904|c0_g4_i2	histone H4	292	gi|1199967|emb|CAA64985.1|histone H4 [Allium cepa]	CAA64985	5.31e-22	100	90.8929	44	44
OG0000079	TR39904|c0_g4_i3	histone h4	245	gi|149391947|gb|ABR25874.1|histone h4 [Oryza sativa Indica Group]	ABR25874	6.23e-20	100	84.3445	41	41
OG0000079	TR39904|c0_g8_i3	histone H4	271	gi|296086257|emb|CBI31698.3|unnamed protein product [Vitis vinifera]	CBI31698	1.67e-19	100	85.1149	41	41
OG0000079	TR39904|c0_g8_i6	histone H4	347	gi|195617694|gb|ACG30677.1|histone H4 [Zea mays]	ACG30677	3.02e-24	76.7123	99.7525	73	56
OG0000079	TR42705|c3_g1_i1	histone H4	303	gi|195617694|gb|ACG30677.1|histone H4 [Zea mays]	ACG30677	6.08e-22	71.7949	93.2041	78	56
OG0000079	TR6312|c0_g1_i1	histone H4	289	gi|195652891|gb|ACG45913.1|hypothetical protein [Zea mays]	ACG45913	1.37e-28	100	108.227	53	53
OG0000080	TR38814|c0_g1_i1	serine threonine- phosphatase PP1-like	1404	gi|356528781|ref|XP_003532976.1|PREDICTED: serine/threonine-protein phosphatase PP1-like [Glycine max]	XP_003532976	0	93.4375	589.341	320	299
OG0000080	TR38814|c0_g1_i2	serine threonine- phosphatase PP1-like	1378	gi|356528781|ref|XP_003532976.1|PREDICTED: serine/threonine-protein phosphatase PP1-like [Glycine max]	XP_003532976	0	93.4375	589.341	320	299
OG0000080	TR41676|c0_g1_i1	serine threonine	1233	gi|225426134|ref|XP_002277816.1|PREDICTED: serine/threonine-protein phosphatase PP1 [Vitis vinifera] gi|297742249|emb|CBI34398.3| unnamed protein product [Vitis vinifera]	XP_002277816, CBI34398	0	89.0966	556.214	321	286
OG0000080	TR41676|c1_g1_i3	serine threonine- phosphatase PP1	1260	gi|294461799|gb|ADE76458.1|unknown [Picea sitchensis]	ADE76458	0	94.6708	590.497	319	302
OG0000080	TR41676|c1_g1_i4	serine threonine- phosphatase PP1	1518	gi|294461799|gb|ADE76458.1|unknown [Picea sitchensis]	ADE76458	0	94.6708	587.8	319	302
OG0000080	TR41676|c1_g1_i7	serine threonine- phosphatase PP1	1821	gi|294461799|gb|ADE76458.1|unknown [Picea sitchensis]	ADE76458	0	94.4099	590.497	322	304
OG0000081	TR47240|c0_g1_i10	mitogen-activated kinase kinase kinase 1-like	1483	gi|224082218|ref|XP_002306607.1|predicted protein [Populus trichocarpa] gi|222856056|gb|EEE93603.1| predicted protein [Populus trichocarpa]	XP_002306607, EEE93603	8.79e-140	85.0909	424.861	275	234
OG0000081	TR47240|c0_g1_i13	mitogen-activated kinase kinase kinase 1-like	750	gi|224082218|ref|XP_002306607.1|predicted protein [Populus trichocarpa] gi|222856056|gb|EEE93603.1| predicted protein [Populus trichocarpa]	XP_002306607, EEE93603	1.11e-115	88.5845	353.214	219	194
OG0000081	TR47240|c0_g1_i15	mitogen-activated kinase kinase kinase 1-like	890	gi|255545546|ref|XP_002513833.1|Mitogen-activated protein kinase kinase kinase, putative [Ricinus communis] gi|223546919|gb|EEF48416.1| Mitogen-activated protein kinase kinase kinase, putative [Ricinus communis]	XP_002513833, EEF48416	4.28e-117	86.4865	358.992	222	192
OG0000081	TR47240|c0_g1_i17	mitogen-activated kinase kinase kinase 1-like	1504	gi|224082218|ref|XP_002306607.1|predicted protein [Populus trichocarpa] gi|222856056|gb|EEE93603.1| predicted protein [Populus trichocarpa]	XP_002306607, EEE93603	1.91e-132	86.9091	406.371	275	239
OG0000081	TR47240|c0_g1_i1	mitogen-activated kinase kinase kinase 1-like	1617	gi|224082218|ref|XP_002306607.1|predicted protein [Populus trichocarpa] gi|222856056|gb|EEE93603.1| predicted protein [Populus trichocarpa]	XP_002306607, EEE93603	6.06e-143	87.1795	434.876	273	238
OG0000081	TR47240|c0_g1_i2	mitogen-activated kinase kinase kinase 1-like	1461	gi|224066881|ref|XP_002302260.1|predicted protein [Populus trichocarpa] gi|222843986|gb|EEE81533.1| predicted protein [Populus trichocarpa]	XP_002302260, EEE81533	1.3e-141	86.7647	429.483	272	236
OG0000081	TR47240|c0_g1_i7	mitogen-activated kinase kinase kinase 1-like	1726	gi|224082218|ref|XP_002306607.1|predicted protein [Populus trichocarpa] gi|222856056|gb|EEE93603.1| predicted protein [Populus trichocarpa]	XP_002306607, EEE93603	3.94e-140	87.1324	428.713	272	237
OG0000082	TR47750|c2_g3_i10	predicted protein	600	gi|224140341|ref|XP_002323541.1|predicted protein [Populus trichocarpa] gi|222868171|gb|EEF05302.1| predicted protein [Populus trichocarpa]	XP_002323541, EEF05302	1.63e-09	48.2759	64.6994	203	98
OG0000082	TR47750|c2_g3_i13	predicted protein	433	gi|224140341|ref|XP_002323541.1|predicted protein [Populus trichocarpa] gi|222868171|gb|EEF05302.1| predicted protein [Populus trichocarpa]	XP_002323541, EEF05302	1.61e-09	46.0432	63.5438	139	64
OG0000082	TR47750|c2_g3_i4	F-box LRR-repeat	466	gi|224140341|ref|XP_002323541.1|predicted protein [Populus trichocarpa] gi|222868171|gb|EEF05302.1| predicted protein [Populus trichocarpa]	XP_002323541, EEF05302	3.69e-14	50.3185	77.411	157	79
OG0000082	TR47750|c2_g3_i5	F-box LRR-repeat	743	gi|302142991|emb|CBI20286.3|unnamed protein product [Vitis vinifera]	CBI20286	1.54e-16	47.6562	86.2705	256	122
OG0000083	TR46235|c0_g1_i10	ring finger	1383	gi|302144043|emb|CBI23148.3|unnamed protein product [Vitis vinifera]	CBI23148	2.79e-90	62.465	290.426	357	223
OG0000083	TR46235|c0_g1_i1	ring finger	1481	gi|302144043|emb|CBI23148.3|unnamed protein product [Vitis vinifera]	CBI23148	2.62e-89	62.1849	288.886	357	222
OG0000083	TR46235|c0_g1_i3	ring finger	1029	gi|302144043|emb|CBI23148.3|unnamed protein product [Vitis vinifera]	CBI23148	7.62e-64	63.4043	218.009	235	149
OG0000083	TR46235|c0_g1_i6	ring finger	917	gi|302144043|emb|CBI23148.3|unnamed protein product [Vitis vinifera]	CBI23148	7.89e-51	61.4458	182.57	249	153
OG0000083	TR46235|c0_g1_i8	ring finger	1583	gi|302144043|emb|CBI23148.3|unnamed protein product [Vitis vinifera]	CBI23148	8.5e-89	62.1849	288.886	357	222
OG0000084	TR38350|c1_g1_i1	Glycogen synthase kinase-3	1784	gi|164521171|gb|ABY60447.1|serine/threonine protein kinase [Adonis aestivalis var. palaestina]	ABY60447	0	97.066	810.446	409	397
OG0000084	TR44283|c1_g2_i3	shaggy-related kinase theta-like	1884	gi|225453724|ref|XP_002272112.1|PREDICTED: shaggy-related protein kinase theta isoform 1 [Vitis vinifera] gi|296089061|emb|CBI38764.3| unnamed protein product [Vitis vinifera]	XP_002272112, CBI38764	0	87.0021	770.77	477	415
OG0000084	TR44283|c1_g3_i1	Shaggy-related kinase theta	1031	gi|15236918|ref|NP_191981.1|Shaggy-related protein kinase theta [Arabidopsis thaliana] gi|12643793|sp|Q96287.3|KSG8_ARATH RecName: Full=Shaggy-related protein kinase theta; AltName: Full=ASK-theta gi|1944518|emb|CAA69156.1| Shaggy-like kinase tetha [Arabidopsis thaliana] gi|3047105|gb|AAC13616.1| protein kinase [Arabidopsis thaliana] gi|7267411|emb|CAB80881.1| Shaggy related protein kinase tetha …	NP_191981, Q96287, CAA69156, AAC13616, CAB80881, AAL32976, AAM70590, BAE98364, AEE81925	0	95.3216	637.876	342	326
OG0000084	TR44641|c1_g1_i1	shaggy-related kinase eta	1649	gi|359483773|ref|XP_003633016.1|PREDICTED: shaggy-related protein kinase eta-like [Vitis vinifera] gi|297740523|emb|CBI30705.3| unnamed protein product [Vitis vinifera]	XP_003633016, CBI30705	0	97.7208	667.537	351	343
OG0000084	TR44641|c1_g1_i2	shaggy kinase dzeta	1717	gi|359483773|ref|XP_003633016.1|PREDICTED: shaggy-related protein kinase eta-like [Vitis vinifera] gi|297740523|emb|CBI30705.3| unnamed protein product [Vitis vinifera]	XP_003633016, CBI30705	0	97.3615	719.539	379	369
OG0000084	TR44641|c1_g1_i3	shaggy kinase dzeta	2036	gi|359483773|ref|XP_003633016.1|PREDICTED: shaggy-related protein kinase eta-like [Vitis vinifera] gi|297740523|emb|CBI30705.3| unnamed protein product [Vitis vinifera]	XP_003633016, CBI30705	0	96.8338	711.835	379	367
OG0000085	TR46368|c2_g4_i10	MLO 6-like	1176	gi|255570839|ref|XP_002526372.1|Protein MLO, putative [Ricinus communis] gi|223534331|gb|EEF36043.1| Protein MLO, putative [Ricinus communis]	XP_002526372, EEF36043	3.75e-95	91.8919	272.322	148	136
OG0000085	TR46368|c2_g4_i11	MLO 6-like	1942	gi|224106758|ref|XP_002314276.1|predicted protein [Populus trichocarpa] gi|222850684|gb|EEE88231.1| predicted protein [Populus trichocarpa]	XP_002314276, EEE88231	5.87e-103	85.1282	293.508	195	166
OG0000085	TR46368|c2_g4_i14	MLO 6-like	1561	gi|255570839|ref|XP_002526372.1|Protein MLO, putative [Ricinus communis] gi|223534331|gb|EEF36043.1| Protein MLO, putative [Ricinus communis]	XP_002526372, EEF36043	2.85e-84	92.2481	239.58	129	119
OG0000085	TR46368|c2_g4_i1	MLO 6-like	1965	gi|224106758|ref|XP_002314276.1|predicted protein [Populus trichocarpa] gi|222850684|gb|EEE88231.1| predicted protein [Populus trichocarpa]	XP_002314276, EEE88231	1.79e-98	93.3962	197.208	106	99
OG0000085	TR46368|c2_g4_i2	MLO 6-like	1300	gi|255570839|ref|XP_002526372.1|Protein MLO, putative [Ricinus communis] gi|223534331|gb|EEF36043.1| Protein MLO, putative [Ricinus communis]	XP_002526372, EEF36043	4.52e-117	91.6667	365.54	216	198
OG0000086	TR34014|c0_g1_i1	kinase family	1070	gi|297734308|emb|CBI15555.3|unnamed protein product [Vitis vinifera]	CBI15555	3.91e-132	70.904	410.223	354	251
OG0000086	TR42094|c1_g2_i1	kinase family	430	gi|296081663|emb|CBI20668.3|unnamed protein product [Vitis vinifera]	CBI20668	5.23e-35	64.9007	138.272	151	98
OG0000086	TR48043|c2_g1_i1	serine threonine- kinase CTR1-like	1490	gi|359475950|ref|XP_002279319.2|PREDICTED: serine/threonine-protein kinase CTR1-like [Vitis vinifera]	XP_002279319	1.75e-149	70.6278	461.84	446	315
OG0000086	TR48043|c2_g1_i2	serine threonine- kinase CTR1-like	3256	gi|359475950|ref|XP_002279319.2|PREDICTED: serine/threonine-protein kinase CTR1-like [Vitis vinifera]	XP_002279319	0	70.295	1041.57	983	691
OG0000086	TR48043|c2_g1_i5	serine threonine- kinase CTR1-like	1116	gi|359475950|ref|XP_002279319.2|PREDICTED: serine/threonine-protein kinase CTR1-like [Vitis vinifera]	XP_002279319	2.86e-97	73.3333	315.079	285	209
OG0000086	TR48043|c2_g2_i1	serine threonine- kinase CTR1-like	619	gi|296081663|emb|CBI20668.3|unnamed protein product [Vitis vinifera]	CBI20668	1.33e-92	83.4146	299.671	205	171
OG0000087	TR44657|c0_g3_i3	probable leucine-rich repeat receptor-like serine threonine- kinase At3g14840-like	1346	gi|359493983|ref|XP_002283596.2|PREDICTED: probable leucine-rich repeat receptor-like serine/threonine-protein kinase At3g14840-like [Vitis vinifera]	XP_002283596	8.43e-112	79.4677	363.229	263	209
OG0000087	TR44657|c0_g3_i6	probable leucine-rich repeat receptor-like serine threonine- kinase At3g14840-like	1325	gi|359493983|ref|XP_002283596.2|PREDICTED: probable leucine-rich repeat receptor-like serine/threonine-protein kinase At3g14840-like [Vitis vinifera]	XP_002283596	3.69e-120	79.2373	328.946	236	187
OG0000087	TR46446|c0_g1_i1	probable leucine-rich repeat receptor-like serine threonine- kinase At3g14840-like	885	gi|302142832|emb|CBI20127.3|unnamed protein product [Vitis vinifera]	CBI20127	3.6e-100	71.6724	324.324	293	210
OG0000087	TR46446|c0_g1_i4	probable leucine-rich repeat receptor-like serine threonine- kinase At3g14840-like	835	gi|359493983|ref|XP_002283596.2|PREDICTED: probable leucine-rich repeat receptor-like serine/threonine-protein kinase At3g14840-like [Vitis vinifera]	XP_002283596	2.7e-86	77.1429	287.73	245	189
OG0000087	TR46446|c0_g1_i5	probable leucine-rich repeat receptor-like serine threonine- kinase At3g14840-like	1586	gi|302142826|emb|CBI20121.3|unnamed protein product [Vitis vinifera]	CBI20121	0	72.9847	563.148	459	335
OG0000087	TR46446|c0_g1_i6	probable leucine-rich repeat receptor-like serine threonine- kinase At3g14840-like	995	gi|359493983|ref|XP_002283596.2|PREDICTED: probable leucine-rich repeat receptor-like serine/threonine-protein kinase At3g14840-like [Vitis vinifera]	XP_002283596	1.39e-137	78.0488	426.402	328	256
OG0000087	TR46446|c0_g1_i8	probable leucine-rich repeat receptor-like serine threonine- kinase At3g14840-like	1032	gi|359493983|ref|XP_002283596.2|PREDICTED: probable leucine-rich repeat receptor-like serine/threonine-protein kinase At3g14840-like [Vitis vinifera]	XP_002283596	7.63e-133	76.4012	414.461	339	259
OG0000088	TR27054|c0_g2_i1	beta- partial	457	gi|224104341|ref|XP_002313404.1|tubulin, beta chain [Populus trichocarpa] gi|222849812|gb|EEE87359.1| tubulin, beta chain [Populus trichocarpa]	XP_002313404, EEE87359	4.12e-93	98.5401	288.115	137	135
OG0000088	TR27457|c1_g1_i1	beta- partial	267	gi|367060343|gb|AEX11070.1|hypothetical protein 0_11649_01 [Pinus taeda] gi|367060345|gb|AEX11071.1| hypothetical protein 0_11649_01 [Pinus taeda] gi|367060347|gb|AEX11072.1| hypothetical protein 0_11649_01 [Pinus taeda] gi|367060349|gb|AEX11073.1| hypothetical protein 0_11649_01 [Pinus taeda] gi|367060351|gb|AEX11074.1| hypothetical protein 0_11649_01 [Pinus taeda] gi|367060353|gb|AEX11075.1| hy…	AEX11070, AEX11071, AEX11072, AEX11073, AEX11074, AEX11075, AEX11076, AEX11077, AEX11078, AEX11079, AEX11080, AEX11081, AEX11082, AEX11083, AEX11084, AEX11085, AEX11086, AEX11087, AEX11088, AEX11089	3.92e-46	100	155.221	73	73
OG0000088	TR30480|c0_g2_i1	beta- partial	499	gi|297741676|emb|CBI32808.3|unnamed protein product [Vitis vinifera]	CBI32808	1.67e-93	98.5401	283.878	137	135
OG0000088	TR36845|c1_g1_i1	tubulin beta-2 beta-3 chain	646	gi|225426385|ref|XP_002271992.1|PREDICTED: tubulin beta-2 chain [Vitis vinifera]	XP_002271992	1.48e-131	99.5074	389.037	203	202
OG0000088	TR41353|c3_g1_i3	tubulin beta-1 chain-like	654	gi|144228180|gb|ABO93613.1|beta-tubulin [Bouteloua eriopoda]	ABO93613	1.47e-146	99.5413	420.239	218	217
OG0000088	TR41353|c3_g2_i2	beta- partial	561	gi|115253056|emb|CAL46265.1|beta-tubulin 6 [Oryza sativa Indica Group]	CAL46265	3.99e-96	99.2754	286.189	138	137
OG0000088	TR41353|c3_g2_i3	beta- partial	457	gi|115253056|emb|CAL46265.1|beta-tubulin 6 [Oryza sativa Indica Group]	CAL46265	1.81e-96	98.5507	285.419	138	136
OG0000089	TR40289|c0_g2_i2	argonaute 1-like	3763	gi|409127948|gb|AFV15377.1|AGO1A [Solanum lycopersicum] gi|409893066|gb|AFV46190.1| argonaute1-1, partial [Solanum lycopersicum]	AFV15377, AFV46190	0	85.4639	1535.01	970	829
OG0000089	TR40289|c0_g2_i3	argonaute 1-like	3802	gi|409127948|gb|AFV15377.1|AGO1A [Solanum lycopersicum] gi|409893066|gb|AFV46190.1| argonaute1-1, partial [Solanum lycopersicum]	AFV15377, AFV46190	0	85.5372	1533.47	968	828
OG0000089	TR45758|c0_g2_i1	argonaute 1-like	3793	gi|224120474|ref|XP_002318338.1|argonaute protein group [Populus trichocarpa] gi|222859011|gb|EEE96558.1| argonaute protein group [Populus trichocarpa]	XP_002318338, EEE96558	0	88.055	1565.44	946	833
OG0000089	TR45758|c0_g2_i3	argonaute 1-like	3543	gi|224120474|ref|XP_002318338.1|argonaute protein group [Populus trichocarpa] gi|222859011|gb|EEE96558.1| argonaute protein group [Populus trichocarpa]	XP_002318338, EEE96558	0	88.055	1565.44	946	833
OG0000089	TR47892|c0_g1_i3	argonaute 1-like	3719	gi|225464279|ref|XP_002271225.1|PREDICTED: protein argonaute 1-like [Vitis vinifera]	XP_002271225	0	90.411	1658.66	949	858
OG0000089	TR47892|c0_g1_i5	argonaute	949	gi|224120474|ref|XP_002318338.1|argonaute protein group [Populus trichocarpa] gi|222859011|gb|EEE96558.1| argonaute protein group [Populus trichocarpa]	XP_002318338, EEE96558	8.31e-23	74.4681	108.612	94	70
OG0000090	TR29772|c5_g1_i1	Conserved	1173	gi|357492397|ref|XP_003616487.1|Metallocarboxypeptidase inhibitor [Medicago truncatula] gi|355517822|gb|AES99445.1| Metallocarboxypeptidase inhibitor [Medicago truncatula]	XP_003616487, AES99445	2.35e-103	64.486	315.464	321	207
OG0000091	TR47055|c0_g1_i1	ATP binding	4358	gi|297736796|emb|CBI25997.3|unnamed protein product [Vitis vinifera]	CBI25997	0	64.3137	869.766	1275	820
OG0000092	TR25376|c0_g1_i1	serine threonine- kinase CTR1	283	gi|33235551|dbj|BAC80147.1|constitutive triple response 1-like protein kinase [Delphinium 'MagicFountains dark blue']	BAC80147	4.29e-22	91.8367	93.2041	49	45
OG0000092	TR36817|c0_g1_i1	CTR1 kinase	571	gi|33235551|dbj|BAC80147.1|constitutive triple response 1-like protein kinase [Delphinium 'MagicFountains dark blue']	BAC80147	5.1e-62	64.7321	214.927	224	145
OG0000092	TR36817|c0_g1_i2	CTR1 kinase	763	gi|33235551|dbj|BAC80147.1|constitutive triple response 1-like protein kinase [Delphinium 'MagicFountains dark blue']	BAC80147	7.1e-73	66.7984	247.669	253	169
OG0000092	TR36817|c0_g1_i3	CTR1 kinase	670	gi|255575367|ref|XP_002528586.1|map3k delta-1 protein kinase, putative [Ricinus communis] gi|223531982|gb|EEF33794.1| map3k delta-1 protein kinase, putative [Ricinus communis]	XP_002528586, EEF33794	9.84e-64	65.7371	221.861	251	165
OG0000092	TR36817|c0_g1_i4	CTR1 kinase	664	gi|33235551|dbj|BAC80147.1|constitutive triple response 1-like protein kinase [Delphinium 'MagicFountains dark blue']	BAC80147	1.34e-79	75	264.233	224	168
OG0000093	TR45005|c0_g1_i2	trehalose 6-phosphate synthase	3117	gi|147861933|emb|CAN78769.1|hypothetical protein VITISV_024248 [Vitis vinifera]	CAN78769	0	88.4024	1418.68	845	747
OG0000093	TR45848|c0_g1_i1	trehalose-6-phosphate synthase	3270	gi|359474547|ref|XP_002277503.2|PREDICTED: alpha,alpha-trehalose-phosphate synthase [UDP-forming] 5-like [Vitis vinifera]	XP_002277503	0	92.623	1561.58	854	791
OG0000093	TR46167|c0_g3_i1	trehalose 6-phosphate synthase	3213	gi|147861933|emb|CAN78769.1|hypothetical protein VITISV_024248 [Vitis vinifera]	CAN78769	0	86.7371	1346.64	852	739
OG0000093	TR46727|c0_g2_i1	alpha,alpha-trehalose-phosphate synthase [UDP-forming] 6	3063	gi|147818682|emb|CAN76185.1|hypothetical protein VITISV_023086 [Vitis vinifera]	CAN76185	0	88.2421	1384.78	859	758
OG0000093	TR48153|c1_g3_i1	probable alpha,alpha-trehalose-phosphate synthase [UDP-forming] 7-like	3528	gi|225443732|ref|XP_002268174.1|PREDICTED: probable alpha,alpha-trehalose-phosphate synthase [UDP-forming] 7-like [Vitis vinifera]	XP_002268174	0	95.0296	1501.88	845	803
OG0000094	TR40713|c0_g1_i1	---NA---	1714	No Blast Hit	0	0	0	0	0	0
OG0000094	TR40713|c0_g1_i2	---NA---	1465	No Blast Hit	0	0	0	0	0	0
OG0000094	TR40713|c0_g1_i3	---NA---	1707	No Blast Hit	0	0	0	0	0	0
OG0000094	TR40713|c0_g1_i4	---NA---	1561	No Blast Hit	0	0	0	0	0	0
OG0000094	TR40713|c0_g1_i5	---NA---	1568	No Blast Hit	0	0	0	0	0	0
OG0000094	TR42169|c1_g2_i4	---NA---	1759	No Blast Hit	0	0	0	0	0	0
OG0000095	TR19073|c0_g1_i1	retrotransposon unclassified	681	gi|218194668|gb|EEC77095.1|hypothetical protein OsI_15508 [Oryza sativa Indica Group]	EEC77095	1.8e-06	48.8889	56.6102	90	44
OG0000095	TR21929|c0_g1_i1	retrotransposon unclassified	1286	gi|222628689|gb|EEE60821.1|hypothetical protein OsJ_14430 [Oryza sativa Japonica Group]	EEE60821	6.06e-12	50.3497	75.8702	143	72
OG0000095	TR27898|c0_g1_i2	retrotransposon unclassified	2047	gi|332322140|emb|CCA66049.1|hypothetical protein [Beta vulgaris subsp. vulgaris]	CCA66049	6.7e-17	49.4444	92.4337	180	89
OG0000095	TR31809|c1_g1_i1	cysteine desulfurase mitochondrial	735	gi|332322101|emb|CCA65996.1|hypothetical protein [Beta vulgaris subsp. vulgaris]	CCA65996	2.74e-08	45.8101	62.3882	179	82
OG0000095	TR36883|c0_g5_i1	retrotransposon unclassified	2130	gi|332322140|emb|CCA66049.1|hypothetical protein [Beta vulgaris subsp. vulgaris]	CCA66049	1.79e-16	48.6188	91.2781	181	88
OG0000095	TR36883|c0_g5_i2	retrotransposon unclassified	2127	gi|332322140|emb|CCA66049.1|hypothetical protein [Beta vulgaris subsp. vulgaris]	CCA66049	9.76e-17	48.6188	92.0485	181	88
OG0000095	TR68554|c0_g1_i1	retrotransposon unclassified	372	gi|222615366|gb|EEE51498.1|hypothetical protein OsJ_32653 [Oryza sativa Japonica Group]	EEE51498	9.32e-10	49.5868	64.6994	121	60
OG0000096	TR21979|c0_g1_i2	---NA---	837	No Blast Hit	0	0	0	0	0	0
OG0000096	TR34260|c0_g1_i1	---NA---	866	No Blast Hit	0	0	0	0	0	0
OG0000096	TR40055|c2_g1_i2	---NA---	1211	No Blast Hit	0	0	0	0	0	0
OG0000096	TR40055|c2_g1_i3	---NA---	950	No Blast Hit	0	0	0	0	0	0
OG0000096	TR41343|c1_g2_i1	---NA---	1572	No Blast Hit	0	0	0	0	0	0
OG0000096	TR41343|c1_g3_i4	---NA---	1127	No Blast Hit	0	0	0	0	0	0
OG0000096	TR41343|c1_g3_i8	---NA---	858	No Blast Hit	0	0	0	0	0	0
OG0000096	TR72465|c0_g1_i1	---NA---	259	No Blast Hit	0	0	0	0	0	0
OG0000097	TR20783|c0_g1_i1	LRR receptor-like serine threonine- kinase FLS2-like	244	gi|355346202|gb|AER60532.1|flagellin-sensing 2-like protein [Lotus japonicus]	AER60532	2.36e-32	85	128.257	80	68
OG0000097	TR30770|c0_g1_i1	leucine-rich repeat transmembrane	480	gi|147857736|emb|CAN78669.1|hypothetical protein VITISV_031289 [Vitis vinifera]	CAN78669	7.48e-09	77.4194	62.7734	62	48
OG0000097	TR31415|c0_g1_i1	LRR receptor-like serine threonine- kinase FLS2-like	674	gi|359483612|ref|XP_002272319.2|PREDICTED: LRR receptor-like serine/threonine-protein kinase FLS2-like [Vitis vinifera]	XP_002272319	5.41e-20	79.5918	98.2117	98	78
OG0000097	TR31415|c0_g1_i2	LRR receptor-like serine threonine- kinase FLS2-like	301	gi|147857736|emb|CAN78669.1|hypothetical protein VITISV_031289 [Vitis vinifera]	CAN78669	2.76e-27	77.551	114.775	98	76
OG0000097	TR48598|c2_g1_i1	LRR receptor-like serine threonine- kinase FLS2-like	1314	gi|359483612|ref|XP_002272319.2|PREDICTED: LRR receptor-like serine/threonine-protein kinase FLS2-like [Vitis vinifera]	XP_002272319	5.69e-153	75.3986	474.552	439	331
OG0000098	TR39904|c0_g5_i1	histone H4	337	gi|145323776|ref|NP_001077477.1|histone H4 [Arabidopsis thaliana] gi|332190038|gb|AEE28159.1| histone H4 [Arabidopsis thaliana] gi|413919144|gb|AFW59076.1| hypothetical protein ZEAMMB73_388500 [Zea mays] gi|413923468|gb|AFW63400.1| hypothetical protein ZEAMMB73_171580 [Zea mays] gi|413949624|gb|AFW82273.1| hypothetical protein ZEAMMB73_319490 [Zea mays] gi|413952010|gb|AFW84659.1| hypothetical pr…	NP_001077477, AEE28159, AFW59076, AFW63400, AFW82273, AFW84659	2.7e-34	100	123.635	62	62
OG0000098	TR39904|c0_g6_i3	histone H4	429	gi|195617694|gb|ACG30677.1|histone H4 [Zea mays]	ACG30677	9.48e-34	100	125.561	62	62
OG0000098	TR39904|c0_g8_i1	histone H4	293	gi|296086257|emb|CBI31698.3|unnamed protein product [Vitis vinifera]	CBI31698	6.25e-30	100	112.079	55	55
OG0000098	TR39904|c0_g8_i4	histone H4	289	gi|195652891|gb|ACG45913.1|hypothetical protein [Zea mays]	ACG45913	2.11e-27	100	105.145	51	51
OG0000098	TR42705|c6_g2_i5	histone H4	409	gi|356557465|ref|XP_003547036.1|PREDICTED: histone H4-like [Glycine max]	XP_003547036	1.82e-50	100	167.933	84	84
OG0000099	TR44134|c0_g1_i11	transmembrane G5p	1860	gi|225439400|ref|XP_002263906.1|PREDICTED: phosphatidylinositide phosphatase SAC1-like isoform 1 [Vitis vinifera]	XP_002263906	0	84.8066	567	362	307
OG0000099	TR44134|c0_g1_i14	transmembrane G5p	452	gi|147839102|emb|CAN61566.1|hypothetical protein VITISV_027268 [Vitis vinifera]	CAN61566	4.88e-63	85.1064	213.386	141	120
OG0000099	TR44134|c0_g1_i17	transmembrane G5p	2065	gi|225439400|ref|XP_002263906.1|PREDICTED: phosphatidylinositide phosphatase SAC1-like isoform 1 [Vitis vinifera]	XP_002263906	0	83.871	335.109	217	182
OG0000099	TR44134|c0_g1_i18	transmembrane G5p	1497	gi|225439400|ref|XP_002263906.1|PREDICTED: phosphatidylinositide phosphatase SAC1-like isoform 1 [Vitis vinifera]	XP_002263906	1.43e-169	87.013	503.056	308	268
OG0000099	TR44134|c0_g1_i1	transmembrane G5p	1903	gi|225439400|ref|XP_002263906.1|PREDICTED: phosphatidylinositide phosphatase SAC1-like isoform 1 [Vitis vinifera]	XP_002263906	0	84.8066	567	362	307
OG0000099	TR44134|c0_g1_i4	transmembrane G5p	1962	gi|225439400|ref|XP_002263906.1|PREDICTED: phosphatidylinositide phosphatase SAC1-like isoform 1 [Vitis vinifera]	XP_002263906	0	84.8066	567	362	307
OG0000099	TR44134|c0_g1_i8	Phosphatidylinositide phosphatase SAC1	1897	gi|225439400|ref|XP_002263906.1|PREDICTED: phosphatidylinositide phosphatase SAC1-like isoform 1 [Vitis vinifera]	XP_002263906	0	78.9655	812.372	580	458
OG0000100	TR47516|c1_g1_i11	NBS-containing resistance	486	gi|357469409|ref|XP_003604989.1|NBS resistance protein [Medicago truncatula] gi|355506044|gb|AES87186.1| NBS resistance protein [Medicago truncatula]	XP_003604989, AES87186	3.8e-20	63.7795	96.2857	127	81
OG0000100	TR47516|c1_g1_i12	NBS-LRR type disease resistance	755	gi|359494531|ref|XP_003634798.1|PREDICTED: putative disease resistance protein RGA4-like [Vitis vinifera]	XP_003634798	5.41e-35	55.4264	143.28	258	143
OG0000100	TR47516|c1_g1_i1	Cc-nbs-lrr resistance	1171	gi|359495016|ref|XP_002266590.2|PREDICTED: putative disease resistance protein At3g14460-like [Vitis vinifera]	XP_002266590	2e-40	60.3878	163.696	361	218
OG0000100	TR47516|c1_g1_i5	cc-nbs-lrr resistance	1251	gi|224103271|ref|XP_002334072.1|cc-nbs-lrr resistance protein [Populus trichocarpa] gi|222839772|gb|EEE78095.1| cc-nbs-lrr resistance protein [Populus trichocarpa]	XP_002334072, EEE78095	1.8e-40	55.3571	163.696	392	217
OG0000100	TR47516|c1_g1_i7	NBS-LRR type disease resistance	709	gi|224072859|ref|XP_002303915.1|cc-nbs-lrr resistance protein [Populus trichocarpa] gi|222841347|gb|EEE78894.1| cc-nbs-lrr resistance protein [Populus trichocarpa]	XP_002303915, EEE78894	2.11e-34	61.7391	140.969	230	142
OG0000100	TR47516|c1_g2_i8	cc-nbs-lrr resistance	658	gi|224106848|ref|XP_002333624.1|predicted protein [Populus trichocarpa] gi|222837868|gb|EEE76233.1| predicted protein [Populus trichocarpa]	XP_002333624, EEE76233	1.76e-33	56.338	133.265	213	120
OG0000100	TR47516|c1_g3_i1	cc-nbs-lrr resistance	509	gi|224069529|ref|XP_002302991.1|predicted protein [Populus trichocarpa] gi|222844717|gb|EEE82264.1| predicted protein [Populus trichocarpa]	XP_002302991, EEE82264	2.87e-29	61.6766	120.168	167	103
OG0000101	TR12319|c0_g1_i1	Extra response regulator	519	gi|356570702|ref|XP_003553524.1|PREDICTED: two-component response regulator ARR22-like [Glycine max]	XP_003553524	6.73e-11	84.9057	65.4698	53	45
OG0000101	TR23367|c0_g1_i1	extra response regulator	393	gi|224069957|ref|XP_002303092.1|extra response regulator [Populus trichocarpa] gi|222844818|gb|EEE82365.1| extra response regulator [Populus trichocarpa]	XP_002303092, EEE82365	8.92e-11	73.913	58.9214	46	34
OG0000101	TR31990|c0_g1_i2	extra response regulator	632	gi|224105501|ref|XP_002313833.1|extra response regulator [Populus trichocarpa] gi|222850241|gb|EEE87788.1| extra response regulator [Populus trichocarpa]	XP_002313833, EEE87788	5.6e-39	74.8031	140.969	127	95
OG0000101	TR31990|c0_g1_i3	extra response regulator	529	gi|224105501|ref|XP_002313833.1|extra response regulator [Populus trichocarpa] gi|222850241|gb|EEE87788.1| extra response regulator [Populus trichocarpa]	XP_002313833, EEE87788	1.83e-39	74.8031	140.969	127	95
OG0000101	TR39084|c0_g3_i1	extra response regulator	304	gi|224105501|ref|XP_002313833.1|extra response regulator [Populus trichocarpa] gi|222850241|gb|EEE87788.1| extra response regulator [Populus trichocarpa]	XP_002313833, EEE87788	1.87e-13	71.1864	70.4774	59	42
OG0000101	TR62492|c0_g1_i1	histidine kinase 1	229	gi|255576483|ref|XP_002529133.1|histidine kinase 1 plant, putative [Ricinus communis] gi|223531412|gb|EEF33246.1| histidine kinase 1 plant, putative [Ricinus communis]	XP_002529133, EEF33246	1.35e-21	74.6479	93.9745	71	53
OG0000101	TR65168|c0_g1_i1	histidine kinase 1	294	gi|255542874|ref|XP_002512500.1|histidine kinase 1 plant, putative [Ricinus communis] gi|223548461|gb|EEF49952.1| histidine kinase 1 plant, putative [Ricinus communis]	XP_002512500, EEF49952	2.45e-17	71.7949	85.5001	78	56
OG0000102	TR45644|c0_g1_i3	Enhancer of polycomb-like transcription factor	2984	gi|225449685|ref|XP_002265036.1|PREDICTED: uncharacterized protein LOC100266152 [Vitis vinifera]	XP_002265036	1.31e-125	51.0843	411.764	830	424
OG0000102	TR46310|c0_g3_i8	---NA---	865	No Blast Hit	0	0	0	0	0	0
OG0000102	TR47998|c0_g2_i3	Enhancer of polycomb-like transcription factor	2766	gi|255582452|ref|XP_002532013.1|conserved hypothetical protein [Ricinus communis] gi|223528325|gb|EEF30368.1| conserved hypothetical protein [Ricinus communis]	XP_002532013, EEF30368	8.54e-104	49.1985	351.288	811	399
OG0000102	TR47998|c0_g2_i4	Enhancer of polycomb-like transcription factor	2760	gi|255582452|ref|XP_002532013.1|conserved hypothetical protein [Ricinus communis] gi|223528325|gb|EEF30368.1| conserved hypothetical protein [Ricinus communis]	XP_002532013, EEF30368	1.48e-112	49.5283	374.785	848	420
OG0000102	TR47998|c0_g2_i8	Enhancer of polycomb-like transcription factor	2865	gi|255582452|ref|XP_002532013.1|conserved hypothetical protein [Ricinus communis] gi|223528325|gb|EEF30368.1| conserved hypothetical protein [Ricinus communis]	XP_002532013, EEF30368	8.91e-90	62.9428	313.923	367	231
OG0000103	TR40610|c0_g1_i11	COBW domain-containing 1-like	1102	gi|225423525|ref|XP_002274691.1|PREDICTED: COBW domain-containing protein 1-like [Vitis vinifera]	XP_002274691	2.55e-117	84.4961	356.295	258	218
OG0000103	TR40610|c0_g1_i12	COBW domain-containing 1-like	1297	gi|225423525|ref|XP_002274691.1|PREDICTED: COBW domain-containing protein 1-like [Vitis vinifera]	XP_002274691	1.06e-143	75.1366	426.017	366	275
OG0000103	TR40610|c0_g1_i1	COBW domain-containing 1-like	1170	gi|225423525|ref|XP_002274691.1|PREDICTED: COBW domain-containing protein 1-like [Vitis vinifera]	XP_002274691	1.53e-144	75.1366	426.402	366	275
OG0000103	TR40610|c0_g1_i2	COBW domain-containing 1-like	1462	gi|225423525|ref|XP_002274691.1|PREDICTED: COBW domain-containing protein 1-like [Vitis vinifera]	XP_002274691	0	86.2162	535.028	370	319
OG0000103	TR40610|c0_g1_i3	COBW domain-containing 1-like	1335	gi|225423525|ref|XP_002274691.1|PREDICTED: COBW domain-containing protein 1-like [Vitis vinifera]	XP_002274691	0	86.2162	535.028	370	319
OG0000103	TR40610|c0_g1_i6	COBW domain-containing 1-like	1184	gi|225423525|ref|XP_002274691.1|PREDICTED: COBW domain-containing protein 1-like [Vitis vinifera]	XP_002274691	3.16e-160	86.5031	466.463	326	282
OG0000103	TR40610|c0_g1_i8	COBW domain-containing 1-like	1028	gi|225423525|ref|XP_002274691.1|PREDICTED: COBW domain-containing protein 1-like [Vitis vinifera]	XP_002274691	5.4e-119	73.913	359.377	322	238
OG0000103	TR40610|c0_g1_i9	COBW domain-containing 1-like	1229	gi|225423525|ref|XP_002274691.1|PREDICTED: COBW domain-containing protein 1-like [Vitis vinifera]	XP_002274691	7.1e-117	84.4961	356.681	258	218
OG0000104	TR43698|c0_g3_i10	DNA-binding BIN4	1507	gi|359490779|ref|XP_002269798.2|PREDICTED: uncharacterized protein LOC100252112 [Vitis vinifera] gi|302144012|emb|CBI23117.3| unnamed protein product [Vitis vinifera]	XP_002269798, CBI23117	5.23e-43	63.2287	166.777	223	141
OG0000104	TR43698|c0_g3_i18	DNA-binding BIN4	1962	gi|359490779|ref|XP_002269798.2|PREDICTED: uncharacterized protein LOC100252112 [Vitis vinifera] gi|302144012|emb|CBI23117.3| unnamed protein product [Vitis vinifera]	XP_002269798, CBI23117	4.21e-74	69.3141	254.218	277	192
OG0000104	TR43698|c0_g3_i1	DNA-binding BIN4	1377	gi|359490779|ref|XP_002269798.2|PREDICTED: uncharacterized protein LOC100252112 [Vitis vinifera] gi|302144012|emb|CBI23117.3| unnamed protein product [Vitis vinifera]	XP_002269798, CBI23117	5.69e-76	69.3141	253.832	277	192
OG0000104	TR43698|c0_g3_i2	DNA-binding BIN4	1894	gi|359490779|ref|XP_002269798.2|PREDICTED: uncharacterized protein LOC100252112 [Vitis vinifera] gi|302144012|emb|CBI23117.3| unnamed protein product [Vitis vinifera]	XP_002269798, CBI23117	3.13e-74	69.3141	254.218	277	192
OG0000104	TR43698|c0_g3_i3	DNA-binding BIN4	1546	gi|359490779|ref|XP_002269798.2|PREDICTED: uncharacterized protein LOC100252112 [Vitis vinifera] gi|302144012|emb|CBI23117.3| unnamed protein product [Vitis vinifera]	XP_002269798, CBI23117	2.13e-75	69.3141	253.832	277	192
OG0000104	TR43698|c0_g3_i4	DNA-binding BIN4	2092	gi|359490779|ref|XP_002269798.2|PREDICTED: uncharacterized protein LOC100252112 [Vitis vinifera] gi|302144012|emb|CBI23117.3| unnamed protein product [Vitis vinifera]	XP_002269798, CBI23117	2.68e-42	63.2287	166.777	223	141
OG0000104	TR43698|c0_g3_i5	DNA-binding BIN4	1676	gi|359490779|ref|XP_002269798.2|PREDICTED: uncharacterized protein LOC100252112 [Vitis vinifera] gi|302144012|emb|CBI23117.3| unnamed protein product [Vitis vinifera]	XP_002269798, CBI23117	1.06e-42	63.2287	166.777	223	141
OG0000105	TR38508|c1_g2_i10	Mitochondrial ribosomal L37	890	gi|255537007|ref|XP_002509570.1|conserved hypothetical protein [Ricinus communis] gi|223549469|gb|EEF50957.1| conserved hypothetical protein [Ricinus communis]	XP_002509570, EEF50957	1.06e-45	78.626	160.999	131	103
OG0000105	TR38508|c1_g2_i12	Mitochondrial ribosomal L37	757	gi|255537007|ref|XP_002509570.1|conserved hypothetical protein [Ricinus communis] gi|223549469|gb|EEF50957.1| conserved hypothetical protein [Ricinus communis]	XP_002509570, EEF50957	6.69e-46	78.626	160.229	131	103
OG0000105	TR38508|c1_g2_i14	Mitochondrial ribosomal L37	954	gi|255537007|ref|XP_002509570.1|conserved hypothetical protein [Ricinus communis] gi|223549469|gb|EEF50957.1| conserved hypothetical protein [Ricinus communis]	XP_002509570, EEF50957	4.12e-45	78.626	160.229	131	103
OG0000105	TR38508|c1_g2_i17	Mitochondrial ribosomal L37	751	gi|255537007|ref|XP_002509570.1|conserved hypothetical protein [Ricinus communis] gi|223549469|gb|EEF50957.1| conserved hypothetical protein [Ricinus communis]	XP_002509570, EEF50957	4.16e-47	77.8626	163.31	131	102
OG0000105	TR38508|c1_g2_i19	Mitochondrial ribosomal L37	952	gi|255537007|ref|XP_002509570.1|conserved hypothetical protein [Ricinus communis] gi|223549469|gb|EEF50957.1| conserved hypothetical protein [Ricinus communis]	XP_002509570, EEF50957	4.01e-45	78.626	160.229	131	103
OG0000105	TR38508|c1_g2_i1	Mitochondrial ribosomal L37	1002	gi|225452184|ref|XP_002265795.1|PREDICTED: 54S ribosomal protein L37, mitochondrial-like [Vitis vinifera]	XP_002265795	8.07e-47	81.8182	165.236	132	108
OG0000105	TR38508|c1_g2_i6	Mitochondrial ribosomal L37	571	gi|225452184|ref|XP_002265795.1|PREDICTED: 54S ribosomal protein L37, mitochondrial-like [Vitis vinifera]	XP_002265795	1.2e-46	83.3333	159.844	126	105
OG0000105	TR38508|c1_g2_i7	Mitochondrial ribosomal L37	840	gi|255537007|ref|XP_002509570.1|conserved hypothetical protein [Ricinus communis] gi|223549469|gb|EEF50957.1| conserved hypothetical protein [Ricinus communis]	XP_002509570, EEF50957	1.47e-45	78.626	160.229	131	103
OG0000106	TR37516|c2_g10_i2	kinase domain-containing	747	gi|238478527|ref|NP_001154349.1|protein kinase domain-containing protein [Arabidopsis thaliana] gi|259016409|sp|P0C5E2.2|Y1839_ARATH RecName: Full=Probable serine/threonine-protein kinase At1g18390; Flags: Precursor gi|332191589|gb|AEE29710.1| protein kinase domain-containing protein [Arabidopsis thaliana]	NP_001154349, P0C5E2, AEE29710	1.12e-14	40.9524	82.0333	210	86
OG0000106	TR37516|c2_g11_i7	kinase domain-containing	851	gi|242088729|ref|XP_002440197.1|hypothetical protein SORBIDRAFT_09g027610 [Sorghum bicolor] gi|241945482|gb|EES18627.1| hypothetical protein SORBIDRAFT_09g027610 [Sorghum bicolor]	XP_002440197, EES18627	1.89e-15	43.8017	85.1149	242	106
OG0000106	TR46629|c3_g4_i13	kinase domain-containing	869	gi|255567848|ref|XP_002524902.1|hypothetical protein RCOM_0725500 [Ricinus communis] gi|223535865|gb|EEF37526.1| hypothetical protein RCOM_0725500 [Ricinus communis]	XP_002524902, EEF37526	9.69e-10	43.1373	65.855	204	88
OG0000106	TR46629|c3_g4_i14	probable receptor kinase At1g67000-like	519	gi|255567848|ref|XP_002524902.1|hypothetical protein RCOM_0725500 [Ricinus communis] gi|223535865|gb|EEF37526.1| hypothetical protein RCOM_0725500 [Ricinus communis]	XP_002524902, EEF37526	4.03e-08	48.2955	58.9214	176	85
OG0000106	TR46629|c3_g4_i21	hypothetical protein RCOM_0725500	806	gi|255567848|ref|XP_002524902.1|hypothetical protein RCOM_0725500 [Ricinus communis] gi|223535865|gb|EEF37526.1| hypothetical protein RCOM_0725500 [Ricinus communis]	XP_002524902, EEF37526	9.46e-08	58.3333	60.077	84	49
OG0000106	TR46629|c3_g4_i25	kinase domain-containing	878	gi|255567848|ref|XP_002524902.1|hypothetical protein RCOM_0725500 [Ricinus communis] gi|223535865|gb|EEF37526.1| hypothetical protein RCOM_0725500 [Ricinus communis]	XP_002524902, EEF37526	6.13e-17	50.8929	86.2705	224	114
OG0000106	TR46629|c3_g4_i4	predicted protein	650	gi|326510835|dbj|BAJ91765.1|predicted protein [Hordeum vulgare subsp. vulgare]	BAJ91765	6.1e-09	46.3687	63.1586	179	83
OG0000106	TR46629|c3_g4_i9	hypothetical protein RCOM_0725500	587	gi|255567848|ref|XP_002524902.1|hypothetical protein RCOM_0725500 [Ricinus communis] gi|223535865|gb|EEF37526.1| hypothetical protein RCOM_0725500 [Ricinus communis]	XP_002524902, EEF37526	5.39e-07	58.3333	56.225	84	49
OG0000107	TR37175|c0_g3_i12	Prefoldin chaperone subunit family	629	gi|351722823|ref|NP_001237769.1|uncharacterized protein LOC100499907 [Glycine max] gi|255627579|gb|ACU14134.1| unknown [Glycine max]	NP_001237769, ACU14134	2.14e-75	91.6084	234.958	143	131
OG0000107	TR37175|c0_g3_i13	Prefoldin chaperone subunit family	711	gi|225435696|ref|XP_002285690.1|PREDICTED: protein UXT homolog [Vitis vinifera] gi|297746436|emb|CBI16492.3| unnamed protein product [Vitis vinifera]	XP_002285690, CBI16492	1.03e-73	90.9091	231.491	143	130
OG0000107	TR37175|c0_g3_i15	Prefoldin chaperone subunit family	838	gi|225435696|ref|XP_002285690.1|PREDICTED: protein UXT homolog [Vitis vinifera] gi|297746436|emb|CBI16492.3| unnamed protein product [Vitis vinifera]	XP_002285690, CBI16492	3.47e-73	90.9091	231.876	143	130
OG0000107	TR37175|c0_g3_i16	Prefoldin chaperone subunit family	765	gi|351722823|ref|NP_001237769.1|uncharacterized protein LOC100499907 [Glycine max] gi|255627579|gb|ACU14134.1| unknown [Glycine max]	NP_001237769, ACU14134	4.27e-68	90.2098	218.009	143	129
OG0000107	TR37175|c0_g3_i17	Prefoldin chaperone subunit family	695	gi|225435696|ref|XP_002285690.1|PREDICTED: protein UXT homolog [Vitis vinifera] gi|297746436|emb|CBI16492.3| unnamed protein product [Vitis vinifera]	XP_002285690, CBI16492	7.49e-75	92.3077	234.187	143	132
OG0000107	TR37175|c0_g3_i4	Prefoldin chaperone subunit family	645	gi|225435696|ref|XP_002285690.1|PREDICTED: protein UXT homolog [Vitis vinifera] gi|297746436|emb|CBI16492.3| unnamed protein product [Vitis vinifera]	XP_002285690, CBI16492	4.2e-75	92.3077	234.187	143	132
OG0000107	TR37175|c0_g3_i5	Prefoldin chaperone subunit family	790	gi|351722823|ref|NP_001237769.1|uncharacterized protein LOC100499907 [Glycine max] gi|255627579|gb|ACU14134.1| unknown [Glycine max]	NP_001237769, ACU14134	5.79e-68	90.2098	218.009	143	129
OG0000107	TR37175|c0_g3_i9	Prefoldin chaperone subunit family	654	gi|351722823|ref|NP_001237769.1|uncharacterized protein LOC100499907 [Glycine max] gi|255627579|gb|ACU14134.1| unknown [Glycine max]	NP_001237769, ACU14134	2.96e-75	91.6084	234.958	143	131
OG0000108	TR40182|c1_g1_i3	xenotropic and polytropic murine leukemia virus receptor	1811	gi|359473015|ref|XP_003631230.1|PREDICTED: phosphate transporter PHO1 homolog 1 isoform 2 [Vitis vinifera] gi|297737904|emb|CBI27105.3| unnamed protein product [Vitis vinifera]	XP_003631230, CBI27105	0	91.0017	943.725	589	536
OG0000108	TR47065|c0_g1_i2	phosphate transporter PHO1-like	1842	gi|296083688|emb|CBI23677.3|unnamed protein product [Vitis vinifera]	CBI23677	0	88.6051	853.588	509	451
OG0000108	TR47065|c0_g1_i3	phosphate transporter PHO1-like	967	gi|225433199|ref|XP_002285337.1|PREDICTED: phosphate transporter PHO1-like [Vitis vinifera]	XP_002285337	1.98e-168	89.6194	499.204	289	259
OG0000108	TR47065|c0_g1_i4	phosphate transporter PHO1-like	1958	gi|296083688|emb|CBI23677.3|unnamed protein product [Vitis vinifera]	CBI23677	0	89.5307	478.404	277	248
OG0000108	TR47065|c0_g1_i6	phosphate transporter PHO1-like	303	gi|225433199|ref|XP_002285337.1|PREDICTED: phosphate transporter PHO1-like [Vitis vinifera]	XP_002285337	6.08e-43	89.8876	157.918	89	80
OG0000108	TR47065|c0_g2_i1	phosphate transporter PHO1-like	2856	gi|255575849|ref|XP_002528822.1|xenotropic and polytropic murine leukemia virus receptor pho1, putative [Ricinus communis] gi|223531734|gb|EEF33556.1| xenotropic and polytropic murine leukemia virus receptor pho1, putative [Ricinus communis]	XP_002528822, EEF33556	0	81.9338	1070.07	786	644
OG0000108	TR47065|c0_g2_i2	phosphate transporter PHO1-like	2923	gi|255575849|ref|XP_002528822.1|xenotropic and polytropic murine leukemia virus receptor pho1, putative [Ricinus communis] gi|223531734|gb|EEF33556.1| xenotropic and polytropic murine leukemia virus receptor pho1, putative [Ricinus communis]	XP_002528822, EEF33556	0	88.4454	779.245	476	421
OG0000109	TR22555|c0_g1_i1	---NA---	658	No Blast Hit	0	0	0	0	0	0
OG0000109	TR29585|c0_g4_i1	F-box family	482	gi|224115288|ref|XP_002316992.1|predicted protein [Populus trichocarpa] gi|222860057|gb|EEE97604.1| predicted protein [Populus trichocarpa]	XP_002316992, EEE97604	3.1e-10	48.8636	66.2402	176	86
OG0000109	TR32269|c0_g1_i2	F-box family	264	gi|255554012|ref|XP_002518046.1|ubiquitin-protein ligase, putative [Ricinus communis] gi|223542642|gb|EEF44179.1| ubiquitin-protein ligase, putative [Ricinus communis]	XP_002518046, EEF44179	2.01e-06	67.3077	51.9878	52	35
OG0000109	TR37730|c1_g2_i16	predicted protein	331	gi|224054206|ref|XP_002298144.1|predicted protein [Populus trichocarpa] gi|222845402|gb|EEE82949.1| predicted protein [Populus trichocarpa]	XP_002298144, EEE82949	2.58e-07	68.5185	56.225	54	37
OG0000109	TR37730|c1_g2_i1	predicted protein	319	gi|224054206|ref|XP_002298144.1|predicted protein [Populus trichocarpa] gi|222845402|gb|EEE82949.1| predicted protein [Populus trichocarpa]	XP_002298144, EEE82949	2.26e-06	76.1905	53.1434	42	32
OG0000109	TR37730|c1_g3_i6	F-box family	496	gi|224054206|ref|XP_002298144.1|predicted protein [Populus trichocarpa] gi|222845402|gb|EEE82949.1| predicted protein [Populus trichocarpa]	XP_002298144, EEE82949	7.92e-11	51.4085	67.781	142	73
OG0000109	TR48246|c0_g2_i4	hypothetical protein OsI_22655	396	gi|218198025|gb|EEC80452.1|hypothetical protein OsI_22655 [Oryza sativa Indica Group]	EEC80452	1.94e-07	64.1509	54.299	53	34
OG0000109	TR5488|c0_g1_i1	hypothetical protein OsI_22655	231	gi|218198025|gb|EEC80452.1|hypothetical protein OsI_22655 [Oryza sativa Indica Group]	EEC80452	5.43e-10	75.5556	60.077	45	34
OG0000109	TR73455|c0_g1_i1	hypothetical protein OsI_18637	307	gi|218196178|gb|EEC78605.1|hypothetical protein OsI_18637 [Oryza sativa Indica Group]	EEC78605	2.66e-06	69.3878	50.447	49	34
OG0000110	TR11902|c0_g1_i1	hypothetical protein	629	gi|332322210|emb|CCA66235.1|hypothetical protein [Beta vulgaris subsp. vulgaris]	CCA66235	7.11e-26	52.1505	115.161	186	97
OG0000110	TR13690|c1_g1_i1	PREDICTED: uncharacterized protein LOC100266246	448	gi|359491569|ref|XP_002280533.2|PREDICTED: uncharacterized protein LOC100266246 [Vitis vinifera]	XP_002280533	2.15e-15	55.7823	82.4185	147	82
OG0000110	TR17070|c0_g1_i1	hypothetical protein	469	gi|332322180|emb|CCA66188.1|hypothetical protein [Beta vulgaris subsp. vulgaris]	CCA66188	1.25e-09	46.8085	65.0846	141	66
OG0000110	TR21302|c0_g1_i1	---NA---	454	No Blast Hit	0	0	0	0	0	0
OG0000110	TR49243|c0_g1_i1	hypothetical protein VITISV_004425	376	gi|147843845|emb|CAN79448.1|hypothetical protein VITISV_004425 [Vitis vinifera]	CAN79448	1.25e-16	56.5574	83.1889	122	69
OG0000110	TR51851|c0_g1_i1	hypothetical protein VITISV_042752	298	gi|147809604|emb|CAN66639.1|hypothetical protein VITISV_042752 [Vitis vinifera]	CAN66639	1.32e-10	55.102	63.5438	98	54
OG0000110	TR54507|c0_g1_i1	retrotransposon unclassified	361	gi|332322082|emb|CCA65974.1|hypothetical protein [Beta vulgaris subsp. vulgaris]	CCA65974	1.58e-11	57.2581	69.707	124	71
OG0000110	TR55607|c0_g1_i1	retrotransposon unclassified	406	gi|147854142|emb|CAN79574.1|hypothetical protein VITISV_017342 [Vitis vinifera]	CAN79574	1.37e-15	55.5556	82.4185	135	75
OG0000110	TR7307|c0_g1_i1	hypothetical protein VITISV_043666	379	gi|147859354|emb|CAN83946.1|hypothetical protein VITISV_043666 [Vitis vinifera]	CAN83946	9.7e-11	55.2381	67.781	105	58
OG0000111	TR12567|c0_g1_i1	Receptor kinase	334	gi|297745128|emb|CBI38967.3|unnamed protein product [Vitis vinifera]	CBI38967	2.74e-10	71.0145	65.855	69	49
OG0000111	TR36700|c1_g1_i2	probable LRR receptor-like serine threonine- kinase At1g74360-like	370	gi|356513513|ref|XP_003525458.1|PREDICTED: probable LRR receptor-like serine/threonine-protein kinase At1g74360-like [Glycine max]	XP_003525458	6.96e-06	58.6207	52.7582	116	68
OG0000111	TR36700|c1_g1_i3	LRR receptor-like serine threonine- kinase RCH1-like	475	gi|297745128|emb|CBI38967.3|unnamed protein product [Vitis vinifera]	CBI38967	1.65e-13	57.5949	76.6406	158	91
OG0000111	TR36700|c1_g1_i8	leucine-rich repeat kinase family	355	gi|297745128|emb|CBI38967.3|unnamed protein product [Vitis vinifera]	CBI38967	2.74e-18	62.6087	89.3521	115	72
OG0000111	TR36700|c1_g2_i1	receptor like 9	286	gi|334183409|ref|NP_176115.2|receptor like protein 9 [Arabidopsis thaliana] gi|332195389|gb|AEE33510.1| receptor like protein 9 [Arabidopsis thaliana]	NP_176115, AEE33510	2.03e-11	71.6418	68.5514	67	48
OG0000111	TR47704|c0_g8_i2	LRR receptor-like serine threonine- kinase GSO1-like	681	gi|297745031|emb|CBI38623.3|unnamed protein product [Vitis vinifera]	CBI38623	2.86e-20	58.3732	98.5969	209	122
OG0000111	TR47704|c0_g8_i3	LRR receptor-like serine threonine- kinase GSO1-like	645	gi|297745031|emb|CBI38623.3|unnamed protein product [Vitis vinifera]	CBI38623	1.45e-39	60.4762	154.066	210	127
OG0000111	TR849|c0_g1_i1	LRR receptor-like serine threonine- kinase GSO1-like	294	gi|359476165|ref|XP_002283141.2|PREDICTED: LRR receptor-like serine/threonine-protein kinase GSO1-like [Vitis vinifera]	XP_002283141	8.46e-07	60.3448	55.0694	58	35
OG0000111	TR8766|c0_g1_i1	LRR receptor-like serine threonine- kinase GSO1-like	442	gi|296082109|emb|CBI21114.3|unnamed protein product [Vitis vinifera]	CBI21114	1.65e-14	60.2041	78.9518	98	59
OG0000112	TR15826|c1_g1_i1	bidirectional sugar transporter N3-like	468	gi|322967576|sp|A2X5B4.1|SWT15_ORYSIRecName: Full=Bidirectional sugar transporter SWEET15; Short=OsSWEET15 gi|125539629|gb|EAY86024.1| hypothetical protein OsI_07385 [Oryza sativa Indica Group]	A2X5B4, EAY86024	5.08e-61	83.7662	201.445	154	129
OG0000112	TR24059|c0_g1_i1	bidirectional sugar transporter N3-like	941	gi|212722954|ref|NP_001131289.1|uncharacterized protein LOC100192602 [Zea mays] gi|194691092|gb|ACF79630.1| unknown [Zea mays] gi|195620124|gb|ACG31892.1| mtN3-like protein [Zea mays] gi|413920914|gb|AFW60846.1| mtN3-like protein [Zea mays]	NP_001131289, ACF79630, ACG31892, AFW60846	2.68e-86	75	271.937	260	195
OG0000112	TR36419|c0_g1_i1	SWT15_ORYSI ame: Full=Bidirectional sugar transporter SWEET15 Short= 15	1226	gi|322967576|sp|A2X5B4.1|SWT15_ORYSIRecName: Full=Bidirectional sugar transporter SWEET15; Short=OsSWEET15 gi|125539629|gb|EAY86024.1| hypothetical protein OsI_07385 [Oryza sativa Indica Group]	A2X5B4, EAY86024	1.21e-98	82.1101	308.145	218	179
OG0000112	TR36419|c0_g1_i2	SWT15_ORYSJ ame: Full=Bidirectional sugar transporter SWEET15 Short= 15	1318	gi|115446329|ref|NP_001046944.1|Os02g0513100 [Oryza sativa Japonica Group] gi|75125443|sp|Q6K602.1|SWT15_ORYSJ RecName: Full=Bidirectional sugar transporter SWEET15; Short=OsSWEET15 gi|48716574|dbj|BAD23245.1| putative nodulin 3 [Oryza sativa Japonica Group] gi|113536475|dbj|BAF08858.1| Os02g0513100 [Oryza sativa Japonica Group] gi|215737055|dbj|BAG95984.1| unnamed protein product [Oryza sativa J…	NP_001046944, Q6K602, BAD23245, BAF08858, BAG95984, EEE57067	1.34e-87	84.5361	280.796	194	164
OG0000112	TR39931|c0_g2_i1	bidirectional sugar transporter SWEET14-like	1160	gi|322967576|sp|A2X5B4.1|SWT15_ORYSIRecName: Full=Bidirectional sugar transporter SWEET15; Short=OsSWEET15 gi|125539629|gb|EAY86024.1| hypothetical protein OsI_07385 [Oryza sativa Indica Group]	A2X5B4, EAY86024	6.14e-80	76.8519	259.225	216	166
OG0000112	TR39931|c0_g2_i3	nodulin 3	540	gi|322967576|sp|A2X5B4.1|SWT15_ORYSIRecName: Full=Bidirectional sugar transporter SWEET15; Short=OsSWEET15 gi|125539629|gb|EAY86024.1| hypothetical protein OsI_07385 [Oryza sativa Indica Group]	A2X5B4, EAY86024	7.34e-48	72.956	168.318	159	116
OG0000112	TR41079|c0_g1_i1	bidirectional sugar transporter SWEET14-like	1313	gi|225436789|ref|XP_002270131.1|PREDICTED: bidirectional sugar transporter SWEET14 [Vitis vinifera]	XP_002270131	2.91e-95	75.4941	298.901	253	191
OG0000112	TR41079|c0_g1_i2	mtN3	394	gi|212722954|ref|NP_001131289.1|uncharacterized protein LOC100192602 [Zea mays] gi|194691092|gb|ACF79630.1| unknown [Zea mays] gi|195620124|gb|ACG31892.1| mtN3-like protein [Zea mays] gi|413920914|gb|AFW60846.1| mtN3-like protein [Zea mays]	NP_001131289, ACF79630, ACG31892, AFW60846	1.13e-46	83.6207	162.54	116	97
OG0000113	TR15893|c0_g2_i1	---NA---	298	No Blast Hit	0	0	0	0	0	0
OG0000113	TR3589|c0_g2_i1	---NA---	398	No Blast Hit	0	0	0	0	0	0
OG0000113	TR45442|c0_g1_i14	---NA---	1347	No Blast Hit	0	0	0	0	0	0
OG0000113	TR45442|c0_g1_i15	hypothetical protein VITISV_003315	1464	gi|147861987|emb|CAN78763.1|hypothetical protein VITISV_003315 [Vitis vinifera]	CAN78763	1.98e-06	65.2778	59.6918	72	47
OG0000113	TR45442|c0_g1_i1	---NA---	1480	No Blast Hit	0	0	0	0	0	0
OG0000113	TR45442|c0_g1_i2	hypothetical protein VITISV_003315	1537	gi|147861987|emb|CAN78763.1|hypothetical protein VITISV_003315 [Vitis vinifera]	CAN78763	2.17e-06	65.2778	59.6918	72	47
OG0000113	TR45442|c0_g1_i4	hypothetical protein VITISV_003315	1610	gi|147861987|emb|CAN78763.1|hypothetical protein VITISV_003315 [Vitis vinifera]	CAN78763	2.36e-06	65.2778	59.6918	72	47
OG0000113	TR45442|c0_g1_i6	---NA---	1420	No Blast Hit	0	0	0	0	0	0
OG0000113	TR48376|c3_g5_i2	---NA---	486	No Blast Hit	0	0	0	0	0	0
OG0000114	TR33371|c0_g1_i1	esterase lipase superfamily	543	gi|359481589|ref|XP_002282804.2|PREDICTED: uncharacterized protein LOC100263058 [Vitis vinifera] gi|297740104|emb|CBI30286.3| unnamed protein product [Vitis vinifera]	XP_002282804, CBI30286	1e-88	77.7778	275.404	180	140
OG0000114	TR33371|c0_g1_i2	alpha beta fold family	1013	gi|255575665|ref|XP_002528732.1|catalytic, putative [Ricinus communis] gi|223531826|gb|EEF33644.1| catalytic, putative [Ricinus communis]	XP_002528732, EEF33644	6e-135	82.1012	400.208	257	211
OG0000114	TR34714|c0_g1_i1	esterase lipase superfamily	920	gi|225464148|ref|XP_002266006.1|PREDICTED: uncharacterized protein LOC100256822 isoform 1 [Vitis vinifera] gi|296087979|emb|CBI35262.3| unnamed protein product [Vitis vinifera]	XP_002266006, CBI35262	6.2e-81	76.8817	260.766	186	143
OG0000114	TR36387|c0_g2_i2	alpha beta fold family	838	gi|356548423|ref|XP_003542601.1|PREDICTED: uncharacterized protein LOC100500491 [Glycine max]	XP_003542601	2.11e-111	81.1966	337.806	234	190
OG0000114	TR36387|c0_g2_i3	alpha beta fold family	794	gi|356548423|ref|XP_003542601.1|PREDICTED: uncharacterized protein LOC100500491 [Glycine max]	XP_003542601	1.81e-99	79.7235	306.605	217	173
OG0000114	TR38042|c1_g3_i4	alpha beta-hydrolase domain-containing	717	gi|359481589|ref|XP_002282804.2|PREDICTED: uncharacterized protein LOC100263058 [Vitis vinifera] gi|297740104|emb|CBI30286.3| unnamed protein product [Vitis vinifera]	XP_002282804, CBI30286	3.46e-87	73.8095	274.248	210	155
OG0000114	TR42067|c1_g2_i2	alpha beta fold family	644	gi|359481589|ref|XP_002282804.2|PREDICTED: uncharacterized protein LOC100263058 [Vitis vinifera] gi|297740104|emb|CBI30286.3| unnamed protein product [Vitis vinifera]	XP_002282804, CBI30286	4.14e-106	78.0374	321.627	214	167
OG0000114	TR42067|c1_g2_i3	alpha beta fold family	609	gi|255575665|ref|XP_002528732.1|catalytic, putative [Ricinus communis] gi|223531826|gb|EEF33644.1| catalytic, putative [Ricinus communis]	XP_002528732, EEF33644	5.94e-92	75.4902	284.648	204	154
OG0000114	TR47695|c2_g3_i3	alpha beta fold family	621	gi|255575665|ref|XP_002528732.1|catalytic, putative [Ricinus communis] gi|223531826|gb|EEF33644.1| catalytic, putative [Ricinus communis]	XP_002528732, EEF33644	6.43e-107	81.6425	323.168	207	169
OG0000114	TR47695|c2_g3_i4	alpha beta fold family	724	gi|255575665|ref|XP_002528732.1|catalytic, putative [Ricinus communis] gi|223531826|gb|EEF33644.1| catalytic, putative [Ricinus communis]	XP_002528732, EEF33644	1.18e-127	82.1577	377.481	241	198
OG0000115	TR46715|c0_g3_i10	cationic amino acid transporter	1607	gi|225439247|ref|XP_002271330.1|PREDICTED: high affinity cationic amino acid transporter 1 [Vitis vinifera]	XP_002271330	0	89.4089	663.685	406	363
OG0000115	TR46715|c0_g3_i2	cationic amino acid transporter	2024	gi|224144852|ref|XP_002325438.1|cationic amino acid transporter [Populus trichocarpa] gi|222862313|gb|EEE99819.1| cationic amino acid transporter [Populus trichocarpa]	XP_002325438, EEE99819	0	85.389	781.171	527	450
OG0000115	TR46715|c0_g3_i6	cationic amino acid transporter	2300	gi|224144852|ref|XP_002325438.1|cationic amino acid transporter [Populus trichocarpa] gi|222862313|gb|EEE99819.1| cationic amino acid transporter [Populus trichocarpa]	XP_002325438, EEE99819	0	85.283	781.941	530	452
OG0000115	TR46715|c0_g3_i9	cationic amino acid transporter	2320	gi|224144852|ref|XP_002325438.1|cationic amino acid transporter [Populus trichocarpa] gi|222862313|gb|EEE99819.1| cationic amino acid transporter [Populus trichocarpa]	XP_002325438, EEE99819	0	85.8034	937.176	641	550
OG0000115	TR47442|c0_g2_i1	cationic amino acid transporter	2264	gi|224144852|ref|XP_002325438.1|cationic amino acid transporter [Populus trichocarpa] gi|222862313|gb|EEE99819.1| cationic amino acid transporter [Populus trichocarpa]	XP_002325438, EEE99819	0	81.9489	852.432	626	513
OG0000116	TR37872|c0_g1_i2	probable carboxylesterase 8-like	798	gi|359489388|ref|XP_002272186.2|PREDICTED: probable carboxylesterase 8-like [Vitis vinifera] gi|147861504|emb|CAN81468.1| hypothetical protein VITISV_001979 [Vitis vinifera]	XP_002272186, CAN81468	3.19e-54	63.9024	188.348	205	131
OG0000116	TR47204|c2_g1_i1	probable carboxylesterase 8-like	601	gi|359489386|ref|XP_002277011.2|PREDICTED: probable carboxylesterase 8-like [Vitis vinifera]	XP_002277011	1.39e-49	66.1538	174.096	195	129
OG0000117	TR40495|c1_g1_i2	kDa class II heat shock -like	600	gi|255550111|ref|XP_002516106.1|heat-shock protein, putative [Ricinus communis] gi|223544592|gb|EEF46108.1| heat-shock protein, putative [Ricinus communis]	XP_002516106, EEF46108	5.05e-74	90.5063	231.106	158	143
OG0000117	TR40495|c1_g1_i5	kDa class II heat shock -like	563	gi|259123935|gb|ACV93250.1|CII small heat shock protein 1 [Prunus salicina]	ACV93250	2.6e-58	92.3077	190.66	156	144
OG0000117	TR40495|c2_g1_i3	kDa class II heat shock -like	672	gi|147820772|emb|CAN67480.1|hypothetical protein VITISV_004918 [Vitis vinifera]	CAN67480	1.56e-62	90.3846	202.986	156	141
OG0000117	TR40495|c2_g1_i7	kDa class II heat shock	385	gi|147820772|emb|CAN67480.1|hypothetical protein VITISV_004918 [Vitis vinifera]	CAN67480	1.27e-46	91.1504	158.303	113	103
OG0000118	TR28252|c1_g1_i2	Desacetoxyvindoline 4-	1006	gi|225433023|ref|XP_002284638.1|PREDICTED: 1-aminocyclopropane-1-carboxylate oxidase homolog 1 [Vitis vinifera]	XP_002284638	1.72e-111	75.8242	339.732	273	207
OG0000118	TR33448|c0_g1_i1	1-aminocyclopropane-1-carboxylate oxidase homolog 1	1473	gi|225433023|ref|XP_002284638.1|PREDICTED: 1-aminocyclopropane-1-carboxylate oxidase homolog 1 [Vitis vinifera]	XP_002284638	4.28e-114	72.7273	337.806	275	200
OG0000118	TR33448|c0_g1_i3	1-aminocyclopropane-1-carboxylate oxidase homolog 1	1378	gi|225433023|ref|XP_002284638.1|PREDICTED: 1-aminocyclopropane-1-carboxylate oxidase homolog 1 [Vitis vinifera]	XP_002284638	1.93e-146	73.9496	433.721	357	264
OG0000119	TR15761|c1_g2_i1	---NA---	332	No Blast Hit	0	0	0	0	0	0
OG0000119	TR28650|c0_g1_i1	Ascorbate peroxidase	417	gi|369794284|gb|AEX20397.1|putative thylakoidal ascorbate peroxidase [Coffea arabica x Coffea canephora]	AEX20397	2.79e-88	97.1223	268.855	139	135
OG0000119	TR28650|c0_g1_i2	Ascorbate peroxidase	300	gi|388493094|gb|AFK34613.1|unknown [Medicago truncatula]	AFK34613	1.43e-46	97.5904	159.073	83	81
OG0000119	TR28650|c0_g1_i3	Ascorbate peroxidase	431	gi|222616730|gb|EEE52862.1|hypothetical protein OsJ_35415 [Oryza sativa Japonica Group]	EEE52862	5.98e-27	57.0552	111.309	163	93
OG0000120	TR24543|c0_g1_i1	methionine synthase	665	gi|357119807|ref|XP_003561625.1|PREDICTED: 5-methyltetrahydropteroyltriglutamate--homocysteine methyltransferase-like [Brachypodium distachyon]	XP_003561625	9.12e-142	97.2477	425.631	218	212
OG0000120	TR35259|c0_g1_i1	vitamin-b12 independent methionine 5-methyltetrahydropteroyltriglutamate-homocysteine	2701	gi|347361140|gb|AEO86798.1|methionine synthase [Camellia sinensis]	AEO86798	0	96.0784	1427.15	765	735
OG0000120	TR37944|c0_g1_i1	vitamin-b12 independent methionine 5-methyltetrahydropteroyltriglutamate-homocysteine	1191	gi|296084004|emb|CBI24392.3|unnamed protein product [Vitis vinifera]	CBI24392	2.68e-179	87.963	531.176	324	285
OG0000120	TR37944|c1_g1_i1	vitamin-b12 independent methionine 5-methyltetrahydropteroyltriglutamate-homocysteine	1506	gi|296085909|emb|CBI31233.3|unnamed protein product [Vitis vinifera]	CBI31233	0	92.3246	844.729	456	421
OG0000120	TR40040|c1_g1_i2	AT5g17920 MPI7_60	2694	gi|347361140|gb|AEO86798.1|methionine synthase [Camellia sinensis]	AEO86798	0	94.7712	1398.26	765	725
OG0000121	TR34481|c0_g1_i1	L-ascorbate oxidase homolog	1802	gi|224073106|ref|XP_002303974.1|predicted protein [Populus trichocarpa] gi|222841406|gb|EEE78953.1| predicted protein [Populus trichocarpa]	XP_002303974, EEE78953	0	86.6171	836.639	538	466
OG0000121	TR35408|c0_g1_i1	L-ascorbate oxidase	1853	gi|359497511|ref|XP_003635547.1|PREDICTED: L-ascorbate oxidase homolog [Vitis vinifera] gi|359497650|ref|XP_003635599.1| PREDICTED: L-ascorbate oxidase homolog [Vitis vinifera] gi|296081435|emb|CBI18839.3| unnamed protein product [Vitis vinifera] gi|296090708|emb|CBI41110.3| unnamed protein product [Vitis vinifera]	XP_003635547, XP_003635599, CBI18839, CBI41110	0	85.8456	827.395	544	467
OG0000121	TR44561|c0_g1_i1	monocopper oxidase SKU5	1658	gi|225426946|ref|XP_002266352.1|PREDICTED: monocopper oxidase-like protein SKU5 [Vitis vinifera] gi|297741153|emb|CBI31884.3| unnamed protein product [Vitis vinifera]	XP_002266352, CBI31884	0	88.2474	767.303	485	428
OG0000121	TR44561|c0_g1_i2	monocopper oxidase SKU5	1658	gi|225426946|ref|XP_002266352.1|PREDICTED: monocopper oxidase-like protein SKU5 [Vitis vinifera] gi|297741153|emb|CBI31884.3| unnamed protein product [Vitis vinifera]	XP_002266352, CBI31884	0	88.4536	763.066	485	429
OG0000121	TR44989|c0_g1_i1	Monocopper oxidase SKU5	2294	gi|359494755|ref|XP_002269725.2|PREDICTED: monocopper oxidase-like protein SKU5-like [Vitis vinifera] gi|297742831|emb|CBI35585.3| unnamed protein product [Vitis vinifera]	XP_002269725, CBI35585	0	93.211	917.916	545	508
OG0000121	TR45238|c0_g1_i1	L-ascorbate oxidase homolog	1782	gi|225428247|ref|XP_002282214.1|PREDICTED: L-ascorbate oxidase homolog [Vitis vinifera] gi|297744502|emb|CBI37764.3| unnamed protein product [Vitis vinifera]	XP_002282214, CBI37764	0	83.7121	748.043	528	442
OG0000122	TR37524|c1_g1_i1	F-box	1711	gi|148923046|gb|ABR18787.1|class S F-box protein [Nicotiana alata]	ABR18787	5.9e-26	46.6993	118.242	409	191
OG0000122	TR37524|c1_g2_i2	S-locus F-box	1540	gi|148923044|gb|ABR18786.1|class S F-box protein [Nicotiana alata]	ABR18786	1.17e-31	47.4619	134.035	394	187
OG0000122	TR45565|c0_g2_i1	class S F-box	3012	gi|148923044|gb|ABR18786.1|class S F-box protein [Nicotiana alata]	ABR18786	1.59e-34	48.6683	146.747	413	201
OG0000122	TR47936|c1_g1_i11	class S F-box	1735	gi|255569742|ref|XP_002525835.1|conserved hypothetical protein [Ricinus communis] gi|223534840|gb|EEF36529.1| conserved hypothetical protein [Ricinus communis]	XP_002525835, EEF36529	1.56e-28	45.0633	125.561	395	178
OG0000123	TR15191|c0_g1_i1	hypothetical protein BMULJ_05093	332	gi|189353844|ref|YP_001949471.1|hypothetical protein BMULJ_05093 [Burkholderia multivorans ATCC 17616] gi|189337866|dbj|BAG46935.1| hypothetical protein BMULJ_05093 [Burkholderia multivorans ATCC 17616]	YP_001949471, BAG46935	5.24e-30	84.2857	113.62	70	59
OG0000124	TR35514|c0_g1_i1	serine threonine kinase	960	gi|224124956|ref|XP_002329855.1|predicted protein [Populus trichocarpa] gi|118482020|gb|ABK92941.1| unknown [Populus trichocarpa] gi|118487842|gb|ABK95744.1| unknown [Populus trichocarpa] gi|222871092|gb|EEF08223.1| predicted protein [Populus trichocarpa]	XP_002329855, ABK92941, ABK95744, EEF08223	1.25e-88	93.1973	272.707	147	137
OG0000124	TR38783|c0_g1_i1	EF hand family	812	gi|359474317|ref|XP_003631432.1|PREDICTED: probable calcium-binding protein CML13 [Vitis vinifera] gi|28629126|gb|AAO49473.1| putative serine/threonine kinase [Vitis vinifera] gi|296082851|emb|CBI22152.3| unnamed protein product [Vitis vinifera]	XP_003631432, AAO49473, CBI22152	1.75e-81	92.517	252.677	147	136
OG0000124	TR38783|c0_g1_i4	calmodulin	761	gi|359474317|ref|XP_003631432.1|PREDICTED: probable calcium-binding protein CML13 [Vitis vinifera] gi|28629126|gb|AAO49473.1| putative serine/threonine kinase [Vitis vinifera] gi|296082851|emb|CBI22152.3| unnamed protein product [Vitis vinifera]	XP_003631432, AAO49473, CBI22152	1.97e-82	91.8367	254.603	147	135
OG0000124	TR38783|c0_g1_i5	EF hand family	735	gi|359474317|ref|XP_003631432.1|PREDICTED: probable calcium-binding protein CML13 [Vitis vinifera] gi|28629126|gb|AAO49473.1| putative serine/threonine kinase [Vitis vinifera] gi|296082851|emb|CBI22152.3| unnamed protein product [Vitis vinifera]	XP_003631432, AAO49473, CBI22152	6.98e-82	92.517	252.677	147	136
OG0000124	TR38783|c0_g1_i6	calmodulin	838	gi|359474317|ref|XP_003631432.1|PREDICTED: probable calcium-binding protein CML13 [Vitis vinifera] gi|28629126|gb|AAO49473.1| putative serine/threonine kinase [Vitis vinifera] gi|296082851|emb|CBI22152.3| unnamed protein product [Vitis vinifera]	XP_003631432, AAO49473, CBI22152	4.91e-82	91.8367	254.603	147	135
OG0000124	TR38783|c0_g1_i8	EF hand family	753	gi|359474317|ref|XP_003631432.1|PREDICTED: probable calcium-binding protein CML13 [Vitis vinifera] gi|28629126|gb|AAO49473.1| putative serine/threonine kinase [Vitis vinifera] gi|296082851|emb|CBI22152.3| unnamed protein product [Vitis vinifera]	XP_003631432, AAO49473, CBI22152	8.65e-82	92.517	252.677	147	136
OG0000125	TR33148|c0_g1_i1	filament-like plant 6	753	gi|302142632|emb|CBI19835.3|unnamed protein product [Vitis vinifera]	CBI19835	1.6e-106	83.4025	340.887	241	201
OG0000125	TR37056|c0_g1_i1	filament-like plant 4-like	1537	gi|147790037|emb|CAN60525.1|hypothetical protein VITISV_000522 [Vitis vinifera]	CAN60525	3.24e-138	67.6357	437.187	516	349
OG0000125	TR47328|c2_g1_i10	filament-like plant 4	3996	gi|147790037|emb|CAN60525.1|hypothetical protein VITISV_000522 [Vitis vinifera]	CAN60525	0	72.7108	1110.52	1103	802
OG0000125	TR47328|c2_g1_i1	filament-like plant 4	1244	gi|302142632|emb|CBI19835.3|unnamed protein product [Vitis vinifera]	CBI19835	2.88e-167	85.1955	506.523	358	305
OG0000125	TR47328|c2_g1_i6	filament-like plant 4	4026	gi|147790037|emb|CAN60525.1|hypothetical protein VITISV_000522 [Vitis vinifera]	CAN60525	0	72.3732	1118.99	1104	799
OG0000126	TR43344|c0_g3_i1	Transmembrane and coiled-coil domain-containing	2368	gi|225431211|ref|XP_002272351.1|PREDICTED: transmembrane and coiled-coil domain-containing protein 4 [Vitis vinifera] gi|297735050|emb|CBI17412.3| unnamed protein product [Vitis vinifera]	XP_002272351, CBI17412	0	78.4848	683.715	660	518
OG0000126	TR45428|c0_g1_i10	Transmembrane and coiled-coil domain-containing	1000	gi|225431211|ref|XP_002272351.1|PREDICTED: transmembrane and coiled-coil domain-containing protein 4 [Vitis vinifera] gi|297735050|emb|CBI17412.3| unnamed protein product [Vitis vinifera]	XP_002272351, CBI17412	1.48e-67	69.4215	234.187	242	168
OG0000126	TR45428|c0_g1_i3	Transmembrane and coiled-coil domain-containing	1601	gi|225431211|ref|XP_002272351.1|PREDICTED: transmembrane and coiled-coil domain-containing protein 4 [Vitis vinifera] gi|297735050|emb|CBI17412.3| unnamed protein product [Vitis vinifera]	XP_002272351, CBI17412	7.31e-82	73.4104	278.87	346	254
OG0000126	TR45428|c0_g1_i4	uncharacterized membrane -like	2508	gi|225431211|ref|XP_002272351.1|PREDICTED: transmembrane and coiled-coil domain-containing protein 4 [Vitis vinifera] gi|297735050|emb|CBI17412.3| unnamed protein product [Vitis vinifera]	XP_002272351, CBI17412	0	80.8801	705.286	659	533
OG0000127	TR10178|c0_g1_i1	copia-type poly	518	gi|4753889|emb|CAB42059.1|Tpv2-1c [Phaseolus vulgaris]	CAB42059	5.72e-72	80.7692	232.261	156	126
OG0000127	TR10316|c0_g1_i1	copia-type poly	307	gi|4753889|emb|CAB42059.1|Tpv2-1c [Phaseolus vulgaris]	CAB42059	2.91e-35	78.5714	133.265	98	77
OG0000127	TR20757|c0_g2_i1	lectin receptor kinase	357	gi|4753889|emb|CAB42059.1|Tpv2-1c [Phaseolus vulgaris]	CAB42059	6.12e-31	76.2887	122.094	97	74
OG0000127	TR29482|c1_g2_i2	copia-type poly	320	gi|4753889|emb|CAB42059.1|Tpv2-1c [Phaseolus vulgaris]	CAB42059	2.82e-37	77.8846	138.658	104	81
OG0000127	TR38164|c2_g7_i1	copia-type poly	367	gi|4753889|emb|CAB42059.1|Tpv2-1c [Phaseolus vulgaris]	CAB42059	1.13e-46	75.4098	164.466	122	92
OG0000128	TR41482|c1_g1_i1	oligopeptide transporter OPT family	2594	gi|359496107|ref|XP_002273768.2|PREDICTED: oligopeptide transporter 3-like [Vitis vinifera]	XP_002273768	0	95.0912	1326.23	713	678
OG0000128	TR44730|c0_g3_i1	oligopeptide transporter 7-like	2484	gi|218197477|gb|EEC79904.1|hypothetical protein OsI_21444 [Oryza sativa Indica Group] gi|222634875|gb|EEE65007.1| hypothetical protein OsJ_19952 [Oryza sativa Japonica Group]	EEC79904, EEE65007	0	90.436	1194.1	711	643
OG0000128	TR44993|c1_g2_i2	oligopeptide transporter OPT family	2661	gi|255555713|ref|XP_002518892.1|Oligopeptide transporter, putative [Ricinus communis] gi|223541879|gb|EEF43425.1| Oligopeptide transporter, putative [Ricinus communis]	XP_002518892, EEF43425	0	81.9444	1057.74	720	590
OG0000128	TR45054|c0_g1_i1	oligopeptide transporter OPT family	1345	gi|296088079|emb|CBI35438.3|unnamed protein product [Vitis vinifera]	CBI35438	0	89.4855	696.427	447	400
OG0000128	TR45054|c0_g2_i3	oligopeptide transporter OPT family	2578	gi|225429224|ref|XP_002263530.1|PREDICTED: oligopeptide transporter 4 isoform 1 [Vitis vinifera]	XP_002263530	0	90.5277	1182.16	739	669
OG0000128	TR47515|c0_g1_i2	oligopeptide transporter 7-like	2535	gi|297735002|emb|CBI17364.3|unnamed protein product [Vitis vinifera]	CBI17364	0	88.7399	1253.43	746	662
OG0000129	TR13676|c0_g1_i1	---NA---	417	No Blast Hit	0	0	0	0	0	0
OG0000129	TR13676|c0_g2_i1	---NA---	587	No Blast Hit	0	0	0	0	0	0
OG0000129	TR32227|c0_g2_i1	---NA---	544	No Blast Hit	0	0	0	0	0	0
OG0000129	TR32227|c0_g2_i2	---NA---	600	No Blast Hit	0	0	0	0	0	0
OG0000130	TR45252|c0_g1_i10	Transcription factor bZIP63	1893	gi|225448176|ref|XP_002266061.1|PREDICTED: uncharacterized membrane protein At4g06598 [Vitis vinifera] gi|147788552|emb|CAN61016.1| hypothetical protein VITISV_021778 [Vitis vinifera] gi|297739555|emb|CBI29737.3| unnamed protein product [Vitis vinifera]	XP_002266061, CAN61016, CBI29737	1.69e-113	76.0526	355.91	380	289
OG0000130	TR45252|c0_g1_i11	Transcription factor bZIP63	1952	gi|225448176|ref|XP_002266061.1|PREDICTED: uncharacterized membrane protein At4g06598 [Vitis vinifera] gi|147788552|emb|CAN61016.1| hypothetical protein VITISV_021778 [Vitis vinifera] gi|297739555|emb|CBI29737.3| unnamed protein product [Vitis vinifera]	XP_002266061, CAN61016, CBI29737	7.95e-114	76.5789	357.451	380	291
OG0000130	TR45252|c0_g1_i13	Transcription factor bZIP63	1913	gi|225448176|ref|XP_002266061.1|PREDICTED: uncharacterized membrane protein At4g06598 [Vitis vinifera] gi|147788552|emb|CAN61016.1| hypothetical protein VITISV_021778 [Vitis vinifera] gi|297739555|emb|CBI29737.3| unnamed protein product [Vitis vinifera]	XP_002266061, CAN61016, CBI29737	1.2e-112	76.0526	353.984	380	289
OG0000130	TR45252|c0_g1_i3	Transcription factor bZIP63	1934	gi|225448176|ref|XP_002266061.1|PREDICTED: uncharacterized membrane protein At4g06598 [Vitis vinifera] gi|147788552|emb|CAN61016.1| hypothetical protein VITISV_021778 [Vitis vinifera] gi|297739555|emb|CBI29737.3| unnamed protein product [Vitis vinifera]	XP_002266061, CAN61016, CBI29737	2.51e-113	76.0526	355.91	380	289
OG0000130	TR45252|c0_g1_i5	Transcription factor bZIP63	1973	gi|225448176|ref|XP_002266061.1|PREDICTED: uncharacterized membrane protein At4g06598 [Vitis vinifera] gi|147788552|emb|CAN61016.1| hypothetical protein VITISV_021778 [Vitis vinifera] gi|297739555|emb|CBI29737.3| unnamed protein product [Vitis vinifera]	XP_002266061, CAN61016, CBI29737	9.66e-114	76.5789	357.451	380	291
OG0000130	TR45252|c0_g1_i7	Transcription factor bZIP63	1616	gi|225448176|ref|XP_002266061.1|PREDICTED: uncharacterized membrane protein At4g06598 [Vitis vinifera] gi|147788552|emb|CAN61016.1| hypothetical protein VITISV_021778 [Vitis vinifera] gi|297739555|emb|CBI29737.3| unnamed protein product [Vitis vinifera]	XP_002266061, CAN61016, CBI29737	6.52e-114	76.0526	353.984	380	289
OG0000130	TR45252|c0_g1_i9	Transcription factor bZIP63	1891	gi|225448176|ref|XP_002266061.1|PREDICTED: uncharacterized membrane protein At4g06598 [Vitis vinifera] gi|147788552|emb|CAN61016.1| hypothetical protein VITISV_021778 [Vitis vinifera] gi|297739555|emb|CBI29737.3| unnamed protein product [Vitis vinifera]	XP_002266061, CAN61016, CBI29737	4.53e-114	76.5789	357.451	380	291
OG0000131	TR42006|c0_g1_i1	2-aminoethanethiol dioxygenase	1770	gi|225443784|ref|XP_002272019.1|PREDICTED: 2-aminoethanethiol dioxygenase [Vitis vinifera] gi|297740513|emb|CBI30695.3| unnamed protein product [Vitis vinifera]	XP_002272019, CBI30695	2.51e-118	83.1967	362.073	244	203
OG0000131	TR42006|c0_g1_i2	2-aminoethanethiol dioxygenase-like	1113	gi|225443784|ref|XP_002272019.1|PREDICTED: 2-aminoethanethiol dioxygenase [Vitis vinifera] gi|297740513|emb|CBI30695.3| unnamed protein product [Vitis vinifera]	XP_002272019, CBI30695	1.56e-102	85.9223	313.923	206	177
OG0000131	TR42006|c0_g1_i3	2-aminoethanethiol dioxygenase	1489	gi|225443784|ref|XP_002272019.1|PREDICTED: 2-aminoethanethiol dioxygenase [Vitis vinifera] gi|297740513|emb|CBI30695.3| unnamed protein product [Vitis vinifera]	XP_002272019, CBI30695	1.37e-119	83.1967	362.073	244	203
OG0000131	TR42006|c0_g1_i4	2-aminoethanethiol dioxygenase-like	1209	gi|225443784|ref|XP_002272019.1|PREDICTED: 2-aminoethanethiol dioxygenase [Vitis vinifera] gi|297740513|emb|CBI30695.3| unnamed protein product [Vitis vinifera]	XP_002272019, CBI30695	4.54e-102	85.9223	313.923	206	177
OG0000131	TR42006|c0_g1_i5	2-aminoethanethiol dioxygenase	1290	gi|225443784|ref|XP_002272019.1|PREDICTED: 2-aminoethanethiol dioxygenase [Vitis vinifera] gi|297740513|emb|CBI30695.3| unnamed protein product [Vitis vinifera]	XP_002272019, CBI30695	1.56e-120	83.1967	362.073	244	203
OG0000131	TR42006|c0_g1_i8	2-aminoethanethiol dioxygenase-like	1139	gi|225443784|ref|XP_002272019.1|PREDICTED: 2-aminoethanethiol dioxygenase [Vitis vinifera] gi|297740513|emb|CBI30695.3| unnamed protein product [Vitis vinifera]	XP_002272019, CBI30695	2.11e-102	85.9223	313.923	206	177
OG0000132	TR32400|c0_g1_i2	Purine permease	1550	gi|357465161|ref|XP_003602862.1|Purine permease [Medicago truncatula] gi|355491910|gb|AES73113.1| Purine permease [Medicago truncatula]	XP_003602862, AES73113	2.5e-22	68.0851	101.679	94	64
OG0000132	TR32400|c0_g1_i3	purine permease 3-like	1942	gi|255545868|ref|XP_002513994.1|purine transporter, putative [Ricinus communis] gi|223547080|gb|EEF48577.1| purine transporter, putative [Ricinus communis]	XP_002513994, EEF48577	5.44e-84	70.0637	278.87	314	220
OG0000132	TR39117|c0_g1_i3	purine permease 3	1512	gi|255545868|ref|XP_002513994.1|purine transporter, putative [Ricinus communis] gi|223547080|gb|EEF48577.1| purine transporter, putative [Ricinus communis]	XP_002513994, EEF48577	1.28e-71	66.568	242.276	338	225
OG0000133	TR45421|c0_g3_i10	zinc phosphodiesterase ELAC 2-like	1484	gi|225442543|ref|XP_002278956.1|PREDICTED: zinc phosphodiesterase ELAC protein 2-like [Vitis vinifera]	XP_002278956	4.57e-26	89.0411	120.939	73	65
OG0000133	TR45421|c0_g3_i11	zinc phosphodiesterase ELAC 2-like	294	gi|357127855|ref|XP_003565593.1|PREDICTED: zinc phosphodiesterase ELAC protein 2-like [Brachypodium distachyon]	XP_003565593	3.58e-24	90.1961	95.9005	51	46
OG0000133	TR45421|c0_g3_i2	zinc phosphodiesterase ELAC 2-like	621	gi|297743234|emb|CBI36101.3|unnamed protein product [Vitis vinifera]	CBI36101	2.75e-32	88.75	132.88	80	71
OG0000133	TR45421|c0_g3_i3	zinc phosphodiesterase ELAC 2-like	516	gi|297743234|emb|CBI36101.3|unnamed protein product [Vitis vinifera]	CBI36101	2.15e-39	89.2857	151.754	84	75
OG0000133	TR45421|c0_g3_i4	zinc phosphodiesterase ELAC 2-like	655	gi|297743234|emb|CBI36101.3|unnamed protein product [Vitis vinifera]	CBI36101	1.18e-28	89.0411	122.865	73	65
OG0000133	TR45421|c0_g3_i7	zinc phosphodiesterase ELAC 2-like	766	gi|297743234|emb|CBI36101.3|unnamed protein product [Vitis vinifera]	CBI36101	1.45e-40	91.954	158.303	87	80
OG0000133	TR45421|c0_g3_i9	zinc phosphodiesterase ELAC 2-like	482	gi|297743234|emb|CBI36101.3|unnamed protein product [Vitis vinifera]	CBI36101	4.42e-43	89.011	161.384	91	81
OG0000134	TR47180|c0_g1_i1	GTP pyrophosphokinase	585	gi|255560615|ref|XP_002521321.1|guanosine-3',5'-bis(diphosphate) 3'-pyrophosphohydrolase, putative [Ricinus communis] gi|223539399|gb|EEF40989.1| guanosine-3',5'-bis(diphosphate) 3'-pyrophosphohydrolase, putative [Ricinus communis]	XP_002521321, EEF40989	5.68e-106	90.7216	327.791	194	176
OG0000134	TR47180|c0_g2_i4	plastid (p)ppGpp synthase	2740	gi|356519788|ref|XP_003528551.1|PREDICTED: uncharacterized protein LOC100789399 [Glycine max]	XP_003528551	0	75.8152	897.886	736	558
OG0000135	TR18784|c0_g1_i2	---NA---	519	No Blast Hit	0	0	0	0	0	0
OG0000135	TR30362|c0_g1_i1	---NA---	602	No Blast Hit	0	0	0	0	0	0
OG0000135	TR30362|c0_g1_i2	---NA---	1542	No Blast Hit	0	0	0	0	0	0
OG0000135	TR50657|c0_g1_i1	---NA---	323	No Blast Hit	0	0	0	0	0	0
OG0000135	TR60059|c0_g1_i1	---NA---	279	No Blast Hit	0	0	0	0	0	0
OG0000135	TR73516|c0_g1_i1	---NA---	245	No Blast Hit	0	0	0	0	0	0
OG0000136	TR30288|c0_g2_i2	---NA---	354	No Blast Hit	0	0	0	0	0	0
OG0000136	TR42226|c1_g1_i1	glutathione peroxidase	496	gi|33308408|gb|AAQ03092.1|glutathione peroxidase [Malus x domestica]	AAQ03092	1.93e-58	96.9388	190.274	98	95
OG0000136	TR42226|c1_g3_i1	glutathione peroxidase	501	gi|33308408|gb|AAQ03092.1|glutathione peroxidase [Malus x domestica]	AAQ03092	5.86e-61	98.9796	196.823	98	97
OG0000137	TR13557|c0_g1_i1	auxin response factor 2	664	gi|301793205|emb|CBA11993.1|putative auxin response factor 2 [Amborella trichopoda]	CBA11993	1.05e-42	73.0496	161.77	141	103
OG0000137	TR46642|c1_g1_i3	auxin response factor	480	gi|31747324|gb|AAP57471.1|auxin response factor-like protein [Mangifera indica]	AAP57471	6.32e-66	92.126	214.542	127	117
OG0000137	TR48006|c0_g2_i11	auxin response factor 9-like	2982	gi|359489584|ref|XP_002264072.2|PREDICTED: auxin response factor 18-like [Vitis vinifera]	XP_002264072	0	75.7866	915.605	731	554
OG0000137	TR48006|c0_g2_i4	auxin response factor 9-like	2886	gi|359489584|ref|XP_002264072.2|PREDICTED: auxin response factor 18-like [Vitis vinifera]	XP_002264072	0	79.3153	932.554	701	556
OG0000137	TR48006|c0_g2_i6	auxin response factor 9-like	610	gi|297742361|emb|CBI34510.3|unnamed protein product [Vitis vinifera]	CBI34510	8.51e-71	90.6977	238.039	129	117
OG0000137	TR48006|c0_g2_i9	auxin response factor 9-like	2958	gi|359489584|ref|XP_002264072.2|PREDICTED: auxin response factor 18-like [Vitis vinifera]	XP_002264072	0	78.481	706.057	553	434
OG0000138	TR38327|c0_g1_i1	probable methyltransferase PMT2-like	2640	gi|225425706|ref|XP_002273644.1|PREDICTED: probable methyltransferase PMT2 [Vitis vinifera]	XP_002273644	0	86.7314	970.304	618	536
OG0000138	TR38327|c0_g1_i2	probable methyltransferase PMT2-like	2615	gi|225425706|ref|XP_002273644.1|PREDICTED: probable methyltransferase PMT2 [Vitis vinifera]	XP_002273644	0	86.8932	973.385	618	537
OG0000138	TR42723|c0_g1_i1	dehydration-responsive family	2593	gi|359474588|ref|XP_002282093.2|PREDICTED: probable methyltransferase PMT14-like [Vitis vinifera]	XP_002282093	0	92.6591	1108.98	613	568
OG0000138	TR46553|c0_g2_i1	probable methyltransferase PMT2-like	1867	gi|297850988|ref|XP_002893375.1|dehydration-responsive family protein [Arabidopsis lyrata subsp. lyrata] gi|297339217|gb|EFH69634.1| dehydration-responsive family protein [Arabidopsis lyrata subsp. lyrata]	XP_002893375, EFH69634	0	91.2214	904.049	524	478
OG0000138	TR46553|c0_g2_i2	probable methyltransferase PMT2-like	1982	gi|297850988|ref|XP_002893375.1|dehydration-responsive family protein [Arabidopsis lyrata subsp. lyrata] gi|297339217|gb|EFH69634.1| dehydration-responsive family protein [Arabidopsis lyrata subsp. lyrata]	XP_002893375, EFH69634	0	91.2214	904.049	524	478
OG0000139	TR46150|c1_g1_i1	phytochrome A	1969	gi|258677125|gb|ACV87353.1|phytochrome A [Aquilegia formosa]	ACV87353	0	91.4373	1144.41	654	598
OG0000139	TR47460|c0_g1_i1	phytochrome B	3727	gi|255557437|ref|XP_002519749.1|phytochrome B, putative [Ricinus communis] gi|223541166|gb|EEF42722.1| phytochrome B, putative [Ricinus communis]	XP_002519749, EEF42722	0	82.1072	1590.86	1101	904
OG0000139	TR47849|c0_g1_i2	phytochrome B	3880	gi|258677127|gb|ACV87354.1|phytochrome B [Aquilegia formosa]	ACV87354	0	94.4495	2050.79	1099	1038
OG0000139	TR47972|c0_g1_i1	phytochrome C	3685	gi|183239026|gb|ACC60971.1|phytochrome C [Vitis riparia]	ACC60971	0	85.9232	1734.15	1094	940
OG0000140	TR41050|c0_g1_i2	Mutator transposase	1044	gi|225452988|ref|XP_002262784.1|PREDICTED: uncharacterized protein LOC100258751 [Vitis vinifera] gi|147858253|emb|CAN83921.1| hypothetical protein VITISV_011842 [Vitis vinifera]	XP_002262784, CAN83921	0	95.6772	675.241	347	332
OG0000140	TR42988|c0_g1_i1	mutator-like transposase	2482	gi|225431049|ref|XP_002274082.1|PREDICTED: uncharacterized protein LOC100261536 [Vitis vinifera]	XP_002274082	0	89.7893	1002.28	617	554
OG0000140	TR42988|c0_g1_i3	mutator-like transposase	2524	gi|225431049|ref|XP_002274082.1|PREDICTED: uncharacterized protein LOC100261536 [Vitis vinifera]	XP_002274082	0	90.6557	1003.05	610	553
OG0000140	TR42988|c0_g1_i4	mutator-like transposase	2503	gi|225431049|ref|XP_002274082.1|PREDICTED: uncharacterized protein LOC100261536 [Vitis vinifera]	XP_002274082	0	89.6272	1000.35	617	553
OG0000140	TR48031|c0_g2_i1	Mutator transposase	3124	gi|225452988|ref|XP_002262784.1|PREDICTED: uncharacterized protein LOC100258751 [Vitis vinifera] gi|147858253|emb|CAN83921.1| hypothetical protein VITISV_011842 [Vitis vinifera]	XP_002262784, CAN83921	0	87.7261	1191.79	774	679
OG0000141	TR40886|c0_g2_i10	F-box SKIP28	1034	gi|255573704|ref|XP_002527773.1|conserved hypothetical protein [Ricinus communis] gi|223532808|gb|EEF34583.1| conserved hypothetical protein [Ricinus communis]	XP_002527773, EEF34583	3.51e-91	71.2329	286.96	292	208
OG0000141	TR40886|c0_g2_i11	F-box SKIP28	555	gi|255573704|ref|XP_002527773.1|conserved hypothetical protein [Ricinus communis] gi|223532808|gb|EEF34583.1| conserved hypothetical protein [Ricinus communis]	XP_002527773, EEF34583	2.96e-22	78.2178	100.138	101	79
OG0000141	TR40886|c0_g2_i13	F-box SKIP28	1010	gi|255573704|ref|XP_002527773.1|conserved hypothetical protein [Ricinus communis] gi|223532808|gb|EEF34583.1| conserved hypothetical protein [Ricinus communis]	XP_002527773, EEF34583	1.15e-82	68.942	264.618	293	202
OG0000141	TR40886|c0_g2_i3	F-box SKIP28	1047	gi|255573704|ref|XP_002527773.1|conserved hypothetical protein [Ricinus communis] gi|223532808|gb|EEF34583.1| conserved hypothetical protein [Ricinus communis]	XP_002527773, EEF34583	6.38e-80	67.5768	258.07	293	198
OG0000141	TR40886|c0_g2_i4	F-box SKIP28	588	gi|255573704|ref|XP_002527773.1|conserved hypothetical protein [Ricinus communis] gi|223532808|gb|EEF34583.1| conserved hypothetical protein [Ricinus communis]	XP_002527773, EEF34583	2.4e-21	76.699	97.8265	103	79
OG0000141	TR40886|c0_g2_i8	F-box SKIP14-like	518	gi|388496774|gb|AFK36453.1|unknown [Lotus japonicus]	AFK36453	1.26e-19	73.7864	92.0485	103	76
OG0000142	TR46773|c1_g2_i1	type I inositol-1,4,5-trisphosphate 5-phosphatase 1-like	1911	gi|225470844|ref|XP_002266259.1|PREDICTED: type I inositol-1,4,5-trisphosphate 5-phosphatase 1-like [Vitis vinifera]	XP_002266259	1.57e-156	65.9208	477.633	581	383
OG0000142	TR46773|c1_g2_i2	type I inositol-1,4,5-trisphosphate 5-phosphatase 1-like	2342	gi|225470844|ref|XP_002266259.1|PREDICTED: type I inositol-1,4,5-trisphosphate 5-phosphatase 1-like [Vitis vinifera]	XP_002266259	0	69.4102	665.226	729	506
OG0000142	TR46773|c1_g2_i3	type I inositol-1,4,5-trisphosphate 5-phosphatase 1-like	665	gi|225470844|ref|XP_002266259.1|PREDICTED: type I inositol-1,4,5-trisphosphate 5-phosphatase 1-like [Vitis vinifera]	XP_002266259	1.99e-65	78.8945	224.172	199	157
OG0000142	TR46773|c1_g3_i1	type I inositol-1,4,5-trisphosphate 5-phosphatase 1-like	904	gi|147782550|emb|CAN61802.1|hypothetical protein VITISV_017614 [Vitis vinifera]	CAN61802	2.01e-73	64.7687	250.751	281	182
OG0000142	TR46773|c1_g3_i2	type I inositol-1,4,5-trisphosphate 5-phosphatase 1-like	874	gi|147782550|emb|CAN61802.1|hypothetical protein VITISV_017614 [Vitis vinifera]	CAN61802	1.47e-72	67.658	248.054	269	182
OG0000143	TR32389|c0_g1_i1	retinoblastoma-related 1-like	800	gi|255578241|ref|XP_002529988.1|conserved hypothetical protein [Ricinus communis] gi|254789790|sp|B9SVG9.1|RBR_RICCO RecName: Full=Retinoblastoma-related protein gi|223530511|gb|EEF32393.1| conserved hypothetical protein [Ricinus communis]	XP_002529988, B9SVG9, EEF32393	5.52e-109	84.5188	348.591	239	202
OG0000143	TR32967|c0_g1_i1	retinoblastoma-related 1	603	gi|75253426|sp|Q66WV0.1|RBR1_NICBERecName: Full=Retinoblastoma-related protein 1; Short=NbRBR1 gi|51538007|gb|AAU05979.1| retinoblastoma protein [Nicotiana benthamiana]	Q66WV0, AAU05979	2.52e-99	87.6238	319.701	202	177
OG0000143	TR35992|c0_g1_i2	Retinoblastoma-related 1	1452	gi|224053236|ref|XP_002297730.1|hypothetical protein POPTRDRAFT_547794 [Populus trichocarpa] gi|254789789|sp|B9GLX8.1|RBR_POPTR RecName: Full=Retinoblastoma-related protein gi|222844988|gb|EEE82535.1| hypothetical protein POPTRDRAFT_547794 [Populus trichocarpa]	XP_002297730, B9GLX8, EEE82535	0	83.0579	671.003	484	402
OG0000143	TR47771|c1_g7_i1	retinoblastoma-related 1	2749	gi|255578241|ref|XP_002529988.1|conserved hypothetical protein [Ricinus communis] gi|254789790|sp|B9SVG9.1|RBR_RICCO RecName: Full=Retinoblastoma-related protein gi|223530511|gb|EEF32393.1| conserved hypothetical protein [Ricinus communis]	XP_002529988, B9SVG9, EEF32393	0	84.1253	1358.2	926	779
OG0000144	TR45847|c0_g1_i2	pentatricopeptide repeat-containing At5g06540-like	2457	gi|413937223|gb|AFW71774.1|hypothetical protein ZEAMMB73_222670 [Zea mays]	AFW71774	9.46e-148	68.9655	459.529	435	300
OG0000144	TR45847|c0_g1_i4	pentatricopeptide repeat-containing At5g06540-like	2435	gi|413937223|gb|AFW71774.1|hypothetical protein ZEAMMB73_222670 [Zea mays]	AFW71774	9.64e-149	69.4253	461.84	435	302
OG0000144	TR45847|c0_g1_i6	pentatricopeptide repeat-containing At5g06540-like	2544	gi|413937223|gb|AFW71774.1|hypothetical protein ZEAMMB73_222670 [Zea mays]	AFW71774	1.69e-148	69.4253	462.225	435	302
OG0000144	TR46318|c0_g1_i4	pentatricopeptide repeat-containing	2484	gi|225427576|ref|XP_002268530.1|PREDICTED: pentatricopeptide repeat-containing protein At5g48910-like [Vitis vinifera]	XP_002268530	0	81.9905	848.581	633	519
OG0000144	TR46363|c0_g1_i1	pentatricopeptide repeat-containing	2670	gi|326506208|dbj|BAJ86422.1|predicted protein [Hordeum vulgare subsp. vulgare]	BAJ86422	0	72.3485	558.14	528	382
OG0000144	TR47561|c0_g1_i4	Pentatricopeptide repeat-containing	2369	gi|225435554|ref|XP_002283117.1|PREDICTED: pentatricopeptide repeat-containing protein At5g66520 [Vitis vinifera]	XP_002283117	0	82.1782	865.914	606	498
OG0000145	TR29224|c0_g1_i1	---NA---	239	No Blast Hit	0	0	0	0	0	0
OG0000145	TR62696|c0_g1_i1	---NA---	258	No Blast Hit	0	0	0	0	0	0
OG0000146	TR17496|c0_g1_i1	ribonuclease H At1g65750-like	229	gi|147823225|emb|CAN68609.1|hypothetical protein VITISV_012924 [Vitis vinifera]	CAN68609	1.27e-11	64.7059	68.5514	68	44
OG0000146	TR18959|c0_g1_i1	hypothetical protein VITISV_023635	362	gi|147834026|emb|CAN70998.1|hypothetical protein VITISV_023635 [Vitis vinifera]	CAN70998	2.88e-15	55.1724	79.7221	116	64
OG0000146	TR25136|c0_g2_i1	hypothetical protein VITISV_031303	335	gi|147785063|emb|CAN64366.1|hypothetical protein VITISV_031303 [Vitis vinifera]	CAN64366	9.85e-13	59.7826	72.7886	92	55
OG0000146	TR26188|c1_g1_i1	39S ribosomal mitochondrial-like	334	gi|147805346|emb|CAN74099.1|hypothetical protein VITISV_028591 [Vitis vinifera]	CAN74099	3.72e-16	52.2124	82.4185	113	59
OG0000146	TR39997|c5_g1_i1	ribonuclease H At1g65750-like	409	gi|359486871|ref|XP_002272748.2|PREDICTED: uncharacterized protein LOC100256388 [Vitis vinifera]	XP_002272748	8.05e-24	63.2	106.686	125	79
OG0000146	TR67230|c0_g1_i1	hypothetical protein VITISV_022963	380	gi|147771990|emb|CAN69053.1|hypothetical protein VITISV_022963 [Vitis vinifera]	CAN69053	1.52e-06	50	35.039	52	26
OG0000147	TR38827|c2_g9_i1	predicted protein	239	gi|224081320|ref|XP_002306369.1|predicted protein [Populus trichocarpa] gi|222855818|gb|EEE93365.1| predicted protein [Populus trichocarpa]	XP_002306369, EEE93365	4.01e-06	73.8095	51.6026	42	31
OG0000147	TR38827|c3_g2_i1	cysteine ase	553	gi|225446585|ref|XP_002280215.1|PREDICTED: vignain [Vitis vinifera]	XP_002280215	2.15e-21	81.1594	94.3597	69	56
OG0000147	TR38827|c3_g3_i1	cysteine	502	gi|224083868|ref|XP_002307151.1|predicted protein [Populus trichocarpa] gi|222856600|gb|EEE94147.1| predicted protein [Populus trichocarpa]	XP_002307151, EEE94147	2.17e-14	81.0345	77.0258	58	47
OG0000147	TR38827|c3_g3_i4	cysteine	905	gi|225446585|ref|XP_002280215.1|PREDICTED: vignain [Vitis vinifera]	XP_002280215	7.04e-22	80	97.0561	70	56
OG0000148	TR39729|c0_g1_i1	casein kinase I isoform delta-like	1295	gi|359482807|ref|XP_002277513.2|PREDICTED: casein kinase I isoform delta-like [Vitis vinifera] gi|297743045|emb|CBI35912.3| unnamed protein product [Vitis vinifera]	XP_002277513, CBI35912	0	90.1596	665.996	376	339
OG0000148	TR39729|c0_g1_i6	casein kinase I isoform delta-like	1055	gi|255560729|ref|XP_002521378.1|casein kinase, putative [Ricinus communis] gi|223539456|gb|EEF41046.1| casein kinase, putative [Ricinus communis]	XP_002521378, EEF41046	0	97.3422	603.979	301	293
OG0000148	TR40087|c0_g1_i1	casein kinase I isoform delta-like	2149	gi|359482807|ref|XP_002277513.2|PREDICTED: casein kinase I isoform delta-like [Vitis vinifera] gi|297743045|emb|CBI35912.3| unnamed protein product [Vitis vinifera]	XP_002277513, CBI35912	0	89.4515	766.148	474	424
OG0000148	TR40087|c0_g1_i3	casein kinase I isoform delta-like	2175	gi|359484471|ref|XP_002281345.2|PREDICTED: casein kinase I isoform delta-like [Vitis vinifera] gi|147859066|emb|CAN80417.1| hypothetical protein VITISV_024542 [Vitis vinifera] gi|297738643|emb|CBI27888.3| unnamed protein product [Vitis vinifera]	XP_002281345, CAN80417, CBI27888	0	83.4677	748.429	496	414
OG0000148	TR40087|c0_g1_i6	casein kinase I isoform delta-like	2136	gi|359484471|ref|XP_002281345.2|PREDICTED: casein kinase I isoform delta-like [Vitis vinifera] gi|147859066|emb|CAN80417.1| hypothetical protein VITISV_024542 [Vitis vinifera] gi|297738643|emb|CBI27888.3| unnamed protein product [Vitis vinifera]	XP_002281345, CAN80417, CBI27888	0	83.4677	749.969	496	414
OG0000149	TR41280|c0_g1_i1	B3 domain-containing Os07g0679700-like	3273	gi|225439689|ref|XP_002267484.1|PREDICTED: B3 domain-containing protein Os07g0679700-like [Vitis vinifera]	XP_002267484	0	72.8541	1031.55	932	679
OG0000149	TR41280|c0_g1_i2	B3 domain-containing Os07g0679700-like	3171	gi|255575574|ref|XP_002528687.1|transcription factor, putative [Ricinus communis] gi|223531859|gb|EEF33676.1| transcription factor, putative [Ricinus communis]	XP_002528687, EEF33676	0	70.7182	971.074	905	640
OG0000149	TR41280|c0_g1_i4	B3 domain-containing Os07g0679700-like	1176	gi|225439689|ref|XP_002267484.1|PREDICTED: B3 domain-containing protein Os07g0679700-like [Vitis vinifera]	XP_002267484	6.92e-61	61.1321	220.705	265	162
OG0000149	TR45335|c0_g1_i1	B3 domain-containing transcription repressor VAL2	2911	gi|255560846|ref|XP_002521436.1|transcription factor, putative [Ricinus communis] gi|223539335|gb|EEF40926.1| transcription factor, putative [Ricinus communis]	XP_002521436, EEF40926	0	65.9756	712.22	820	541
OG0000149	TR46233|c0_g1_i4	B3 domain-containing Os07g0563300-like	3232	gi|224076806|ref|XP_002305001.1|predicted protein [Populus trichocarpa] gi|222847965|gb|EEE85512.1| predicted protein [Populus trichocarpa]	XP_002305001, EEE85512	0	56.9414	608.216	922	525
OG0000150	TR27996|c0_g1_i1	hypothetical protein SORBIDRAFT_09g027036	252	gi|242088657|ref|XP_002440161.1|hypothetical protein SORBIDRAFT_09g027036 [Sorghum bicolor] gi|241945446|gb|EES18591.1| hypothetical protein SORBIDRAFT_09g027036 [Sorghum bicolor]	XP_002440161, EES18591	5.18e-21	71.0843	90.1225	83	59
OG0000150	TR36724|c1_g6_i1	hypothetical protein ZEAMMB73_258280	1666	gi|413944845|gb|AFW77494.1|hypothetical protein ZEAMMB73_258280 [Zea mays]	AFW77494	1.43e-138	68.9412	431.024	425	293
OG0000150	TR38284|c1_g1_i2	hypothetical protein ZEAMMB73_258280	1120	gi|413944845|gb|AFW77494.1|hypothetical protein ZEAMMB73_258280 [Zea mays]	AFW77494	6.77e-86	57.7957	286.574	372	215
OG0000150	TR43481|c1_g2_i1	hypothetical protein SORBIDRAFT_07g021460	393	gi|242079277|ref|XP_002444407.1|hypothetical protein SORBIDRAFT_07g021460 [Sorghum bicolor] gi|241940757|gb|EES13902.1| hypothetical protein SORBIDRAFT_07g021460 [Sorghum bicolor]	XP_002444407, EES13902	1.2e-41	74.6032	147.902	126	94
OG0000150	TR43481|c2_g1_i1	hypothetical protein SORBIDRAFT_07g021460	488	gi|242079277|ref|XP_002444407.1|hypothetical protein SORBIDRAFT_07g021460 [Sorghum bicolor] gi|241940757|gb|EES13902.1| hypothetical protein SORBIDRAFT_07g021460 [Sorghum bicolor]	XP_002444407, EES13902	6.13e-45	66.0494	157.532	162	107
OG0000150	TR43481|c2_g2_i3	hypothetical protein SORBIDRAFT_01g011690	903	gi|242038515|ref|XP_002466652.1|hypothetical protein SORBIDRAFT_01g011690 [Sorghum bicolor] gi|241920506|gb|EER93650.1| hypothetical protein SORBIDRAFT_01g011690 [Sorghum bicolor]	XP_002466652, EER93650	6.94e-107	70.903	333.569	299	212
OG0000151	TR33932|c0_g1_i2	transport SEC23	801	gi|147864913|emb|CAN81541.1|hypothetical protein VITISV_008772 [Vitis vinifera]	CAN81541	2.1e-140	84.0149	410.994	269	226
OG0000151	TR44124|c0_g1_i2	transport Sec23	3129	gi|359478005|ref|XP_002268633.2|PREDICTED: protein transport protein SEC23-like [Vitis vinifera]	XP_002268633	0	88.9754	1235.32	771	686
OG0000151	TR47583|c0_g3_i1	transport SEC23-like	968	gi|225464297|ref|XP_002265101.1|PREDICTED: protein transport protein SEC23-like [Vitis vinifera]	XP_002265101	0	94.7205	563.918	322	305
OG0000151	TR47583|c0_g4_i1	transport SEC23-like	2808	gi|255571157|ref|XP_002526529.1|protein transport protein sec23, putative [Ricinus communis] gi|223534204|gb|EEF35920.1| protein transport protein sec23, putative [Ricinus communis]	XP_002526529, EEF35920	0	92.2572	1260.36	762	703
OG0000151	TR47583|c0_g4_i3	transport SEC23-like	2934	gi|255571157|ref|XP_002526529.1|protein transport protein sec23, putative [Ricinus communis] gi|223534204|gb|EEF35920.1| protein transport protein sec23, putative [Ricinus communis]	XP_002526529, EEF35920	0	92.2572	1260.36	762	703
OG0000152	TR46034|c0_g1_i10	---NA---	240	No Blast Hit	0	0	0	0	0	0
OG0000152	TR46034|c0_g1_i2	---NA---	405	No Blast Hit	0	0	0	0	0	0
OG0000152	TR46034|c0_g1_i4	---NA---	383	No Blast Hit	0	0	0	0	0	0
OG0000152	TR46034|c0_g1_i6	---NA---	490	No Blast Hit	0	0	0	0	0	0
OG0000153	TR2198|c0_g1_i1	RNase H domain-containing	350	gi|15226275|ref|NP_180979.1|RNase H domain-containing protein [Arabidopsis thaliana] gi|3337363|gb|AAC27408.1| putative non-LTR retroelement reverse transcriptase [Arabidopsis thaliana] gi|91805481|gb|ABE65469.1| hypothetical protein At2g34320 [Arabidopsis thaliana] gi|330253864|gb|AEC08958.1| RNase H domain-containing protein [Arabidopsis thaliana]	NP_180979, AAC27408, ABE65469, AEC08958	9.15e-08	51.4851	56.9954	101	52
OG0000153	TR30853|c0_g1_i1	RNase H domain-containing	545	gi|356506312|ref|XP_003521929.1|PREDICTED: putative ribonuclease H protein At1g65750-like [Glycine max]	XP_003521929	8.57e-14	47.7941	74.7146	136	65
OG0000153	TR33742|c3_g1_i1	RNase H domain-containing	541	gi|332322132|emb|CCA66040.1|hypothetical protein [Beta vulgaris subsp. vulgaris]	CCA66040	7.74e-17	50.9677	87.4261	155	79
OG0000153	TR37250|c0_g1_i2	RNase H domain-containing	440	gi|356506312|ref|XP_003521929.1|PREDICTED: putative ribonuclease H protein At1g65750-like [Glycine max]	XP_003521929	3.78e-11	51.1111	66.2402	90	46
OG0000153	TR46983|c2_g2_i2	RNase H domain-containing	306	gi|9294089|dbj|BAB01941.1|unnamed protein product [Arabidopsis thaliana]	BAB01941	6.66e-12	56.6667	67.3958	90	51
OG0000154	TR47417|c1_g1_i6	f-box family	1733	gi|255539106|ref|XP_002510618.1|ubiquitin-protein ligase, putative [Ricinus communis] gi|223551319|gb|EEF52805.1| ubiquitin-protein ligase, putative [Ricinus communis]	XP_002510618, EEF52805	6.95e-47	52.4155	179.104	414	217
OG0000154	TR48350|c2_g1_i10	F-box SKIP23-like	1834	gi|255539106|ref|XP_002510618.1|ubiquitin-protein ligase, putative [Ricinus communis] gi|223551319|gb|EEF52805.1| ubiquitin-protein ligase, putative [Ricinus communis]	XP_002510618, EEF52805	1.96e-52	52.5424	194.897	413	217
OG0000154	TR48350|c2_g1_i4	ubiquitin- ligase	861	gi|242094136|ref|XP_002437558.1|hypothetical protein SORBIDRAFT_10g029370 [Sorghum bicolor] gi|241915781|gb|EER88925.1| hypothetical protein SORBIDRAFT_10g029370 [Sorghum bicolor]	XP_002437558, EER88925	1.98e-15	47.9532	84.3445	171	82
OG0000155	TR30649|c0_g1_i2	F-box LRR-repeat At5g54820-like	770	gi|147865783|emb|CAN81149.1|hypothetical protein VITISV_020815 [Vitis vinifera]	CAN81149	8.38e-11	49.3023	70.4774	215	106
OG0000155	TR44179|c3_g2_i1	F-box domain containing expressed	800	gi|224140341|ref|XP_002323541.1|predicted protein [Populus trichocarpa] gi|222868171|gb|EEF05302.1| predicted protein [Populus trichocarpa]	XP_002323541, EEF05302	3.97e-11	49.7797	70.8626	227	113
OG0000155	TR44179|c3_g2_i2	F-box LRR-repeat At3g26920-like	820	gi|224140341|ref|XP_002323541.1|predicted protein [Populus trichocarpa] gi|222868171|gb|EEF05302.1| predicted protein [Populus trichocarpa]	XP_002323541, EEF05302	2.33e-10	48.8889	68.5514	225	110
OG0000155	TR44179|c3_g2_i4	F-box LRR-repeat At5g54820-like	912	gi|23617087|dbj|BAC20770.1|hypothetical protein [Oryza sativa Japonica Group] gi|125599211|gb|EAZ38787.1| hypothetical protein OsJ_23190 [Oryza sativa Japonica Group]	BAC20770, EAZ38787	7.87e-13	49.1228	77.0258	228	112
OG0000155	TR44179|c3_g2_i5	F-box LRR-repeat At5g54820-like	892	gi|23617087|dbj|BAC20770.1|hypothetical protein [Oryza sativa Japonica Group] gi|125599211|gb|EAZ38787.1| hypothetical protein OsJ_23190 [Oryza sativa Japonica Group]	BAC20770, EAZ38787	3.84e-13	49.1228	77.7962	228	112
OG0000156	TR23253|c0_g1_i1	Elongation factor EF-2	346	gi|32400836|gb|AAP80650.1|AF475129_1elongation factor, partial [Triticum aestivum]	AAP80650	6.55e-10	91.1765	61.6178	34	31
OG0000156	TR24089|c0_g1_i1	Ribosomal S5 Elongation factor G III V family	470	gi|388491412|gb|AFK33772.1|unknown [Lotus japonicus]	AFK33772	1.55e-57	93.75	188.734	96	90
OG0000156	TR48137|c2_g1_i1	elongation factor 2	470	gi|32400836|gb|AAP80650.1|AF475129_1elongation factor, partial [Triticum aestivum]	AAP80650	3.88e-77	94.4444	237.654	126	119
OG0000156	TR48137|c3_g3_i1	elongation factor 2	706	gi|32400836|gb|AAP80650.1|AF475129_1elongation factor, partial [Triticum aestivum]	AAP80650	1.11e-88	95.7143	270.396	140	134
OG0000156	TR48137|c3_g3_i3	elongation factor 2	709	gi|32400836|gb|AAP80650.1|AF475129_1elongation factor, partial [Triticum aestivum]	AAP80650	1.16e-88	95.7143	270.396	140	134
OG0000157	TR44363|c1_g1_i2	glycosyl hydrolase family 43	1870	gi|359480611|ref|XP_003632499.1|PREDICTED: uncharacterized protein LOC100854050 [Vitis vinifera]	XP_003632499	0	83.1897	708.753	464	386
OG0000157	TR44363|c1_g1_i3	glycosyl hydrolase family 43	1880	gi|359480611|ref|XP_003632499.1|PREDICTED: uncharacterized protein LOC100854050 [Vitis vinifera]	XP_003632499	0	82.6923	707.597	468	387
OG0000157	TR44363|c1_g1_i5	glycosyl hydrolase family 43	803	gi|359480611|ref|XP_003632499.1|PREDICTED: uncharacterized protein LOC100854050 [Vitis vinifera]	XP_003632499	1.18e-79	72.4299	259.225	214	155
OG0000157	TR44363|c1_g2_i1	glycosyl hydrolase family 43	1777	gi|359480611|ref|XP_003632499.1|PREDICTED: uncharacterized protein LOC100854050 [Vitis vinifera]	XP_003632499	0	84.6827	689.493	457	387
OG0000157	TR44363|c1_g2_i3	glycosyl hydrolase family 43	1890	gi|359480611|ref|XP_003632499.1|PREDICTED: uncharacterized protein LOC100854050 [Vitis vinifera]	XP_003632499	0	84.4639	702.59	457	386
OG0000157	TR44363|c1_g2_i4	glycosyl hydrolase family 43	1730	gi|359480611|ref|XP_003632499.1|PREDICTED: uncharacterized protein LOC100854050 [Vitis vinifera]	XP_003632499	0	84.6827	689.493	457	387
OG0000158	TR27419|c0_g1_i1	mitogen activated kinase kinase kinase	775	gi|147774744|emb|CAN68114.1|hypothetical protein VITISV_023357 [Vitis vinifera]	CAN68114	4.63e-99	87.2727	300.827	220	192
OG0000158	TR44484|c0_g1_i1	mitogen activated kinase kinase kinase	2513	gi|225432572|ref|XP_002281142.1|PREDICTED: mitogen-activated protein kinase kinase kinase 3 [Vitis vinifera] gi|297737007|emb|CBI26208.3| unnamed protein product [Vitis vinifera]	XP_002281142, CBI26208	0	77.0774	867.07	698	538
OG0000158	TR44484|c0_g1_i2	mitogen activated kinase kinase kinase	2483	gi|225432572|ref|XP_002281142.1|PREDICTED: mitogen-activated protein kinase kinase kinase 3 [Vitis vinifera] gi|297737007|emb|CBI26208.3| unnamed protein product [Vitis vinifera]	XP_002281142, CBI26208	0	76.2931	866.685	696	531
OG0000158	TR47240|c0_g1_i11	mitogen-activated kinase kinase kinase 1-like	358	gi|255587684|ref|XP_002534356.1|Mitogen-activated protein kinase kinase kinase, putative [Ricinus communis] gi|223525440|gb|EEF28029.1| Mitogen-activated protein kinase kinase kinase, putative [Ricinus communis]	XP_002534356, EEF28029	1.15e-60	91.3043	202.601	115	105
OG0000158	TR47240|c0_g1_i16	mitogen-activated kinase kinase kinase 1-like	1596	gi|356509460|ref|XP_003523467.1|PREDICTED: mitogen-activated protein kinase kinase kinase 1-like [Glycine max]	XP_003523467	7.94e-109	82.716	246.899	162	134
OG0000158	TR47834|c0_g2_i2	mitogen-activated kinase kinase kinase 3	511	gi|296088548|emb|CBI37539.3|unnamed protein product [Vitis vinifera]	CBI37539	3.9e-70	94.4	233.032	125	118
OG0000159	TR43589|c0_g2_i10	unnamed protein product	642	gi|297738774|emb|CBI28019.3|unnamed protein product [Vitis vinifera]	CBI28019	7.42e-34	46.748	135.191	246	115
OG0000159	TR43589|c0_g2_i11	unnamed protein product	1757	gi|297738774|emb|CBI28019.3|unnamed protein product [Vitis vinifera]	CBI28019	0	75.8197	599.356	488	370
OG0000159	TR43589|c0_g2_i3	unnamed protein product	1829	gi|297738774|emb|CBI28019.3|unnamed protein product [Vitis vinifera]	CBI28019	0	83.7438	586.645	406	340
OG0000159	TR43589|c0_g2_i4	unnamed protein product	1683	gi|297738774|emb|CBI28019.3|unnamed protein product [Vitis vinifera]	CBI28019	0	76.4583	597.045	480	367
OG0000159	TR43589|c0_g2_i7	unnamed protein product	694	gi|297738774|emb|CBI28019.3|unnamed protein product [Vitis vinifera]	CBI28019	3.65e-34	49.3617	136.732	235	116
OG0000159	TR43589|c0_g2_i8	unnamed protein product	1720	gi|297738774|emb|CBI28019.3|unnamed protein product [Vitis vinifera]	CBI28019	0	75.4601	597.816	489	369
OG0000160	TR39867|c0_g1_i10	DUF246 domain-containing At1g04910-like	972	gi|147804836|emb|CAN71444.1|hypothetical protein VITISV_036923 [Vitis vinifera]	CAN71444	4.75e-29	65.7895	124.79	114	75
OG0000160	TR39867|c0_g1_i12	DUF246 domain-containing At1g04910-like	1095	gi|224093856|ref|XP_002310021.1|predicted protein [Populus trichocarpa] gi|222852924|gb|EEE90471.1| predicted protein [Populus trichocarpa]	XP_002310021, EEE90471	1.5e-19	78.2609	93.9745	69	54
OG0000160	TR39867|c0_g1_i13	DUF246 domain-containing At1g04910-like	2213	gi|302141996|emb|CBI19199.3|unnamed protein product [Vitis vinifera]	CBI19199	1.32e-125	83.5938	396.356	256	214
OG0000160	TR39867|c0_g1_i1	DUF246 domain-containing At1g04910-like	1798	gi|147804836|emb|CAN71444.1|hypothetical protein VITISV_036923 [Vitis vinifera]	CAN71444	1.86e-27	65.7895	124.79	114	75
OG0000160	TR39867|c0_g1_i2	DUF246 domain-containing At1g04910-like	1473	gi|147804836|emb|CAN71444.1|hypothetical protein VITISV_036923 [Vitis vinifera]	CAN71444	5.56e-28	65.7895	124.79	114	75
OG0000160	TR39867|c0_g1_i4	DUF246 domain-containing At1g04910-like	1888	gi|302141996|emb|CBI19199.3|unnamed protein product [Vitis vinifera]	CBI19199	5.85e-127	83.5938	396.356	256	214
OG0000160	TR39867|c0_g1_i5	DUF246 domain-containing At1g04910-like	1218	gi|147804836|emb|CAN71444.1|hypothetical protein VITISV_036923 [Vitis vinifera]	CAN71444	1.77e-28	65.7895	124.79	114	75
OG0000160	TR39867|c0_g1_i8	DUF246 domain-containing At1g04910-like	1543	gi|147804836|emb|CAN71444.1|hypothetical protein VITISV_036923 [Vitis vinifera]	CAN71444	6.77e-28	65.7895	124.79	114	75
OG0000161	TR25404|c0_g1_i1	Myosin family with Dil domain	622	gi|224091182|ref|XP_002309201.1|predicted protein [Populus trichocarpa] gi|222855177|gb|EEE92724.1| predicted protein [Populus trichocarpa]	XP_002309201, EEE92724	8.49e-79	85.443	266.929	158	135
OG0000161	TR38044|c0_g1_i1	myosin XI-F	1414	gi|14626297|gb|AAK71565.1|AC087852_25putative myosin heavy chain, 3'-partial [Oryza sativa Japonica Group]	AAK71565	0	94.8357	806.594	426	404
OG0000161	TR4267|c0_g1_i1	unconventional myosin	416	gi|356545743|ref|XP_003541295.1|PREDICTED: myosin-Vb-like [Glycine max]	XP_003541295	1.25e-67	87.5912	232.261	137	120
OG0000161	TR47579|c0_g1_i2	myosin-H heavy chain-like	5304	gi|297743058|emb|CBI35925.3|unnamed protein product [Vitis vinifera]	CBI35925	0	92.8851	2628.59	1532	1423
OG0000161	TR47579|c0_g1_i3	unconventional myosin	851	gi|297738619|emb|CBI27864.3|unnamed protein product [Vitis vinifera]	CBI27864	4.66e-120	94.0594	386.341	202	190
OG0000161	TR47790|c0_g2_i1	myosin	951	gi|297742765|emb|CBI35399.3|unnamed protein product [Vitis vinifera]	CBI35399	0	93.6909	545.043	317	297
OG0000161	TR48585|c1_g3_i2	myosin 2	1342	gi|255560295|ref|XP_002521165.1|myosin XI, putative [Ricinus communis] gi|223539734|gb|EEF41316.1| myosin XI, putative [Ricinus communis]	XP_002521165, EEF41316	0	94.3182	665.226	352	332
OG0000162	TR23913|c0_g1_i1	heat-shock 70	339	gi|10834734|gb|AAG23797.1|heat shock protein 70 [Cucurbita pepo]	AAG23797	8.75e-35	79.4643	126.716	112	89
OG0000162	TR30919|c0_g2_i1	heat shock 70	284	gi|147767465|emb|CAN66715.1|hypothetical protein VITISV_041184 [Vitis vinifera]	CAN66715	1.52e-35	90.3226	135.961	93	84
OG0000162	TR35287|c1_g1_i3	heat shock 70	336	gi|11182066|emb|CAC16168.1|hsp70 protein [Zea mays]	CAC16168	2.18e-47	85.0467	161.384	107	91
OG0000162	TR35287|c1_g1_i4	heat shock	320	gi|11182066|emb|CAC16168.1|hsp70 protein [Zea mays]	CAC16168	4.73e-43	82.4074	149.828	108	89
OG0000162	TR35287|c1_g1_i8	heat shock 70	444	gi|11182066|emb|CAC16168.1|hsp70 protein [Zea mays]	CAC16168	6.86e-70	87.3239	220.32	142	124
OG0000163	TR10761|c0_g1_i1	retrotransposon Ty3-gypsy subclass	467	gi|32129325|gb|AAP73852.1|putative gag-pol polyprotein [Oryza sativa Japonica Group]	AAP73852	5.4e-49	82.8125	177.178	128	106
OG0000163	TR11698|c0_g1_i1	retrotransposon Ty3-gypsy subclass	372	gi|242070897|ref|XP_002450725.1|hypothetical protein SORBIDRAFT_05g016005 [Sorghum bicolor] gi|241936568|gb|EES09713.1| hypothetical protein SORBIDRAFT_05g016005 [Sorghum bicolor]	XP_002450725, EES09713	1.06e-41	83.6957	149.058	92	77
OG0000163	TR21343|c0_g1_i1	retrotransposon Ty3-gypsy subclass	310	gi|108708180|gb|ABF95975.1|retrotransposon protein, putative, Ty3-gypsy subclass [Oryza sativa Japonica Group]	ABF95975	9.98e-48	82.1782	164.851	101	83
OG0000163	TR21572|c0_g1_i1	retrotransposon Ty3-gypsy subclass	447	gi|32129325|gb|AAP73852.1|putative gag-pol polyprotein [Oryza sativa Japonica Group]	AAP73852	4.21e-47	83.9623	171.785	106	89
OG0000163	TR21572|c0_g2_i1	retrotransposon Ty3-gypsy subclass	438	gi|315937172|gb|ADU56212.1|gag-pol polyprotein [Solanum lycopersicum]	ADU56212	7.21e-42	83	155.606	100	83
OG0000163	TR26919|c0_g1_i1	retrotransposon Ty3-gypsy subclass	230	gi|28558781|gb|AAO45752.1|pol protein [Cucumis melo subsp. melo]	AAO45752	8.24e-24	88.7097	103.219	62	55
OG0000163	TR26919|c0_g3_i1	retrotransposon Ty3-gypsy subclass	316	gi|28558781|gb|AAO45752.1|pol protein [Cucumis melo subsp. melo]	AAO45752	2.26e-30	90.1408	123.25	71	64
OG0000164	TR1058|c0_g1_i1	reverse transcriptase	324	gi|147782377|emb|CAN75033.1|hypothetical protein VITISV_022185 [Vitis vinifera]	CAN75033	2.47e-16	80	83.1889	55	44
OG0000164	TR11378|c0_g2_i1	retroelement pol poly	239	gi|147788164|emb|CAN71595.1|hypothetical protein VITISV_010143 [Vitis vinifera]	CAN71595	1.14e-30	83.3333	123.635	78	65
OG0000164	TR23372|c0_g1_i1	reverse transcriptase	258	gi|12005192|gb|AAG44340.1|AF233002_1reverse transcriptase-like protein [Amaranthus quitensis]	AAG44340	2.45e-42	92.5	143.665	80	74
OG0000164	TR41904|c1_g3_i1	copia-type poly	246	gi|1769898|emb|CAA69272.1|lectin receptor kinase [Arabidopsis thaliana]	CAA69272	7e-32	83.9506	125.176	81	68
OG0000164	TR4846|c1_g1_i1	reverse transcriptase	272	gi|89521311|gb|ABD76545.1|reverse transcriptase [Malus x domestica]	ABD76545	1.41e-28	79.1667	108.227	72	57
OG0000164	TR52489|c0_g1_i1	reverse transcriptase	282	gi|147818628|emb|CAN71812.1|hypothetical protein VITISV_037409 [Vitis vinifera]	CAN71812	2.28e-27	70.2128	113.235	94	66
OG0000164	TR52851|c0_g1_i1	retrotransposon Ty1-copia subclass	286	gi|147866044|emb|CAN80961.1|hypothetical protein VITISV_021825 [Vitis vinifera]	CAN80961	1.67e-43	87.3684	159.844	95	83
OG0000164	TR74139|c0_g1_i1	reverse transcriptase	261	gi|151384683|gb|ABS11051.1|reverse transcriptase [Malus x domestica]	ABS11051	5.05e-23	72	93.9745	75	54
OG0000165	TR39303|c1_g1_i2	BURP domain-containing	665	gi|147771790|emb|CAN75710.1|hypothetical protein VITISV_004492 [Vitis vinifera]	CAN75710	4.38e-97	78.6364	298.516	220	173
OG0000165	TR39303|c2_g1_i1	dehydration-responsive RD22	1227	gi|54645911|gb|AAV36561.1|RD22-like protein [Vitis vinifera]	AAV36561	2e-66	78.1915	226.098	188	147
OG0000165	TR39303|c2_g1_i2	dehydration-responsive RD22	841	gi|14422448|dbj|BAB60850.1|BURP domain-containing protein [Bruguiera gymnorhiza]	BAB60850	1.49e-55	66.5049	191.815	206	137
OG0000165	TR39303|c2_g1_i5	BURP domain-containing	713	gi|54645911|gb|AAV36561.1|RD22-like protein [Vitis vinifera]	AAV36561	2.88e-63	59.8566	211.846	279	167
OG0000166	TR24044|c0_g1_i1	copia-type poly	231	gi|147782774|emb|CAN76821.1|hypothetical protein VITISV_017285 [Vitis vinifera]	CAN76821	5.64e-27	77.9221	111.694	77	60
OG0000166	TR35605|c1_g1_i1	retrotransposon unclassified	989	gi|1769898|emb|CAA69272.1|lectin receptor kinase [Arabidopsis thaliana]	CAA69272	2.2e-110	68.5294	345.125	340	233
OG0000166	TR36467|c1_g2_i3	copia-type poly	552	gi|225016149|gb|ACN78973.1|copia-type polyprotein [Glycine max] gi|225016157|gb|ACN78980.1| copia-type polyprotein [Glycine max]	ACN78973, ACN78980	5.63e-70	76.5027	238.424	183	140
OG0000166	TR36467|c2_g2_i4	copia-type poly	689	gi|225016149|gb|ACN78973.1|copia-type polyprotein [Glycine max] gi|225016157|gb|ACN78980.1| copia-type polyprotein [Glycine max]	ACN78973, ACN78980	6.65e-88	73.6842	290.426	228	168
OG0000166	TR46112|c1_g1_i9	copia-type poly	885	gi|12321254|gb|AAG50698.1|AC079604_5copia-type polyprotein, putative [Arabidopsis thaliana] gi|12321387|gb|AAG50765.1|AC079131_10 copia-type polyprotein, putative [Arabidopsis thaliana]	AAG50698, AAG50765	5.54e-114	71.2871	367.851	303	216
OG0000166	TR64411|c0_g1_i1	retrotransposon unclassified	353	gi|225016149|gb|ACN78973.1|copia-type polyprotein [Glycine max] gi|225016157|gb|ACN78980.1| copia-type polyprotein [Glycine max]	ACN78973, ACN78980	7.48e-46	77.7778	168.318	117	91
OG0000166	TR72558|c0_g1_i1	copia-type poly	294	gi|147771223|emb|CAN76439.1|hypothetical protein VITISV_001759 [Vitis vinifera]	CAN76439	4.79e-37	78.125	141.354	96	75
OG0000166	TR9394|c0_g1_i1	copia-type poly	248	gi|147771223|emb|CAN76439.1|hypothetical protein VITISV_001759 [Vitis vinifera]	CAN76439	4.05e-25	75	107.071	80	60
OG0000167	TR36942|c0_g1_i1	cysteine synthase	860	gi|359478205|ref|XP_003632085.1|PREDICTED: cysteine synthase, chloroplastic/chromoplastic isoform 2 [Vitis vinifera]	XP_003632085	3.36e-113	70.5696	342.428	316	223
OG0000167	TR36942|c0_g1_i2	cysteine synthase	1183	gi|224121772|ref|XP_002330649.1|predicted protein [Populus trichocarpa] gi|222872253|gb|EEF09384.1| predicted protein [Populus trichocarpa]	XP_002330649, EEF09384	1.75e-169	90.1786	488.804	336	303
OG0000167	TR36942|c0_g1_i3	cysteine synthase	1221	gi|224121772|ref|XP_002330649.1|predicted protein [Populus trichocarpa] gi|222872253|gb|EEF09384.1| predicted protein [Populus trichocarpa]	XP_002330649, EEF09384	3.2e-171	93.7107	493.812	318	298
OG0000167	TR36942|c0_g1_i4	cysteine synthase	1317	gi|224121772|ref|XP_002330649.1|predicted protein [Populus trichocarpa] gi|222872253|gb|EEF09384.1| predicted protein [Populus trichocarpa]	XP_002330649, EEF09384	4.25e-135	88.0282	402.905	284	250
OG0000167	TR36942|c0_g1_i6	cysteine synthase	819	gi|359478205|ref|XP_003632085.1|PREDICTED: cysteine synthase, chloroplastic/chromoplastic isoform 2 [Vitis vinifera]	XP_003632085	1e-112	77.5735	340.887	272	211
OG0000168	TR45132|c1_g1_i1	2-oxoglutarate malate translocator	1309	gi|15237659|ref|NP_201234.1|dicarboxylate transport 2.1 [Arabidopsis thaliana] gi|75171656|sp|Q9FMF7.1|DIT21_ARATH RecName: Full=Dicarboxylate transporter 2.1, chloroplastic; AltName: Full=AtpDCT1; AltName: Full=Glutamate/malate translocator; Flags: Precursor gi|9759405|dbj|BAB09860.1| 2-oxoglutarate/malate translocator [Arabidopsis thaliana] gi|15810581|gb|AAL07178.1| putative 2-oxoglutarate/mal…	NP_201234, Q9FMF7, BAB09860, AAL07178, AAN31801, AAU95461, AED97866	7.28e-87	86.9565	286.574	184	160
OG0000168	TR45132|c1_g1_i2	2-oxoglutarate malate translocator	785	gi|15237659|ref|NP_201234.1|dicarboxylate transport 2.1 [Arabidopsis thaliana] gi|75171656|sp|Q9FMF7.1|DIT21_ARATH RecName: Full=Dicarboxylate transporter 2.1, chloroplastic; AltName: Full=AtpDCT1; AltName: Full=Glutamate/malate translocator; Flags: Precursor gi|9759405|dbj|BAB09860.1| 2-oxoglutarate/malate translocator [Arabidopsis thaliana] gi|15810581|gb|AAL07178.1| putative 2-oxoglutarate/mal…	NP_201234, Q9FMF7, BAB09860, AAL07178, AAN31801, AAU95461, AED97866	1.78e-88	86.413	283.878	184	159
OG0000168	TR45132|c1_g1_i3	2-oxoglutarate malate translocator	951	gi|15237659|ref|NP_201234.1|dicarboxylate transport 2.1 [Arabidopsis thaliana] gi|75171656|sp|Q9FMF7.1|DIT21_ARATH RecName: Full=Dicarboxylate transporter 2.1, chloroplastic; AltName: Full=AtpDCT1; AltName: Full=Glutamate/malate translocator; Flags: Precursor gi|9759405|dbj|BAB09860.1| 2-oxoglutarate/malate translocator [Arabidopsis thaliana] gi|15810581|gb|AAL07178.1| putative 2-oxoglutarate/mal…	NP_201234, Q9FMF7, BAB09860, AAL07178, AAN31801, AAU95461, AED97866	1.74e-86	86.6667	281.182	180	156
OG0000168	TR45132|c1_g1_i4	2-oxoglutarate malate translocator	974	gi|15237659|ref|NP_201234.1|dicarboxylate transport 2.1 [Arabidopsis thaliana] gi|75171656|sp|Q9FMF7.1|DIT21_ARATH RecName: Full=Dicarboxylate transporter 2.1, chloroplastic; AltName: Full=AtpDCT1; AltName: Full=Glutamate/malate translocator; Flags: Precursor gi|9759405|dbj|BAB09860.1| 2-oxoglutarate/malate translocator [Arabidopsis thaliana] gi|15810581|gb|AAL07178.1| putative 2-oxoglutarate/mal…	NP_201234, Q9FMF7, BAB09860, AAL07178, AAN31801, AAU95461, AED97866	1.06e-60	80	213.386	155	124
OG0000168	TR45132|c1_g1_i5	2-oxoglutarate malate translocator	1274	gi|15237659|ref|NP_201234.1|dicarboxylate transport 2.1 [Arabidopsis thaliana] gi|75171656|sp|Q9FMF7.1|DIT21_ARATH RecName: Full=Dicarboxylate transporter 2.1, chloroplastic; AltName: Full=AtpDCT1; AltName: Full=Glutamate/malate translocator; Flags: Precursor gi|9759405|dbj|BAB09860.1| 2-oxoglutarate/malate translocator [Arabidopsis thaliana] gi|15810581|gb|AAL07178.1| putative 2-oxoglutarate/mal…	NP_201234, Q9FMF7, BAB09860, AAL07178, AAN31801, AAU95461, AED97866	5.03e-87	86.9565	286.574	184	160
OG0000168	TR45132|c1_g1_i6	2-oxoglutarate malate translocator	806	gi|15237659|ref|NP_201234.1|dicarboxylate transport 2.1 [Arabidopsis thaliana] gi|75171656|sp|Q9FMF7.1|DIT21_ARATH RecName: Full=Dicarboxylate transporter 2.1, chloroplastic; AltName: Full=AtpDCT1; AltName: Full=Glutamate/malate translocator; Flags: Precursor gi|9759405|dbj|BAB09860.1| 2-oxoglutarate/malate translocator [Arabidopsis thaliana] gi|15810581|gb|AAL07178.1| putative 2-oxoglutarate/mal…	NP_201234, Q9FMF7, BAB09860, AAL07178, AAN31801, AAU95461, AED97866	2.65e-89	86.9565	286.574	184	160
OG0000168	TR45132|c1_g1_i7	2-oxoglutarate malate translocator	734	gi|15237659|ref|NP_201234.1|dicarboxylate transport 2.1 [Arabidopsis thaliana] gi|75171656|sp|Q9FMF7.1|DIT21_ARATH RecName: Full=Dicarboxylate transporter 2.1, chloroplastic; AltName: Full=AtpDCT1; AltName: Full=Glutamate/malate translocator; Flags: Precursor gi|9759405|dbj|BAB09860.1| 2-oxoglutarate/malate translocator [Arabidopsis thaliana] gi|15810581|gb|AAL07178.1| putative 2-oxoglutarate/mal…	NP_201234, Q9FMF7, BAB09860, AAL07178, AAN31801, AAU95461, AED97866	1.43e-86	86.1111	278.485	180	155
OG0000169	TR23999|c0_g1_i1	Pentatricopeptide repeat-containing	938	gi|357141422|ref|XP_003572219.1|PREDICTED: pentatricopeptide repeat-containing protein At5g66520-like [Brachypodium distachyon]	XP_003572219	2.96e-125	75.0809	381.333	309	232
OG0000169	TR26094|c0_g1_i1	Pentatricopeptide repeat	513	gi|357519199|ref|XP_003629888.1|Pentatricopeptide repeat protein [Medicago truncatula] gi|355523910|gb|AET04364.1| Pentatricopeptide repeat protein [Medicago truncatula]	XP_003629888, AET04364	1.21e-73	79.8817	240.35	169	135
OG0000169	TR26377|c0_g1_i1	pentatricopeptide repeat-containing chloroplastic- partial	915	gi|225448607|ref|XP_002274158.1|PREDICTED: pentatricopeptide repeat-containing protein At2g27610-like [Vitis vinifera]	XP_002274158	1.03e-139	86.4662	425.631	266	230
OG0000169	TR31431|c0_g1_i1	Pentatricopeptide repeat-containing	1854	gi|359497772|ref|XP_003635637.1|PREDICTED: pentatricopeptide repeat-containing protein At3g49170, chloroplastic-like, partial [Vitis vinifera]	XP_003635637	0	87.6254	918.302	598	524
OG0000169	TR35469|c1_g2_i1	pentatricopeptide repeat-containing	1880	gi|225462250|ref|XP_002263297.1|PREDICTED: pentatricopeptide repeat-containing protein At1g20230 [Vitis vinifera] gi|297736133|emb|CBI24171.3| unnamed protein product [Vitis vinifera]	XP_002263297, CBI24171	0	89.697	557.37	330	296
OG0000169	TR41293|c2_g1_i1	pentatricopeptide repeat-containing	2179	gi|242058045|ref|XP_002458168.1|hypothetical protein SORBIDRAFT_03g028130 [Sorghum bicolor] gi|241930143|gb|EES03288.1| hypothetical protein SORBIDRAFT_03g028130 [Sorghum bicolor]	XP_002458168, EES03288	3.17e-120	69.6697	387.111	333	232
OG0000169	TR41293|c2_g1_i2	pentatricopeptide repeat-containing	1789	gi|242058045|ref|XP_002458168.1|hypothetical protein SORBIDRAFT_03g028130 [Sorghum bicolor] gi|241930143|gb|EES03288.1| hypothetical protein SORBIDRAFT_03g028130 [Sorghum bicolor]	XP_002458168, EES03288	1.78e-122	69.97	388.652	333	233
OG0000169	TR4687|c0_g1_i1	pentatricopeptide repeat-containing	666	gi|225430143|ref|XP_002282128.1|PREDICTED: pentatricopeptide repeat-containing protein At2g20540 [Vitis vinifera]	XP_002282128	1.26e-104	81.9005	323.168	221	181
OG0000170	TR30552|c2_g1_i1	UDP-	345	gi|255556772|ref|XP_002519419.1|UDP-glucosyltransferase, putative [Ricinus communis] gi|223541282|gb|EEF42833.1| UDP-glucosyltransferase, putative [Ricinus communis]	XP_002519419, EEF42833	1.4e-46	82.1429	166.007	112	92
OG0000170	TR32837|c2_g1_i1	UDP-	365	gi|224056160|ref|XP_002298737.1|predicted protein [Populus trichocarpa] gi|222845995|gb|EEE83542.1| predicted protein [Populus trichocarpa]	XP_002298737, EEE83542	4.43e-54	82.9268	186.422	123	102
OG0000170	TR33920|c0_g1_i4	UDP-glycosyltransferase 73C2-like	432	gi|356533338|ref|XP_003535222.1|PREDICTED: UDP-glycosyltransferase 73C2-like [Glycine max]	XP_003535222	4.77e-56	75.6944	192.586	144	109
OG0000170	TR33920|c0_g1_i5	UDP-glycosyltransferase 73C2-like	487	gi|356533338|ref|XP_003535222.1|PREDICTED: UDP-glycosyltransferase 73C2-like [Glycine max]	XP_003535222	2.14e-68	77.1605	225.713	162	125
OG0000170	TR33920|c0_g2_i1	UDP-glucose glucosyltransferase	248	gi|50284482|dbj|BAD29722.1|UDP-glucose glucosyltransferase [Catharanthus roseus]	BAD29722	1.03e-31	92.3077	123.635	65	60
OG0000170	TR47555|c0_g1_i1	UDP-glucosyl transferase 73D1	328	gi|225441116|ref|XP_002265257.1|PREDICTED: UDP-glycosyltransferase 73D1 [Vitis vinifera] gi|147799194|emb|CAN65772.1| hypothetical protein VITISV_030408 [Vitis vinifera]	XP_002265257, CAN65772	4.41e-47	83.9623	167.162	106	89
OG0000170	TR48522|c6_g3_i10	UDP-glucose: flavonoid 7-O-glucosyltransferase	342	gi|356533338|ref|XP_003535222.1|PREDICTED: UDP-glycosyltransferase 73C2-like [Glycine max]	XP_003535222	1.74e-46	77.8761	165.622	113	88
OG0000170	TR48522|c6_g3_i3	UDP-glycosyltransferase 73C2-like	439	gi|225441124|ref|XP_002265409.1|PREDICTED: UDP-glycosyltransferase 73C3 [Vitis vinifera]	XP_002265409	1.96e-62	81.5068	209.534	146	119
OG0000171	TR195|c0_g1_i1	LRR receptor-like serine threonine- kinase GSO1-like	403	gi|147852480|emb|CAN78527.1|hypothetical protein VITISV_039533 [Vitis vinifera]	CAN78527	7.02e-28	70.8661	117.857	127	90
OG0000171	TR33904|c3_g3_i1	probable LRR receptor-like serine threonine- kinase At3g47570-like	476	gi|359483683|ref|XP_003633001.1|PREDICTED: LRR receptor-like serine/threonine-protein kinase GSO1-like [Vitis vinifera]	XP_003633001	1.27e-33	65.1899	135.576	158	103
OG0000171	TR33904|c3_g3_i3	probable LRR receptor-like serine threonine- kinase At3g47570-like	517	gi|356529797|ref|XP_003533474.1|PREDICTED: probable LRR receptor-like serine/threonine-protein kinase At3g47570-like [Glycine max]	XP_003533474	7.23e-39	63.1579	150.599	171	108
OG0000171	TR33904|c3_g3_i4	serine-threonine plant-	314	gi|255571869|ref|XP_002526877.1|serine-threonine protein kinase, plant-type, putative [Ricinus communis] gi|223533776|gb|EEF35508.1| serine-threonine protein kinase, plant-type, putative [Ricinus communis]	XP_002526877, EEF35508	1.29e-21	67.3077	97.8265	104	70
OG0000171	TR33904|c3_g3_i7	Receptor kinase	307	gi|357484449|ref|XP_003612512.1|Receptor-like protein kinase [Medicago truncatula] gi|355513847|gb|AES95470.1| Receptor-like protein kinase [Medicago truncatula]	XP_003612512, AES95470	3.78e-21	71.4286	97.0561	98	70
OG0000171	TR47947|c4_g5_i1	probable LRR receptor-like serine threonine- kinase At3g47570-like	894	gi|356529797|ref|XP_003533474.1|PREDICTED: probable LRR receptor-like serine/threonine-protein kinase At3g47570-like [Glycine max]	XP_003533474	9.4e-60	66.4336	214.157	286	190
OG0000171	TR47947|c4_g5_i9	serine-threonine plant-	784	gi|356529797|ref|XP_003533474.1|PREDICTED: probable LRR receptor-like serine/threonine-protein kinase At3g47570-like [Glycine max]	XP_003533474	7.03e-57	65.3846	204.912	260	170
OG0000172	TR39466|c0_g2_i1	restricted tev movement 1	926	gi|255547754|ref|XP_002514934.1|conserved hypothetical protein [Ricinus communis] gi|223545985|gb|EEF47488.1| conserved hypothetical protein [Ricinus communis]	XP_002514934, EEF47488	4.62e-19	55.1282	91.6633	156	86
OG0000172	TR39466|c0_g2_i2	restricted tev movement 1	940	gi|255547754|ref|XP_002514934.1|conserved hypothetical protein [Ricinus communis] gi|223545985|gb|EEF47488.1| conserved hypothetical protein [Ricinus communis]	XP_002514934, EEF47488	3.97e-20	55.414	94.7449	157	87
OG0000172	TR39466|c0_g2_i4	restricted tev movement 1	891	gi|255547754|ref|XP_002514934.1|conserved hypothetical protein [Ricinus communis] gi|223545985|gb|EEF47488.1| conserved hypothetical protein [Ricinus communis]	XP_002514934, EEF47488	2.11e-19	56.6434	92.4337	143	81
OG0000172	TR39466|c0_g2_i5	restricted tev movement 1	854	gi|255547754|ref|XP_002514934.1|conserved hypothetical protein [Ricinus communis] gi|223545985|gb|EEF47488.1| conserved hypothetical protein [Ricinus communis]	XP_002514934, EEF47488	1.28e-18	54.4872	90.1225	156	85
OG0000172	TR39466|c0_g2_i6	restricted tev movement 1	819	gi|255547754|ref|XP_002514934.1|conserved hypothetical protein [Ricinus communis] gi|223545985|gb|EEF47488.1| conserved hypothetical protein [Ricinus communis]	XP_002514934, EEF47488	7.72e-19	54.7771	90.5077	157	86
OG0000172	TR39466|c0_g2_i7	restricted tev movement 1	889	gi|255547754|ref|XP_002514934.1|conserved hypothetical protein [Ricinus communis] gi|223545985|gb|EEF47488.1| conserved hypothetical protein [Ricinus communis]	XP_002514934, EEF47488	2.87e-18	54.4872	89.3521	156	85
OG0000172	TR39466|c0_g2_i8	restricted tev movement 1	868	gi|255547754|ref|XP_002514934.1|conserved hypothetical protein [Ricinus communis] gi|223545985|gb|EEF47488.1| conserved hypothetical protein [Ricinus communis]	XP_002514934, EEF47488	4.13e-19	54.1401	91.6633	157	85
OG0000173	TR37696|c1_g1_i1	leucine-rich repeat receptor kinase EXS-like	332	gi|224124618|ref|XP_002330068.1|predicted protein [Populus trichocarpa] gi|222871493|gb|EEF08624.1| predicted protein [Populus trichocarpa]	XP_002330068, EEF08624	2.43e-28	63.1579	111.694	114	72
OG0000173	TR37696|c1_g2_i2	probable LRR receptor-like serine threonine- kinase At4g36180-like	394	gi|224124618|ref|XP_002330068.1|predicted protein [Populus trichocarpa] gi|222871493|gb|EEF08624.1| predicted protein [Populus trichocarpa]	XP_002330068, EEF08624	1.01e-34	67.6923	129.028	130	88
OG0000173	TR37696|c1_g2_i7	probable LRR receptor-like serine threonine- kinase At4g36180-like	461	gi|224124004|ref|XP_002330263.1|predicted protein [Populus trichocarpa] gi|222871719|gb|EEF08850.1| predicted protein [Populus trichocarpa]	XP_002330263, EEF08850	9.81e-46	66.242	158.303	157	104
OG0000173	TR37696|c1_g2_i8	probable LRR receptor-like serine threonine- kinase At4g36180-like	433	gi|298204682|emb|CBI25180.3|unnamed protein product [Vitis vinifera]	CBI25180	5.08e-42	66.6667	154.451	144	96
OG0000173	TR37696|c1_g3_i1	probable LRR receptor-like serine threonine- kinase At4g36180-like	411	gi|224124004|ref|XP_002330263.1|predicted protein [Populus trichocarpa] gi|222871719|gb|EEF08850.1| predicted protein [Populus trichocarpa]	XP_002330263, EEF08850	2.35e-41	67.8571	146.362	140	95
OG0000173	TR44851|c2_g1_i1	leucine-rich repeat receptor kinase EXS-like	391	gi|297743519|emb|CBI36386.3|unnamed protein product [Vitis vinifera]	CBI36386	4.89e-43	78.2258	157.918	124	97
OG0000173	TR44851|c2_g2_i7	leucine-rich repeat receptor kinase EXS-like	675	gi|359482735|ref|XP_003632821.1|PREDICTED: receptor-like protein 12-like [Vitis vinifera]	XP_003632821	1.94e-32	63.4921	112.464	126	80
OG0000173	TR50487|c0_g1_i1	leucine-rich repeat receptor kinase EXS-like	425	gi|297743521|emb|CBI36388.3|unnamed protein product [Vitis vinifera]	CBI36388	1.42e-51	78.4615	181.03	130	102
OG0000174	TR34436|c1_g1_i2	retrotransposon Ty1-copia subclass	890	gi|14586968|gb|AAK70406.1|AF369930_1pol polyprotein [Citrus x paradisi]	AAK70406	7.08e-114	87.0968	342.043	217	189
OG0000174	TR46586|c1_g1_i1	gag-pol poly	1838	gi|133711804|gb|ABO36622.1|copia LTR rider [Solanum lycopersicum] gi|133711819|gb|ABO36636.1| copia LTR rider [Solanum lycopersicum]	ABO36622, ABO36636	0	78.0115	664.455	523	408
OG0000174	TR47422|c2_g1_i3	retrotransposon Ty1-copia subclass	603	gi|108863081|gb|ABG22123.1|polyprotein [Prunus avium]	ABG22123	3.19e-106	89.6175	317.775	183	164
OG0000174	TR48685|c0_g2_i5	Gag-Pol poly	695	gi|14586968|gb|AAK70406.1|AF369930_1pol polyprotein [Citrus x paradisi]	AAK70406	8.66e-88	80.2752	272.707	218	175
OG0000174	TR48685|c0_g2_i8	gag-pol poly	872	gi|14586968|gb|AAK70406.1|AF369930_1pol polyprotein [Citrus x paradisi]	AAK70406	4.45e-122	80.1471	362.459	272	218
OG0000174	TR48685|c0_g2_i9	Gag-Pol poly	848	gi|14586968|gb|AAK70406.1|AF369930_1pol polyprotein [Citrus x paradisi]	AAK70406	2.17e-119	79.7203	355.525	286	228
OG0000174	TR48691|c3_g1_i3	Gag-Pol poly	474	gi|147802173|emb|CAN77253.1|hypothetical protein VITISV_020397 [Vitis vinifera]	CAN77253	1.6e-38	82.4561	140.584	114	94
OG0000174	TR48691|c3_g1_i6	Gag-Pol poly	770	gi|14586968|gb|AAK70406.1|AF369930_1pol polyprotein [Citrus x paradisi]	AAK70406	2.69e-99	81.4655	303.138	232	189
OG0000175	TR42749|c0_g1_i1	cryptochrome 1 2	3026	gi|327342148|gb|AEA50861.1|cry1-2 [Populus tremula]	AEA50861	0	86.7063	756.133	504	437
OG0000175	TR42749|c0_g1_i2	cryptochrome 1 2	2655	gi|224084664|ref|XP_002307379.1|predicted protein [Populus trichocarpa] gi|222856828|gb|EEE94375.1| predicted protein [Populus trichocarpa]	XP_002307379, EEE94375	0	87.3156	1025.39	678	592
OG0000175	TR48307|c1_g1_i1	cryptochrome 1 2	2183	gi|224084664|ref|XP_002307379.1|predicted protein [Populus trichocarpa] gi|222856828|gb|EEE94375.1| predicted protein [Populus trichocarpa]	XP_002307379, EEE94375	0	86.4916	832.017	533	461
OG0000176	TR42417|c0_g3_i2	2OG-Fe(II) oxygenase family	509	gi|388522299|gb|AFK49211.1|unknown [Lotus japonicus]	AFK49211	1.28e-43	68.8235	158.303	170	117
OG0000177	TR47900|c2_g2_i2	cytochrome P450	1155	gi|164604834|dbj|BAF98469.1|cytochrome P450 [Coptis japonica var. dissecta]	BAF98469	9.61e-178	80	516.153	385	308
OG0000177	TR47900|c2_g2_i5	cytochrome P450 82A3-like	648	gi|164604834|dbj|BAF98469.1|cytochrome P450 [Coptis japonica var. dissecta]	BAF98469	2.04e-75	78.8288	246.899	222	175
OG0000177	TR47900|c2_g2_i6	cytochrome P450	746	gi|164604834|dbj|BAF98469.1|cytochrome P450 [Coptis japonica var. dissecta]	BAF98469	2.03e-91	77.4704	289.656	253	196
OG0000178	TR29459|c2_g1_i1	Heat shock cognate 70 kDa expressed	553	gi|118484254|gb|ABK94007.1|unknown [Populus trichocarpa]	ABK94007	9.97e-62	91.9355	197.978	124	114
OG0000178	TR29459|c2_g1_i2	Heat shock cognate 70 kDa expressed	530	gi|125535351|gb|EAY81899.1|hypothetical protein OsI_37065 [Oryza sativa Indica Group]	EAY81899	6.97e-56	90.3226	192.2	124	112
OG0000178	TR42385|c4_g6_i1	heat shock 70	809	gi|255635221|gb|ACU17965.1|unknown [Glycine max]	ACU17965	1.03e-67	90.5109	220.32	137	124
OG0000178	TR5430|c0_g1_i1	heat shock	252	gi|118484254|gb|ABK94007.1|unknown [Populus trichocarpa]	ABK94007	5.54e-43	92.8571	145.976	84	78
OG0000179	TR25547|c0_g1_i1	---NA---	315	No Blast Hit	0	0	0	0	0	0
OG0000179	TR32845|c2_g2_i1	---NA---	258	No Blast Hit	0	0	0	0	0	0
OG0000179	TR38153|c2_g5_i1	---NA---	747	No Blast Hit	0	0	0	0	0	0
OG0000179	TR38153|c2_g5_i3	---NA---	620	No Blast Hit	0	0	0	0	0	0
OG0000179	TR45089|c0_g8_i1	---NA---	318	No Blast Hit	0	0	0	0	0	0
OG0000179	TR64021|c0_g1_i1	---NA---	311	No Blast Hit	0	0	0	0	0	0
OG0000180	TR47253|c0_g1_i11	cc-nbs-lrr resistance	898	gi|255551388|ref|XP_002516740.1|leucine-rich repeat containing protein, putative [Ricinus communis] gi|223544113|gb|EEF45638.1| leucine-rich repeat containing protein, putative [Ricinus communis]	XP_002516740, EEF45638	1.23e-68	65.5172	239.965	290	190
OG0000180	TR47253|c0_g1_i12	cc-nbs-lrr resistance	1275	gi|255568974|ref|XP_002525457.1|leucine-rich repeat containing protein, putative [Ricinus communis] gi|223535270|gb|EEF36947.1| leucine-rich repeat containing protein, putative [Ricinus communis]	XP_002525457, EEF36947	8.54e-66	50.6329	237.269	474	240
OG0000180	TR47253|c0_g1_i1	cc-nbs-lrr resistance	1051	gi|255551388|ref|XP_002516740.1|leucine-rich repeat containing protein, putative [Ricinus communis] gi|223544113|gb|EEF45638.1| leucine-rich repeat containing protein, putative [Ricinus communis]	XP_002516740, EEF45638	1.22e-63	53.317	228.024	407	217
OG0000180	TR47253|c0_g1_i6	cc-nbs-lrr resistance	753	gi|224103271|ref|XP_002334072.1|cc-nbs-lrr resistance protein [Populus trichocarpa] gi|222839772|gb|EEE78095.1| cc-nbs-lrr resistance protein [Populus trichocarpa]	XP_002334072, EEE78095	6.91e-55	61.0895	199.134	257	157
OG0000180	TR47253|c0_g1_i7	cc-nbs-lrr resistance	1164	gi|224069330|ref|XP_002302957.1|cc-nbs-lrr resistance protein [Populus trichocarpa] gi|222844683|gb|EEE82230.1| cc-nbs-lrr resistance protein [Populus trichocarpa]	XP_002302957, EEE82230	3.35e-64	53.2374	230.72	417	222
OG0000181	TR22796|c0_g1_i1	major latex	317	gi|15223275|ref|NP_177245.1|MLP-like protein 43 [Arabidopsis thaliana] gi|21542142|sp|Q9SSK5.1|MLP43_ARATH RecName: Full=MLP-like protein 43 gi|5902402|gb|AAD55504.1|AC008148_14 Unknown protein [Arabidopsis thaliana] gi|16197686|emb|CAC83578.1| major latex-like protein [Arabidopsis thaliana] gi|17473721|gb|AAL38311.1| unknown protein [Arabidopsis thaliana] gi|30725556|gb|AAP37800.1| At1g70890 [Ar…	NP_177245, Q9SSK5, AAD55504, CAC83578, AAL38311, AAP37800, AEE35134	1.79e-07	56.962	54.299	79	45
OG0000181	TR22796|c0_g1_i4	MLP 28	280	gi|297789652|ref|XP_002862769.1|predicted protein [Arabidopsis lyrata subsp. lyrata] gi|297308485|gb|EFH39027.1| predicted protein [Arabidopsis lyrata subsp. lyrata]	XP_002862769, EFH39027	4.25e-07	63.3803	53.9138	71	45
OG0000181	TR32793|c0_g1_i1	bet v I allergen family	535	gi|225424266|ref|XP_002284527.1|PREDICTED: MLP-like protein 28 [Vitis vinifera] gi|147789187|emb|CAN75773.1| hypothetical protein VITISV_033952 [Vitis vinifera] gi|297737684|emb|CBI26885.3| unnamed protein product [Vitis vinifera]	XP_002284527, CAN75773, CBI26885	3.48e-23	54.1096	99.3673	146	79
OG0000181	TR35194|c3_g14_i1	MLP 34	292	gi|15223275|ref|NP_177245.1|MLP-like protein 43 [Arabidopsis thaliana] gi|21542142|sp|Q9SSK5.1|MLP43_ARATH RecName: Full=MLP-like protein 43 gi|5902402|gb|AAD55504.1|AC008148_14 Unknown protein [Arabidopsis thaliana] gi|16197686|emb|CAC83578.1| major latex-like protein [Arabidopsis thaliana] gi|17473721|gb|AAL38311.1| unknown protein [Arabidopsis thaliana] gi|30725556|gb|AAP37800.1| At1g70890 [Ar…	NP_177245, Q9SSK5, AAD55504, CAC83578, AAL38311, AAP37800, AEE35134	9e-07	60	51.9878	65	39
OG0000181	TR35194|c3_g16_i2	MLP 34	414	gi|351724899|ref|NP_001235026.1|uncharacterized protein LOC100499973 [Glycine max] gi|255628179|gb|ACU14434.1| unknown [Glycine max]	NP_001235026, ACU14434	4.39e-17	56.4103	82.0333	117	66
OG0000181	TR35194|c3_g4_i1	MLP 28	518	gi|225424266|ref|XP_002284527.1|PREDICTED: MLP-like protein 28 [Vitis vinifera] gi|147789187|emb|CAN75773.1| hypothetical protein VITISV_033952 [Vitis vinifera] gi|297737684|emb|CBI26885.3| unnamed protein product [Vitis vinifera]	XP_002284527, CAN75773, CBI26885	7.19e-25	56.0606	103.605	132	74
OG0000182	TR47203|c2_g1_i3	laccase 110a	237	gi|224138938|ref|XP_002322939.1|predicted protein [Populus trichocarpa] gi|222867569|gb|EEF04700.1| predicted protein [Populus trichocarpa]	XP_002322939, EEF04700	2.36e-17	80.3571	84.3445	56	45
OG0000182	TR47203|c2_g2_i6	laccase 110a	297	gi|224138938|ref|XP_002322939.1|predicted protein [Populus trichocarpa] gi|222867569|gb|EEF04700.1| predicted protein [Populus trichocarpa]	XP_002322939, EEF04700	1.64e-17	83.6364	85.5001	55	46
OG0000182	TR47203|c2_g3_i1	laccase 110a	230	gi|224109338|ref|XP_002333273.1|predicted protein [Populus trichocarpa] gi|222835874|gb|EEE74295.1| predicted protein [Populus trichocarpa]	XP_002333273, EEE74295	1.76e-19	85.4545	90.1225	55	47
OG0000182	TR47203|c2_g3_i2	laccase 110a	233	gi|356504313|ref|XP_003520941.1|PREDICTED: laccase-7-like [Glycine max]	XP_003520941	1.86e-19	76.3158	90.1225	76	58
OG0000183	TR39814|c0_g1_i1	heat shock 101	1313	gi|297733886|emb|CBI15133.3|unnamed protein product [Vitis vinifera]	CBI15133	0	95.2381	679.863	378	360
OG0000183	TR39814|c0_g2_i1	heat shock 101	1789	gi|254952729|gb|ACT97165.1|heat shock protein [Vitis labrusca x Vitis vinifera]	ACT97165	0	89.7996	853.203	549	493
OG0000183	TR48143|c6_g4_i1	heat shock 101	547	gi|17065040|gb|AAL32674.1|heat shock protein 101 [Arabidopsis thaliana]	AAL32674	2.45e-115	97.7901	346.665	181	177
OG0000183	TR48143|c6_g4_i3	heat shock 101	1251	gi|297733886|emb|CBI15133.3|unnamed protein product [Vitis vinifera]	CBI15133	0	96.875	700.279	416	403
OG0000184	TR38524|c1_g1_i1	fructose-bisphosphate aldolase	1557	gi|10800924|emb|CAB77243.2|fructose-bisphosphate aldolase [Persea americana]	CAB77243	0	95.8101	674.855	358	343
OG0000184	TR38524|c1_g1_i2	fructose-bisphosphate aldolase	1475	gi|10800924|emb|CAB77243.2|fructose-bisphosphate aldolase [Persea americana]	CAB77243	0	95.5307	674.855	358	342
OG0000184	TR42946|c5_g1_i1	fructose-bisphosphate aldolase	1344	gi|77999255|gb|ABB16974.1|unknown [Solanum tuberosum]	ABB16974	0	93.5754	645.58	358	335
OG0000184	TR42946|c5_g1_i4	fructose bisphosphate aldolase	1332	gi|77999255|gb|ABB16974.1|unknown [Solanum tuberosum]	ABB16974	0	93.5754	645.966	358	335
OG0000185	TR41774|c0_g1_i1	nucleotide sugar epimerase	756	gi|255574623|ref|XP_002528222.1|UDP-glucuronate 5-epimerase, putative [Ricinus communis] gi|223532383|gb|EEF34179.1| UDP-glucuronate 5-epimerase, putative [Ricinus communis]	XP_002528222, EEF34179	1.22e-156	98.3673	453.751	245	241
OG0000185	TR43563|c1_g3_i1	nucleotide sugar epimerase	1268	gi|255574623|ref|XP_002528222.1|UDP-glucuronate 5-epimerase, putative [Ricinus communis] gi|223532383|gb|EEF34179.1| UDP-glucuronate 5-epimerase, putative [Ricinus communis]	XP_002528222, EEF34179	0	96.8652	567.77	319	309
OG0000185	TR43563|c1_g3_i2	nucleotide sugar epimerase	1065	gi|255574623|ref|XP_002528222.1|UDP-glucuronate 5-epimerase, putative [Ricinus communis] gi|223532383|gb|EEF34179.1| UDP-glucuronate 5-epimerase, putative [Ricinus communis]	XP_002528222, EEF34179	0	96.8652	571.237	319	309
OG0000185	TR45988|c0_g2_i1	UDP-D-glucuronate 4-epimerase 2	1053	gi|225454014|ref|XP_002280967.1|PREDICTED: UDP-glucuronate 4-epimerase 3-like [Vitis vinifera]	XP_002280967	3.01e-156	96	457.218	250	240
OG0000186	TR42244|c2_g1_i4	---NA---	610	No Blast Hit	0	0	0	0	0	0
OG0000186	TR42244|c2_g1_i5	---NA---	682	No Blast Hit	0	0	0	0	0	0
OG0000186	TR42244|c2_g1_i6	---NA---	570	No Blast Hit	0	0	0	0	0	0
OG0000186	TR42244|c2_g1_i7	---NA---	489	No Blast Hit	0	0	0	0	0	0
OG0000186	TR42244|c2_g1_i8	---NA---	684	No Blast Hit	0	0	0	0	0	0
OG0000187	TR37670|c3_g1_i11	rubisco subunit binding- alpha subunit	2148	gi|359479362|ref|XP_002277357.2|PREDICTED: ruBisCO large subunit-binding protein subunit alpha, chloroplastic-like [Vitis vinifera]	XP_002277357	0	95.2218	999.194	586	558
OG0000187	TR37670|c3_g1_i13	rubisco subunit binding- alpha subunit	2140	gi|359479362|ref|XP_002277357.2|PREDICTED: ruBisCO large subunit-binding protein subunit alpha, chloroplastic-like [Vitis vinifera]	XP_002277357	0	94.0375	982.245	587	552
OG0000187	TR37670|c3_g1_i1	rubisco subunit binding- alpha subunit	2178	gi|359479362|ref|XP_002277357.2|PREDICTED: ruBisCO large subunit-binding protein subunit alpha, chloroplastic-like [Vitis vinifera]	XP_002277357	0	95.0512	986.097	586	557
OG0000187	TR37670|c3_g1_i9	rubisco subunit binding- alpha subunit	2148	gi|359479362|ref|XP_002277357.2|PREDICTED: ruBisCO large subunit-binding protein subunit alpha, chloroplastic-like [Vitis vinifera]	XP_002277357	0	95.3925	988.408	586	559
OG0000187	TR38483|c0_g1_i1	rubisco subunit binding- alpha subunit	2274	gi|359479362|ref|XP_002277357.2|PREDICTED: ruBisCO large subunit-binding protein subunit alpha, chloroplastic-like [Vitis vinifera]	XP_002277357	0	93.3447	975.696	586	547
OG0000188	TR38394|c0_g1_i12	stress responsive	1158	gi|115474139|ref|NP_001060668.1|Os07g0684000 [Oryza sativa Japonica Group] gi|1658315|emb|CAA70175.1| osr40g3 [Oryza sativa Indica Group] gi|34394519|dbj|BAC83806.1| r40g3 protein [Oryza sativa Japonica Group] gi|113612204|dbj|BAF22582.1| Os07g0684000 [Oryza sativa Japonica Group] gi|125559640|gb|EAZ05176.1| hypothetical protein OsI_27371 [Oryza sativa Indica Group] gi|125601548|gb|EAZ41124.1| hy…	NP_001060668, CAA70175, BAC83806, BAF22582, EAZ05176, EAZ41124, ACA50504	9.23e-74	81.4371	239.195	167	136
OG0000188	TR38394|c0_g1_i3	stress responsive	1378	gi|255568992|ref|XP_002525466.1|conserved hypothetical protein [Ricinus communis] gi|223535279|gb|EEF36956.1| conserved hypothetical protein [Ricinus communis]	XP_002525466, EEF36956	2.15e-73	80.117	244.202	171	137
OG0000188	TR38394|c0_g1_i4	stress responsive	1227	gi|115474139|ref|NP_001060668.1|Os07g0684000 [Oryza sativa Japonica Group] gi|1658315|emb|CAA70175.1| osr40g3 [Oryza sativa Indica Group] gi|34394519|dbj|BAC83806.1| r40g3 protein [Oryza sativa Japonica Group] gi|113612204|dbj|BAF22582.1| Os07g0684000 [Oryza sativa Japonica Group] gi|125559640|gb|EAZ05176.1| hypothetical protein OsI_27371 [Oryza sativa Indica Group] gi|125601548|gb|EAZ41124.1| hy…	NP_001060668, CAA70175, BAC83806, BAF22582, EAZ05176, EAZ41124, ACA50504	2.53e-73	81.4371	238.81	167	136
OG0000188	TR38394|c0_g1_i6	stress responsive	1200	gi|115474139|ref|NP_001060668.1|Os07g0684000 [Oryza sativa Japonica Group] gi|1658315|emb|CAA70175.1| osr40g3 [Oryza sativa Indica Group] gi|34394519|dbj|BAC83806.1| r40g3 protein [Oryza sativa Japonica Group] gi|113612204|dbj|BAF22582.1| Os07g0684000 [Oryza sativa Japonica Group] gi|125559640|gb|EAZ05176.1| hypothetical protein OsI_27371 [Oryza sativa Indica Group] gi|125601548|gb|EAZ41124.1| hy…	NP_001060668, CAA70175, BAC83806, BAF22582, EAZ05176, EAZ41124, ACA50504	1.39e-73	81.4371	239.195	167	136
OG0000188	TR38394|c0_g1_i7	stress responsive	1351	gi|255568992|ref|XP_002525466.1|conserved hypothetical protein [Ricinus communis] gi|223535279|gb|EEF36956.1| conserved hypothetical protein [Ricinus communis]	XP_002525466, EEF36956	2.44e-74	80.7018	246.514	171	138
OG0000188	TR38394|c0_g1_i9	stress responsive	1185	gi|115474139|ref|NP_001060668.1|Os07g0684000 [Oryza sativa Japonica Group] gi|1658315|emb|CAA70175.1| osr40g3 [Oryza sativa Indica Group] gi|34394519|dbj|BAC83806.1| r40g3 protein [Oryza sativa Japonica Group] gi|113612204|dbj|BAF22582.1| Os07g0684000 [Oryza sativa Japonica Group] gi|125559640|gb|EAZ05176.1| hypothetical protein OsI_27371 [Oryza sativa Indica Group] gi|125601548|gb|EAZ41124.1| hy…	NP_001060668, CAA70175, BAC83806, BAF22582, EAZ05176, EAZ41124, ACA50504	1.16e-72	80.8383	236.498	167	135
OG0000189	TR43134|c2_g1_i1	hAT family dimerisation domain containing	1234	gi|310772435|dbj|BAJ23914.1|transposase [Saintpaulia hybrid cultivar]	BAJ23914	5.7e-50	55.3073	189.119	358	198
OG0000189	TR47742|c1_g3_i5	hAT family dimerisation domain containing	1486	gi|310772435|dbj|BAJ23914.1|transposase [Saintpaulia hybrid cultivar]	BAJ23914	1.72e-53	59.9291	201.445	282	169
OG0000189	TR47742|c1_g3_i8	hAT family dimerisation domain containing	1699	gi|310772435|dbj|BAJ23914.1|transposase [Saintpaulia hybrid cultivar]	BAJ23914	3.02e-52	58.7629	199.904	291	171
OG0000189	TR63370|c0_g1_i1	transposase	246	gi|310772435|dbj|BAJ23914.1|transposase [Saintpaulia hybrid cultivar]	BAJ23914	2.44e-11	64.1026	67.3958	78	50
OG0000190	TR42685|c4_g3_i1	---NA---	245	No Blast Hit	0	0	0	0	0	0
OG0000190	TR42685|c4_g3_i6	---NA---	231	No Blast Hit	0	0	0	0	0	0
OG0000191	TR45305|c0_g1_i1	MLO 2	224	gi|255570839|ref|XP_002526372.1|Protein MLO, putative [Ricinus communis] gi|223534331|gb|EEF36043.1| Protein MLO, putative [Ricinus communis]	XP_002526372, EEF36043	7.65e-24	96.3636	102.449	55	53
OG0000191	TR45305|c0_g3_i7	trehalose-6-phosphate synthase	1633	gi|359483567|ref|XP_003632977.1|PREDICTED: alpha,alpha-trehalose-phosphate synthase [UDP-forming] 1-like [Vitis vinifera]	XP_003632977	1.89e-171	92.1708	506.908	281	259
OG0000191	TR45305|c0_g3_i8	MLO 2	308	gi|255570839|ref|XP_002526372.1|Protein MLO, putative [Ricinus communis] gi|223534331|gb|EEF36043.1| Protein MLO, putative [Ricinus communis]	XP_002526372, EEF36043	2.32e-23	96.3636	102.449	55	53
OG0000192	TR28216|c0_g1_i1	villin 4	502	gi|297735417|emb|CBI17857.3|unnamed protein product [Vitis vinifera]	CBI17857	1.45e-83	92.1687	275.018	166	153
OG0000192	TR30964|c0_g1_i1	villin 2	958	gi|147822656|emb|CAN70540.1|hypothetical protein VITISV_034183 [Vitis vinifera]	CAN70540	0	88.6792	530.02	318	282
OG0000192	TR46456|c0_g1_i1	villin 4	2302	gi|359485106|ref|XP_002268471.2|PREDICTED: LOW QUALITY PROTEIN: villin-4 [Vitis vinifera]	XP_002268471	0	88.3754	1122.07	714	631
OG0000192	TR46456|c0_g1_i2	villin 4	3583	gi|359485106|ref|XP_002268471.2|PREDICTED: LOW QUALITY PROTEIN: villin-4 [Vitis vinifera]	XP_002268471	0	88.8098	1576.99	983	873
OG0000193	TR39366|c0_g1_i1	glycerophosphoryl diester phosphodiesterase family	1054	gi|255576268|ref|XP_002529027.1|glycerophosphoryl diester phosphodiesterase, putative [Ricinus communis] gi|223531507|gb|EEF33338.1| glycerophosphoryl diester phosphodiesterase, putative [Ricinus communis]	XP_002529027, EEF33338	2.72e-135	80.8874	414.846	293	237
OG0000193	TR47919|c1_g1_i1	probable glycerophosphoryl diester phosphodiesterase 2-like	943	gi|147811111|emb|CAN61355.1|hypothetical protein VITISV_027762 [Vitis vinifera]	CAN61355	5.8e-85	73.2601	278.87	273	200
OG0000193	TR47919|c1_g1_i3	glycerophosphoryl diester phosphodiesterase family	2313	gi|255576268|ref|XP_002529027.1|glycerophosphoryl diester phosphodiesterase, putative [Ricinus communis] gi|223531507|gb|EEF33338.1| glycerophosphoryl diester phosphodiesterase, putative [Ricinus communis]	XP_002529027, EEF33338	0	75.0339	877.085	737	553
OG0000194	TR43030|c0_g3_i1	Receptor-like serine threonine kinase	464	gi|224114756|ref|XP_002316847.1|predicted protein [Populus trichocarpa] gi|222859912|gb|EEE97459.1| predicted protein [Populus trichocarpa]	XP_002316847, EEE97459	2.7e-51	76.6667	185.267	150	115
OG0000194	TR43030|c0_g3_i5	probable LRR receptor-like serine threonine- kinase At1g53430-like	319	gi|302142859|emb|CBI20154.3|unnamed protein product [Vitis vinifera]	CBI20154	2.75e-26	81.1321	112.079	106	86
OG0000194	TR43030|c0_g3_i8	probable LRR receptor-like serine threonine- kinase At1g53440-like	358	gi|302142859|emb|CBI20154.3|unnamed protein product [Vitis vinifera]	CBI20154	4.36e-35	77.9661	137.887	118	92
OG0000194	TR43030|c0_g3_i9	leucine-rich repeat family	306	gi|302142859|emb|CBI20154.3|unnamed protein product [Vitis vinifera]	CBI20154	8.76e-25	80.3922	107.457	102	82
OG0000194	TR43030|c0_g4_i2	leucine-rich repeat receptor kinase	491	gi|255567056|ref|XP_002524510.1|kinase, putative [Ricinus communis] gi|223536184|gb|EEF37837.1| kinase, putative [Ricinus communis]	XP_002524510, EEF37837	7.5e-51	75.3165	183.341	158	119
OG0000195	TR29533|c0_g1_i1	retrotransposon unclassified	672	gi|357438555|ref|XP_003589553.1|hypothetical protein MTR_1g026010 [Medicago truncatula] gi|355478601|gb|AES59804.1| hypothetical protein MTR_1g026010 [Medicago truncatula]	XP_003589553, AES59804	8.01e-13	53.9823	74.7146	113	61
OG0000195	TR49151|c0_g1_i1	hypothetical protein SORBIDRAFT_04g017843	331	gi|242061544|ref|XP_002452061.1|hypothetical protein SORBIDRAFT_04g017843 [Sorghum bicolor] gi|241931892|gb|EES05037.1| hypothetical protein SORBIDRAFT_04g017843 [Sorghum bicolor]	XP_002452061, EES05037	1.27e-06	50.9804	54.299	102	52
OG0000195	TR61783|c0_g1_i1	retrotransposon unclassified	529	gi|332322140|emb|CCA66049.1|hypothetical protein [Beta vulgaris subsp. vulgaris]	CCA66049	6.27e-11	47.4453	68.5514	137	65
OG0000196	TR37228|c1_g1_i2	myb family transcription factor	616	gi|359472981|ref|XP_003631224.1|PREDICTED: uncharacterized protein LOC100257723 isoform 2 [Vitis vinifera]	XP_003631224	4.78e-08	76.7442	60.4622	43	33
OG0000196	TR37228|c1_g1_i4	myb-like transcription factor	625	gi|255576527|ref|XP_002529155.1|DNA binding protein, putative [Ricinus communis] gi|223531434|gb|EEF33268.1| DNA binding protein, putative [Ricinus communis]	XP_002529155, EEF33268	3.09e-48	80	172.555	115	92
OG0000196	TR37228|c1_g1_i5	myb-like transcription factor	591	gi|255576527|ref|XP_002529155.1|DNA binding protein, putative [Ricinus communis] gi|223531434|gb|EEF33268.1| DNA binding protein, putative [Ricinus communis]	XP_002529155, EEF33268	4.98e-43	77.0642	158.303	109	84
OG0000196	TR37228|c1_g2_i1	myb-like transcription factor	907	gi|297737857|emb|CBI27058.3|unnamed protein product [Vitis vinifera]	CBI27058	8.38e-54	62.5	189.504	224	140
OG0000197	TR40154|c0_g2_i1	protease Do-like 9-like	1394	gi|225452528|ref|XP_002275131.1|PREDICTED: protease Do-like 9-like [Vitis vinifera]	XP_002275131	0	79.669	588.186	423	337
OG0000197	TR46056|c2_g1_i1	protease Do-like 9-like	691	gi|356495905|ref|XP_003516811.1|PREDICTED: protease Do-like 9-like [Glycine max]	XP_003516811	3.37e-146	94.3231	430.254	229	216
OG0000197	TR46056|c2_g2_i1	protease Do-like 9-like	2077	gi|224133476|ref|XP_002321577.1|predicted protein [Populus trichocarpa] gi|222868573|gb|EEF05704.1| predicted protein [Populus trichocarpa]	XP_002321577, EEF05704	0	88.9849	781.171	463	412
OG0000197	TR46056|c2_g2_i2	protease Do-like 9-like	1911	gi|224133476|ref|XP_002321577.1|predicted protein [Populus trichocarpa] gi|222868573|gb|EEF05704.1| predicted protein [Populus trichocarpa]	XP_002321577, EEF05704	0	87.041	748.814	463	403
OG0000197	TR46056|c2_g2_i3	protease Do-like 9-like	1949	gi|224133476|ref|XP_002321577.1|predicted protein [Populus trichocarpa] gi|222868573|gb|EEF05704.1| predicted protein [Populus trichocarpa]	XP_002321577, EEF05704	0	87.257	751.51	463	404
OG0000198	TR46967|c3_g2_i1	beta-amylase 8	741	gi|359474429|ref|XP_003631464.1|PREDICTED: beta-amylase 3, chloroplastic-like isoform 2 [Vitis vinifera]	XP_003631464	4.72e-44	87.3786	164.851	103	90
OG0000198	TR46967|c3_g3_i1	beta-amylase	781	gi|224138788|ref|XP_002326690.1|predicted protein [Populus trichocarpa] gi|222834012|gb|EEE72489.1| predicted protein [Populus trichocarpa]	XP_002326690, EEE72489	1.86e-171	95.7692	496.123	260	249
OG0000198	TR46967|c3_g3_i2	Beta-amylase	681	gi|224138788|ref|XP_002326690.1|predicted protein [Populus trichocarpa] gi|222834012|gb|EEE72489.1| predicted protein [Populus trichocarpa]	XP_002326690, EEE72489	3.15e-126	94.1463	379.407	205	193
OG0000199	TR47401|c0_g1_i10	probable glycosyltransferase At5g03795-like	2330	gi|359484345|ref|XP_002280595.2|PREDICTED: probable glycosyltransferase At5g03795-like [Vitis vinifera] gi|297738776|emb|CBI28021.3| unnamed protein product [Vitis vinifera]	XP_002280595, CBI28021	0	73.6515	579.326	482	355
OG0000199	TR47401|c0_g1_i11	probable glycosyltransferase At5g03795-like	1167	gi|356511373|ref|XP_003524401.1|PREDICTED: probable glycosyltransferase At5g03795-like [Glycine max]	XP_003524401	2.41e-17	70.5882	92.0485	85	60
OG0000199	TR47401|c0_g1_i15	probable glycosyltransferase At5g03795-like	2369	gi|359484345|ref|XP_002280595.2|PREDICTED: probable glycosyltransferase At5g03795-like [Vitis vinifera] gi|297738776|emb|CBI28021.3| unnamed protein product [Vitis vinifera]	XP_002280595, CBI28021	0	78.271	581.252	428	335
OG0000199	TR47401|c0_g1_i1	probable glycosyltransferase At5g03795-like	2295	gi|359484345|ref|XP_002280595.2|PREDICTED: probable glycosyltransferase At5g03795-like [Vitis vinifera] gi|297738776|emb|CBI28021.3| unnamed protein product [Vitis vinifera]	XP_002280595, CBI28021	0	80.292	583.948	411	330
OG0000199	TR47401|c0_g1_i2	probable glycosyltransferase At5g03795-like	1079	gi|356511373|ref|XP_003524401.1|PREDICTED: probable glycosyltransferase At5g03795-like [Glycine max]	XP_003524401	3.48e-17	70.5882	91.2781	85	60
OG0000199	TR47401|c0_g1_i5	probable glycosyltransferase At5g03795-like	2334	gi|359484345|ref|XP_002280595.2|PREDICTED: probable glycosyltransferase At5g03795-like [Vitis vinifera] gi|297738776|emb|CBI28021.3| unnamed protein product [Vitis vinifera]	XP_002280595, CBI28021	0	78.271	581.252	428	335
OG0000200	TR38950|c2_g2_i1	PREDICTED: uncharacterized protein LOC100263053	422	gi|225454722|ref|XP_002272266.1|PREDICTED: uncharacterized protein LOC100263053 [Vitis vinifera] gi|297737284|emb|CBI26485.3| unnamed protein product [Vitis vinifera]	XP_002272266, CBI26485	1.65e-18	82.5397	87.8113	63	52
OG0000201	TR33471|c0_g1_i1	Caffeic acid O-methyltransferase	1503	gi|388504612|gb|AFK40372.1|unknown [Lotus japonicus]	AFK40372	9.76e-137	71.0744	410.609	363	258
OG0000201	TR33471|c0_g1_i2	caffeic acid O-methyltransferase	1591	gi|359490763|ref|XP_003634161.1|PREDICTED: caffeic acid 3-O-methyltransferase 1-like isoform 1 [Vitis vinifera]	XP_003634161	1.04e-106	72.8448	271.937	232	169
OG0000201	TR33471|c0_g1_i3	caffeic acid O-methyltransferase	1687	gi|359490763|ref|XP_003634161.1|PREDICTED: caffeic acid 3-O-methyltransferase 1-like isoform 1 [Vitis vinifera]	XP_003634161	1.13e-106	72.8448	271.937	232	169
OG0000201	TR33471|c0_g1_i4	Caffeic acid O-methyltransferase	1599	gi|388504612|gb|AFK40372.1|unknown [Lotus japonicus]	AFK40372	2.82e-136	71.0744	410.609	363	258
OG0000202	TR35113|c0_g1_i1	dicer-like 3	1187	gi|255550219|ref|XP_002516160.1|Ribonuclease III, putative [Ricinus communis] gi|223544646|gb|EEF46162.1| Ribonuclease III, putative [Ricinus communis]	XP_002516160, EEF46162	1.46e-121	78.3607	395.971	305	239
OG0000202	TR35113|c0_g1_i2	dicer-like 3	1163	gi|255550219|ref|XP_002516160.1|Ribonuclease III, putative [Ricinus communis] gi|223544646|gb|EEF46162.1| Ribonuclease III, putative [Ricinus communis]	XP_002516160, EEF46162	2.85e-124	80.4714	403.29	297	239
OG0000202	TR35790|c0_g1_i1	dicer-like 2	422	gi|255547506|ref|XP_002514810.1|ATP binding protein, putative [Ricinus communis] gi|223545861|gb|EEF47364.1| ATP binding protein, putative [Ricinus communis]	XP_002514810, EEF47364	1.91e-33	83.75	134.42	80	67
OG0000202	TR35790|c0_g1_i2	dicer-like 2	549	gi|224101241|ref|XP_002312197.1|dicer-like protein [Populus trichocarpa] gi|222852017|gb|EEE89564.1| dicer-like protein [Populus trichocarpa]	XP_002312197, EEE89564	1.39e-67	86.3014	233.802	146	126
OG0000202	TR48032|c0_g1_i2	dicer 4	1293	gi|413918888|gb|AFW58820.1|hypothetical protein ZEAMMB73_387050, partial [Zea mays]	AFW58820	1.96e-101	85.7868	313.153	197	169
OG0000202	TR48032|c0_g1_i6	dicer 4	5595	gi|296084589|emb|CBI25610.3|unnamed protein product [Vitis vinifera]	CBI25610	0	74.8436	1792.7	1598	1196
OG0000203	TR40321|c0_g4_i1	mediator subunit 8	598	gi|255544520|ref|XP_002513321.1|conserved hypothetical protein [Ricinus communis] gi|223547229|gb|EEF48724.1| conserved hypothetical protein [Ricinus communis]	XP_002513321, EEF48724	2.7e-30	64.8148	124.79	162	105
OG0000203	TR40321|c0_g4_i2	mediator subunit 8	535	gi|255544520|ref|XP_002513321.1|conserved hypothetical protein [Ricinus communis] gi|223547229|gb|EEF48724.1| conserved hypothetical protein [Ricinus communis]	XP_002513321, EEF48724	7.28e-24	78.6517	98.5969	89	70
OG0000203	TR40321|c0_g4_i5	mediator subunit 8	973	gi|255544520|ref|XP_002513321.1|conserved hypothetical protein [Ricinus communis] gi|223547229|gb|EEF48724.1| conserved hypothetical protein [Ricinus communis]	XP_002513321, EEF48724	1.34e-37	73.9394	149.828	165	122
OG0000203	TR40321|c0_g4_i7	mediator subunit 8	1009	gi|255544520|ref|XP_002513321.1|conserved hypothetical protein [Ricinus communis] gi|223547229|gb|EEF48724.1| conserved hypothetical protein [Ricinus communis]	XP_002513321, EEF48724	8.57e-29	78.7037	118.627	108	85
OG0000204	TR38173|c0_g1_i10	exosome complex component rrp40	1237	gi|225457023|ref|XP_002282635.1|PREDICTED: putative exosome complex component rrp40 [Vitis vinifera] gi|297733775|emb|CBI15022.3| unnamed protein product [Vitis vinifera]	XP_002282635, CBI15022	2.55e-137	89.7436	404.06	234	210
OG0000204	TR38173|c0_g1_i1	exosome complex component rrp40	1275	gi|225457023|ref|XP_002282635.1|PREDICTED: putative exosome complex component rrp40 [Vitis vinifera] gi|297733775|emb|CBI15022.3| unnamed protein product [Vitis vinifera]	XP_002282635, CBI15022	3.92e-136	89.3162	401.364	234	209
OG0000204	TR38173|c0_g1_i5	exosome complex component rrp40	1182	gi|224119330|ref|XP_002318044.1|predicted protein [Populus trichocarpa] gi|118482713|gb|ABK93275.1| unknown [Populus trichocarpa] gi|222858717|gb|EEE96264.1| predicted protein [Populus trichocarpa]	XP_002318044, ABK93275, EEE96264	1.05e-135	87.9167	399.438	240	211
OG0000204	TR38173|c0_g1_i6	exosome complex component rrp40	1241	gi|225457023|ref|XP_002282635.1|PREDICTED: putative exosome complex component rrp40 [Vitis vinifera] gi|297733775|emb|CBI15022.3| unnamed protein product [Vitis vinifera]	XP_002282635, CBI15022	2.66e-136	89.3162	401.364	234	209
OG0000204	TR38173|c0_g1_i8	exosome complex component rrp40	1320	gi|225457023|ref|XP_002282635.1|PREDICTED: putative exosome complex component rrp40 [Vitis vinifera] gi|297733775|emb|CBI15022.3| unnamed protein product [Vitis vinifera]	XP_002282635, CBI15022	6.82e-137	89.7436	404.06	234	210
OG0000204	TR38173|c0_g1_i9	exosome complex component rrp40	1266	gi|225457023|ref|XP_002282635.1|PREDICTED: putative exosome complex component rrp40 [Vitis vinifera] gi|297733775|emb|CBI15022.3| unnamed protein product [Vitis vinifera]	XP_002282635, CBI15022	1.27e-136	89.7436	402.519	234	210
OG0000205	TR33113|c0_g1_i1	unnamed protein product	1285	gi|302143382|emb|CBI21943.3|unnamed protein product [Vitis vinifera]	CBI21943	2.52e-68	59.0278	239.965	432	255
OG0000205	TR46748|c2_g1_i1	unnamed protein product	2512	gi|302143382|emb|CBI21943.3|unnamed protein product [Vitis vinifera]	CBI21943	1.56e-112	59.2282	369.777	596	353
OG0000205	TR46748|c2_g1_i6	PREDICTED: uncharacterized protein LOC100266056	2350	gi|225446527|ref|XP_002275937.1|PREDICTED: uncharacterized protein LOC100266056 [Vitis vinifera]	XP_002275937	4.48e-112	55.6204	369.392	685	381
OG0000205	TR46748|c2_g1_i8	unnamed protein product	823	gi|302143382|emb|CBI21943.3|unnamed protein product [Vitis vinifera]	CBI21943	5.11e-28	72.2222	122.094	108	78
OG0000206	TR37927|c0_g1_i1	FAD-binding domain-containing	1618	gi|356560249|ref|XP_003548406.1|PREDICTED: L-gulonolactone oxidase-like [Glycine max]	XP_003548406	0	85.6877	757.288	538	461
OG0000206	TR44427|c0_g1_i1	L-gulonolactone oxidase-like	1983	gi|359476045|ref|XP_002281460.2|PREDICTED: L-gulonolactone oxidase-like [Vitis vinifera]	XP_002281460	0	84.9057	906.746	583	495
OG0000206	TR45449|c1_g1_i1	FAD-binding domain-containing	2078	gi|225453604|ref|XP_002267268.1|PREDICTED: uncharacterized protein LOC100260872 [Vitis vinifera]	XP_002267268	0	83.1239	785.408	557	463
OG0000207	TR41912|c1_g1_i1	DNA (cytosine-5)-methyltransferase	1377	gi|297739809|emb|CBI29991.3|unnamed protein product [Vitis vinifera]	CBI29991	0	74.7863	614.379	468	350
OG0000207	TR46448|c0_g1_i1	chromomethylase 2	2809	gi|297737359|emb|CBI26560.3|unnamed protein product [Vitis vinifera]	CBI26560	0	77.3208	1043.49	851	658
OG0000207	TR46739|c0_g1_i1	DNA (cytosine-5)-methyltransferase	2642	gi|159461700|gb|ABW96889.1|CMT-type DNA-methyltransferase [Elaeis guineensis]	ABW96889	0	75.6036	981.474	787	595
OG0000207	TR48397|c0_g1_i2	DNA (cytosine-5)-methyltransferase	1043	gi|225441510|ref|XP_002275932.1|PREDICTED: DNA (cytosine-5)-methyltransferase 1-like [Vitis vinifera]	XP_002275932	6.03e-54	61.8677	198.749	257	159
OG0000207	TR48397|c0_g1_i7	DNA (cytosine-5)-methyltransferase	2867	gi|159461700|gb|ABW96889.1|CMT-type DNA-methyltransferase [Elaeis guineensis]	ABW96889	0	70.9799	911.753	796	565
OG0000208	TR43126|c0_g2_i1	UDP-galactose 4-epimerase	1408	gi|224058243|ref|XP_002299469.1|predicted protein [Populus trichocarpa] gi|222846727|gb|EEE84274.1| predicted protein [Populus trichocarpa]	XP_002299469, EEE84274	0	82.029	525.013	345	283
OG0000208	TR43126|c0_g2_i2	UDP-galactose 4-epimerase	1152	gi|357481391|ref|XP_003610981.1|UDP-glucose 4-epimerase [Medicago truncatula] gi|355512316|gb|AES93939.1| UDP-glucose 4-epimerase [Medicago truncatula]	XP_003610981, AES93939	0	91.5698	619.772	344	315
OG0000208	TR43126|c0_g2_i3	UDP-galactose 4-epimerase	1515	gi|224058243|ref|XP_002299469.1|predicted protein [Populus trichocarpa] gi|222846727|gb|EEE84274.1| predicted protein [Populus trichocarpa]	XP_002299469, EEE84274	0	91.5942	611.683	345	316
OG0000208	TR43126|c0_g2_i5	UDP-galactose 4-epimerase	1016	gi|224072208|ref|XP_002303653.1|predicted protein [Populus trichocarpa] gi|222841085|gb|EEE78632.1| predicted protein [Populus trichocarpa]	XP_002303653, EEE78632	0	83.2853	533.102	347	289
OG0000208	TR43126|c0_g2_i8	UDP-galactose 4-epimerase	1118	gi|224058243|ref|XP_002299469.1|predicted protein [Populus trichocarpa] gi|222846727|gb|EEE84274.1| predicted protein [Populus trichocarpa]	XP_002299469, EEE84274	0	91.5942	613.224	345	316
OG0000208	TR43126|c0_g2_i9	UDP-galactose 4-epimerase	1512	gi|224058243|ref|XP_002299469.1|predicted protein [Populus trichocarpa] gi|222846727|gb|EEE84274.1| predicted protein [Populus trichocarpa]	XP_002299469, EEE84274	0	91.5942	610.142	345	316
OG0000209	TR43337|c0_g1_i1	mitochondrial folate transporter carrier-like	829	gi|225431265|ref|XP_002268046.1|PREDICTED: mitochondrial folate transporter/carrier-like [Vitis vinifera]	XP_002268046	4.65e-84	88.1579	223.016	152	134
OG0000209	TR43337|c0_g1_i2	mitochondrial folate transporter carrier-like	1567	gi|225431265|ref|XP_002268046.1|PREDICTED: mitochondrial folate transporter/carrier-like [Vitis vinifera]	XP_002268046	2.68e-111	84.1463	344.354	246	207
OG0000209	TR43337|c0_g1_i3	mitochondrial folate transporter carrier-like	909	gi|225431265|ref|XP_002268046.1|PREDICTED: mitochondrial folate transporter/carrier-like [Vitis vinifera]	XP_002268046	9.77e-109	83.2636	329.717	239	199
OG0000209	TR43337|c0_g1_i4	mitochondrial folate transporter carrier-like	915	gi|356559339|ref|XP_003547957.1|PREDICTED: mitochondrial folate transporter/carrier-like [Glycine max]	XP_003547957	1.14e-78	86.3014	212.616	146	126
OG0000209	TR43337|c0_g1_i6	mitochondrial folate transporter carrier-like	823	gi|225431265|ref|XP_002268046.1|PREDICTED: mitochondrial folate transporter/carrier-like [Vitis vinifera]	XP_002268046	1.66e-126	83.0258	373.629	271	225
OG0000210	TR43498|c1_g1_i4	Nucleotidyltransferase domain containing expressed	3348	gi|147820621|emb|CAN67650.1|hypothetical protein VITISV_005081 [Vitis vinifera]	CAN67650	0	62.3431	753.051	956	596
OG0000210	TR47421|c0_g1_i2	Nucleotidyltransferase domain containing expressed	4225	gi|225454502|ref|XP_002277075.1|PREDICTED: uncharacterized protein LOC100241322 [Vitis vinifera]	XP_002277075	0	69.4215	1144.41	1210	840
OG0000210	TR48540|c1_g1_i1	Nucleotidyltransferase domain containing expressed	4490	gi|225454502|ref|XP_002277075.1|PREDICTED: uncharacterized protein LOC100241322 [Vitis vinifera]	XP_002277075	0	71.353	1371.68	1323	944
OG0000211	TR46530|c0_g1_i1	MAP kinase	2346	gi|356569661|ref|XP_003553016.1|PREDICTED: probable serine/threonine-protein kinase WNK11-like [Glycine max]	XP_003553016	4.99e-162	91.1348	482.641	282	257
OG0000211	TR46530|c0_g1_i6	MAP kinase	2176	gi|356569661|ref|XP_003553016.1|PREDICTED: probable serine/threonine-protein kinase WNK11-like [Glycine max]	XP_003553016	1.96e-163	91.1348	484.567	282	257
OG0000211	TR46530|c0_g1_i7	MAP kinase	624	gi|30844109|gb|AAP36697.1|MAP kinase-like protein [Gossypium hirsutum]	AAP36697	1.69e-90	91.7197	278.485	157	144
OG0000211	TR46530|c0_g1_i8	MAP kinase	2066	gi|356569661|ref|XP_003553016.1|PREDICTED: probable serine/threonine-protein kinase WNK11-like [Glycine max]	XP_003553016	6.15e-164	91.1348	484.567	282	257
OG0000212	TR39414|c0_g1_i1	ATPase family AAA domain-containing 3-B-like	1105	gi|225454791|ref|XP_002274077.1|PREDICTED: ATPase family AAA domain-containing protein 3-B [Vitis vinifera] gi|297737323|emb|CBI26524.3| unnamed protein product [Vitis vinifera]	XP_002274077, CBI26524	8.7e-105	83.1541	332.413	279	232
OG0000212	TR44728|c2_g1_i1	AAA-type ATPase	2291	gi|225430736|ref|XP_002266534.1|PREDICTED: ATPase family AAA domain-containing protein 3-A [Vitis vinifera]	XP_002266534	0	85.1667	783.867	600	511
OG0000212	TR46260|c0_g1_i1	ATPase family AAA domain-containing 3-B-like	2194	gi|356543350|ref|XP_003540124.1|PREDICTED: ATPase family AAA domain-containing protein 3-B-like [Glycine max]	XP_003540124	0	85.5401	751.125	574	491
OG0000212	TR46260|c0_g1_i3	ATPase family AAA domain-containing 3-B-like	2250	gi|356543350|ref|XP_003540124.1|PREDICTED: ATPase family AAA domain-containing protein 3-B-like [Glycine max]	XP_003540124	0	85.7143	794.653	574	492
OG0000213	TR39606|c0_g1_i10	unnamed protein product	2006	gi|297736434|emb|CBI25305.3|unnamed protein product [Vitis vinifera]	CBI25305	0	76.0243	770	659	501
OG0000213	TR39606|c0_g1_i3	unnamed protein product	2285	gi|297736434|emb|CBI25305.3|unnamed protein product [Vitis vinifera]	CBI25305	0	75.7184	816.609	696	527
OG0000213	TR39606|c0_g1_i4	unnamed protein product	2441	gi|297736434|emb|CBI25305.3|unnamed protein product [Vitis vinifera]	CBI25305	0	68.9933	759.214	745	514
OG0000213	TR39606|c0_g1_i7	unnamed protein product	2261	gi|297736434|emb|CBI25305.3|unnamed protein product [Vitis vinifera]	CBI25305	0	75.6914	801.201	687	520
OG0000213	TR39606|c0_g1_i8	unnamed protein product	2465	gi|297736434|emb|CBI25305.3|unnamed protein product [Vitis vinifera]	CBI25305	0	69.1799	774.622	756	523
OG0000213	TR46614|c0_g1_i1	unnamed protein product	2445	gi|297736434|emb|CBI25305.3|unnamed protein product [Vitis vinifera]	CBI25305	0	73.3728	686.026	676	496
OG0000214	TR43692|c0_g3_i1	50S ribosomal L21	1243	gi|18417696|ref|NP_567861.1|50S ribosomal protein L21 [Arabidopsis thaliana] gi|29839556|sp|Q8L9A0.1|RM21_ARATH RecName: Full=50S ribosomal protein L21, mitochondrial; Flags: Precursor gi|12641613|emb|CAC27453.1| putative ribosomal protein L21 [Arabidopsis thaliana] gi|21595368|gb|AAM66095.1| unknown [Arabidopsis thaliana] gi|29028852|gb|AAO64805.1| At4g30930 [Arabidopsis thaliana] gi|110736393|d…	NP_567861, Q8L9A0, CAC27453, AAM66095, AAO64805, BAF00165, BAH30548, AEE85831	3.17e-62	90.8451	212.616	142	129
OG0000214	TR43692|c0_g3_i2	50S ribosomal L21	1310	gi|18417696|ref|NP_567861.1|50S ribosomal protein L21 [Arabidopsis thaliana] gi|29839556|sp|Q8L9A0.1|RM21_ARATH RecName: Full=50S ribosomal protein L21, mitochondrial; Flags: Precursor gi|12641613|emb|CAC27453.1| putative ribosomal protein L21 [Arabidopsis thaliana] gi|21595368|gb|AAM66095.1| unknown [Arabidopsis thaliana] gi|29028852|gb|AAO64805.1| At4g30930 [Arabidopsis thaliana] gi|110736393|d…	NP_567861, Q8L9A0, CAC27453, AAM66095, AAO64805, BAF00165, BAH30548, AEE85831	1.76e-62	90.8451	213.772	142	129
OG0000214	TR43692|c0_g3_i3	50S ribosomal L21	1191	gi|18417696|ref|NP_567861.1|50S ribosomal protein L21 [Arabidopsis thaliana] gi|29839556|sp|Q8L9A0.1|RM21_ARATH RecName: Full=50S ribosomal protein L21, mitochondrial; Flags: Precursor gi|12641613|emb|CAC27453.1| putative ribosomal protein L21 [Arabidopsis thaliana] gi|21595368|gb|AAM66095.1| unknown [Arabidopsis thaliana] gi|29028852|gb|AAO64805.1| At4g30930 [Arabidopsis thaliana] gi|110736393|d…	NP_567861, Q8L9A0, CAC27453, AAM66095, AAO64805, BAF00165, BAH30548, AEE85831	5.87e-62	90.8451	211.075	142	129
OG0000214	TR43692|c0_g3_i4	50S ribosomal L21	1326	gi|18417696|ref|NP_567861.1|50S ribosomal protein L21 [Arabidopsis thaliana] gi|29839556|sp|Q8L9A0.1|RM21_ARATH RecName: Full=50S ribosomal protein L21, mitochondrial; Flags: Precursor gi|12641613|emb|CAC27453.1| putative ribosomal protein L21 [Arabidopsis thaliana] gi|21595368|gb|AAM66095.1| unknown [Arabidopsis thaliana] gi|29028852|gb|AAO64805.1| At4g30930 [Arabidopsis thaliana] gi|110736393|d…	NP_567861, Q8L9A0, CAC27453, AAM66095, AAO64805, BAF00165, BAH30548, AEE85831	6.88e-62	90.8451	212.231	142	129
OG0000214	TR43692|c0_g3_i5	50S ribosomal L21	1304	gi|18417696|ref|NP_567861.1|50S ribosomal protein L21 [Arabidopsis thaliana] gi|29839556|sp|Q8L9A0.1|RM21_ARATH RecName: Full=50S ribosomal protein L21, mitochondrial; Flags: Precursor gi|12641613|emb|CAC27453.1| putative ribosomal protein L21 [Arabidopsis thaliana] gi|21595368|gb|AAM66095.1| unknown [Arabidopsis thaliana] gi|29028852|gb|AAO64805.1| At4g30930 [Arabidopsis thaliana] gi|110736393|d…	NP_567861, Q8L9A0, CAC27453, AAM66095, AAO64805, BAF00165, BAH30548, AEE85831	4.49e-62	90.8451	212.616	142	129
OG0000214	TR43692|c0_g3_i8	50S ribosomal L21	1423	gi|18417696|ref|NP_567861.1|50S ribosomal protein L21 [Arabidopsis thaliana] gi|29839556|sp|Q8L9A0.1|RM21_ARATH RecName: Full=50S ribosomal protein L21, mitochondrial; Flags: Precursor gi|12641613|emb|CAC27453.1| putative ribosomal protein L21 [Arabidopsis thaliana] gi|21595368|gb|AAM66095.1| unknown [Arabidopsis thaliana] gi|29028852|gb|AAO64805.1| At4g30930 [Arabidopsis thaliana] gi|110736393|d…	NP_567861, Q8L9A0, CAC27453, AAM66095, AAO64805, BAF00165, BAH30548, AEE85831	1.67e-61	90.8451	212.231	142	129
OG0000214	TR43692|c0_g3_i9	50S ribosomal L21	1623	gi|18417696|ref|NP_567861.1|50S ribosomal protein L21 [Arabidopsis thaliana] gi|29839556|sp|Q8L9A0.1|RM21_ARATH RecName: Full=50S ribosomal protein L21, mitochondrial; Flags: Precursor gi|12641613|emb|CAC27453.1| putative ribosomal protein L21 [Arabidopsis thaliana] gi|21595368|gb|AAM66095.1| unknown [Arabidopsis thaliana] gi|29028852|gb|AAO64805.1| At4g30930 [Arabidopsis thaliana] gi|110736393|d…	NP_567861, Q8L9A0, CAC27453, AAM66095, AAO64805, BAF00165, BAH30548, AEE85831	3.33e-61	90.8451	213.001	142	129
OG0000215	TR48470|c1_g1_i1	U5 small nuclear ribonucleo helicase	7004	gi|225433894|ref|XP_002266580.1|PREDICTED: U5 small nuclear ribonucleoprotein 200 kDa helicase [Vitis vinifera]	XP_002266580	0	92.5586	3749.9	2177	2015
OG0000215	TR48575|c0_g1_i1	activating signal cointegrator 1 complex subunit	6655	gi|225457229|ref|XP_002284129.1|PREDICTED: activating signal cointegrator 1 complex subunit 3 [Vitis vinifera] gi|297733882|emb|CBI15129.3| unnamed protein product [Vitis vinifera]	XP_002284129, CBI15129	0	89.2447	3462.54	2092	1867
OG0000216	TR44585|c0_g1_i2	embryo defective 1379	1405	gi|359479187|ref|XP_002270352.2|PREDICTED: uncharacterized protein LOC100259925 [Vitis vinifera]	XP_002270352	2.87e-139	78.0255	414.075	314	245
OG0000216	TR44585|c0_g2_i1	PREDICTED: uncharacterized protein LOC100259925	592	gi|359479187|ref|XP_002270352.2|PREDICTED: uncharacterized protein LOC100259925 [Vitis vinifera]	XP_002270352	7.74e-09	56	62.3882	100	56
OG0000217	TR45774|c0_g2_i1	5 -3 exoribonuclease 4-like	2865	gi|359487905|ref|XP_002271987.2|PREDICTED: 5'-3' exoribonuclease 4-like [Vitis vinifera]	XP_002271987	0	81.2766	1241.48	940	764
OG0000217	TR46838|c2_g1_i4	5 -3 exoribonuclease 3-like	1514	gi|302142638|emb|CBI19841.3|unnamed protein product [Vitis vinifera]	CBI19841	0	94.9761	672.544	418	397
OG0000217	TR46838|c2_g1_i6	5 -3 exoribonuclease 3-like	1722	gi|302142638|emb|CBI19841.3|unnamed protein product [Vitis vinifera]	CBI19841	0	88.5338	778.089	532	471
OG0000217	TR48228|c0_g2_i4	5 -3 exoribonuclease 2	3987	gi|255565761|ref|XP_002523870.1|5'-3' exoribonuclease, putative [Ricinus communis] gi|223536958|gb|EEF38596.1| 5'-3' exoribonuclease, putative [Ricinus communis]	XP_002523870, XP_002523870, EEF38596, EEF38596	0	63.8596	737.258	855	546
OG0000217	TR48314|c0_g1_i2	5 -3 expressed	3366	gi|297737374|emb|CBI26575.3|unnamed protein product [Vitis vinifera]	CBI26575	0	78.1163	966.837	722	564
OG0000218	TR38660|c0_g2_i1	diacylglycerol kinase iota-like	1927	gi|356543778|ref|XP_003540337.1|PREDICTED: diacylglycerol kinase iota-like [Glycine max]	XP_003540337	0	84.8361	752.666	488	414
OG0000218	TR41939|c0_g1_i1	diacylglycerol kinase 5	1967	gi|388507358|gb|AFK41745.1|unknown [Medicago truncatula]	AFK41745	0	84.8049	753.821	487	413
OG0000218	TR41939|c0_g1_i5	diacylglycerol kinase 5	1892	gi|388507358|gb|AFK41745.1|unknown [Medicago truncatula]	AFK41745	0	84.8049	753.436	487	413
OG0000218	TR41939|c0_g1_i6	diacylglycerol kinase 5	1922	gi|388507358|gb|AFK41745.1|unknown [Medicago truncatula]	AFK41745	0	84.8049	753.051	487	413
OG0000218	TR41939|c0_g1_i7	diacylglycerol kinase 5	1861	gi|388507358|gb|AFK41745.1|unknown [Medicago truncatula]	AFK41745	0	84.8049	754.207	487	413
OG0000218	TR41939|c0_g1_i8	diacylglycerol kinase 5	1869	gi|356543778|ref|XP_003540337.1|PREDICTED: diacylglycerol kinase iota-like [Glycine max]	XP_003540337	0	85.872	735.332	453	389
OG0000219	TR37247|c0_g1_i1	nsp-interacting kinase 3	2033	gi|297739079|emb|CBI28568.3|unnamed protein product [Vitis vinifera]	CBI28568	0	87.4355	895.575	581	508
OG0000219	TR41761|c1_g1_i1	NSP-INTERACTING KINASE 1	2635	gi|225425033|ref|XP_002269902.1|PREDICTED: protein NSP-INTERACTING KINASE 1 [Vitis vinifera] gi|297738231|emb|CBI27432.3| unnamed protein product [Vitis vinifera]	XP_002269902, CBI27432	0	89.3312	973.385	628	561
OG0000219	TR42132|c0_g1_i1	probable LRR receptor-like serine threonine- kinase At2g23950-like	2425	gi|359484816|ref|XP_003633168.1|PREDICTED: probable LRR receptor-like serine/threonine-protein kinase At2g23950-like [Vitis vinifera] gi|297743709|emb|CBI36592.3| unnamed protein product [Vitis vinifera]	XP_003633168, CBI36592	0	84.8387	865.144	620	526
OG0000219	TR43569|c0_g2_i1	nsp-interacting kinase 3	2622	gi|297739079|emb|CBI28568.3|unnamed protein product [Vitis vinifera]	CBI28568	0	90.9688	949.888	609	554
OG0000219	TR47343|c2_g1_i2	NSP-INTERACTING KINASE 1	2481	gi|298204417|emb|CBI16897.3|unnamed protein product [Vitis vinifera]	CBI16897	0	88.1686	973.77	617	544
OG0000220	TR47981|c0_g4_i2	---NA---	958	No Blast Hit	0	0	0	0	0	0
OG0000221	TR45299|c0_g1_i1	AC090120_16 small ribonucleo	285	gi|224086835|ref|XP_002307979.1|predicted protein [Populus trichocarpa] gi|222853955|gb|EEE91502.1| predicted protein [Populus trichocarpa]	XP_002307979, EEE91502	5.31e-15	80.8824	73.559	68	55
OG0000221	TR46090|c0_g1_i1	AC090120_16 small ribonucleo	507	gi|224139716|ref|XP_002323242.1|predicted protein [Populus trichocarpa] gi|222867872|gb|EEF05003.1| predicted protein [Populus trichocarpa]	XP_002323242, EEF05003	4.66e-13	82.0896	70.8626	67	55
OG0000221	TR46090|c0_g1_i2	hypothetical protein ZEAMMB73_169860	544	gi|413923202|gb|AFW63134.1|hypothetical protein ZEAMMB73_169860 [Zea mays]	AFW63134	3.13e-11	52.1368	69.707	117	61
OG0000221	TR46090|c0_g2_i1	---NA---	482	No Blast Hit	0	0	0	0	0	0
OG0000222	TR32737|c0_g2_i1	---NA---	1297	No Blast Hit	0	0	0	0	0	0
OG0000222	TR38285|c0_g1_i2	Kelch repeat-containing	1387	gi|357011646|ref|ZP_09076645.1|Kelch repeat-containing protein [Paenibacillus elgii B69]	ZP_09076645	3e-07	43.6047	61.6178	172	75
OG0000222	TR38285|c0_g1_i3	Kelch repeat-containing	1520	gi|283781241|ref|YP_003371996.1|Kelch repeat-containing protein [Pirellula staleyi DSM 6068] gi|283439694|gb|ADB18136.1| Kelch repeat-containing protein [Pirellula staleyi DSM 6068]	YP_003371996, ADB18136	1.91e-06	45.9259	59.3066	135	62
OG0000222	TR43250|c1_g1_i1	---NA---	1546	No Blast Hit	0	0	0	0	0	0
OG0000222	TR43250|c1_g1_i4	---NA---	1742	No Blast Hit	0	0	0	0	0	0
OG0000222	TR43250|c1_g1_i6	---NA---	1369	No Blast Hit	0	0	0	0	0	0
OG0000223	TR37791|c0_g1_i1	white-brown-complex ABC transporter family	2364	gi|359497155|ref|XP_003635438.1|PREDICTED: ABC transporter G family member 11-like [Vitis vinifera]	XP_003635438	0	86.5385	996.497	624	540
OG0000223	TR41062|c1_g1_i4	ATP-binding cassette	2390	gi|359497155|ref|XP_003635438.1|PREDICTED: ABC transporter G family member 11-like [Vitis vinifera]	XP_003635438	0	81.2598	920.998	635	516
OG0000223	TR41062|c1_g2_i1	ABC transporter G family member 11-like	2347	gi|359497155|ref|XP_003635438.1|PREDICTED: ABC transporter G family member 11-like [Vitis vinifera]	XP_003635438	0	82.9073	943.34	626	519
OG0000223	TR43892|c0_g1_i1	ABC transporter	2648	gi|225454545|ref|XP_002262619.1|PREDICTED: ABC transporter G family member 11 [Vitis vinifera] gi|297737190|emb|CBI26391.3| unnamed protein product [Vitis vinifera]	XP_002262619, CBI26391	0	94.6915	1223.38	697	660
OG0000223	TR47002|c0_g1_i1	white-brown-complex ABC transporter family	2354	gi|255544918|ref|XP_002513520.1|ATP-binding cassette transporter, putative [Ricinus communis] gi|223547428|gb|EEF48923.1| ATP-binding cassette transporter, putative [Ricinus communis]	XP_002513520, EEF48923	0	81.5089	962.985	676	551
OG0000224	TR40877|c3_g1_i1	auxin response factor 3-like	1222	gi|297740441|emb|CBI30623.3|unnamed protein product [Vitis vinifera]	CBI30623	0	84.131	587.415	397	334
OG0000224	TR44078|c1_g1_i1	auxin response factor 3-like	1095	gi|359483904|ref|XP_002273401.2|PREDICTED: auxin response factor 3-like [Vitis vinifera]	XP_002273401	3.13e-122	85.2713	380.563	258	220
OG0000224	TR44078|c1_g1_i5	auxin response factor 3-like	1403	gi|359483904|ref|XP_002273401.2|PREDICTED: auxin response factor 3-like [Vitis vinifera]	XP_002273401	1.55e-167	85.5856	501.516	333	285
OG0000224	TR44078|c1_g1_i6	auxin response factor 3-like	550	gi|379323194|gb|AFD01296.1|auxin response factor 3-1 [Brassica rapa subsp. pekinensis]	AFD01296	3.99e-35	87.9518	138.272	83	73
OG0000225	TR43342|c2_g1_i1	GAGA-binding transcriptional activator	1576	gi|319718153|gb|ADV59378.1|GAGA-binding transcriptional activator [Aquilegia viridiflora]	ADV59378	9.84e-164	90.6574	477.633	289	262
OG0000225	TR43342|c2_g1_i3	GAGA-binding transcriptional activator	1531	gi|319718153|gb|ADV59378.1|GAGA-binding transcriptional activator [Aquilegia viridiflora]	ADV59378	1.18e-163	90.6574	476.863	289	262
OG0000225	TR43342|c2_g1_i4	GAGA-binding transcriptional activator	1229	gi|319718153|gb|ADV59378.1|GAGA-binding transcriptional activator [Aquilegia viridiflora]	ADV59378	5.26e-165	90.3114	476.093	289	261
OG0000225	TR43342|c2_g1_i6	GAGA-binding transcriptional activator	1219	gi|319718153|gb|ADV59378.1|GAGA-binding transcriptional activator [Aquilegia viridiflora]	ADV59378	4.76e-173	92.7083	496.508	288	267
OG0000225	TR43342|c2_g1_i7	GAGA-binding transcriptional activator	1088	gi|319718153|gb|ADV59378.1|GAGA-binding transcriptional activator [Aquilegia viridiflora]	ADV59378	2.68e-166	90.6574	477.633	289	262
OG0000226	TR38338|c2_g2_i1	30S ribosomal S16	317	gi|225444887|ref|XP_002281553.1|PREDICTED: 30S ribosomal protein S16 [Vitis vinifera] gi|297738652|emb|CBI27897.3| unnamed protein product [Vitis vinifera]	XP_002281553, CBI27897	2.03e-43	100	148.288	70	70
OG0000226	TR38338|c2_g2_i3	30S ribosomal S16	253	gi|225444887|ref|XP_002281553.1|PREDICTED: 30S ribosomal protein S16 [Vitis vinifera] gi|297738652|emb|CBI27897.3| unnamed protein product [Vitis vinifera]	XP_002281553, CBI27897	6.2e-43	100	146.362	70	70
OG0000226	TR38338|c2_g2_i4	30S ribosomal S16	384	gi|225444887|ref|XP_002281553.1|PREDICTED: 30S ribosomal protein S16 [Vitis vinifera] gi|297738652|emb|CBI27897.3| unnamed protein product [Vitis vinifera]	XP_002281553, CBI27897	3.92e-42	100	145.976	70	70
OG0000227	TR33980|c0_g1_i1	group 3 late embryogenesis abundant	445	gi|67973216|gb|AAY84145.1|late embryogenesis abundant protein [Catharanthus roseus]	AAY84145	1.18e-14	69.0476	75.8702	84	58
OG0000227	TR33980|c0_g1_i3	late embryogenesis abundant	785	gi|67973216|gb|AAY84145.1|late embryogenesis abundant protein [Catharanthus roseus]	AAY84145	2.03e-17	50.7177	85.8853	209	106
OG0000227	TR33980|c0_g1_i4	group 3 late embryogenesis abundant	449	gi|353703788|ref|NP_001238798.1|late embryogenesis abundant protein [Solanum lycopersicum] gi|302777019|gb|ADL70200.1| late embryogenesis abundant protein [Solanum lycopersicum]	NP_001238798, ADL70200	1.86e-14	64.0777	75.485	103	66
OG0000227	TR33980|c0_g1_i5	late embryogenesis-abundant	813	gi|67973216|gb|AAY84145.1|late embryogenesis abundant protein [Catharanthus roseus]	AAY84145	2.04e-16	53.7572	83.1889	173	93
OG0000227	TR33980|c0_g1_i6	group 3 late embryogenesis abundant	443	gi|67973216|gb|AAY84145.1|late embryogenesis abundant protein [Catharanthus roseus]	AAY84145	9.49e-15	70.2381	75.8702	84	59
OG0000228	TR38212|c1_g1_i1	GTP-binding YPTM2	1064	gi|224074217|ref|XP_002304305.1|predicted protein [Populus trichocarpa] gi|118485751|gb|ABK94725.1| unknown [Populus trichocarpa] gi|222841737|gb|EEE79284.1| predicted protein [Populus trichocarpa]	XP_002304305, ABK94725, EEE79284	1.01e-141	99.0148	411.379	203	201
OG0000228	TR38212|c1_g1_i2	small GTP-binding	855	gi|224074217|ref|XP_002304305.1|predicted protein [Populus trichocarpa] gi|118485751|gb|ABK94725.1| unknown [Populus trichocarpa] gi|222841737|gb|EEE79284.1| predicted protein [Populus trichocarpa]	XP_002304305, ABK94725, EEE79284	3.47e-142	99.0148	409.838	203	201
OG0000228	TR38212|c1_g1_i5	small GTP-binding	1122	gi|224074217|ref|XP_002304305.1|predicted protein [Populus trichocarpa] gi|118485751|gb|ABK94725.1| unknown [Populus trichocarpa] gi|222841737|gb|EEE79284.1| predicted protein [Populus trichocarpa]	XP_002304305, ABK94725, EEE79284	9.71e-141	99.0148	409.838	203	201
OG0000228	TR38212|c1_g1_i6	GTP-binding YPTM2	922	gi|224074217|ref|XP_002304305.1|predicted protein [Populus trichocarpa] gi|118485751|gb|ABK94725.1| unknown [Populus trichocarpa] gi|222841737|gb|EEE79284.1| predicted protein [Populus trichocarpa]	XP_002304305, ABK94725, EEE79284	8.05e-134	95.9391	389.423	197	189
OG0000228	TR38212|c1_g1_i7	GTP-binding YPTM2	1014	gi|224074217|ref|XP_002304305.1|predicted protein [Populus trichocarpa] gi|118485751|gb|ABK94725.1| unknown [Populus trichocarpa] gi|222841737|gb|EEE79284.1| predicted protein [Populus trichocarpa]	XP_002304305, ABK94725, EEE79284	2.55e-133	95.9391	389.423	197	189
OG0000229	TR47079|c0_g1_i1	Calcium-transporting ATPase endoplasmic reticulum-type	1067	gi|255584132|ref|XP_002532806.1|calcium-transporting atpase 4, endoplasmic reticulum-type, putative [Ricinus communis] gi|223527426|gb|EEF29563.1| calcium-transporting atpase 4, endoplasmic reticulum-type, putative [Ricinus communis]	XP_002532806, EEF29563	9.6e-167	88.5246	486.108	305	270
OG0000229	TR47079|c0_g1_i2	calcium-transporting ATPase endoplasmic reticulum-type-like	3757	gi|225439821|ref|XP_002277306.1|PREDICTED: calcium-transporting ATPase 4, endoplasmic reticulum-type-like [Vitis vinifera]	XP_002277306	0	89.6878	1764.97	1057	948
OG0000229	TR47576|c0_g1_i2	calcium-transporting endoplasmic reticulum-type-like	3805	gi|359489590|ref|XP_002264585.2|PREDICTED: calcium-transporting ATPase, endoplasmic reticulum-type-like [Vitis vinifera]	XP_002264585	0	93.2563	1812.35	1038	968
OG0000230	TR31212|c0_g1_i1	60s acidic ribosomal	757	gi|42565379|gb|AAS20966.1|60s acidic ribosomal protein [Hyacinthus orientalis]	AAS20966	7.59e-25	93.5484	104.76	62	58
OG0000230	TR37170|c0_g5_i1	60s acidic ribosomal	317	gi|47026878|gb|AAT08664.1|acidic ribosomal protein [Hyacinthus orientalis]	AAT08664	1.19e-08	81.5789	56.9954	38	31
OG0000230	TR37170|c0_g5_i2	60s acidic ribosomal	301	gi|47026878|gb|AAT08664.1|acidic ribosomal protein [Hyacinthus orientalis]	AAT08664	6.58e-09	81.5789	57.7658	38	31
OG0000230	TR37170|c0_g5_i3	60s acidic ribosomal	254	gi|47026878|gb|AAT08664.1|acidic ribosomal protein [Hyacinthus orientalis]	AAT08664	2.45e-10	86.8421	61.2326	38	33
OG0000231	TR44632|c1_g4_i1	peroxin 6	2774	gi|4587578|gb|AAD25809.1|AC006550_17Belongs to PF|00004 ATPases associated with various cellular activities [Arabidopsis thaliana]	AAD25809	0	91.9861	507.679	287	264
OG0000231	TR44632|c1_g4_i2	peroxin 6	2577	gi|319428675|gb|ADV56698.1|AAA-family ATPase [Phaseolus vulgaris]	ADV56698	0	86.6005	615.92	403	349
OG0000231	TR44632|c1_g4_i3	peroxin 6	2911	gi|296086606|emb|CBI32241.3|unnamed protein product [Vitis vinifera]	CBI32241	0	78.481	652.514	553	434
OG0000231	TR44632|c1_g4_i5	peroxin 6	2854	gi|296086606|emb|CBI32241.3|unnamed protein product [Vitis vinifera]	CBI32241	0	88.0952	611.683	378	333
OG0000232	TR47341|c0_g2_i14	dolichol kinase	570	gi|255565405|ref|XP_002523693.1|Transmembrane protein, putative [Ricinus communis] gi|223536997|gb|EEF38633.1| Transmembrane protein, putative [Ricinus communis]	XP_002523693, EEF38633	7.25e-22	63.4483	101.293	145	92
OG0000232	TR47341|c0_g2_i3	---NA---	1402	No Blast Hit	0	0	0	0	0	0
OG0000232	TR47341|c0_g2_i4	---NA---	501	No Blast Hit	0	0	0	0	0	0
OG0000232	TR47341|c0_g2_i8	dolichol kinase	459	gi|255565405|ref|XP_002523693.1|Transmembrane protein, putative [Ricinus communis] gi|223536997|gb|EEF38633.1| Transmembrane protein, putative [Ricinus communis]	XP_002523693, EEF38633	6.22e-25	72.6496	108.612	117	85
OG0000232	TR47341|c0_g2_i9	Dolichol kinase	330	gi|255565405|ref|XP_002523693.1|Transmembrane protein, putative [Ricinus communis] gi|223536997|gb|EEF38633.1| Transmembrane protein, putative [Ricinus communis]	XP_002523693, EEF38633	6.12e-17	73.7705	84.3445	61	45
OG0000233	TR40985|c4_g1_i10	mitochondrial import inner membrane translocase subunit Tim17	1342	gi|356575929|ref|XP_003556088.1|PREDICTED: mitochondrial import inner membrane translocase subunit Tim17-like [Glycine max]	XP_003556088	7.82e-61	67.4877	207.994	203	137
OG0000233	TR40985|c4_g1_i17	mitochondrial import inner membrane translocase subunit Tim17	1392	gi|356575929|ref|XP_003556088.1|PREDICTED: mitochondrial import inner membrane translocase subunit Tim17-like [Glycine max]	XP_003556088	2.57e-57	66.5025	199.134	203	135
OG0000233	TR40985|c4_g1_i4	mitochondrial import inner membrane translocase subunit Tim17	1443	gi|77416941|gb|ABA81866.1|unknown [Solanum tuberosum]	ABA81866	7.08e-55	61.5721	193.741	229	141
OG0000233	TR40985|c4_g1_i5	mitochondrial import inner membrane translocase subunit Tim17	1131	gi|77416941|gb|ABA81866.1|unknown [Solanum tuberosum]	ABA81866	5.93e-56	61.5721	193.741	229	141
OG0000233	TR40985|c4_g1_i6	mitochondrial import inner membrane translocase subunit Tim17	1080	gi|356575929|ref|XP_003556088.1|PREDICTED: mitochondrial import inner membrane translocase subunit Tim17-like [Glycine max]	XP_003556088	1.85e-58	66.5025	199.134	203	135
OG0000233	TR40985|c4_g1_i7	mitochondrial import inner membrane translocase subunit Tim17	1401	gi|356575929|ref|XP_003556088.1|PREDICTED: mitochondrial import inner membrane translocase subunit Tim17-like [Glycine max]	XP_003556088	1.23e-60	67.4877	207.994	203	137
OG0000233	TR40985|c4_g1_i9	mitochondrial import inner membrane translocase subunit Tim17	1070	gi|356575929|ref|XP_003556088.1|PREDICTED: mitochondrial import inner membrane translocase subunit Tim17-like [Glycine max]	XP_003556088	1.7e-58	66.5025	199.134	203	135
OG0000234	TR46289|c0_g1_i4	endoplasmic reticulum [ER]-type calcium ATPase	1426	gi|224067194|ref|XP_002302402.1|endoplasmic reticulum [ER]-type calcium ATPase [Populus trichocarpa] gi|222844128|gb|EEE81675.1| endoplasmic reticulum [ER]-type calcium ATPase [Populus trichocarpa]	XP_002302402, EEE81675	3.38e-174	85.6678	507.679	307	263
OG0000234	TR46289|c0_g1_i6	endoplasmic reticulum [ER]-type calcium ATPase	1216	gi|224067194|ref|XP_002302402.1|endoplasmic reticulum [ER]-type calcium ATPase [Populus trichocarpa] gi|222844128|gb|EEE81675.1| endoplasmic reticulum [ER]-type calcium ATPase [Populus trichocarpa]	XP_002302402, EEE81675	0	93.6306	578.941	314	294
OG0000234	TR46289|c0_g1_i7	endoplasmic reticulum [ER]-type calcium ATPase	1519	gi|224067194|ref|XP_002302402.1|endoplasmic reticulum [ER]-type calcium ATPase [Populus trichocarpa] gi|222844128|gb|EEE81675.1| endoplasmic reticulum [ER]-type calcium ATPase [Populus trichocarpa]	XP_002302402, EEE81675	0	95.7655	584.719	307	294
OG0000235	TR34608|c0_g1_i1	choline-phosphate cytidylyltransferase B-like	1393	gi|356553731|ref|XP_003545206.1|PREDICTED: choline-phosphate cytidylyltransferase B-like [Glycine max]	XP_003545206	4.28e-157	89.8876	459.529	267	240
OG0000235	TR34608|c0_g1_i2	choline-phosphate cytidylyltransferase B-like	1333	gi|359473086|ref|XP_003631247.1|PREDICTED: choline-phosphate cytidylyltransferase B-like isoform 1 [Vitis vinifera] gi|297738012|emb|CBI27213.3| unnamed protein product [Vitis vinifera]	XP_003631247, CBI27213	2.13e-129	80.5556	387.111	252	203
OG0000235	TR34608|c0_g1_i3	choline-phosphate cytidylyltransferase B-like	1305	gi|359473086|ref|XP_003631247.1|PREDICTED: choline-phosphate cytidylyltransferase B-like isoform 1 [Vitis vinifera] gi|297738012|emb|CBI27213.3| unnamed protein product [Vitis vinifera]	XP_003631247, CBI27213	1.26e-135	95.3052	402.519	213	203
OG0000236	TR48257|c1_g2_i1	---NA---	1056	No Blast Hit	0	0	0	0	0	0
OG0000237	TR40699|c1_g4_i11	PREDICTED: uncharacterized protein LOC100798512	1079	gi|356574977|ref|XP_003555619.1|PREDICTED: uncharacterized protein LOC100798512 [Glycine max]	XP_003555619	1.09e-60	63.7066	205.682	259	165
OG0000237	TR40699|c1_g4_i13	PREDICTED: uncharacterized protein LOC100798512	1121	gi|356574977|ref|XP_003555619.1|PREDICTED: uncharacterized protein LOC100798512 [Glycine max]	XP_003555619	4.89e-55	61.1722	191.43	273	167
OG0000237	TR40699|c1_g4_i1	PREDICTED: uncharacterized protein LOC100798512	1029	gi|356574977|ref|XP_003555619.1|PREDICTED: uncharacterized protein LOC100798512 [Glycine max]	XP_003555619	3.75e-53	60.219	185.652	274	165
OG0000237	TR40699|c1_g4_i3	PREDICTED: uncharacterized protein LOC100798512	847	gi|356574977|ref|XP_003555619.1|PREDICTED: uncharacterized protein LOC100798512 [Glycine max]	XP_003555619	5.05e-61	67.0683	204.142	249	167
OG0000237	TR40699|c1_g4_i8	PREDICTED: uncharacterized protein LOC100798512	1102	gi|356574977|ref|XP_003555619.1|PREDICTED: uncharacterized protein LOC100798512 [Glycine max]	XP_003555619	1.39e-56	67.7824	195.282	239	162
OG0000237	TR40699|c1_g4_i9	conserved hypothetical protein	985	gi|255582356|ref|XP_002531967.1|conserved hypothetical protein [Ricinus communis] gi|223528364|gb|EEF30403.1| conserved hypothetical protein [Ricinus communis]	XP_002531967, EEF30403	2.57e-53	56.7766	185.652	273	155
OG0000238	TR39170|c0_g1_i1	---NA---	693	No Blast Hit	0	0	0	0	0	0
OG0000238	TR39170|c0_g4_i11	---NA---	1249	No Blast Hit	0	0	0	0	0	0
OG0000238	TR39170|c0_g4_i12	---NA---	1108	No Blast Hit	0	0	0	0	0	0
OG0000238	TR39170|c0_g4_i3	---NA---	894	No Blast Hit	0	0	0	0	0	0
OG0000238	TR39170|c0_g4_i4	mitogen-activated kinase 12	1695	gi|359485144|ref|XP_002283794.2|PREDICTED: mitogen-activated protein kinase 20-like [Vitis vinifera]	XP_002283794	7.94e-09	74.6269	67.0106	67	50
OG0000238	TR39170|c0_g4_i7	---NA---	861	No Blast Hit	0	0	0	0	0	0
OG0000239	TR43261|c0_g1_i1	nitrate transporter	2148	gi|225424885|ref|XP_002269340.1|PREDICTED: nitrate transporter 1.7 [Vitis vinifera] gi|296086440|emb|CBI32029.3| unnamed protein product [Vitis vinifera]	XP_002269340, CBI32029	0	81.2183	814.298	591	480
OG0000239	TR44553|c0_g1_i1	nitrate	1821	gi|225452684|ref|XP_002276806.1|PREDICTED: probable peptide/nitrate transporter At5g62680 [Vitis vinifera] gi|296087781|emb|CBI35037.3| unnamed protein product [Vitis vinifera]	XP_002276806, CBI35037	0	83.2487	843.188	591	492
OG0000239	TR44553|c0_g1_i2	nitrate	2025	gi|225452684|ref|XP_002276806.1|PREDICTED: probable peptide/nitrate transporter At5g62680 [Vitis vinifera] gi|296087781|emb|CBI35037.3| unnamed protein product [Vitis vinifera]	XP_002276806, CBI35037	0	83.3052	860.136	593	494
OG0000239	TR44553|c0_g1_i4	nitrate	1960	gi|225452684|ref|XP_002276806.1|PREDICTED: probable peptide/nitrate transporter At5g62680 [Vitis vinifera] gi|296087781|emb|CBI35037.3| unnamed protein product [Vitis vinifera]	XP_002276806, CBI35037	0	83.6425	872.463	593	496
OG0000240	TR43572|c4_g1_i1	aminotransferase family	835	gi|225446437|ref|XP_002276551.1|PREDICTED: tyrosine aminotransferase [Vitis vinifera] gi|302143331|emb|CBI21892.3| unnamed protein product [Vitis vinifera]	XP_002276551, CBI21892	1.15e-77	80.7692	226.483	156	126
OG0000240	TR43572|c4_g2_i1	aminotransferase family	1376	gi|355754553|gb|AET06144.1|PLP-dependent aminotransferase [Papaver somniferum]	AET06144	0	87.8628	603.594	379	333
OG0000241	TR36634|c0_g1_i1	vacuolar sorting-associated 32-2	1077	gi|388520377|gb|AFK48250.1|unknown [Lotus japonicus]	AFK48250	2.47e-95	97.0443	293.893	203	197
OG0000241	TR36634|c0_g1_i2	vacuolar sorting-associated 32-2	1110	gi|388520377|gb|AFK48250.1|unknown [Lotus japonicus]	AFK48250	5.04e-95	97.0443	293.508	203	197
OG0000241	TR36634|c0_g1_i3	vacuolar sorting-associated 32-2	1173	gi|388520377|gb|AFK48250.1|unknown [Lotus japonicus]	AFK48250	1e-94	97.0443	293.508	203	197
OG0000241	TR36634|c0_g1_i4	vacuolar sorting-associated 32-2	1140	gi|388520377|gb|AFK48250.1|unknown [Lotus japonicus]	AFK48250	4.96e-95	97.0443	293.893	203	197
OG0000242	TR34031|c0_g1_i1	kinase APK1B	1063	gi|356501055|ref|XP_003519344.1|PREDICTED: protein kinase APK1A, chloroplastic-like isoform 1 [Glycine max]	XP_003519344	3.96e-66	60.8209	224.557	268	163
OG0000242	TR34031|c0_g1_i2	kinase APK1A	1216	gi|356501055|ref|XP_003519344.1|PREDICTED: protein kinase APK1A, chloroplastic-like isoform 1 [Glycine max]	XP_003519344	4.64e-63	61.9433	218.009	247	153
OG0000242	TR34031|c0_g1_i3	kinase APK1A	1195	gi|356501055|ref|XP_003519344.1|PREDICTED: protein kinase APK1A, chloroplastic-like isoform 1 [Glycine max]	XP_003519344	1.54e-64	67.6056	221.861	213	144
OG0000242	TR34031|c0_g1_i5	kinase chloroplast	1280	gi|255637885|gb|ACU19261.1|unknown [Glycine max]	ACU19261	1.25e-80	56.9767	264.618	344	196
OG0000242	TR34031|c0_g1_i7	kinase chloroplast	1127	gi|255637885|gb|ACU19261.1|unknown [Glycine max]	ACU19261	8.85e-84	57.0225	271.166	356	203
OG0000242	TR38592|c3_g1_i1	Serine threonine kinase	310	gi|84468358|dbj|BAE71262.1|putative protein kinase APK1A [Trifolium pratense]	BAE71262	6.12e-18	62.1053	85.8853	95	59
OG0000243	TR23337|c1_g1_i1	zinc finger	2010	gi|359491354|ref|XP_002266572.2|PREDICTED: uncharacterized protein LOC100267228 [Vitis vinifera]	XP_002266572	0	73.037	841.262	675	493
OG0000243	TR37674|c0_g3_i3	zinc finger	1186	gi|297737792|emb|CBI26993.3|unnamed protein product [Vitis vinifera]	CBI26993	0	84.5029	562.377	342	289
OG0000243	TR37674|c0_g3_i7	zinc finger	1294	gi|297737792|emb|CBI26993.3|unnamed protein product [Vitis vinifera]	CBI26993	0	90.0585	612.838	342	308
OG0000243	TR48433|c2_g1_i2	zinc finger	1302	gi|242058383|ref|XP_002458337.1|hypothetical protein SORBIDRAFT_03g031610 [Sorghum bicolor] gi|241930312|gb|EES03457.1| hypothetical protein SORBIDRAFT_03g031610 [Sorghum bicolor]	XP_002458337, EES03457	0	88.8554	556.214	332	295
OG0000243	TR50557|c0_g1_i1	zinc finger	381	gi|359491354|ref|XP_002266572.2|PREDICTED: uncharacterized protein LOC100267228 [Vitis vinifera]	XP_002266572	1.51e-18	61.9048	90.5077	126	78
OG0000244	TR19459|c0_g1_i1	mutator-like transposase	290	gi|3047068|gb|AAC13582.1|similar to maize transposon MuDR (GB:M76978) [Arabidopsis thaliana] gi|8843876|dbj|BAA97402.1| mutator-like transposase [Arabidopsis thaliana]	AAC13582, BAA97402	7.54e-19	66.6667	89.7373	90	60
OG0000244	TR44887|c0_g4_i2	mutator-like transposase	1394	gi|6714398|gb|AAF26087.1|AC012393_13unknown protein [Arabidopsis thaliana] gi|30793999|gb|AAP40449.1| unknown protein [Arabidopsis thaliana]	AAF26087, AAP40449	7.97e-58	58.4459	213.386	296	173
OG0000244	TR48629|c2_g2_i1	mutator-like transposase	997	gi|225450448|ref|XP_002276424.1|PREDICTED: uncharacterized protein LOC100251030 [Vitis vinifera]	XP_002276424	1.08e-51	59.1398	191.43	279	165
OG0000245	TR23905|c0_g2_i1	hypothetical protein VITISV_000143	249	gi|147803025|emb|CAN66167.1|hypothetical protein VITISV_000143 [Vitis vinifera]	CAN66167	2.92e-09	53.1646	59.3066	79	42
OG0000245	TR34100|c6_g4_i10	hypothetical protein VITISV_004147	352	gi|147854796|emb|CAN80718.1|hypothetical protein VITISV_004147 [Vitis vinifera]	CAN80718	1.31e-15	54.0541	80.1073	111	60
OG0000245	TR34100|c6_g4_i1	hypothetical protein VITISV_010882	238	gi|147780906|emb|CAN63774.1|hypothetical protein VITISV_010882 [Vitis vinifera]	CAN63774	1.17e-09	54.6667	60.077	75	41
OG0000245	TR34100|c6_g4_i6	hypothetical protein VITISV_029782	560	gi|147774699|emb|CAN69899.1|hypothetical protein VITISV_029782 [Vitis vinifera]	CAN69899	2.53e-22	47.0238	103.219	168	79
OG0000245	TR34100|c6_g4_i9	hypothetical protein VITISV_022492	591	gi|147789033|emb|CAN75784.1|hypothetical protein VITISV_022492 [Vitis vinifera]	CAN75784	1.29e-23	48.8095	107.457	168	82
OG0000245	TR36576|c8_g2_i2	hypothetical protein VITISV_035517	1351	gi|147818909|emb|CAN78294.1|hypothetical protein VITISV_035517 [Vitis vinifera]	CAN78294	1.5e-33	50	114.005	212	106
OG0000246	TR3772|c0_g1_i1	hypothetical protein	305	gi|23617087|dbj|BAC20770.1|hypothetical protein [Oryza sativa Japonica Group] gi|125599211|gb|EAZ38787.1| hypothetical protein OsJ_23190 [Oryza sativa Japonica Group]	BAC20770, EAZ38787	1.2e-06	76.087	54.299	46	35
OG0000246	TR41881|c1_g1_i4	F-box LRR-repeat	1703	gi|297736820|emb|CBI26021.3|unnamed protein product [Vitis vinifera]	CBI26021	1.06e-40	47.1933	162.925	481	227
OG0000246	TR41881|c1_g1_i5	F-box domain containing expressed	695	gi|302142991|emb|CBI20286.3|unnamed protein product [Vitis vinifera]	CBI20286	6.08e-22	48.9796	100.908	245	120
OG0000246	TR41881|c1_g1_i6	F-box LRR-repeat	760	gi|302142991|emb|CBI20286.3|unnamed protein product [Vitis vinifera]	CBI20286	1.71e-19	45.8647	94.7449	266	122
OG0000246	TR43478|c0_g2_i1	F-box LRR-repeat At5g54820-like	960	gi|357155585|ref|XP_003577168.1|PREDICTED: LOW QUALITY PROTEIN: putative F-box/LRR-repeat protein At5g54820-like [Brachypodium distachyon]	XP_003577168	3.3e-21	45.9215	101.293	331	152
OG0000247	TR40664|c2_g3_i2	1-O-acylglucose:anthocyanin-O-acyltransferase- like	1718	gi|255538024|ref|XP_002510077.1|serine carboxypeptidase, putative [Ricinus communis] gi|223550778|gb|EEF52264.1| serine carboxypeptidase, putative [Ricinus communis]	XP_002510077, EEF52264	0	74.3182	546.584	440	327
OG0000247	TR40664|c2_g3_i3	1-O-acylglucose:anthocyanin-O-acyltransferase- like	1755	gi|255538024|ref|XP_002510077.1|serine carboxypeptidase, putative [Ricinus communis] gi|223550778|gb|EEF52264.1| serine carboxypeptidase, putative [Ricinus communis]	XP_002510077, EEF52264	0	74.3182	546.584	440	327
OG0000247	TR41300|c3_g1_i2	Serine carboxypeptidase	1638	gi|255538024|ref|XP_002510077.1|serine carboxypeptidase, putative [Ricinus communis] gi|223550778|gb|EEF52264.1| serine carboxypeptidase, putative [Ricinus communis]	XP_002510077, EEF52264	0	72.1719	536.954	442	319
OG0000247	TR41300|c3_g1_i4	serine carboxypeptidase-like 18-like	1605	gi|255538024|ref|XP_002510077.1|serine carboxypeptidase, putative [Ricinus communis] gi|223550778|gb|EEF52264.1| serine carboxypeptidase, putative [Ricinus communis]	XP_002510077, EEF52264	5.97e-180	71.4932	526.168	442	316
[truncated: 28,842 more rows]

## Sheet: Ac_orthogene_annotated
Orthogroup	Unigene	Sequence desc.	Sequence length	Hit desc.	Hit ACC	E-Value	Similarity	Bit-Score	Alignment length	Positives
[truncated: 26,813 more rows]

## Sheet: Ac_unassigned_all
Unigene	Sequence desc.	Sequence length	Hit desc.	Hit ACC	E-Value	Similarity	Bit-Score	Alignment length	Positives		Unigene	Sequence desc.	Sequence length	Hit desc.	Hit ACC	E-Value	Similarity	Bit-Score	Alignment length	Positives
[truncated: 48,777 more rows]

[truncated: 2 more sheets: Ac_unassigned_annotated, Ac_specific_orthogene]
