# Supplementary material for: De Novo RNA Sequencing and Expression Analysis of Aconitum carmichaelii to Analyze Key Genes Involved in the Biosynthesis of Diterpene Alkaloids
Source: Molecules. 2017 Dec 5;22(12):2155. doi: 10.3390/molecules22122155 (PMC6150021; doi:10.3390/molecules22122155)
Supplement: Supplementary file 1 [file molecules-22-02155-s001.zip › supplementary-revised/ESM_12_v1.xls]

## Sheet: Sheet1
Transcript_id	Enzymes	Flower	Bud	Leaf	Root
TR41842|c0_g3_i5	AACT1	13.59	47.23	0.47	1.33
TR41842|c0_g3_i3	AACT2	1.8	4.03	0.94	0.53
TR44607|c2_g6_i4	AACT3	27.66	32.22	13.49	40.95
TR44607|c2_g6_i2	AACT4	26.46	35.24	14.75	40.78
TR19454|c0_g1_i1	HMGS1	4.92	4.14	0.91	0
TR40295|c3_g2_i3	HMGS2	7.65	46.58	3.49	0.84
TR40295|c3_g2_i1	HMGS3	12.19	59.26	4.41	1.18
TR40318|c0_g1_i1	HMGS4	24.47	28.11	16.32	6.96
TR44439|c4_g1_i5	HMGR1	42.56	70.55	2.7	84.66
TR44439|c4_g1_i7	HMGR2	30.52	40.65	2.75	48.77
TR44439|c4_g1_i1	HMGR3	32.48	40.99	5.79	61.87
TR45020|c0_g1_i1	MVK	23.31	26.84	10.29	9.1
TR45726|c0_g1_i3	PMK1	2.44	6.33	5.43	5.65
TR45726|c0_g1_i1	PMK2	1.8	9.29	3.9	3.53
TR45726|c0_g1_i12	PMK3	15.2	20.32	13.41	15.59
TR44355|c0_g1_i1	MVDD1	4.3	9.57	2.52	2.45
TR44355|c0_g1_i3	MVDD2	5.13	8.27	2.84	2.04
TR28848|c0_g1_i1	DXS1	0.84	1.35	1.09	9.31
TR32192|c0_g1_i2	DXS2	0.39	0.42	3.03	14.94
TR47591|c0_g1_i2	DXS3	1.47	1.96	0.95	0
TR15579|c0_g1_i1	DXS4	0	0	2.33	5.82
TR32608|c0_g1_i1	DXS5	1.73	0.37	4.04	10.7
TR47591|c0_g1_i5	DXS6	2.36	1.89	0.38	0.87
TR29244|c0_g2_i2	DXS7	1.13	1.21	0.74	0
TR47591|c0_g1_i3	DXS8	2.84	4.34	1.32	1.19
TR47591|c0_g2_i1	DXS9	51.45	41	62.54	12.99
TR43248|c0_g1_i2	DXS10	239.6	16.62	9.35	23.13
TR42479|c0_g1_i1	DXS11	14.83	16.4	11.25	10.59
TR38806|c0_g1_i1	DXR	107.41	21.21	58.79	8.34
TR34080|c0_g1_i3	ISPD1	6.91	6.78	15.26	7.05
TR34080|c0_g1_i1	ISPD2	8.81	6.13	15.67	10.6
TR34080|c0_g1_i6	ISPD3	6.09	7.01	15.26	6.49
TR43665|c0_g1_i2	ISPE	11.18	9.97	14.59	1.66
TR34396|c0_g1_i1	ISPF	83.9	53.97	149.72	45.87
TR42806|c0_g1_i1	ISPG	176.29	34.92	169.44	170.17
TR42285|c1_g1_i2	ISPH	293.73	69.4	276.17	58.55
TR37870|c0_g1_i1	IPPI1	96.67	54.88	220.25	134.87
TR44603|c0_g1_i3	IPPI2	16.73	16.12	13.41	10.06
TR47410|c1_g2_i2	GGPPS1	77.96	79.39	51.23	100.52
TR35223|c0_g1_i1	GGPPS2	0.71	0.75	9.2	6.22
TR44055|c0_g1_i3	GGPPS3	2.61	2.28	1.24	0.35
TR44055|c0_g1_i1	GGPPS4	14.83	6.72	10.58	1.1
TR46755|c1_g1_i1	GGPPS5	27.02	17.38	18.33	10.12
TR42099|c0_g1_i1	GGPPS6	78.23	67	116.7	21.37
TR46755|c0_g1_i3	GGPPS7	5.35	5.36	2.61	0.49
TR48303|c1_g1_i4	CDPS1	0.73	0.26	4.77	0
TR48303|c0_g1_i1	CDPS2	1.21	6.74	26.54	0
TR48303|c1_g1_i3	CDPS3	1.48	7.09	13.48	1.7
TR36243|c0_g1_i1	CDPS4	0.91	0.42	0.43	10.72
TR44693|c0_g3_i1	KS1	0.6	1.11	0.19	29.54
TR44693|c0_g1_i2	KS2	0.31	2.21	0	32.34
TR48214|c4_g1_i1	KS3	8.25	40.34	13.57	0.63
