# Supplementary material for: De Novo RNA Sequencing and Expression Analysis of Aconitum carmichaelii to Analyze Key Genes Involved in the Biosynthesis of Diterpene Alkaloids
Source: Molecules. 2017 Dec 5;22(12):2155. doi: 10.3390/molecules22122155 (PMC6150021; doi:10.3390/molecules22122155)
Supplement: Supplementary file 1 [file molecules-22-02155-s001.zip › supplementary-revised/ESM_14_v1.xls]

## Sheet: Sheet1
Transcript	Correlation coefficient with CDPS4	Correlation coefficient with KS2	Length	Similarity	Alignment length	Positives	Flower	Bud	Leaf	Root	SeqName	Desc
TR4759|c0_g1_i1	0.998983	0.998082	530	76.2238	143	109	0	0	0	2.89	cytochrome P450	gi|224137318|ref|XP_002327096.1|cytochrome P450 [Populus trichocarpa] gi|222835411|gb|EEE73846.1| cytochrome P450 [Populus trichocarpa]
TR34564|c0_g1_i1	0.998234	0.998442	1760	77.9093	507	395	0.09	0.95	0.81	52.82	cytochrome P450 82A3-like	gi|164604834|dbj|BAF98469.1|cytochrome P450 [Coptis japonica var. dissecta]
TR26655|c1_g1_i1	0.997288	0.999798	790	78.0591	237	185	1.14	1.46	0.89	9.73	cytochrome P450	gi|297742991|emb|CBI35858.3|unnamed protein product [Vitis vinifera]
TR44568|c0_g1_i4	0.891655	0.879252	553	79.558	181	144	1.47	1.18	3.35	5.97	cytochrome P450	gi|164604832|dbj|BAF98468.1|cytochrome P450 [Coptis japonica var. dissecta]
TR46389|c0_g3_i3	0.878297	0.916695	501	81.8966	116	95	0.43	2.28	0.55	4.4	cytochrome P450 reductase	gi|255545978|ref|XP_002514049.1|cytochrome P450, putative [Ricinus communis] gi|223547135|gb|EEF48632.1| cytochrome P450, putative [Ricinus communis]
TR45117|c1_g1_i1	0.999511	0.994717	909	82.4074	108	89	1.72	0.2	1.25	30.38	cytochrome P450 71A1-like	gi|255541808|ref|XP_002511968.1|flavonoid 3-hydroxylase, putative [Ricinus communis] gi|223549148|gb|EEF50637.1| flavonoid 3-hydroxylase, putative [Ricinus communis]
TR43943|c1_g3_i2	0.878798	0.899841	573	83.1579	190	158	2.1	4.49	5.46	9.8	cytochrome P450 78A3-like	gi|297738100|emb|CBI27301.3|unnamed protein product [Vitis vinifera]
TR45846|c2_g1_i3	0.884939	0.923038	1737	85.7438	484	415	3.7	5.11	4.24	6.77	cytochrome P450	gi|225455608|ref|XP_002270428.1|PREDICTED: cytochrome P450 704C1-like [Vitis vinifera]
TR34634|c0_g1_i2	0.979307	0.987679	859	75.2427	206	155	0	0.66	0.8	4.83	cytochrome P450	gi|147799679|emb|CAN70719.1|hypothetical protein VITISV_011450 [Vitis vinifera]
TR34774|c0_g1_i1	0.99821	0.998803	917	76.087	276	210	0.76	1.82	1.23	53.16	cytochrome P450 82A3-like	gi|164604834|dbj|BAF98469.1|cytochrome P450 [Coptis japonica var. dissecta]
TR47900|c2_g2_i10	0.978292	0.978195	529	76.8657	134	103	0.79	4.2	15.3	76.47	cytochrome P450	gi|164604834|dbj|BAF98469.1|cytochrome P450 [Coptis japonica var. dissecta]
TR47900|c2_g2_i6	0.958938	0.958724	746	77.4704	253	196	5.64	12.31	36.71	120.21	cytochrome P450	gi|164604834|dbj|BAF98469.1|cytochrome P450 [Coptis japonica var. dissecta]
TR32515|c0_g1_i1	0.87029	0.848298	636	78.3582	134	105	6.66	0.97	18.12	34.36	cytochrome P450	gi|164604834|dbj|BAF98469.1|cytochrome P450 [Coptis japonica var. dissecta]
TR45571|c1_g2_i1	0.997674	0.988176	1856	78.7879	528	416	3.44	0.54	0.99	24.17	cytochrome P450	gi|147857131|emb|CAN83498.1|hypothetical protein VITISV_026968 [Vitis vinifera]
TR47900|c2_g2_i5	0.94794	0.944663	648	78.8288	222	175	4.13	5.68	20.74	59.16	cytochrome P450 82A3-like	gi|164604834|dbj|BAF98469.1|cytochrome P450 [Coptis japonica var. dissecta]
TR47900|c2_g2_i2	0.938668	0.933336	1155	80	385	308	4.74	5.21	24.34	65.22	cytochrome P450	gi|164604834|dbj|BAF98469.1|cytochrome P450 [Coptis japonica var. dissecta]
TR47900|c2_g2_i11	0.991782	0.98775	636	81.0458	153	124	1.21	0.65	3.94	29	cytochrome P450	gi|224148856|ref|XP_002336723.1|cytochrome P450 [Populus trichocarpa] gi|222836601|gb|EEE74994.1| cytochrome P450 [Populus trichocarpa]
TR46599|c0_g3_i1	0.995752	0.991538	1512	81.3305	466	379	0.74	0.11	1.93	21.38	cytochrome P450	gi|285028880|gb|ADC34701.1|flavonoid 3' hydroxylase [Actinidia chinensis]
TR45117|c1_g1_i3	0.999626	0.993515	849	81.3559	177	144	13.11	7.78	8.13	76.86	cytochrome P450 71A1-like	gi|224095628|ref|XP_002334744.1|cytochrome P450 [Populus trichocarpa] gi|222874237|gb|EEF11368.1| cytochrome P450 [Populus trichocarpa]
TR47900|c0_g2_i1	0.948513	0.962231	606	81.7708	192	157	4.53	13.15	15.99	45.31	cytochrome P450	gi|224148856|ref|XP_002336723.1|cytochrome P450 [Populus trichocarpa] gi|222836601|gb|EEE74994.1| cytochrome P450 [Populus trichocarpa]
TR43949|c0_g1_i3	0.860514	0.900698	1686	91.6667	492	451	7.93	12.06	7.8	16.32	cytochrome P450	gi|164604842|dbj|BAF98473.1|cytochrome P450 [Coptis japonica var. dissecta]
	Unigenes unassigned to any orthogroup
	Unigenes assigned to any orthogroup
