# Supplementary material for: De Novo RNA Sequencing and Expression Analysis of Aconitum carmichaelii to Analyze Key Genes Involved in the Biosynthesis of Diterpene Alkaloids
Source: Molecules. 2017 Dec 5;22(12):2155. doi: 10.3390/molecules22122155 (PMC6150021; doi:10.3390/molecules22122155)
Supplement: Supplementary file 1 [file molecules-22-02155-s001.zip › supplementary-revised/ESM_15_v1.xls]

## Sheet: ACCESSION_YAMAZAKI_SENSEI
Name	Accession
Zm_KAO	Q43246.1
Cm_KAO	AAG41777.1
At_KAO1	O23051.1
At_KAO2	Q9C5Y2.2
Ps_KAO	AAO23063.1
Cm_KO	AAG41776.1
At_KO	Q93ZB2.2
Os_KO	AAT81230
Os_KO	AAT46567.1
Mp_L3H	Q9XHE6.1
Ms_L6H	Q9XHE8.1
Bs_GO	ADF43083.1
Sm_G10H	D1MI46.1
Os_IKH	A3A871
CYP76M7	Q69X58.1
CYP76M8	Q6YTF1.1
Os_C2H	Q6YV88.1
Rc_PO	XP_002523467.1
Rc_PO	XP_002532303.1
At_CYP97C1	Q6TBX7.1
At_CYP97A3	Q93VK5.1
Tc_CYP725A	Q6WG30.2
Tc_CYP725A3	Q84KI1.1
Tc_CYP725A2	Q8W4T9.1
Tc_CYP725A1	Q9AXM6.1
Al_CYP716A1	EFH44718.1
Ps_CYP716B1	Q50EK1.1
Ps_CYP716B2	Q50EK0.1
Os_CYP707A6	Q6ZDE3.1
At_CYP707A1	Q949P1.1
At_CYP707A2	AEC08210.1
At_CYP707A4	AED95235.1
At_CYP707A4	Q9LJK2.2
Pt_CYP720B1	Q50EK6.1
Pt_CYP720B2	Q50EK5.1
Ps_CYP720B4	ADR78276.1
At_CYP87A2	OAP18975.1
Os_CYP87A3	Q7XU38.3
At_CYP708A1	OAP14482.1
At_CYP708A3	OAP19579.1
At_CYP702A8	OAP03972.1
At_CYP702A6	OAO98707.1
At_BR60X1	Q9FMA5.1
At_BR60X2	AEE77620.1
Os_BrR6OX1	Q8GSQ1.1
Vv_BR6OX1	ABB60086.1
At_CYP724A1	OAO95296.1
Os_CYP724B1	Q6F4F5.1
At_CYP90	O64989.2
Os_CYP90	Q5CCK3.1
At_CYP90	Q9M066.3
Os_CYP90	Q94IW5.1
At_CYP90	Q42569.1
Nt_CYP90	CAD27417.1
