# Supplementary material for: De Novo RNA Sequencing and Expression Analysis of Aconitum carmichaelii to Analyze Key Genes Involved in the Biosynthesis of Diterpene Alkaloids
Source: Molecules. 2017 Dec 5;22(12):2155. doi: 10.3390/molecules22122155 (PMC6150021; doi:10.3390/molecules22122155)
Supplement: Supplementary file 1 [file molecules-22-02155-s001.zip › supplementary-revised/ESM_4_v1.xls]

## Sheet: Sheet1
Transcript_id	Sequence desc.	Length	Hit desc.	Hit ACC	E-Value	Similarity	Bit-Score	Alignment length	Positives	Pathway	Pathway ID	Enzyme	Expected_count_flower	FPKM_Flower	Expected_count_bud	FPKM_Bud	Expected_count_leaf	FPKM_Leaf	Expected_count_root	FPKM_Root	Annotation GO Count	Annotation GO ID	Annotation GO Term	Annotation GO Category	Orthogroup
TR10012|c0_g2_i1	endonuclease or glycosyl hydrolase	642	gi|296088635|emb|CBI37626.3|unnamed protein product [Vitis vinifera]	CBI37626	7.18e-26	65.2482	114.775	141	92	#N/A	#N/A	#N/A	8	2.39	11	3.52	9	3.5	7	3.08	3	GO:0005739 GO:0006139 GO:0016043	mitochondrion nucleobase-containingcompoundmetabolicprocess cellularcomponentorganization	Cellular Component Biological Process Biological Process	#N/A
TR10014|c0_g1_i1	Wall-associated receptor kinase	233	gi|255540557|ref|XP_002511343.1|conserved hypothetical protein [Ricinus communis] gi|223550458|gb|EEF51945.1| conserved hypothetical protein [Ricinus communis]	XP_002511343, EEF51945	6.18e-12	79.5918	66.6254	49	39	#N/A	#N/A	#N/A	0	0	3	6.49	2	5.15	0	0	3	GO:0000166 GO:0016020 GO:0016301	nucleotidebinding membrane kinaseactivity	Molecular Function Cellular Component Molecular Function	#N/A
TR10018|c0_g1_i1	3-hydroxybenzoate 6-hydroxylase 1-like	250	gi|224126917|ref|XP_002329505.1|predicted protein [Populus trichocarpa] gi|222870185|gb|EEF07316.1| predicted protein [Populus trichocarpa]	XP_002329505, EEF07316	1.58e-19	65.0602	89.3521	83	54	#N/A	#N/A	#N/A	0	0	1	1.78	5	10.58	0	0	2	GO:0003824 GO:0008152	catalyticactivity metabolicprocess	Molecular Function Biological Process	#N/A
TR10027|c0_g1_i1	PREDICTED: uncharacterized protein LOC100813106	251	gi|356545863|ref|XP_003541353.1|PREDICTED: uncharacterized protein LOC100813106 [Glycine max]	XP_003541353	2.25e-06	66.2162	50.447	74	49	#N/A	#N/A	#N/A	2	3.28	1	1.76	1	2.09	3	7.36	0	0	0	0	#N/A
TR10031|c0_g1_i1	Retrotransposon gag	350	gi|89179421|gb|ABD63156.1|Retrotransposon gag protein [Asparagus officinalis]	ABD63156	5.16e-06	66.1538	51.9878	65	43	#N/A	#N/A	#N/A	1	0.78	2	1.67	0	0	0	0	0	0	0	0	#N/A
TR10034|c0_g1_i1	SPZX_HORVU ame: Full=Serpin-ZX ame: Full=BSZx ame: Full= x	228	gi|255538432|ref|XP_002510281.1|Protein Z, putative [Ricinus communis] gi|223550982|gb|EEF52468.1| Protein Z, putative [Ricinus communis]	XP_002510281, EEF52468	1.61e-07	66.6667	55.4546	60	40	#N/A	#N/A	#N/A	0	0	2	4.62	0	0	0	0	2	GO:0005615 GO:0030234	extracellularspace enzymeregulatoractivity	Cellular Component Molecular Function	#N/A
TR10035|c0_g1_i1	hypothetical protein VITISV_018575	308	gi|147774529|emb|CAN65543.1|hypothetical protein VITISV_018575 [Vitis vinifera]	CAN65543	8.09e-15	53.2609	75.0998	92	49	#N/A	#N/A	#N/A	1	1.01	1	1.08	1	1.29	1	1.5	0	0	0	0	OG0007665
TR10041|c0_g1_i1	G-type lectin S-receptor-like serine threonine- kinase B120-like	233	gi|357122484|ref|XP_003562945.1|PREDICTED: G-type lectin S-receptor-like serine/threonine-protein kinase B120-like [Brachypodium distachyon]	XP_003562945	1.4e-32	83.1169	128.257	77	64	#N/A	#N/A	#N/A	0	0	1	2.16	5	12.87	2	6.06	7	GO:0000166 GO:0005515 GO:0005886 GO:0006464 GO:0006950 GO:0009875 GO:0016301	nucleotidebinding proteinbinding plasmamembrane cellularproteinmodificationprocess responsetostress pollen-pistilinteraction kinaseactivity	Molecular Function Molecular Function Cellular Component Biological Process Biological Process Biological Process Molecular Function	#N/A
TR10045|c0_g1_i1	Purine permease	385	gi|356500736|ref|XP_003519187.1|PREDICTED: purine permease 3-like [Glycine max]	XP_003519187	4.58e-09	82.3529	52.373	34	28	#N/A	#N/A	#N/A	3	1.96	2	1.4	0	0	0	0	2	GO:0005215 GO:0016020	transporteractivity membrane	Molecular Function Cellular Component	#N/A
TR10049|c0_g1_i1	sulfate bicarbonate oxalate exchanger and transporter sat-1	229	gi|356572214|ref|XP_003554265.1|PREDICTED: sulfate transporter 3.1-like [Glycine max]	XP_003554265	8.65e-22	77.4194	97.0561	62	48	#N/A	#N/A	#N/A	2	4.25	5	11.4	2	5.41	3	9.58	4	GO:0005215 GO:0005886 GO:0009536 GO:0009987	transporteractivity plasmamembrane plastid cellularprocess	Molecular Function Cellular Component Cellular Component Biological Process	#N/A
TR1005|c0_g1_i1	PREDICTED: uncharacterized protein LOC100243267	245	gi|225462675|ref|XP_002266751.1|PREDICTED: uncharacterized protein LOC100243267 [Vitis vinifera]	XP_002266751	2.21e-06	58.3333	53.1434	84	49	#N/A	#N/A	#N/A	0	0	0	0	0	0	1	2.62	0	0	0	0	#N/A
TR10064|c0_g2_i1	autoinhibited calcium ATPase	311	gi|224090497|ref|XP_002309001.1|autoinhibited calcium ATPase [Populus trichocarpa] gi|222854977|gb|EEE92524.1| autoinhibited calcium ATPase [Populus trichocarpa]	XP_002309001, EEE92524	3.93e-13	52.0833	73.559	96	50	#N/A	#N/A	#N/A	1	0.98	8	8.45	1	1.27	1	1.46	0	0	0	0	#N/A
TR10068|c0_g2_i1	Chaperone dnaJ	404	gi|224150971|ref|XP_002337037.1|predicted protein [Populus trichocarpa] gi|222837896|gb|EEE76261.1| predicted protein [Populus trichocarpa]	XP_002337037, EEE76261	5.23e-25	82.4324	102.834	74	61	#N/A	#N/A	#N/A	0	0	0	0	2	1.55	4	3.55	0	0	0	0	OG0011869
TR10076|c0_g1_i1	SCARECROW	435	gi|224139438|ref|XP_002323112.1|GRAS family transcription factor [Populus trichocarpa] gi|222867742|gb|EEF04873.1| GRAS family transcription factor [Populus trichocarpa]	XP_002323112, EEF04873	9.1e-72	91.7293	239.58	133	122	#N/A	#N/A	#N/A	5	2.65	7	3.98	0	0	1	0.78	11	GO:0003677 GO:0003700 GO:0005515 GO:0005634 GO:0006139 GO:0007275 GO:0009058 GO:0009536 GO:0009606 GO:0009628 GO:0030154	DNAbinding transcriptionfactoractivity,sequence-specificDNAbinding proteinbinding nucleus nucleobase-containingcompoundmetabolicprocess multicellularorganismdevelopment biosyntheticprocess plastid tropism responsetoabioticstimulus celldifferentiation	Molecular Function Molecular Function Molecular Function Cellular Component Biological Process Biological Process Biological Process Cellular Component Biological Process Biological Process Biological Process	OG0019093
TR10078|c0_g1_i1	hypothetical protein VITISV_002439	273	gi|147771533|emb|CAN71342.1|hypothetical protein VITISV_002439 [Vitis vinifera]	CAN71342	5.15e-17	65.2174	84.3445	92	60	#N/A	#N/A	#N/A	1	1.32	1	1.42	1	1.7	0	0	1	GO:0009987	cellularprocess	Biological Process	OG0000007
TR1008|c0_g1_i1	hypothetical protein VITISV_005745	816	gi|147806032|emb|CAN66430.1|hypothetical protein VITISV_005745 [Vitis vinifera]	CAN66430	1.28e-67	63.4686	231.106	271	172	#N/A	#N/A	#N/A	6	1.31	7	1.64	4	1.14	4	1.29	3	GO:0005488 GO:0008152 GO:0009987	binding metabolicprocess cellularprocess	Molecular Function Biological Process Biological Process	OG0000524
TR1008|c0_g2_i1	hypothetical protein VITISV_030956	2429	gi|147803328|emb|CAN68838.1|hypothetical protein VITISV_030956 [Vitis vinifera]	CAN68838	1.8e-117	54.717	400.979	689	377	#N/A	#N/A	#N/A	0	0	87	5.82	0	0	0	0	0	0	0	0	#N/A
TR10080|c0_g1_i1	PREDICTED: uncharacterized protein LOC100249716	526	gi|359488181|ref|XP_002280096.2|PREDICTED: uncharacterized protein LOC100249716 [Vitis vinifera]	XP_002280096	2.35e-16	60.8974	84.7297	156	95	#N/A	#N/A	#N/A	3	1.19	4	1.69	1	0.51	0	0	0	0	0	0	#N/A
TR10081|c0_g1_i1	cytokinin-independent 1	449	gi|147861778|emb|CAN78916.1|hypothetical protein VITISV_032223 [Vitis vinifera]	CAN78916	1.52e-20	53.4722	97.0561	144	77	#N/A	#N/A	#N/A	6	3.03	2	1.08	0	0	0	0	2	GO:0009987 GO:0016740	cellularprocess transferaseactivity	Biological Process Molecular Function	#N/A
TR10084|c0_g1_i1	reverse transcriptase	420	gi|147816834|emb|CAN68860.1|hypothetical protein VITISV_023024 [Vitis vinifera]	CAN68860	9.46e-38	70.2899	146.747	138	97	#N/A	#N/A	#N/A	1	0.56	4	2.41	3	2.19	0	0	4	GO:0003824 GO:0005488 GO:0008152 GO:0009987	catalyticactivity binding metabolicprocess cellularprocess	Molecular Function Molecular Function Biological Process Biological Process	OG0000006
TR10089|c0_g1_i1	phospholipid-transporting ATPase 3-like	428	gi|356524099|ref|XP_003530670.1|PREDICTED: phospholipid-transporting ATPase 3-like [Glycine max]	XP_003530670	6.02e-72	89.4366	243.432	142	127	Thiamine metabolism, Purine metabolism	map00730, map00230	ec:2.7.4.7 - kinase, ec:2.7.4.3 - kinase, ec:2.7.1.50 - kinase, ec:2.7.1.49 - kinase, ec:2.2.1.7 - synthase, ec:2.7.6.2 - diphosphokinase, ec:2.5.1.3 - phosphate synthase, ec:2.8.1.7 - desulfurase, ec:3.6.1.15 - phosphatase, ec:6.3.3.1 - cyclo-ligase, ec:2.7.4.8 - kinase, ec:2.7.4.6 - kinase, ec:2.7.4.3 - kinase, ec:3.5.2.5 - ec:3.5.2.5 allantoinase, ec:2.7.1.74 - kinase, ec:4.1.1.21 - carboxylas…	3	1.64	12	7	2	1.41	1	0.81	9	GO:0000166 GO:0005215 GO:0005768 GO:0005783 GO:0005794 GO:0005886 GO:0007275 GO:0016043 GO:0016787	nucleotidebinding transporteractivity endosome endoplasmicreticulum Golgiapparatus plasmamembrane multicellularorganismdevelopment cellularcomponentorganization hydrolaseactivity	Molecular Function Molecular Function Cellular Component Cellular Component Cellular Component Cellular Component Biological Process Biological Process Molecular Function	#N/A
TR1009|c0_g1_i1	rhomboid -like 2	438	gi|255537321|ref|XP_002509727.1|conserved hypothetical protein [Ricinus communis] gi|223549626|gb|EEF51114.1| conserved hypothetical protein [Ricinus communis]	XP_002509727, EEF51114	1.45e-27	66.087	113.235	115	76	#N/A	#N/A	#N/A	5	2.62	4	2.25	2	1.36	5	3.88	4	GO:0005794 GO:0016020 GO:0016787 GO:0019538	Golgiapparatus membrane hydrolaseactivity proteinmetabolicprocess	Cellular Component Cellular Component Molecular Function Biological Process	#N/A
TR10100|c0_g1_i1	oligopeptide transporter OPT family	274	gi|296089953|emb|CBI39772.3|unnamed protein product [Vitis vinifera]	CBI39772	2.82e-38	86.8132	143.28	91	79	#N/A	#N/A	#N/A	0	0	3	4.22	0	0	0	0	3	GO:0006810 GO:0009987 GO:0016020	transport cellularprocess membrane	Biological Process Biological Process Cellular Component	#N/A
TR10102|c0_g1_i1	(RAP Annotation release2) Glycosyl transferase	559	gi|356540516|ref|XP_003538734.1|PREDICTED: uncharacterized protein LOC100809500 [Glycine max]	XP_003538734	1.17e-79	88.961	255.373	154	137	#N/A	#N/A	#N/A	3	1.09	3	1.16	5	2.36	5	2.67	7	GO:0005488 GO:0005739 GO:0005975 GO:0006464 GO:0009058 GO:0016020 GO:0016740	binding mitochondrion carbohydratemetabolicprocess cellularproteinmodificationprocess biosyntheticprocess membrane transferaseactivity	Molecular Function Cellular Component Biological Process Biological Process Biological Process Cellular Component Molecular Function	OG0002899
TR10109|c0_g1_i1	transposon Pong sub-class	327	gi|357129015|ref|XP_003566164.1|PREDICTED: uncharacterized protein LOC100827873 [Brachypodium distachyon]	XP_003566164	7.29e-48	83.3333	167.933	108	90	#N/A	#N/A	#N/A	0	0	2	1.9	0	0	4	5.28	2	GO:0005739 GO:0016787	mitochondrion hydrolaseactivity	Cellular Component Molecular Function	#N/A
TR1011|c0_g1_i1	integral membrane	288	gi|296087595|emb|CBI34851.3|unnamed protein product [Vitis vinifera]	CBI34851	1.71e-29	79.7872	115.546	94	75	#N/A	#N/A	#N/A	0	0	3	3.75	2	3	0	0	3	GO:0005215 GO:0009987 GO:0016020	transporteractivity cellularprocess membrane	Molecular Function Biological Process Cellular Component	#N/A
TR10113|c0_g1_i1	unknown	233	gi|294460641|gb|ADE75895.1|unknown [Picea sitchensis]	ADE75895	6.22e-06	60.7843	51.2174	51	31	#N/A	#N/A	#N/A	0	0	2	4.33	0	0	1	3.03	0	0	0	0	#N/A
TR1012|c0_g1_i1	pre-mRNA-splicing factor CWC22 homolog	424	gi|242006078|ref|XP_002423883.1|pre-mRNA-splicing factor CWC22, putative [Pediculus humanus corporis] gi|212507129|gb|EEB11145.1| pre-mRNA-splicing factor CWC22, putative [Pediculus humanus corporis]	XP_002423883, EEB11145	1.35e-15	68.932	82.0333	103	71	#N/A	#N/A	#N/A	1	0.55	9	5.33	0	0	1	0.82	5	GO:0003723 GO:0005634 GO:0005829 GO:0006139 GO:0006412	RNAbinding nucleus cytosol nucleobase-containingcompoundmetabolicprocess translation	Molecular Function Cellular Component Cellular Component Biological Process Biological Process	OG0006330
TR10121|c0_g2_i1	60S ribosomal L21	252	gi|297849272|ref|XP_002892517.1|60S ribosomal protein L21 [Arabidopsis lyrata subsp. lyrata] gi|297338359|gb|EFH68776.1| 60S ribosomal protein L21 [Arabidopsis lyrata subsp. lyrata]	XP_002892517, EFH68776	5.95e-15	69.697	74.3294	66	46	#N/A	#N/A	#N/A	0	0	0	0	0	0	3	7.28	7	GO:0005198 GO:0005730 GO:0005739 GO:0005829 GO:0005840 GO:0006412 GO:0009536	structuralmoleculeactivity nucleolus mitochondrion cytosol ribosome translation plastid	Molecular Function Cellular Component Cellular Component Cellular Component Cellular Component Biological Process Cellular Component	#N/A
TR10122|c0_g1_i1	gag-pol poly	334	gi|87240883|gb|ABD32741.1|hypothetical protein MtrDRAFT_AC150777g16v1 [Medicago truncatula]	ABD32741	8.76e-26	75.3425	104.76	73	55	#N/A	#N/A	#N/A	3	2.55	2	1.82	0	0	0	0	3	GO:0005488 GO:0006259 GO:0016020	binding DNAmetabolicprocess membrane	Molecular Function Biological Process Cellular Component	OG0000773
TR10128|c0_g1_i1	non-LTR retroelement reverse transcriptase	231	gi|124359981|gb|ABN07997.1|contains similarity to reverse trancriptase , related [Medicago truncatula]	ABN07997	3.68e-08	54.4118	57.3806	68	37	#N/A	#N/A	#N/A	2	4.14	1	2.22	0	0	0	0	0	0	0	0	#N/A
TR10130|c0_g1_i1	phosphatase regulatory	613	gi|225428100|ref|XP_002278196.1|PREDICTED: serine/threonine protein phosphatase 2A 57 kDa regulatory subunit B' alpha isoform [Vitis vinifera]	XP_002278196	6.35e-80	81.6832	256.914	202	165	#N/A	#N/A	#N/A	1	0.32	2	0.68	8	3.31	0	0	6	GO:0005622 GO:0006464 GO:0006810 GO:0007165 GO:0016020 GO:0030234	intracellular cellularproteinmodificationprocess transport signaltransduction membrane enzymeregulatoractivity	Cellular Component Biological Process Biological Process Biological Process Cellular Component Molecular Function	OG0017706
TR10139|c0_g1_i2	retrotransposon unclassified	460	gi|2583130|gb|AAB82639.1|putative non-LTR retroelement reverse transcriptase [Arabidopsis thaliana]	AAB82639	3.11e-30	60.5263	125.561	152	92	#N/A	#N/A	#N/A	6	2.91	2	1.04	0	0	0	0	1	GO:0003824	catalyticactivity	Molecular Function	OG0000776
TR10141|c0_g1_i1	copia-type poly	291	gi|4753889|emb|CAB42059.1|Tpv2-1c [Phaseolus vulgaris]	CAB42059	2.12e-30	86.3014	119.783	73	63	#N/A	#N/A	#N/A	3	3.42	3	3.66	0	0	0	0	1	GO:0000166	nucleotidebinding	Molecular Function	#N/A
TR10144|c0_g1_i1	cation calcium exchanger 4	376	gi|225442089|ref|XP_002272580.1|PREDICTED: cation/calcium exchanger 4 [Vitis vinifera]	XP_002272580	1.52e-40	79.3103	151.369	116	92	#N/A	#N/A	#N/A	3	2.04	5	3.65	0	0	0	0	7	GO:0005215 GO:0005739 GO:0005773 GO:0006950 GO:0009628 GO:0016020 GO:0019725	transporteractivity mitochondrion vacuole responsetostress responsetoabioticstimulus membrane cellularhomeostasis	Molecular Function Cellular Component Cellular Component Biological Process Biological Process Cellular Component Biological Process	#N/A
TR10146|c0_g2_i1	PREDICTED: uncharacterized protein LOC100819030	322	gi|356495274|ref|XP_003516504.1|PREDICTED: uncharacterized protein LOC100819030 [Glycine max]	XP_003516504	3.83e-18	65.8228	85.1149	79	52	#N/A	#N/A	#N/A	4	3.66	3	2.95	0	0	2	2.72	1	GO:0009536	plastid	Cellular Component	#N/A
TR1015|c0_g1_i1	retrovirus-related poly s and to CCHC zinc finger (Pfam: Score= E= E= 1)	443	gi|8778340|gb|AAF79348.1|AC007887_7F15O4.13 [Arabidopsis thaliana]	AAF79348	5.16e-12	51.5385	72.4034	130	67	#N/A	#N/A	#N/A	1	0.52	0	0	0	0	4	3.05	0	0	0	0	#N/A
TR10165|c0_g1_i1	copia-type poly	463	gi|4753889|emb|CAB42059.1|Tpv2-1c [Phaseolus vulgaris]	CAB42059	6.98e-67	78.9474	218.009	152	120	#N/A	#N/A	#N/A	2	0.96	11	5.66	0	0	1	0.71	1	GO:0005488	binding	Molecular Function	OG0004544
TR10168|c0_g1_i1	pentatricopeptide repeat-containing	339	gi|359491917|ref|XP_003634341.1|PREDICTED: pentatricopeptide repeat-containing protein At2g13600-like [Vitis vinifera]	XP_003634341	2.41e-44	78.7611	162.155	113	89	#N/A	#N/A	#N/A	4	3.31	0	0	1	1.07	0	0	2	GO:0005488 GO:0009536	binding plastid	Molecular Function Cellular Component	#N/A
TR10169|c0_g1_i1	benzyl alcohol O-benzoyltransferase-like	263	gi|57471999|gb|AAW51125.1|putative alcohol acyl-transferases [Cucumis melo]	AAW51125	1.32e-25	74.4186	106.686	86	64	#N/A	#N/A	#N/A	1	1.45	2	3.11	1	1.86	0	0	1	GO:0016740	transferaseactivity	Molecular Function	#N/A
TR10175|c0_g1_i1	nutrient reservoir, putative	295	gi|255538822|ref|XP_002510476.1|nutrient reservoir, putative [Ricinus communis] gi|223551177|gb|EEF52663.1| nutrient reservoir, putative [Ricinus communis]	XP_002510476, EEF52663	1.26e-06	69.5652	51.6026	46	32	#N/A	#N/A	#N/A	3	3.31	7	8.29	0	0	0	0	0	0	0	0	#N/A
TR10176|c0_g1_i1	carboxyesterase 18	264	gi|225459998|ref|XP_002268654.1|PREDICTED: probable carboxylesterase 18-like [Vitis vinifera]	XP_002268654	1.65e-08	68.2927	55.4546	41	28	Drug metabolism - other enzymes	map00983	ec:3.5.2.2 - hydantoinase, ec:2.7.1.48 - kinase, ec:3.5.4.5 - deaminase, ec:2.7.1.21 - kinase, ec:1.17.3.2 - oxidase, ec:3.1.1.1 - ali-esterase, ec:1.3.1.2 - dehydrogenase (NADP+), ec:6.3.5.2 - synthase (glutamine-hydrolysing), ec:3.2.1.31 - beta-glucuronide glucuronohydrolase glucuronidase, ec:2.4.1.17 - 1-naphthol glucuronyltransferase, ec:3.5.1.6 - N-carbamoyl-beta-alanine amidohydrolase, ec:1…	2	2.87	2	3.08	0	0	0	0	7	GO:0008152 GO:0009653 GO:0009856 GO:0016043 GO:0016049 GO:0016787 GO:0030154	metabolicprocess anatomicalstructuremorphogenesis pollination cellularcomponentorganization cellgrowth hydrolaseactivity celldifferentiation	Biological Process Biological Process Biological Process Biological Process Biological Process Molecular Function Biological Process	#N/A
TR10176|c0_g2_i1	carboxyesterase 18	250	gi|225459998|ref|XP_002268654.1|PREDICTED: probable carboxylesterase 18-like [Vitis vinifera]	XP_002268654	1.62e-08	68.2927	55.4546	41	28	Drug metabolism - other enzymes	map00983	ec:3.5.2.2 - hydantoinase, ec:2.7.1.48 - kinase, ec:3.5.4.5 - deaminase, ec:2.7.1.21 - kinase, ec:1.17.3.2 - oxidase, ec:3.1.1.1 - ali-esterase, ec:1.3.1.2 - dehydrogenase (NADP+), ec:6.3.5.2 - synthase (glutamine-hydrolysing), ec:3.2.1.31 - beta-glucuronide glucuronohydrolase glucuronidase, ec:2.4.1.17 - 1-naphthol glucuronyltransferase, ec:3.5.1.6 - N-carbamoyl-beta-alanine amidohydrolase, ec:1…	0	0	0	0	0	0	0	0	7	GO:0008152 GO:0009653 GO:0009856 GO:0016043 GO:0016049 GO:0016787 GO:0030154	metabolicprocess anatomicalstructuremorphogenesis pollination cellularcomponentorganization cellgrowth hydrolaseactivity celldifferentiation	Biological Process Biological Process Biological Process Biological Process Biological Process Molecular Function Biological Process	#N/A
TR10178|c0_g1_i1	copia-type poly	518	gi|4753889|emb|CAB42059.1|Tpv2-1c [Phaseolus vulgaris]	CAB42059	5.72e-72	80.7692	232.261	156	126	#N/A	#N/A	#N/A	3	1.21	4	1.73	0	0	1	0.6	2	GO:0003676 GO:0006259	nucleicacidbinding DNAmetabolicprocess	Molecular Function Biological Process	OG0000127
TR10180|c0_g1_i1	FAR1-RELATED SEQUENCE 5-like	275	gi|77549288|gb|ABA92085.1|transposon protein, putative, unclassified [Oryza sativa Japonica Group]	ABA92085	1.77e-09	58.6667	62.3882	75	44	#N/A	#N/A	#N/A	2	2.6	0	0	1	1.67	1	1.94	0	0	0	0	#N/A
TR10191|c0_g1_i1	ankyrin repeat family	370	gi|356535181|ref|XP_003536127.1|PREDICTED: uncharacterized protein LOC100784530 [Glycine max]	XP_003536127	8.62e-19	79.5181	86.6557	83	66	#N/A	#N/A	#N/A	0	0	5	3.75	0	0	0	0	4	GO:0005515 GO:0005634 GO:0005737 GO:0016740	proteinbinding nucleus cytoplasm transferaseactivity	Molecular Function Cellular Component Cellular Component Molecular Function	#N/A
TR10194|c0_g1_i1	DNA ligase	397	gi|225436472|ref|XP_002273011.1|PREDICTED: uncharacterized protein LOC100265349 [Vitis vinifera]	XP_002273011	5.66e-22	81.4286	98.5969	70	57	#N/A	#N/A	#N/A	4	2.47	7	4.64	2	1.6	1	0.92	1	GO:0005634	nucleus	Cellular Component	OG0010079
TR10197|c0_g1_i1	AT3g21550 MIL23_11	466	gi|224110510|ref|XP_002315542.1|predicted protein [Populus trichocarpa] gi|222864582|gb|EEF01713.1| predicted protein [Populus trichocarpa]	XP_002315542, EEF01713	1.52e-54	77.7778	180.644	135	105	#N/A	#N/A	#N/A	5	2.38	0	0	0	0	0	0	3	GO:0005773 GO:0005783 GO:0016020	vacuole endoplasmicreticulum membrane	Cellular Component Cellular Component Cellular Component	#N/A
TR10204|c0_g1_i1	Pinus taeda anonymous locus 0_9722_01 genomic sequence	234	gi|296082276|emb|CBI21281.3|unnamed protein product [Vitis vinifera]	CBI21281	1.85e-25	75.3247	107.842	77	58	#N/A	#N/A	#N/A	3	5.98	0	0	0	0	1	2.99	5	GO:0003824 GO:0005488 GO:0005739 GO:0008152 GO:0009987	catalyticactivity binding mitochondrion metabolicprocess cellularprocess	Molecular Function Molecular Function Cellular Component Biological Process Biological Process	OG0000003
TR1021|c0_g1_i1	hypothetical protein VITISV_022243	229	gi|147835486|emb|CAN66256.1|hypothetical protein VITISV_022243 [Vitis vinifera]	CAN66256	3.8e-15	64.8649	75.485	74	48	#N/A	#N/A	#N/A	1	2.13	0	0	0	0	0	0	0	0	0	0	#N/A
TR10215|c0_g2_i1	ARM repeat superfamily partial	297	gi|225441793|ref|XP_002277870.1|PREDICTED: uncharacterized protein LOC100255472 [Vitis vinifera]	XP_002277870	1.19e-30	82.9545	124.02	88	73	#N/A	#N/A	#N/A	1	1.09	1	1.17	2	2.8	0	0	1	GO:0005886	plasmamembrane	Cellular Component	#N/A
TR10218|c0_g1_i1	gag and pol identical	348	gi|356566709|ref|XP_003551572.1|PREDICTED: uncharacterized protein LOC100804842 [Glycine max]	XP_003551572	5.26e-30	75	121.709	104	78	#N/A	#N/A	#N/A	2	1.57	2	1.68	2	2.03	0	0	2	GO:0003676 GO:0006259	nucleicacidbinding DNAmetabolicprocess	Molecular Function Biological Process	#N/A
TR10224|c0_g2_i1	DNA polymerase zeta catalytic subunit-like	333	gi|356504040|ref|XP_003520807.1|PREDICTED: uncharacterized protein LOC100777934 [Glycine max]	XP_003520807	5.89e-23	86.2069	103.219	58	50	Pyrimidine metabolism, Purine metabolism	map00240, map00230	ec:2.7.4.6 - kinase, ec:3.5.2.3 - carbamoylaspartic dehydrase, ec:2.7.4.9 - kinase, ec:3.5.2.2 - hydantoinase, ec:1.3.5.2 - dehydrogenase (quinone), ec:2.7.1.74 - kinase, ec:4.1.1.23 - decarboxylase, ec:2.7.1.48 - kinase, ec:3.5.4.5 - deaminase, ec:2.1.3.2 - carbamoyltransferase, ec:2.7.1.21 - kinase, ec:4.2.1.70 - synthase, ec:1.8.1.9 - reductase, ec:2.1.1.45 - synthase, ec:3.1.3.5 - uridine 5'-…	1	0.86	1	0.92	0	0	0	0	9	GO:0000166 GO:0003677 GO:0004518 GO:0005634 GO:0006259 GO:0006950 GO:0009058 GO:0009628 GO:0016740	nucleotidebinding DNAbinding nucleaseactivity nucleus DNAmetabolicprocess responsetostress biosyntheticprocess responsetoabioticstimulus transferaseactivity	Molecular Function Molecular Function Molecular Function Cellular Component Biological Process Biological Process Biological Process Biological Process Molecular Function	#N/A
TR10231|c0_g1_i1	cytochrome P450 71A1-like	266	gi|356529591|ref|XP_003533373.1|PREDICTED: cytochrome P450 71A1-like [Glycine max]	XP_003533373	6.35e-16	71.7647	80.4925	85	61	#N/A	#N/A	#N/A	6	8.46	0	0	0	0	0	0	5	GO:0003824 GO:0005488 GO:0009058 GO:0016020 GO:0019748	catalyticactivity binding biosyntheticprocess membrane secondarymetabolicprocess	Molecular Function Molecular Function Biological Process Cellular Component Biological Process	#N/A
TR10239|c0_g1_i1	retrotransposon unclassified	288	gi|147784237|emb|CAN75040.1|hypothetical protein VITISV_026478 [Vitis vinifera]	CAN75040	2.13e-11	58.9474	68.5514	95	56	#N/A	#N/A	#N/A	0	0	3	3.75	0	0	0	0	4	GO:0005488 GO:0005622 GO:0006139 GO:0016787	binding intracellular nucleobase-containingcompoundmetabolicprocess hydrolaseactivity	Molecular Function Cellular Component Biological Process Molecular Function	#N/A
TR10239|c0_g2_i1	retrotransposon unclassified	254	gi|147799937|emb|CAN63802.1|hypothetical protein VITISV_035238 [Vitis vinifera]	CAN63802	3.17e-07	60.9375	55.8398	64	39	#N/A	#N/A	#N/A	0	0	0	0	0	0	0	0	0	0	0	0	#N/A
TR10250|c0_g1_i1	abhydrolase domain-containing FAM108C1-like	425	gi|225452252|ref|XP_002269274.1|PREDICTED: abhydrolase domain-containing protein FAM108B1 [Vitis vinifera] gi|296081336|emb|CBI17718.3| unnamed protein product [Vitis vinifera]	XP_002269274, CBI17718	8.82e-91	97.1631	278.87	141	137	#N/A	#N/A	#N/A	3	1.65	5	2.95	1	0.71	0	0	2	GO:0005634 GO:0016787	nucleus hydrolaseactivity	Cellular Component Molecular Function	#N/A
TR10255|c0_g1_i1	phytochelatin synthase	294	gi|53760453|gb|AAU93349.1|phytochelatin synthase 1 [Lactuca sativa]	AAU93349	3.39e-36	95.8333	136.732	72	69	#N/A	#N/A	#N/A	5	5.57	1	1.19	5	7.15	1	1.66	5	GO:0005488 GO:0009058 GO:0009987 GO:0016740 GO:0019748	binding biosyntheticprocess cellularprocess transferaseactivity secondarymetabolicprocess	Molecular Function Biological Process Biological Process Molecular Function Biological Process	#N/A
TR10258|c0_g1_i1	MLO homolog 1-like	276	gi|356517921|ref|XP_003527634.1|PREDICTED: MLO protein homolog 1-like [Glycine max]	XP_003527634	9.97e-07	93.4783	54.299	46	43	#N/A	#N/A	#N/A	1	1.29	2	2.76	0	0	0	0	4	GO:0005515 GO:0005886 GO:0006950 GO:0009607	proteinbinding plasmamembrane responsetostress responsetobioticstimulus	Molecular Function Cellular Component Biological Process Biological Process	#N/A
TR10266|c0_g1_i1	glutamate-gated kainate-type ion channel receptor subunit 5	356	gi|224142031|ref|XP_002324363.1|glutamate-gated kainate-type ion channel receptor subunit GluR5 [Populus trichocarpa] gi|222865797|gb|EEF02928.1| glutamate-gated kainate-type ion channel receptor subunit GluR5 [Populus trichocarpa]	XP_002324363, EEF02928	1.96e-43	75.4098	160.614	122	92	#N/A	#N/A	#N/A	1	0.75	4	3.23	2	1.94	0	0	2	GO:0006810 GO:0016020	transport membrane	Biological Process Cellular Component	#N/A
TR10268|c0_g1_i1	Lectin receptor kinase	318	gi|255568384|ref|XP_002525166.1|carbohydrate binding protein, putative [Ricinus communis] gi|223535463|gb|EEF37132.1| carbohydrate binding protein, putative [Ricinus communis]	XP_002525166, EEF37132	4.71e-11	91.4894	67.3958	47	43	#N/A	#N/A	#N/A	4	3.76	1	1.01	3	3.63	0	0	6	GO:0000166 GO:0005737 GO:0006464 GO:0016020 GO:0016301 GO:0030246	nucleotidebinding cytoplasm cellularproteinmodificationprocess membrane kinaseactivity carbohydratebinding	Molecular Function Cellular Component Biological Process Cellular Component Molecular Function Molecular Function	#N/A
TR10270|c0_g1_i1	hypothetical protein SDM1_4t00019	295	gi|113205295|gb|AAT40556.2|hypothetical protein SDM1_4t00019 [Solanum demissum]	AAT40556	2.38e-09	56.9892	62.003	93	53	#N/A	#N/A	#N/A	0	0	2	2.37	0	0	0	0	0	0	0	0	#N/A
TR10279|c0_g1_i1	cytochrome P450	251	gi|413950694|gb|AFW83343.1|putative cytochrome P450 superfamily protein [Zea mays]	AFW83343	9.05e-22	77.9412	96.6709	68	53	#N/A	#N/A	#N/A	2	3.28	1	1.76	0	0	0	0	4	GO:0003824 GO:0005488 GO:0005739 GO:0016020	catalyticactivity binding mitochondrion membrane	Molecular Function Molecular Function Cellular Component Cellular Component	#N/A
TR10281|c0_g1_i1	cyclin B	286	gi|2196453|dbj|BAA20425.1|B-type cyclin [Nicotiana tabacum]	BAA20425	1.87e-49	93.6842	172.17	95	89	#N/A	#N/A	#N/A	0	0	13	16.52	0	0	0	0	3	GO:0005634 GO:0007049 GO:0016043	nucleus cellcycle cellularcomponentorganization	Cellular Component Biological Process Biological Process	#N/A
TR10284|c0_g1_i1	CBL-interacting serine threonine-	702	gi|225439649|ref|XP_002269923.1|PREDICTED: CBL-interacting serine/threonine-protein kinase 14 isoform 1 [Vitis vinifera]	XP_002269923	1.37e-30	82.0896	93.9745	67	55	#N/A	#N/A	#N/A	15	3.98	5	1.42	6	2.07	6	2.35	6	GO:0000166 GO:0006464 GO:0007165 GO:0009628 GO:0016020 GO:0016301	nucleotidebinding cellularproteinmodificationprocess signaltransduction responsetoabioticstimulus membrane kinaseactivity	Molecular Function Biological Process Biological Process Biological Process Cellular Component Molecular Function	#N/A
TR10285|c0_g1_i1	cc-nbs-lrr resistance	343	gi|359487194|ref|XP_002269779.2|PREDICTED: putative disease resistance protein RGA3-like [Vitis vinifera]	XP_002269779	4.49e-23	66.3717	103.219	113	75	#N/A	#N/A	#N/A	0	0	3	2.6	2	2.09	2	2.4	0	0	0	0	#N/A
TR10286|c0_g1_i1	RNA-directed DNA polymerase (reverse transcriptase)-related family	512	gi|222622036|gb|EEE56168.1|hypothetical protein OsJ_05086 [Oryza sativa Japonica Group]	EEE56168	2.55e-11	48.6111	67.0106	144	70	#N/A	#N/A	#N/A	0	0	13	5.73	0	0	0	0	0	0	0	0	#N/A
TR1029|c0_g1_i1	reverse partial	235	gi|147769171|emb|CAN60771.1|hypothetical protein VITISV_027170 [Vitis vinifera]	CAN60771	6.23e-32	86.4865	122.094	74	64	#N/A	#N/A	#N/A	1	1.97	1	2.11	0	0	0	0	7	GO:0003676 GO:0005634 GO:0006259 GO:0009058 GO:0016740 GO:0016787 GO:0019538	nucleicacidbinding nucleus DNAmetabolicprocess biosyntheticprocess transferaseactivity hydrolaseactivity proteinmetabolicprocess	Molecular Function Cellular Component Biological Process Biological Process Molecular Function Molecular Function Biological Process	#N/A
TR10292|c0_g1_i1	AF478370_1gag-pol poly	275	gi|147806117|emb|CAN67762.1|hypothetical protein VITISV_040650 [Vitis vinifera]	CAN67762	3.62e-14	70.5882	53.9138	51	36	#N/A	#N/A	#N/A	0	0	6	8.36	0	0	0	0	2	GO:0005488 GO:0008152	binding metabolicprocess	Molecular Function Biological Process	#N/A
TR10295|c0_g2_i1	RNA methyltransferase At5g10620-like	380	gi|359476001|ref|XP_002280753.2|PREDICTED: putative RNA methyltransferase At5g10620 [Vitis vinifera]	XP_002280753	7.71e-64	87.6033	204.142	121	106	#N/A	#N/A	#N/A	5	3.34	6	4.29	3	2.59	0	0	3	GO:0006139 GO:0009536 GO:0016740	nucleobase-containingcompoundmetabolicprocess plastid transferaseactivity	Biological Process Cellular Component Molecular Function	OG0013794
TR10296|c0_g1_i1	retroelement poly	341	gi|339431362|gb|AEJ72555.1|putative retroelement polyprotein [Malus x domestica]	AEJ72555	2.16e-19	62.1359	92.4337	103	64	#N/A	#N/A	#N/A	1	0.82	4	3.5	0	0	1	1.21	0	0	0	0	#N/A
TR10300|c0_g1_i1	50S ribosomal L17	675	gi|147794801|emb|CAN71427.1|hypothetical protein VITISV_027864 [Vitis vinifera]	CAN71427	3.27e-67	74.2081	234.187	221	164	#N/A	#N/A	#N/A	12	3.35	7	2.09	1	0.36	4	1.65	1	GO:0005488	binding	Molecular Function	OG0004293
TR10301|c0_g1_i1	retroelement pol poly -like	310	gi|6691193|gb|AAF24531.1|AC007534_12F7F22.17 [Arabidopsis thaliana]	AAF24531	4.43e-45	81.3725	166.007	102	83	#N/A	#N/A	#N/A	3	2.97	2	2.13	0	0	0	0	2	GO:0003676 GO:0006259	nucleicacidbinding DNAmetabolicprocess	Molecular Function Biological Process	OG0001705
TR10302|c0_g1_i1	probable receptor kinase At1g67000-like	271	gi|359495104|ref|XP_002263133.2|PREDICTED: probable serine/threonine-protein kinase At1g18390-like [Vitis vinifera]	XP_002263133	3.6e-08	66.6667	58.5362	51	34	#N/A	#N/A	#N/A	1	1.35	2	2.89	1	1.73	0	0	8	GO:0000166 GO:0003676 GO:0005623 GO:0006259 GO:0006464 GO:0007154 GO:0016020 GO:0016301	nucleotidebinding nucleicacidbinding cell DNAmetabolicprocess cellularproteinmodificationprocess cellcommunication membrane kinaseactivity	Molecular Function Molecular Function Cellular Component Biological Process Biological Process Biological Process Cellular Component Molecular Function	#N/A
TR10303|c0_g1_i1	Organ-specific S2	370	gi|359475298|ref|XP_003631642.1|PREDICTED: organ-specific protein S2-like [Vitis vinifera]	XP_003631642	1.23e-20	54.2636	90.5077	129	70	#N/A	#N/A	#N/A	3	2.1	4	3	0	0	3	3.12	0	0	0	0	#N/A
TR10307|c0_g2_i1	PREDICTED: uncharacterized protein LOC100260585	267	gi|225441545|ref|XP_002281080.1|PREDICTED: uncharacterized protein LOC100260585 [Vitis vinifera] gi|297739791|emb|CBI29973.3| unnamed protein product [Vitis vinifera]	XP_002281080, CBI29973	9.65e-30	80.6818	113.62	88	71	#N/A	#N/A	#N/A	0	0	0	0	0	0	0	0	2	GO:0005773 GO:0009536	vacuole plastid	Cellular Component Cellular Component	#N/A
TR1031|c0_g1_i1	probable peptide transporter At1g52190-like	483	gi|224089038|ref|XP_002308609.1|predicted protein [Populus trichocarpa] gi|222854585|gb|EEE92132.1| predicted protein [Populus trichocarpa]	XP_002308609, EEE92132	8.68e-37	68.3544	141.739	158	108	#N/A	#N/A	#N/A	0	0	6	2.89	0	0	0	0	2	GO:0005215 GO:0005886	transporteractivity plasmamembrane	Molecular Function Cellular Component	OG0012884
TR1031|c1_g1_i1	probable peptide transporter At1g52190-like	665	gi|225442569|ref|XP_002279092.1|PREDICTED: probable peptide transporter At1g52190-like [Vitis vinifera]	XP_002279092	1.62e-75	78.5714	249.21	210	165	#N/A	#N/A	#N/A	0	0	11	3.35	0	0	1	0.42	2	GO:0005215 GO:0005886	transporteractivity plasmamembrane	Molecular Function Cellular Component	OG0013692
TR10313|c0_g1_i1	poly(A) polymerase-like	447	gi|297743180|emb|CBI36047.3|unnamed protein product [Vitis vinifera]	CBI36047	1.61e-58	78.6207	202.601	145	114	#N/A	#N/A	#N/A	3	1.52	4	2.17	6	3.95	1	0.75	4	GO:0003723 GO:0005634 GO:0006139 GO:0016740	RNAbinding nucleus nucleobase-containingcompoundmetabolicprocess transferaseactivity	Molecular Function Cellular Component Biological Process Molecular Function	OG0012963
TR10316|c0_g1_i1	copia-type poly	307	gi|4753889|emb|CAB42059.1|Tpv2-1c [Phaseolus vulgaris]	CAB42059	2.91e-35	78.5714	133.265	98	77	#N/A	#N/A	#N/A	3	3.04	0	0	4	5.21	0	0	1	GO:0005488	binding	Molecular Function	OG0000127
TR10318|c0_g1_i1	retrotransposon Ty1-copia subclass	618	gi|116268426|gb|ABJ96383.1|hypothetical protein [Prunus persica]	ABJ96383	2.96e-66	73.2323	213.001	198	145	#N/A	#N/A	#N/A	5	1.57	10	3.37	5	2.05	3	1.39	1	GO:0005488	binding	Molecular Function	#N/A
TR10320|c0_g1_i1	gag pol poly	267	gi|353685495|gb|AER13172.1|putative gag/pol polyprotein [Phaseolus vulgaris]	AER13172	1.3e-29	78.1609	120.939	87	68	#N/A	#N/A	#N/A	0	0	1	1.5	3	5.37	0	0	4	GO:0004518 GO:0005488 GO:0006259 GO:0016740	nucleaseactivity binding DNAmetabolicprocess transferaseactivity	Molecular Function Molecular Function Biological Process Molecular Function	#N/A
TR10321|c0_g1_i1	transposon Mutator sub-class	338	gi|10176803|dbj|BAB09991.1|mutator-like transposase-like [Arabidopsis thaliana]	BAB09991	7.55e-12	59.7222	70.0922	72	43	#N/A	#N/A	#N/A	0	0	4	3.56	0	0	0	0	0	0	0	0	#N/A
TR10321|c0_g2_i1	Mutator transposase	380	gi|108862782|gb|ABA99346.2|transposon protein, putative, Mutator sub-class [Oryza sativa Japonica Group]	ABA99346	6.28e-17	63.2653	85.5001	98	62	#N/A	#N/A	#N/A	1	0.67	3	2.15	1	0.86	0	0	0	0	0	0	#N/A
TR10325|c0_g1_i1	hypothetical protein VITISV_002799	271	gi|147766183|emb|CAN67967.1|hypothetical protein VITISV_002799 [Vitis vinifera]	CAN67967	2.38e-07	52.7273	56.6102	55	29	#N/A	#N/A	#N/A	1	1.35	2	2.89	0	0	0	0	0	0	0	0	#N/A
TR10327|c0_g1_i1	phospholipid-transporting ATPase 9-like	261	gi|225455798|ref|XP_002271424.1|PREDICTED: putative phospholipid-transporting ATPase 9-like isoform 1 [Vitis vinifera]	XP_002271424	7.6e-21	87.5	95.5153	48	42	Thiamine metabolism, Purine metabolism	map00730, map00230	ec:2.7.4.7 - kinase, ec:2.7.4.3 - kinase, ec:2.7.1.50 - kinase, ec:2.7.1.49 - kinase, ec:2.2.1.7 - synthase, ec:2.7.6.2 - diphosphokinase, ec:2.5.1.3 - phosphate synthase, ec:2.8.1.7 - desulfurase, ec:3.6.1.15 - phosphatase, ec:6.3.3.1 - cyclo-ligase, ec:2.7.4.8 - kinase, ec:2.7.4.6 - kinase, ec:2.7.4.3 - kinase, ec:3.5.2.5 - ec:3.5.2.5 allantoinase, ec:2.7.1.74 - kinase, ec:4.1.1.21 - carboxylas…	1	1.48	5	7.93	0	0	0	0	7	GO:0000166 GO:0005215 GO:0005515 GO:0005794 GO:0005886 GO:0016043 GO:0016787	nucleotidebinding transporteractivity proteinbinding Golgiapparatus plasmamembrane cellularcomponentorganization hydrolaseactivity	Molecular Function Molecular Function Molecular Function Cellular Component Cellular Component Biological Process Molecular Function	OG0006635
TR10338|c0_g1_i1	hypothetical protein VITISV_008472	299	gi|147861527|emb|CAN83584.1|hypothetical protein VITISV_008472 [Vitis vinifera]	CAN83584	1.99e-20	63.6364	91.6633	99	63	#N/A	#N/A	#N/A	2	2.14	3	3.45	1	1.38	2	3.19	0	0	0	0	OG0006180
TR10347|c0_g1_i1	cc-nbs-lrr resistance	230	gi|224069529|ref|XP_002302991.1|predicted protein [Populus trichocarpa] gi|222844717|gb|EEE82264.1| predicted protein [Populus trichocarpa]	XP_002302991, EEE82264	4.79e-12	68.9189	68.5514	74	51	#N/A	#N/A	#N/A	3	6.3	0	0	1	2.67	0	0	1	GO:0009536	plastid	Cellular Component	OG0014844
TR10357|c0_g1_i1	gag-pol poly	294	gi|89179458|gb|ABD63193.1|gag-pol polyprotein, putative [Asparagus officinalis]	ABD63193	3.6e-28	70.4082	113.62	98	69	#N/A	#N/A	#N/A	0	0	5	5.97	0	0	0	0	2	GO:0005488 GO:0006259	binding DNAmetabolicprocess	Molecular Function Biological Process	#N/A
TR10367|c0_g1_i1	PREDICTED: uncharacterized protein LOC100839475	245	gi|357119494|ref|XP_003561474.1|PREDICTED: uncharacterized protein LOC100839475 [Brachypodium distachyon]	XP_003561474	1.05e-36	86.4198	140.969	81	70	#N/A	#N/A	#N/A	1	1.75	4	7.51	0	0	0	0	2	GO:0003676 GO:0006259	nucleicacidbinding DNAmetabolicprocess	Molecular Function Biological Process	OG0012980
TR10369|c0_g1_i1	hypothetical protein VITISV_031515	295	gi|147778905|emb|CAN60503.1|hypothetical protein VITISV_031515 [Vitis vinifera]	CAN60503	1.67e-17	63.3333	83.5741	90	57	#N/A	#N/A	#N/A	1	1.1	2	2.37	0	0	1	1.64	0	0	0	0	#N/A
TR10373|c0_g1_i1	Ran GTPase binding	441	gi|359477742|ref|XP_002281342.2|PREDICTED: uncharacterized protein LOC100254552 [Vitis vinifera]	XP_002281342	6.18e-16	78.1609	83.5741	87	68	#N/A	#N/A	#N/A	1	0.52	3	1.67	2	1.35	0	0	2	GO:0005488 GO:0005739	binding mitochondrion	Molecular Function Cellular Component	OG0006711
TR10377|c0_g1_i1	Heavy metal P-type ATPase	316	gi|225426395|ref|XP_002269839.1|PREDICTED: putative copper-transporting ATPase 3-like [Vitis vinifera]	XP_002269839	1.15e-52	96.1538	186.422	104	100	Thiamine metabolism, Purine metabolism	map00730, map00230	ec:2.7.4.7 - kinase, ec:2.7.4.3 - kinase, ec:2.7.1.50 - kinase, ec:2.7.1.49 - kinase, ec:2.2.1.7 - synthase, ec:2.7.6.2 - diphosphokinase, ec:2.5.1.3 - phosphate synthase, ec:2.8.1.7 - desulfurase, ec:3.6.1.15 - phosphatase, ec:6.3.3.1 - cyclo-ligase, ec:2.7.4.8 - kinase, ec:2.7.4.6 - kinase, ec:2.7.4.3 - kinase, ec:3.5.2.5 - ec:3.5.2.5 allantoinase, ec:2.7.1.74 - kinase, ec:4.1.1.21 - carboxylas…	0	0	0	0	0	0	4	5.66	8	GO:0000166 GO:0005215 GO:0005886 GO:0006950 GO:0008152 GO:0009536 GO:0009987 GO:0016787	nucleotidebinding transporteractivity plasmamembrane responsetostress metabolicprocess plastid cellularprocess hydrolaseactivity	Molecular Function Molecular Function Cellular Component Biological Process Biological Process Cellular Component Biological Process Molecular Function	#N/A
TR10381|c0_g1_i1	auxin transport BIG-like	268	gi|147841956|emb|CAN67513.1|hypothetical protein VITISV_017664 [Vitis vinifera]	CAN67513	5.4e-18	65.8824	87.0409	85	56	#N/A	#N/A	#N/A	3	4.15	2	2.97	0	0	0	0	0	0	0	0	#N/A
TR10385|c0_g1_i1	histone H2A	250	gi|308081862|ref|NP_001183439.1|uncharacterized protein LOC100501869 [Zea mays] gi|195605364|gb|ACG24512.1| histone H2A [Zea mays] gi|195605732|gb|ACG24696.1| histone H2A [Zea mays] gi|238011566|gb|ACR36818.1| unknown [Zea mays]	NP_001183439, ACG24512, ACG24696, ACR36818	4.38e-12	89.4737	66.6254	38	34	#N/A	#N/A	#N/A	1	1.66	0	0	0	0	0	0	6	GO:0003677 GO:0005515 GO:0005634 GO:0006139 GO:0009058 GO:0040029	DNAbinding proteinbinding nucleus nucleobase-containingcompoundmetabolicprocess biosyntheticprocess regulationofgeneexpression,epigenetic	Molecular Function Molecular Function Cellular Component Biological Process Biological Process Biological Process	#N/A
TR10388|c0_g2_i1	RNA polymerase beta chain	251	gi|31580940|dbj|BAC77573.1|RNA polymerase beta' subunit [Nicotiana tomentosiformis]	BAC77573	2.82e-46	94.8718	155.221	78	74	Pyrimidine metabolism, Purine metabolism	map00240, map00230	ec:2.7.4.6 - kinase, ec:3.5.2.3 - carbamoylaspartic dehydrase, ec:2.7.4.9 - kinase, ec:3.5.2.2 - hydantoinase, ec:1.3.5.2 - dehydrogenase (quinone), ec:2.7.1.74 - kinase, ec:4.1.1.23 - decarboxylase, ec:2.7.1.48 - kinase, ec:3.5.4.5 - deaminase, ec:2.1.3.2 - carbamoyltransferase, ec:2.7.1.21 - kinase, ec:4.2.1.70 - synthase, ec:1.8.1.9 - reductase, ec:2.1.1.45 - synthase, ec:3.1.3.5 - uridine 5'-…	0	0	2	3.51	0	0	1	2.45	5	GO:0003677 GO:0006139 GO:0009058 GO:0009536 GO:0016740	DNAbinding nucleobase-containingcompoundmetabolicprocess biosyntheticprocess plastid transferaseactivity	Molecular Function Biological Process Biological Process Cellular Component Molecular Function	#N/A
TR1039|c0_g1_i1	SET domain	409	gi|225431531|ref|XP_002281774.1|PREDICTED: histone-lysine N-methyltransferase ATXR5 [Vitis vinifera] gi|296088576|emb|CBI37567.3| unnamed protein product [Vitis vinifera]	XP_002281774, CBI37567	2.39e-73	90.9774	234.187	133	121	Lysine degradation	map00310	ec:2.6.1.21 - transaminase, ec:1.14.11.4 - 5-dioxygenase, ec:2.1.1.43 - N-methyltransferase, ec:1.2.1.3 - dehydrogenase (NAD+), ec:2.3.1.9 - C-acetyltransferase, ec:1.5.1.8 - dehydrogenase (NADP+, L-lysine-forming), ec:2.3.1.61 - succinyltransferase, ec:1.5.1.10 - dehydrogenase (NADP+, L-glutamate-forming), ec:4.2.1.17 - hydratase, ec:1.1.1.35 - dehydrogenase, ec:1.2.4.2 - dehydrogenase (succinyl…	2	1.18	8	5.04	1	0.76	0	0	11	GO:0003677 GO:0005515 GO:0005634 GO:0006259 GO:0006464 GO:0007049 GO:0009058 GO:0009536 GO:0009908 GO:0016043 GO:0016740	DNAbinding proteinbinding nucleus DNAmetabolicprocess cellularproteinmodificationprocess cellcycle biosyntheticprocess plastid flowerdevelopment cellularcomponentorganization transferaseactivity	Molecular Function Molecular Function Cellular Component Biological Process Biological Process Biological Process Biological Process Cellular Component Biological Process Biological Process Molecular Function	OG0014145
TR10391|c0_g1_i1	pentatricopeptide repeat-containing	535	gi|225464799|ref|XP_002269136.1|PREDICTED: pentatricopeptide repeat-containing protein At1g71210-like [Vitis vinifera]	XP_002269136	3.23e-62	77.095	215.698	179	138	#N/A	#N/A	#N/A	2	0.77	5	2.07	3	1.5	2	1.14	0	0	0	0	OG0014738
TR10393|c0_g1_i1	hypothetical protein VITISV_020396	305	gi|147802172|emb|CAN77252.1|hypothetical protein VITISV_020396 [Vitis vinifera]	CAN77252	2.68e-09	61.5385	55.4546	65	40	#N/A	#N/A	#N/A	3	3.08	0	0	0	0	0	0	4	GO:0003824 GO:0005488 GO:0009987 GO:0019538	catalyticactivity binding cellularprocess proteinmetabolicprocess	Molecular Function Molecular Function Biological Process Biological Process	#N/A
TR1040|c0_g1_i1	serine-threonine kinase	340	gi|33146432|dbj|BAC79540.1|putative Serine/threonine Kinase [Oryza sativa Japonica Group]	BAC79540	3.42e-64	93.8053	209.149	113	106	#N/A	#N/A	#N/A	4	3.29	0	0	0	0	0	0	5	GO:0000166 GO:0006464 GO:0007165 GO:0016020 GO:0016301	nucleotidebinding cellularproteinmodificationprocess signaltransduction membrane kinaseactivity	Molecular Function Biological Process Biological Process Cellular Component Molecular Function	OG0006053
TR10400|c0_g1_i1	hypothetical protein VITISV_036307	405	gi|147770030|emb|CAN72143.1|hypothetical protein VITISV_036307 [Vitis vinifera]	CAN72143	8.23e-13	48.5075	73.9442	134	65	#N/A	#N/A	#N/A	2	1.2	1	0.64	2	1.55	0	0	0	0	0	0	OG0004827
TR10409|c0_g1_i1	retrotransposon Ty1-copia subclass	457	gi|147769855|emb|CAN61272.1|hypothetical protein VITISV_039063 [Vitis vinifera]	CAN61272	1.27e-27	71.5686	114.775	102	73	#N/A	#N/A	#N/A	1	0.49	1	0.52	2	1.27	0	0	5	GO:0003676 GO:0003824 GO:0006259 GO:0009058 GO:0016020	nucleicacidbinding catalyticactivity DNAmetabolicprocess biosyntheticprocess membrane	Molecular Function Molecular Function Biological Process Biological Process Cellular Component	#N/A
TR10412|c0_g1_i1	transcription factor ORG2	313	gi|147855391|emb|CAN79614.1|hypothetical protein VITISV_027441 [Vitis vinifera]	CAN79614	7.22e-11	59.0476	64.6994	105	62	#N/A	#N/A	#N/A	3	2.91	1	1.04	0	0	0	0	1	GO:0005488	binding	Molecular Function	OG0016695
TR10413|c0_g1_i1	hypothetical protein SORBIDRAFT_09g030666	356	gi|242091599|ref|XP_002441632.1|hypothetical protein SORBIDRAFT_09g030666 [Sorghum bicolor] gi|241946917|gb|EES20062.1| hypothetical protein SORBIDRAFT_09g030666 [Sorghum bicolor]	XP_002441632, EES20062	2.65e-06	58.2278	51.2174	79	46	#N/A	#N/A	#N/A	4	3.01	2	1.61	0	0	0	0	0	0	0	0	OG0000010
TR1042|c0_g1_i1	rhamnogalacturonate lyase	256	gi|30681433|ref|NP_172462.2|rhamnogalacturonate lyase-like protein [Arabidopsis thaliana] gi|332190392|gb|AEE28513.1| rhamnogalacturonate lyase-like protein [Arabidopsis thaliana]	NP_172462, AEE28513	1.44e-10	76.5957	65.4698	47	36	#N/A	#N/A	#N/A	0	0	0	0	4	7.96	0	0	6	GO:0003824 GO:0005576 GO:0005773 GO:0005975 GO:0016020 GO:0030246	catalyticactivity extracellularregion vacuole carbohydratemetabolicprocess membrane carbohydratebinding	Molecular Function Cellular Component Cellular Component Biological Process Cellular Component Molecular Function	#N/A
TR1043|c0_g1_i1	Cellular retinaldehyde-binding triple C-terminal	685	gi|225441313|ref|XP_002275793.1|PREDICTED: ganglioside-induced differentiation-associated-protein 2 [Vitis vinifera] gi|297739900|emb|CBI30082.3| unnamed protein product [Vitis vinifera]	XP_002275793, CBI30082	1.16e-57	91.1504	193.356	113	103	#N/A	#N/A	#N/A	7	1.92	13	3.81	9	3.21	0	0	0	0	0	0	#N/A
TR10430|c0_g1_i1	probable receptor kinase At1g67000-like	507	gi|224108441|ref|XP_002314847.1|predicted protein [Populus trichocarpa] gi|222863887|gb|EEF01018.1| predicted protein [Populus trichocarpa]	XP_002314847, EEF01018	3.66e-72	82.3171	230.72	164	135	#N/A	#N/A	#N/A	2	0.84	0	0	10	5.43	2	1.23	4	GO:0000166 GO:0006464 GO:0016020 GO:0016301	nucleotidebinding cellularproteinmodificationprocess membrane kinaseactivity	Molecular Function Biological Process Cellular Component Molecular Function	OG0018389
TR10442|c0_g1_i1	steroid sulfotransferase	287	gi|297738136|emb|CBI27337.3|unnamed protein product [Vitis vinifera]	CBI27337	4.96e-11	63.2911	66.2402	79	50	#N/A	#N/A	#N/A	0	0	1	1.26	1	1.51	0	0	5	GO:0005794 GO:0006629 GO:0006950 GO:0009628 GO:0016740	Golgiapparatus lipidmetabolicprocess responsetostress responsetoabioticstimulus transferaseactivity	Cellular Component Biological Process Biological Process Biological Process Molecular Function	OG0019245
TR10446|c0_g1_i1	cell wall-associated hydrolase	280	gi|313815718|gb|EFS53432.1|hypothetical protein HMPREF9589_01467 [Propionibacterium acnes HL059PA1] gi|314963296|gb|EFT07396.1| hypothetical protein HMPREF9618_01608 [Propionibacterium acnes HL082PA1] gi|315109668|gb|EFT81644.1| hypothetical protein HMPREF9602_02259 [Propionibacterium acnes HL030PA2]	EFS53432, EFT07396, EFT81644	2.7e-42	83.3333	144.821	96	80	#N/A	#N/A	#N/A	0	0	1	1.34	2	3.2	0	0	1	GO:0016787	hydrolaseactivity	Molecular Function	OG0002452
TR10457|c0_g1_i1	vesicle-associated membrane 722	285	gi|79324082|ref|NP_001031469.1|vesicle-associated membrane protein 722 [Arabidopsis thaliana] gi|222424315|dbj|BAH20114.1| AT2G33120 [Arabidopsis thaliana] gi|330253694|gb|AEC08788.1| vesicle-associated membrane protein 722 [Arabidopsis thaliana]	NP_001031469, BAH20114, AEC08788	3.52e-10	94.1176	62.003	34	32	#N/A	#N/A	#N/A	0	0	0	0	3	4.6	0	0	6	GO:0005515 GO:0005768 GO:0005886 GO:0006810 GO:0007049 GO:0016043	proteinbinding endosome plasmamembrane transport cellcycle cellularcomponentorganization	Molecular Function Cellular Component Cellular Component Biological Process Biological Process Biological Process	#N/A
TR10458|c0_g1_i1	Reverse Transcriptase	749	gi|38346596|emb|CAE04660.2|OSJNBa0061G20.16 [Oryza sativa Japonica Group]	CAE04660	1.35e-16	61.8557	88.5817	97	60	#N/A	#N/A	#N/A	6	1.46	3	0.78	3	0.95	1	0.36	3	GO:0003824 GO:0005737 GO:0006139	catalyticactivity cytoplasm nucleobase-containingcompoundmetabolicprocess	Molecular Function Cellular Component Biological Process	#N/A
TR10465|c0_g1_i1	retrotransposon Ty3-gypsy subclass	241	gi|147856403|emb|CAN80324.1|hypothetical protein VITISV_015014 [Vitis vinifera]	CAN80324	3.33e-25	75.9494	106.301	79	60	#N/A	#N/A	#N/A	3	5.5	0	0	0	0	0	0	4	GO:0003824 GO:0005488 GO:0006259 GO:0009536	catalyticactivity binding DNAmetabolicprocess plastid	Molecular Function Molecular Function Biological Process Cellular Component	#N/A
TR10475|c0_g1_i1	polyneuridine-aldehyde esterase	257	gi|225428683|ref|XP_002284944.1|PREDICTED: polyneuridine-aldehyde esterase [Vitis vinifera] gi|297741344|emb|CBI32475.3| unnamed protein product [Vitis vinifera]	XP_002284944, CBI32475	5e-14	77.7778	72.7886	54	42	#N/A	#N/A	#N/A	4	6.16	1	1.65	0	0	1	2.3	1	GO:0016787	hydrolaseactivity	Molecular Function	#N/A
TR10477|c0_g1_i1	nbs-lrr resistance	225	gi|194688898|gb|ACF78533.1|unknown [Zea mays]	ACF78533	8.46e-10	64.1791	62.003	67	43	#N/A	#N/A	#N/A	1	2.24	1	2.41	1	2.85	0	0	0	0	0	0	#N/A
TR10481|c0_g1_i1	TVP38 TMEM64 family membrane slr0305-like	490	gi|356565329|ref|XP_003550894.1|PREDICTED: uncharacterized protein LOC100788409 [Glycine max]	XP_003550894	1.33e-07	58.871	57.7658	124	73	#N/A	#N/A	#N/A	0	0	11	5.18	0	0	2	1.3	0	0	0	0	#N/A
TR10482|c0_g1_i1	pentatricopeptide repeat	229	gi|190612769|gb|ACE80762.1|pentatricopeptide repeat protein [Pellia epiphylla]	ACE80762	2.13e-06	55.8442	50.0618	77	43	#N/A	#N/A	#N/A	1	2.13	3	6.84	0	0	0	0	0	0	0	0	#N/A
TR10483|c0_g1_i1	abnormal spindle-like microcephaly-associated homolog	402	gi|147775497|emb|CAN71702.1|hypothetical protein VITISV_038718 [Vitis vinifera]	CAN71702	7.54e-45	84.3478	166.392	115	97	#N/A	#N/A	#N/A	2	1.21	4	2.59	0	0	0	0	3	GO:0005515 GO:0005634 GO:0009536	proteinbinding nucleus plastid	Molecular Function Cellular Component Cellular Component	#N/A
TR10492|c0_g1_i1	hypothetical protein VITISV_040650	414	gi|147806117|emb|CAN67762.1|hypothetical protein VITISV_040650 [Vitis vinifera]	CAN67762	7.26e-09	51.7241	62.3882	87	45	#N/A	#N/A	#N/A	4	2.3	3	1.85	1	0.75	1	0.85	0	0	0	0	#N/A
TR10498|c0_g1_i1	patatin 1	265	gi|388499954|gb|AFK38043.1|unknown [Medicago truncatula]	AFK38043	4.49e-08	78.3784	51.6026	37	29	#N/A	#N/A	#N/A	2	2.85	1	1.53	0	0	0	0	1	GO:0006629	lipidmetabolicprocess	Biological Process	#N/A
TR10499|c0_g1_i1	poly	286	gi|338746565|dbj|BAK41512.1|C-end truncated polyprotein [Arabidopsis thaliana]	BAK41512	4.18e-26	68.8172	110.923	93	64	#N/A	#N/A	#N/A	0	0	5	6.35	0	0	1	1.77	0	0	0	0	OG0001110
TR1050|c0_g1_i1	tetratricopeptide repeat (TPR)-containing -like	427	gi|302144206|emb|CBI23333.3|unnamed protein product [Vitis vinifera]	CBI23333	7.16e-48	78.8732	173.711	142	112	#N/A	#N/A	#N/A	0	0	6	3.51	0	0	0	0	5	GO:0000003 GO:0005634 GO:0006259 GO:0007049 GO:0016043	reproduction nucleus DNAmetabolicprocess cellcycle cellularcomponentorganization	Biological Process Cellular Component Biological Process Biological Process Biological Process	#N/A
TR10502|c0_g1_i1	unnamed protein product	341	gi|297743366|emb|CBI36233.3|unnamed protein product [Vitis vinifera]	CBI36233	4.88e-33	85.4167	130.183	96	82	#N/A	#N/A	#N/A	1	0.82	4	3.5	0	0	0	0	1	GO:0005737	cytoplasm	Cellular Component	#N/A
TR10503|c0_g1_i1	Pinus taeda anonymous locus CL4737Contig1_03 genomic sequence	336	gi|45935145|gb|AAS79603.1|prephenate dehydratase [Ipomoea trifida] gi|118562900|dbj|BAF37790.1| hypothetical protein [Ipomoea trifida]	AAS79603, BAF37790	2.25e-14	95.2381	76.6406	42	40	Phenylalanine, tyrosine and tryptophan biosynthesis, Biosynthesis of antibiotics	map00400, map01130	ec:4.1.1.48 - synthase, ec:1.4.3.2 - oxidase, ec:2.7.1.71 - kinase, ec:2.6.1.57 - transaminase, ec:4.1.3.27 - synthase, ec:1.3.1.78 - dehydrogenase (NADP+), ec:4.2.1.51 - dehydratase, ec:2.5.1.19 - 1-carboxyvinyltransferase, ec:2.6.1.78 - aminotransferase, ec:2.6.1.79 - aminotransferase, ec:4.2.1.91 - dehydratase, ec:2.6.1.5 - transaminase, ec:2.6.1.9 - transaminase, ec:2.6.1.1 - transaminase, ec…	1	0.84	1	0.9	3	3.26	0	0	5	GO:0003824 GO:0005488 GO:0009058 GO:0009536 GO:0009987	catalyticactivity binding biosyntheticprocess plastid cellularprocess	Molecular Function Molecular Function Biological Process Cellular Component Biological Process	#N/A
TR10519|c0_g1_i1	ATP-dependent DNA helicase PIF1	856	gi|357477577|ref|XP_003609074.1|ATP-dependent DNA helicase PIF1 [Medicago truncatula] gi|355510129|gb|AES91271.1| ATP-dependent DNA helicase PIF1 [Medicago truncatula]	XP_003609074, AES91271	1.18e-87	68.7719	295.434	285	196	#N/A	#N/A	#N/A	8	1.65	8	1.76	1	0.27	0	0	1	GO:0009987	cellularprocess	Biological Process	#N/A
TR10523|c0_g1_i1	Caffeic acid 3-O-methyltransferase	255	gi|357512651|ref|XP_003626614.1|Caffeic acid 3-O-methyltransferase [Medicago truncatula] gi|87240858|gb|ABD32716.1| O-methyltransferase, family 2; Dimerisation [Medicago truncatula] gi|355501629|gb|AES82832.1| Caffeic acid 3-O-methyltransferase [Medicago truncatula]	XP_003626614, ABD32716, AES82832	2.49e-19	70.4225	88.5817	71	50	#N/A	#N/A	#N/A	13	20.43	1	1.68	0	0	0	0	4	GO:0005829 GO:0009058 GO:0009987 GO:0016740	cytosol biosyntheticprocess cellularprocess transferaseactivity	Cellular Component Biological Process Biological Process Molecular Function	#N/A
TR10531|c0_g2_i1	TBC domain-containing	379	gi|255572477|ref|XP_002527173.1|conserved hypothetical protein [Ricinus communis] gi|223533438|gb|EEF35186.1| conserved hypothetical protein [Ricinus communis]	XP_002527173, EEF35186	3.46e-24	71.9298	105.916	114	82	#N/A	#N/A	#N/A	3	2.01	7	5.03	0	0	0	0	6	GO:0005515 GO:0005829 GO:0006810 GO:0008152 GO:0016043 GO:0030234	proteinbinding cytosol transport metabolicprocess cellularcomponentorganization enzymeregulatoractivity	Molecular Function Cellular Component Biological Process Biological Process Biological Process Molecular Function	#N/A
TR10534|c0_g1_i1	fructose-1,6-bisphosphate aldolase	255	gi|75756059|gb|ABA27081.1|TO117-23 [Taraxacum officinale]	ABA27081	5.8e-20	93.3333	86.6557	45	42	Glycolysis / Gluconeogenesis, Methane metabolism, Biosynthesis of antibiotics, Fructose and mannose metabolism, Pentose phosphate pathway, Carbon fixation in photosynthetic organisms	map00010, map00680, map01130, map00051, map00030, map00710	ec:2.7.1.90 - 1-phosphotransferase, ec:4.1.1.49 - carboxykinase (ATP), ec:2.7.2.3 - kinase, ec:2.7.1.40 - kinase, ec:1.2.1.59 - dehydrogenase (NAD(P)+) (phosphorylating), ec:2.7.1.11 - phosphohexokinase, ec:6.2.1.1 - ligase, ec:1.2.1.12 - dehydrogenase (phosphorylating), ec:1.8.1.4 - dehydrogenase, ec:5.3.1.1 - isomerase, ec:5.3.1.9 - isomerase, ec:1.1.1.2 - dehydrogenase (NADP+), ec:1.1.1.1 - de…	2	3.14	1	1.68	0	0	0	0	9	GO:0003824 GO:0005739 GO:0005975 GO:0006091 GO:0006139 GO:0006950 GO:0009056 GO:0009536 GO:0009579	catalyticactivity mitochondrion carbohydratemetabolicprocess generationofprecursormetabolitesandenergy nucleobase-containingcompoundmetabolicprocess responsetostress catabolicprocess plastid thylakoid	Molecular Function Cellular Component Biological Process Biological Process Biological Process Biological Process Biological Process Cellular Component Cellular Component	#N/A
TR10538|c0_g1_i1	retrotransposon expressed	243	gi|147816116|emb|CAN64188.1|hypothetical protein VITISV_009785 [Vitis vinifera]	CAN64188	4.75e-09	56.6667	61.2326	60	34	#N/A	#N/A	#N/A	3	5.37	1	1.92	0	0	0	0	0	0	0	0	#N/A
TR10542|c0_g1_i1	glutamate receptor -like	339	gi|147797366|emb|CAN71437.1|hypothetical protein VITISV_039530 [Vitis vinifera]	CAN71437	8.22e-23	71.1712	99.3673	111	79	#N/A	#N/A	#N/A	3	2.48	0	0	0	0	0	0	2	GO:0000166 GO:0016020	nucleotidebinding membrane	Molecular Function Cellular Component	#N/A
TR10545|c0_g1_i1	antigen receptor	840	gi|255553945|ref|XP_002518013.1|conserved hypothetical protein [Ricinus communis] gi|223542995|gb|EEF44531.1| conserved hypothetical protein [Ricinus communis]	XP_002518013, EEF44531	1.81e-39	63.3136	147.902	169	107	#N/A	#N/A	#N/A	2	0.42	4	0.9	9	2.47	1	0.31	3	GO:0005739 GO:0009536 GO:0016020	mitochondrion plastid membrane	Cellular Component Cellular Component Cellular Component	#N/A
TR10554|c0_g1_i1	transitional endoplasmic reticulum ATPase	346	gi|293331783|ref|NP_001169042.1|uncharacterized protein LOC100382880 [Zea mays] gi|223974639|gb|ACN31507.1| unknown [Zea mays]	NP_001169042, ACN31507	4.26e-53	91.1765	175.637	102	93	Thiamine metabolism, Purine metabolism	map00730, map00230	ec:2.7.4.7 - kinase, ec:2.7.4.3 - kinase, ec:2.7.1.50 - kinase, ec:2.7.1.49 - kinase, ec:2.2.1.7 - synthase, ec:2.7.6.2 - diphosphokinase, ec:2.5.1.3 - phosphate synthase, ec:2.8.1.7 - desulfurase, ec:3.6.1.15 - phosphatase, ec:6.3.3.1 - cyclo-ligase, ec:2.7.4.8 - kinase, ec:2.7.4.6 - kinase, ec:2.7.4.3 - kinase, ec:3.5.2.5 - ec:3.5.2.5 allantoinase, ec:2.7.1.74 - kinase, ec:4.1.1.21 - carboxylas…	0	0	5	4.26	0	0	1	1.18	20	GO:0000166 GO:0005515 GO:0005576 GO:0005618 GO:0005635 GO:0005730 GO:0005794 GO:0005829 GO:0005840 GO:0005856 GO:0005886 GO:0006810 GO:0006950 GO:0007049 GO:0009653 GO:0009856 GO:0016043 GO:0016049 GO:0016787 GO:0030154	nucleotidebinding proteinbinding extracellularregion cellwall nuclearenvelope nucleolus Golgiapparatus cytosol ribosome cytoskeleton plasmamembrane transport responsetostress cellcycle anatomicalstructuremorphogenesis pollination cellularcomponentorganization cellgrowth hydrolaseactivity celldifferentiation	Molecular Function Molecular Function Cellular Component Cellular Component Cellular Component Cellular Component Cellular Component Cellular Component Cellular Component Cellular Component Cellular Component Biological Process Biological Process Biological Process Biological Process Biological Process Biological Process Biological Process Molecular Function Biological Process	OG0015444
TR10556|c0_g1_i1	acid phosphatase	319	gi|356568616|ref|XP_003552506.1|PREDICTED: inositol hexakisphosphate and diphosphoinositol-pentakisphosphate kinase-like [Glycine max]	XP_003552506	3.9e-64	96.2264	218.779	106	102	Phosphatidylinositol signaling system, Riboflavin metabolism, Aminobenzoate degradation	map04070, map00740, map00627	ec:2.7.1.107 - kinase (ATP), ec:2.7.1.127 - 3-kinase, ec:2.7.1.67 - 4-kinase, ec:2.7.1.68 - 5-kinase, ec:3.1.4.11 - phospholipase C, ec:2.7.1.137 - 3-kinase, ec:2.7.1.158 - 2-kinase, ec:2.7.1.159 - 5/6-kinase, ec:2.7.1.150 - 5-kinase, ec:2.7.1.151 - multikinase, ec:2.7.11.13 - kinase C, ec:2.7.7.41 - cytidylyltransferase, ec:3.1.3.36 - 5-phosphatase, ec:3.1.3.56 - 5-phosphatase, ec:3.1.3.57 - 1-p…	1	0.93	12	12.01	1	1.2	0	0	9	GO:0005737 GO:0005886 GO:0005975 GO:0006950 GO:0009058 GO:0009605 GO:0009607 GO:0016301 GO:0016787	cytoplasm plasmamembrane carbohydratemetabolicprocess responsetostress biosyntheticprocess responsetoexternalstimulus responsetobioticstimulus kinaseactivity hydrolaseactivity	Cellular Component Cellular Component Biological Process Biological Process Biological Process Biological Process Biological Process Molecular Function Molecular Function	OG0015012
TR10577|c0_g1_i1	maternal effect embryo arrest 50	270	gi|296088557|emb|CBI37548.3|unnamed protein product [Vitis vinifera]	CBI37548	5.43e-24	69.6629	104.76	89	62	#N/A	#N/A	#N/A	0	0	4	5.83	1	1.74	4	8.11	2	GO:0009790 GO:0009791	embryodevelopment post-embryonicdevelopment	Biological Process Biological Process	#N/A
TR1058|c0_g1_i1	reverse transcriptase	324	gi|147782377|emb|CAN75033.1|hypothetical protein VITISV_022185 [Vitis vinifera]	CAN75033	2.47e-16	80	83.1889	55	44	#N/A	#N/A	#N/A	0	0	0	0	1	1.17	2	2.69	3	GO:0003676 GO:0005739 GO:0006259	nucleicacidbinding mitochondrion DNAmetabolicprocess	Molecular Function Cellular Component Biological Process	OG0000164
TR10583|c0_g1_i1	auxin-induced in root cultures 12-like	363	gi|225433650|ref|XP_002264734.1|PREDICTED: uncharacterized protein LOC100261667 [Vitis vinifera] gi|296089602|emb|CBI39421.3| unnamed protein product [Vitis vinifera]	XP_002264734, CBI39421	1.58e-09	73.4694	62.7734	49	36	#N/A	#N/A	#N/A	3	2.18	0	0	1	0.94	0	0	1	GO:0016020	membrane	Cellular Component	#N/A
TR10587|c0_g1_i1	retrotransposon Ty3-gypsy subclass	342	gi|34015134|gb|AAQ56331.1|putative polyprotein [Oryza sativa Japonica Group]	AAQ56331	1.7e-28	73.0435	119.013	115	84	#N/A	#N/A	#N/A	0	0	5	4.35	0	0	0	0	8	GO:0003677 GO:0003723 GO:0004518 GO:0005634 GO:0006259 GO:0009058 GO:0009536 GO:0016740	DNAbinding RNAbinding nucleaseactivity nucleus DNAmetabolicprocess biosyntheticprocess plastid transferaseactivity	Molecular Function Molecular Function Molecular Function Cellular Component Biological Process Biological Process Cellular Component Molecular Function	#N/A
TR10588|c0_g1_i1	ATP-dependent RNA helicase mitochondrial-like	464	gi|357480943|ref|XP_003610757.1|ATP-dependent RNA helicase SUPV3L1 [Medicago truncatula] gi|355512092|gb|AES93715.1| ATP-dependent RNA helicase SUPV3L1 [Medicago truncatula]	XP_003610757, AES93715	1.99e-44	82.7273	162.925	110	91	Thiamine metabolism, Purine metabolism	map00730, map00230	ec:2.7.4.7 - kinase, ec:2.7.4.3 - kinase, ec:2.7.1.50 - kinase, ec:2.7.1.49 - kinase, ec:2.2.1.7 - synthase, ec:2.7.6.2 - diphosphokinase, ec:2.5.1.3 - phosphate synthase, ec:2.8.1.7 - desulfurase, ec:3.6.1.15 - phosphatase, ec:6.3.3.1 - cyclo-ligase, ec:2.7.4.8 - kinase, ec:2.7.4.6 - kinase, ec:2.7.4.3 - kinase, ec:3.5.2.5 - ec:3.5.2.5 allantoinase, ec:2.7.1.74 - kinase, ec:4.1.1.21 - carboxylas…	5	2.39	7	3.59	2	1.24	0	0	11	GO:0000166 GO:0005634 GO:0005739 GO:0006139 GO:0006950 GO:0007165 GO:0007275 GO:0009628 GO:0009719 GO:0016043 GO:0016787	nucleotidebinding nucleus mitochondrion nucleobase-containingcompoundmetabolicprocess responsetostress signaltransduction multicellularorganismdevelopment responsetoabioticstimulus responsetoendogenousstimulus cellularcomponentorganization hydrolaseactivity	Molecular Function Cellular Component Cellular Component Biological Process Biological Process Biological Process Biological Process Biological Process Biological Process Biological Process Molecular Function	#N/A
TR1059|c0_g1_i1	Pentatricopeptide repeat	279	gi|356529693|ref|XP_003533423.1|PREDICTED: pentatricopeptide repeat-containing protein At5g65570-like [Glycine max]	XP_003533423	1.07e-28	78.4946	117.472	93	73	#N/A	#N/A	#N/A	2	2.51	2	2.69	0	0	0	0	1	GO:0005739	mitochondrion	Cellular Component	#N/A
TR10597|c0_g1_i1	integral membrane family	288	gi|388519157|gb|AFK47640.1|unknown [Lotus japonicus]	AFK47640	4.17e-13	61.2245	70.0922	98	60	#N/A	#N/A	#N/A	4	4.66	3	3.75	0	0	0	0	0	0	0	0	#N/A
TR10600|c0_g1_i1	Pentatricopeptide repeat-containing	308	gi|357494773|ref|XP_003617675.1|Pentatricopeptide repeat-containing protein [Medicago truncatula] gi|355519010|gb|AET00634.1| Pentatricopeptide repeat-containing protein [Medicago truncatula]	XP_003617675, AET00634	1.4e-24	72.549	106.301	102	74	#N/A	#N/A	#N/A	4	4.02	0	0	0	0	0	0	1	GO:0005739	mitochondrion	Cellular Component	#N/A
TR10604|c0_g1_i1	cyst nematode resistance	417	gi|147856633|emb|CAN82456.1|hypothetical protein VITISV_010028 [Vitis vinifera]	CAN82456	3.38e-11	46.087	69.707	115	53	#N/A	#N/A	#N/A	0	0	3	1.83	1	0.74	0	0	0	0	0	0	#N/A
TR1061|c0_g1_i1	hypothetical protein VITISV_037010	325	gi|147802474|emb|CAN72765.1|hypothetical protein VITISV_037010 [Vitis vinifera]	CAN72765	1.25e-23	70	101.679	90	63	#N/A	#N/A	#N/A	1	0.9	4	3.85	0	0	0	0	1	GO:0000166	nucleotidebinding	Molecular Function	OG0000053
TR10610|c0_g1_i1	DNA binding	357	gi|297742667|emb|CBI34816.3|unnamed protein product [Vitis vinifera]	CBI34816	5.37e-54	86.2069	180.259	116	100	#N/A	#N/A	#N/A	3	2.25	5	4.01	1	0.97	4	4.44	10	GO:0003677 GO:0005515 GO:0005654 GO:0005730 GO:0005739 GO:0006139 GO:0007049 GO:0009058 GO:0016020 GO:0016043	DNAbinding proteinbinding nucleoplasm nucleolus mitochondrion nucleobase-containingcompoundmetabolicprocess cellcycle biosyntheticprocess membrane cellularcomponentorganization	Molecular Function Molecular Function Cellular Component Cellular Component Cellular Component Biological Process Biological Process Biological Process Cellular Component Biological Process	OG0014690
TR10619|c0_g1_i1	unnamed protein product	236	gi|297743016|emb|CBI35883.3|unnamed protein product [Vitis vinifera]	CBI35883	1.13e-16	61.7021	83.1889	94	58	#N/A	#N/A	#N/A	3	5.84	0	0	0	0	0	0	0	0	0	0	#N/A
TR1062|c0_g1_i1	Helicase	470	gi|357484731|ref|XP_003612653.1|ATP-dependent DNA helicase PIF1 [Medicago truncatula] gi|355513988|gb|AES95611.1| ATP-dependent DNA helicase PIF1 [Medicago truncatula]	XP_003612653, AES95611	4.13e-24	62.0155	100.523	129	80	#N/A	#N/A	#N/A	1	0.47	6	3.01	1	0.61	0	0	0	0	0	0	#N/A
TR10620|c0_g1_i1	translation elongation factor EF-G	238	gi|255640020|gb|ACU20301.1|unknown [Glycine max]	ACU20301	5.28e-46	98.7342	159.844	79	78	Thiamine metabolism, Purine metabolism	map00730, map00230	ec:2.7.4.7 - kinase, ec:2.7.4.3 - kinase, ec:2.7.1.50 - kinase, ec:2.7.1.49 - kinase, ec:2.2.1.7 - synthase, ec:2.7.6.2 - diphosphokinase, ec:2.5.1.3 - phosphate synthase, ec:2.8.1.7 - desulfurase, ec:3.6.1.15 - phosphatase, ec:6.3.3.1 - cyclo-ligase, ec:2.7.4.8 - kinase, ec:2.7.4.6 - kinase, ec:2.7.4.3 - kinase, ec:3.5.2.5 - ec:3.5.2.5 allantoinase, ec:2.7.1.74 - kinase, ec:4.1.1.21 - carboxylas…	3	5.7	0	0	14	33.9	1	2.85	8	GO:0000166 GO:0005576 GO:0005739 GO:0008135 GO:0009536 GO:0009791 GO:0016043 GO:0016787	nucleotidebinding extracellularregion mitochondrion translationfactoractivity,RNAbinding plastid post-embryonicdevelopment cellularcomponentorganization hydrolaseactivity	Molecular Function Cellular Component Cellular Component Molecular Function Cellular Component Biological Process Biological Process Molecular Function	#N/A
TR10622|c0_g1_i1	Cytokinin oxidase	485	gi|225441933|ref|XP_002284560.1|PREDICTED: cytokinin dehydrogenase 1-like [Vitis vinifera]	XP_002284560	1.66e-81	88.75	260.766	160	142	Zeatin biosynthesis	map00908	ec:2.4.1.203 - O-beta-D-glucosyltransferase, ec:2.4.1.215 - O-beta-D-glucosyltransferase, ec:2.5.1.27 - dimethylallyltransferase, ec:2.5.1.75 - dimethylallyltransferase, ec:2.4.2.40 - O-beta-D-xylosyltransferase, ec:1.5.99.12 - dehydrogenase	4	1.79	3	1.44	3	1.74	2	1.32	8	GO:0000166 GO:0003824 GO:0005615 GO:0005773 GO:0007275 GO:0009056 GO:0009987 GO:0016020	nucleotidebinding catalyticactivity extracellularspace vacuole multicellularorganismdevelopment catabolicprocess cellularprocess membrane	Molecular Function Molecular Function Cellular Component Cellular Component Biological Process Biological Process Biological Process Cellular Component	OG0006743
TR10623|c0_g1_i1	RRP6 3	303	gi|147856691|emb|CAN79186.1|hypothetical protein VITISV_035853 [Vitis vinifera]	CAN79186	2.67e-32	78.5714	128.642	98	77	#N/A	#N/A	#N/A	1	1.04	0	0	4	5.36	1	1.55	4	GO:0004518 GO:0005488 GO:0005737 GO:0016020	nucleaseactivity binding cytoplasm membrane	Molecular Function Molecular Function Cellular Component Cellular Component	#N/A
TR10631|c0_g2_i1	retrotransposon Ty3-gypsy subclass	346	gi|89179365|gb|ABD63103.1|gag-pol polyprotein, related [Asparagus officinalis]	ABD63103	3.01e-21	77.4648	86.2705	71	55	#N/A	#N/A	#N/A	2	1.59	2	1.7	0	0	0	0	1	GO:0005488	binding	Molecular Function	#N/A
TR10634|c0_g1_i1	dof zinc finger	739	gi|225457042|ref|XP_002279622.1|PREDICTED: dof zinc finger protein DOF5.6 [Vitis vinifera]	XP_002279622	1.85e-45	61.2613	164.466	222	136	#N/A	#N/A	#N/A	3	0.74	9	2.39	0	0	0	0	0	0	0	0	#N/A
TR10637|c0_g1_i1	GEM 4-like	281	gi|147791479|emb|CAN74509.1|hypothetical protein VITISV_015896 [Vitis vinifera]	CAN74509	2.71e-13	67.6471	73.559	68	46	#N/A	#N/A	#N/A	1	1.23	0	0	1	1.59	0	0	1	GO:0003676	nucleicacidbinding	Molecular Function	#N/A
TR10639|c0_g1_i1	unnamed protein product	308	gi|297733932|emb|CBI15179.3|unnamed protein product [Vitis vinifera]	CBI15179	3.08e-12	58.5366	70.4774	82	48	#N/A	#N/A	#N/A	1	1.01	1	1.08	0	0	0	0	0	0	0	0	#N/A
TR10645|c0_g1_i1	NDR1 HIN1	362	gi|359490751|ref|XP_003634155.1|PREDICTED: protein NDR1 [Vitis vinifera]	XP_003634155	9.49e-09	71.1538	58.5362	52	37	#N/A	#N/A	#N/A	3	2.19	1	0.78	0	0	2	2.16	3	GO:0004871 GO:0005886 GO:0006950	signaltransduceractivity plasmamembrane responsetostress	Molecular Function Cellular Component Biological Process	OG0014898
TR10649|c0_g1_i1	hypothetical protein VITISV_005138	279	gi|147807392|emb|CAN66194.1|hypothetical protein VITISV_005138 [Vitis vinifera]	CAN66194	6.56e-20	65.1163	92.8189	86	56	#N/A	#N/A	#N/A	3	3.77	1	1.35	0	0	0	0	0	0	0	0	#N/A
TR1065|c0_g1_i1	retroelement pol poly	248	gi|147810646|emb|CAN60886.1|hypothetical protein VITISV_008816 [Vitis vinifera]	CAN60886	8.43e-11	70.3704	65.855	54	38	#N/A	#N/A	#N/A	2	3.39	3	5.44	1	2.16	0	0	0	0	0	0	#N/A
TR10650|c0_g1_i1	nudix hydrolase mitochondrial-like	339	gi|31747031|gb|AAP57672.1|MutT-like protein [Cucumis sativus]	AAP57672	8.16e-11	76.8116	63.929	69	53	#N/A	#N/A	#N/A	5	4.13	4	3.54	16	17.07	0	0	3	GO:0005739 GO:0009536 GO:0016787	mitochondrion plastid hydrolaseactivity	Cellular Component Cellular Component Molecular Function	#N/A
TR10658|c0_g1_i1	golgi-body localisation and RNA pol II promoter Fmp27 domain-containing	622	gi|225459056|ref|XP_002285638.1|PREDICTED: uncharacterized protein LOC100254031 isoform 1 [Vitis vinifera]	XP_002285638	8.27e-67	84.058	233.802	207	174	#N/A	#N/A	#N/A	2	0.62	7	2.34	0	0	2	0.92	5	GO:0005576 GO:0005737 GO:0005886 GO:0009719 GO:0016049	extracellularregion cytoplasm plasmamembrane responsetoendogenousstimulus cellgrowth	Cellular Component Cellular Component Cellular Component Biological Process Biological Process	OG0020047
TR10667|c0_g1_i1	GDSL esterase lipase	938	gi|255573002|ref|XP_002527431.1|zinc finger protein, putative [Ricinus communis] gi|223533166|gb|EEF34923.1| zinc finger protein, putative [Ricinus communis]	XP_002527431, EEF34923	3.23e-161	87.5	465.307	312	273	Drug metabolism - other enzymes	map00983	ec:3.5.2.2 - hydantoinase, ec:2.7.1.48 - kinase, ec:3.5.4.5 - deaminase, ec:2.7.1.21 - kinase, ec:1.17.3.2 - oxidase, ec:3.1.1.1 - ali-esterase, ec:1.3.1.2 - dehydrogenase (NADP+), ec:6.3.5.2 - synthase (glutamine-hydrolysing), ec:3.2.1.31 - beta-glucuronide glucuronohydrolase glucuronidase, ec:2.4.1.17 - 1-naphthol glucuronyltransferase, ec:3.5.1.6 - N-carbamoyl-beta-alanine amidohydrolase, ec:1…	10	1.84	14	2.75	0	0	1	0.27	4	GO:0005576 GO:0006629 GO:0009056 GO:0016787	extracellularregion lipidmetabolicprocess catabolicprocess hydrolaseactivity	Cellular Component Biological Process Biological Process Molecular Function	OG0002150
TR10669|c0_g1_i1	conserved hypothetical protein	361	gi|255559460|ref|XP_002520750.1|conserved hypothetical protein [Ricinus communis] gi|223540135|gb|EEF41712.1| conserved hypothetical protein [Ricinus communis]	XP_002520750, EEF41712	2.02e-07	60.1942	56.225	103	62	#N/A	#N/A	#N/A	1	0.73	2	1.57	0	0	1	1.09	0	0	0	0	#N/A
TR10671|c0_g1_i1	Gag-Pol poly	284	gi|56407681|gb|AAV88069.1|hypothetical retrotransposon [Ipomoea batatas]	AAV88069	2.67e-24	79.2208	105.916	77	61	#N/A	#N/A	#N/A	5	6.02	3	3.87	0	0	0	0	4	GO:0003676 GO:0004518 GO:0006259 GO:0016740	nucleicacidbinding nucleaseactivity DNAmetabolicprocess transferaseactivity	Molecular Function Molecular Function Biological Process Molecular Function	OG0001635
TR10673|c0_g1_i1	cysteinyl-tRNA synthetase	286	gi|296082122|emb|CBI21127.3|unnamed protein product [Vitis vinifera]	CBI21127	6.95e-10	75.5556	63.5438	45	34	Aminoacyl-tRNA biosynthesis	map00970	ec:6.1.1.6 - ligase, ec:6.1.1.7 - ligase, ec:6.1.1.9 - ligase, ec:6.1.1.2 - ligase, ec:6.1.1.3 - ligase, ec:6.1.1.4 - ligase, ec:6.1.1.5 - ligase, ec:6.1.1.1 - ligase, ec:6.3.5.7 - synthase (glutamine-hydrolysing), ec:2.1.2.9 - formyltransferase, ec:6.1.1.18 - ligase, ec:6.1.1.17 - ligase, ec:6.1.1.19 - ligase, ec:6.1.1.14 - ligase, ec:6.1.1.16 - ligase, ec:6.1.1.15 - ligase, ec:6.1.1.10 - ligase…	2	2.37	0	0	1	1.52	0	0	11	GO:0000166 GO:0003824 GO:0005739 GO:0005829 GO:0006139 GO:0006412 GO:0007275 GO:0008219 GO:0009536 GO:0016043 GO:0030154	nucleotidebinding catalyticactivity mitochondrion cytosol nucleobase-containingcompoundmetabolicprocess translation multicellularorganismdevelopment celldeath plastid cellularcomponentorganization celldifferentiation	Molecular Function Molecular Function Cellular Component Cellular Component Biological Process Biological Process Biological Process Biological Process Cellular Component Biological Process Biological Process	#N/A
TR10675|c0_g1_i1	f-box family	272	gi|376008196|gb|AFB18311.1|F-box protein [Citrus clementina]	AFB18311	1.12e-18	74.3902	86.2705	82	61	#N/A	#N/A	#N/A	3	4	6	8.59	1	1.71	1	1.99	0	0	0	0	#N/A
TR10681|c0_g1_i1	hypothetical protein VITISV_012924	424	gi|147823225|emb|CAN68609.1|hypothetical protein VITISV_012924 [Vitis vinifera]	CAN68609	6.72e-13	65.3061	50.0618	49	32	#N/A	#N/A	#N/A	1	0.55	3	1.78	2	1.43	1	0.82	4	GO:0005488 GO:0008152 GO:0009987 GO:0016787	binding metabolicprocess cellularprocess hydrolaseactivity	Molecular Function Biological Process Biological Process Molecular Function	#N/A
TR10682|c0_g1_i1	phosphoglycerate mutase	511	gi|357501599|ref|XP_003621088.1|Inositol hexakisphosphate and diphosphoinositol-pentakisphosphate kinase [Medicago truncatula] gi|355496103|gb|AES77306.1| Inositol hexakisphosphate and diphosphoinositol-pentakisphosphate kinase [Medicago truncatula]	XP_003621088, AES77306	9.52e-83	89.4118	273.863	170	152	Phosphatidylinositol signaling system, Riboflavin metabolism, Aminobenzoate degradation	map04070, map00740, map00627	ec:2.7.1.107 - kinase (ATP), ec:2.7.1.127 - 3-kinase, ec:2.7.1.67 - 4-kinase, ec:2.7.1.68 - 5-kinase, ec:3.1.4.11 - phospholipase C, ec:2.7.1.137 - 3-kinase, ec:2.7.1.158 - 2-kinase, ec:2.7.1.159 - 5/6-kinase, ec:2.7.1.150 - 5-kinase, ec:2.7.1.151 - multikinase, ec:2.7.11.13 - kinase C, ec:2.7.7.41 - cytidylyltransferase, ec:3.1.3.36 - 5-phosphatase, ec:3.1.3.56 - 5-phosphatase, ec:3.1.3.57 - 1-p…	2	0.83	23	10.17	3	1.61	0	0	5	GO:0005737 GO:0005975 GO:0009058 GO:0016301 GO:0016787	cytoplasm carbohydratemetabolicprocess biosyntheticprocess kinaseactivity hydrolaseactivity	Cellular Component Biological Process Biological Process Molecular Function Molecular Function	#N/A
TR10685|c0_g1_i1	AF405557_1reverse transcriptase	275	gi|359487059|ref|XP_002271061.2|PREDICTED: uncharacterized protein LOC100252331 [Vitis vinifera]	XP_002271061	3.4e-11	70.8333	67.781	48	34	#N/A	#N/A	#N/A	3	3.9	5	6.97	0	0	0	0	0	0	0	0	OG0000053
TR10699|c0_g1_i1	FAR1-RELATED SEQUENCE 5-like	224	gi|227206266|dbj|BAH57188.1|AT4G38180 [Arabidopsis thaliana]	BAH57188	6.69e-10	75	61.2326	44	33	#N/A	#N/A	#N/A	1	2.28	0	0	0	0	0	0	2	GO:0005634 GO:0009628	nucleus responsetoabioticstimulus	Cellular Component Biological Process	#N/A
TR10700|c0_g1_i1	Glycolipid transfer (GLTP) family	285	gi|30686173|ref|NP_850619.1|Glycolipid transfer protein (GLTP) family protein [Arabidopsis thaliana] gi|110736591|dbj|BAF00261.1| hypothetical protein [Arabidopsis thaliana] gi|332642963|gb|AEE76484.1| Glycolipid transfer protein (GLTP) family protein [Arabidopsis thaliana]	NP_850619, BAF00261, AEE76484	1.72e-11	86.3636	65.0846	44	38	#N/A	#N/A	#N/A	1	1.19	1	1.28	1	1.53	1	1.78	3	GO:0005215 GO:0005737 GO:0008289	transporteractivity cytoplasm lipidbinding	Molecular Function Cellular Component Molecular Function	#N/A
TR10707|c0_g1_i1	DNA helicase	347	gi|84468440|dbj|BAE71303.1|putative RuvB DNA helicase-like protein [Trifolium pratense]	BAE71303	3.78e-58	88.9908	194.126	109	97	Thiamine metabolism, Purine metabolism	map00730, map00230	ec:2.7.4.7 - kinase, ec:2.7.4.3 - kinase, ec:2.7.1.50 - kinase, ec:2.7.1.49 - kinase, ec:2.2.1.7 - synthase, ec:2.7.6.2 - diphosphokinase, ec:2.5.1.3 - phosphate synthase, ec:2.8.1.7 - desulfurase, ec:3.6.1.15 - phosphatase, ec:6.3.3.1 - cyclo-ligase, ec:2.7.4.8 - kinase, ec:2.7.4.6 - kinase, ec:2.7.4.3 - kinase, ec:3.5.2.5 - ec:3.5.2.5 allantoinase, ec:2.7.1.74 - kinase, ec:4.1.1.21 - carboxylas…	2	1.58	6	5.08	3	3.06	0	0	7	GO:0000166 GO:0005730 GO:0006139 GO:0009058 GO:0009536 GO:0016043 GO:0016787	nucleotidebinding nucleolus nucleobase-containingcompoundmetabolicprocess biosyntheticprocess plastid cellularcomponentorganization hydrolaseactivity	Molecular Function Cellular Component Biological Process Biological Process Cellular Component Biological Process Molecular Function	OG0006648
TR10714|c0_g1_i1	G-type lectin S-receptor-like serine threonine- kinase At1g34300-like	240	gi|356532652|ref|XP_003534885.1|PREDICTED: G-type lectin S-receptor-like serine/threonine-protein kinase At5g24080-like [Glycine max]	XP_003534885	2.23e-30	83.5443	119.398	79	66	#N/A	#N/A	#N/A	0	0	2	3.98	0	0	1	2.78	5	GO:0000166 GO:0005737 GO:0006464 GO:0016020 GO:0016301	nucleotidebinding cytoplasm cellularproteinmodificationprocess membrane kinaseactivity	Molecular Function Cellular Component Biological Process Cellular Component Molecular Function	#N/A
TR10719|c0_g1_i1	cysteine-rich repeat secretory 15-like	586	gi|359489437|ref|XP_002274389.2|PREDICTED: cysteine-rich repeat secretory protein 15-like [Vitis vinifera]	XP_002274389	1.68e-89	83.9378	275.404	193	162	#N/A	#N/A	#N/A	2	0.68	4	1.45	2	0.88	1	0.5	4	GO:0005737 GO:0005886 GO:0006810 GO:0016301	cytoplasm plasmamembrane transport kinaseactivity	Cellular Component Cellular Component Biological Process Molecular Function	OG0011553
TR1072|c0_g2_i1	40S ribosomal S11	733	gi|170054|gb|AAA34006.1|ribosomal protein S11, partial [Glycine max]	AAA34006	9.22e-09	66.6667	60.4622	48	32	#N/A	#N/A	#N/A	20	5.02	22	5.9	0	0	1	0.37	5	GO:0005198 GO:0005829 GO:0005840 GO:0006412 GO:0016020	structuralmoleculeactivity cytosol ribosome translation membrane	Molecular Function Cellular Component Cellular Component Biological Process Cellular Component	#N/A
TR10722|c0_g2_i1	microfibrillar-associated 1-like	459	gi|147864001|emb|CAN78798.1|hypothetical protein VITISV_035471 [Vitis vinifera]	CAN78798	9.28e-09	57.4468	61.6178	94	54	#N/A	#N/A	#N/A	1	0.49	6	3.13	0	0	0	0	0	0	0	0	#N/A
TR10724|c0_g1_i1	Gag-Pol poly	358	gi|353685495|gb|AER13172.1|putative gag/pol polyprotein [Phaseolus vulgaris]	AER13172	8.9e-57	86.5546	200.29	119	103	#N/A	#N/A	#N/A	3	2.23	4	3.19	0	0	0	0	6	GO:0003676 GO:0004518 GO:0006259 GO:0009058 GO:0016740 GO:0019538	nucleicacidbinding nucleaseactivity DNAmetabolicprocess biosyntheticprocess transferaseactivity proteinmetabolicprocess	Molecular Function Molecular Function Biological Process Biological Process Molecular Function Biological Process	OG0000503
TR10725|c0_g1_i1	glutamine synthetase	426	gi|298161173|gb|ADI58891.1|glutamine synthetase [Vigna mungo]	ADI58891	3.17e-74	95.7746	231.106	142	136	Glyoxylate and dicarboxylate metabolism, Nitrogen metabolism, Alanine, aspartate and glutamate metabolism, Arginine biosynthesis	map00630, map00910, map00250, map00220	ec:6.4.1.3 - carboxylase, ec:4.1.1.39 - carboxylase, ec:6.3.1.2 - synthetase, ec:1.1.99.14 - dehydrogenase, ec:2.7.1.31 - 3-kinase, ec:2.6.1.45 - transaminase, ec:6.2.1.8 - ligase, ec:1.4.7.1 - synthase (ferredoxin), ec:2.6.1.4 - transaminase, ec:3.5.1.49 - ec:3.5.1.49 formamidase, ec:3.5.1.10 - deformylase, ec:1.2.1.2 - dehydrogenase, ec:2.3.1.9 - C-acetyltransferase, ec:1.2.3.4 - oxidase, ec:2.…	3	1.65	0	0	3	2.13	2	1.62	5	GO:0000166 GO:0003824 GO:0005737 GO:0009058 GO:0009987	nucleotidebinding catalyticactivity cytoplasm biosyntheticprocess cellularprocess	Molecular Function Molecular Function Cellular Component Biological Process Biological Process	#N/A
TR10726|c0_g1_i1	hAT family dimerisation domain containing	247	gi|310772435|dbj|BAJ23914.1|transposase [Saintpaulia hybrid cultivar]	BAJ23914	4.66e-25	77.7778	106.686	81	63	#N/A	#N/A	#N/A	0	0	3	5.5	1	2.19	0	0	2	GO:0003677 GO:0005622	DNAbinding intracellular	Molecular Function Cellular Component	#N/A
TR10727|c0_g1_i1	receptor serine threonine	255	gi|224108441|ref|XP_002314847.1|predicted protein [Populus trichocarpa] gi|222863887|gb|EEF01018.1| predicted protein [Populus trichocarpa]	XP_002314847, EEF01018	1e-17	66.2338	83.5741	77	51	#N/A	#N/A	#N/A	2	3.14	1	1.68	2	4.02	1	2.35	4	GO:0000166 GO:0006464 GO:0007154 GO:0016301	nucleotidebinding cellularproteinmodificationprocess cellcommunication kinaseactivity	Molecular Function Biological Process Biological Process Molecular Function	#N/A
TR10728|c0_g1_i1	cell division control 7	434	gi|115483464|ref|NP_001065402.1|Os10g0563500 [Oryza sativa Japonica Group] gi|113639934|dbj|BAF27239.1| Os10g0563500, partial [Oryza sativa Japonica Group]	NP_001065402, BAF27239	8.56e-18	82.6667	88.5817	75	62	#N/A	#N/A	#N/A	3	1.6	4	2.28	0	0	2	1.58	11	GO:0000166 GO:0005634 GO:0005737 GO:0006259 GO:0006464 GO:0006810 GO:0006950 GO:0009058 GO:0009653 GO:0016043 GO:0016301	nucleotidebinding nucleus cytoplasm DNAmetabolicprocess cellularproteinmodificationprocess transport responsetostress biosyntheticprocess anatomicalstructuremorphogenesis cellularcomponentorganization kinaseactivity	Molecular Function Cellular Component Cellular Component Biological Process Biological Process Biological Process Biological Process Biological Process Biological Process Biological Process Molecular Function	#N/A
TR1073|c0_g1_i1	G-type lectin S-receptor-like serine threonine- kinase At4g27290-like	382	gi|302143160|emb|CBI20455.3|unnamed protein product [Vitis vinifera]	CBI20455	2.04e-43	76.0684	157.532	117	89	#N/A	#N/A	#N/A	4	2.65	1	0.71	3	2.57	2	1.96	5	GO:0000166 GO:0005886 GO:0006464 GO:0006950 GO:0016301	nucleotidebinding plasmamembrane cellularproteinmodificationprocess responsetostress kinaseactivity	Molecular Function Cellular Component Biological Process Biological Process Molecular Function	#N/A
TR10730|c0_g1_i1	tonoplast intrinsic	296	gi|255580588|ref|XP_002531118.1|tonoplast intrinsic protein, putative [Ricinus communis] gi|223529314|gb|EEF31283.1| tonoplast intrinsic protein, putative [Ricinus communis]	XP_002531118, EEF31283	5.24e-54	94.898	179.104	98	93	#N/A	#N/A	#N/A	4	4.39	3	3.53	3	4.23	0	0	5	GO:0005215 GO:0005773 GO:0005886 GO:0016043 GO:0019725	transporteractivity vacuole plasmamembrane cellularcomponentorganization cellularhomeostasis	Molecular Function Cellular Component Cellular Component Biological Process Biological Process	OG0001281
TR10736|c0_g2_i1	ATP-dependent DNA helicase PIF1	286	gi|242051190|ref|XP_002463339.1|hypothetical protein SORBIDRAFT_02g042016 [Sorghum bicolor] gi|241926716|gb|EER99860.1| hypothetical protein SORBIDRAFT_02g042016 [Sorghum bicolor]	XP_002463339, EER99860	2.11e-20	67.0213	94.7449	94	63	#N/A	#N/A	#N/A	2	2.37	4	5.08	0	0	0	0	2	GO:0005737 GO:0009987	cytoplasm cellularprocess	Cellular Component Biological Process	#N/A
TR10740|c0_g1_i1	hAT family dimerization domain-containing	273	gi|356546753|ref|XP_003541787.1|PREDICTED: uncharacterized protein LOC100819503 [Glycine max]	XP_003541787	4.4e-13	68.75	72.7886	64	44	#N/A	#N/A	#N/A	0	0	1	1.42	0	0	0	0	0	0	0	0	OG0001566
TR10740|c0_g2_i1	PREDICTED: uncharacterized protein LOC100819503	243	gi|356546753|ref|XP_003541787.1|PREDICTED: uncharacterized protein LOC100819503 [Glycine max]	XP_003541787	4.07e-08	66.6667	58.151	54	36	#N/A	#N/A	#N/A	1	1.79	0	0	1	2.29	0	0	0	0	0	0	OG0001566
TR10741|c0_g1_i1	ternary complex factor expressed	488	gi|298205057|emb|CBI38353.3|unnamed protein product [Vitis vinifera]	CBI38353	4.69e-33	63.9752	131.339	161	103	#N/A	#N/A	#N/A	2	0.89	3	1.42	1	0.57	1	0.65	1	GO:0005634	nucleus	Cellular Component	#N/A
TR10742|c0_g1_i1	ORF45d	473	gi|29565662|ref|NP_817244.1|ORF45d [Pinus koraiensis] gi|29469761|gb|AAO74089.1| ORF45d [Pinus koraiensis]	NP_817244, AAO74089	6.06e-12	86.4865	65.855	37	32	#N/A	#N/A	#N/A	2	0.93	1	0.5	3	1.81	2	1.37	1	GO:0009536	plastid	Cellular Component	#N/A
TR10744|c0_g1_i1	PREDICTED: uncharacterized protein LOC100249130	310	gi|359480670|ref|XP_002271965.2|PREDICTED: uncharacterized protein LOC100249130 [Vitis vinifera]	XP_002271965	2.1e-07	60.8696	56.9954	46	28	#N/A	#N/A	#N/A	2	1.98	1	1.06	0	0	1	1.47	0	0	0	0	#N/A
TR10746|c0_g1_i1	G-type lectin S-receptor-like serine threonine- kinase At4g27290-like	315	gi|147821362|emb|CAN70178.1|hypothetical protein VITISV_000003 [Vitis vinifera]	CAN70178	9.25e-31	67.619	124.02	105	71	#N/A	#N/A	#N/A	2	1.92	3	3.08	0	0	0	0	2	GO:0016020 GO:0016301	membrane kinaseactivity	Cellular Component Molecular Function	#N/A
TR10751|c0_g2_i1	CBL-interacting kinase 20	336	gi|297740516|emb|CBI30698.3|unnamed protein product [Vitis vinifera]	CBI30698	5.22e-22	85.4545	97.0561	55	47	#N/A	#N/A	#N/A	10	8.41	0	0	0	0	0	0	7	GO:0000166 GO:0005829 GO:0006464 GO:0007165 GO:0009719 GO:0016020 GO:0016301	nucleotidebinding cytosol cellularproteinmodificationprocess signaltransduction responsetoendogenousstimulus membrane kinaseactivity	Molecular Function Cellular Component Biological Process Biological Process Biological Process Cellular Component Molecular Function	#N/A
TR10752|c0_g1_i1	AT1G18080 partial	729	gi|410073999|gb|AFV60006.1|heterotrimeric guanine nucleotide-binding protein subunit beta [Eschscholzia californica]	AFV60006	2.87e-27	91.0448	115.931	67	61	#N/A	#N/A	#N/A	10	2.53	3	0.81	5	1.64	18	6.7	12	GO:0000166 GO:0004871 GO:0005198 GO:0005515 GO:0005634 GO:0005829 GO:0005840 GO:0005886 GO:0006412 GO:0009536 GO:0009719 GO:0009791	nucleotidebinding signaltransduceractivity structuralmoleculeactivity proteinbinding nucleus cytosol ribosome plasmamembrane translation plastid responsetoendogenousstimulus post-embryonicdevelopment	Molecular Function Molecular Function Molecular Function Molecular Function Cellular Component Cellular Component Cellular Component Cellular Component Biological Process Cellular Component Biological Process Biological Process	#N/A
TR10756|c0_g1_i1	non-LTR retroelement reverse transcriptase	269	gi|9293942|dbj|BAB01845.1|non-LTR retroelement reverse transcriptase-like protein [Arabidopsis thaliana]	BAB01845	9.97e-23	78.1609	100.908	87	68	#N/A	#N/A	#N/A	0	0	1	1.47	0	0	0	0	1	GO:0005739	mitochondrion	Cellular Component	OG0003155
TR10757|c0_g1_i1	RNA-directed DNA polymerase	272	gi|4538901|emb|CAB39638.1|RNA-directed DNA polymerase-like protein [Arabidopsis thaliana] gi|7267666|emb|CAB78094.1| RNA-directed DNA polymerase-like protein [Arabidopsis thaliana]	CAB39638, CAB78094	3.5e-06	71.1111	46.595	45	32	#N/A	#N/A	#N/A	1	1.33	2	2.86	1	1.71	0	0	0	0	0	0	#N/A
TR10759|c0_g1_i1	NADPH:quinone oxidoreductase	601	gi|357456449|ref|XP_003598505.1|NADPH:quinone oxidoreductase [Medicago truncatula] gi|355487553|gb|AES68756.1| NADPH:quinone oxidoreductase [Medicago truncatula]	XP_003598505, AES68756	2.14e-11	62.6667	70.4774	75	47	#N/A	#N/A	#N/A	3	0.98	1	0.35	0	0	9	4.34	0	0	0	0	#N/A
TR10761|c0_g1_i1	retrotransposon Ty3-gypsy subclass	467	gi|32129325|gb|AAP73852.1|putative gag-pol polyprotein [Oryza sativa Japonica Group]	AAP73852	5.4e-49	82.8125	177.178	128	106	#N/A	#N/A	#N/A	1	0.47	7	3.55	1	0.61	1	0.7	4	GO:0003676 GO:0006259 GO:0016787 GO:0019538	nucleicacidbinding DNAmetabolicprocess hydrolaseactivity proteinmetabolicprocess	Molecular Function Biological Process Molecular Function Biological Process	OG0000163
TR10770|c0_g1_i1	PREDICTED: uncharacterized protein LOC100854988	266	gi|359495952|ref|XP_003635120.1|PREDICTED: uncharacterized protein LOC100854988 [Vitis vinifera]	XP_003635120	3.55e-08	55.8442	58.5362	77	43	#N/A	#N/A	#N/A	0	0	1	1.51	1	1.81	0	0	0	0	0	0	#N/A
TR10785|c0_g1_i1	GDP-mannose transporter GONST2-like	429	gi|297745928|emb|CBI15984.3|unnamed protein product [Vitis vinifera]	CBI15984	5.15e-68	90.0763	221.09	131	118	#N/A	#N/A	#N/A	8	4.34	2	1.16	2	1.41	1	0.8	4	GO:0005215 GO:0005794 GO:0005886 GO:0009987	transporteractivity Golgiapparatus plasmamembrane cellularprocess	Molecular Function Cellular Component Cellular Component Biological Process	#N/A
TR10789|c0_g1_i1	retrotransposon unclassified	635	gi|147835877|emb|CAN63977.1|hypothetical protein VITISV_026500 [Vitis vinifera]	CAN63977	1.71e-14	74.6479	78.9518	71	53	Phenylpropanoid biosynthesis	map00940	ec:1.2.1.68 - dehydrogenase, ec:1.1.1.195 - dehydrogenase, ec:1.2.1.44 - reductase, ec:2.3.1.133 - O-hydroxycinnamoyltransferase, ec:6.2.1.12 - ligase, ec:2.1.1.68 - O-methyltransferase, ec:4.3.1.24 - ammonia-lyase, ec:4.3.1.25 - ammonia-lyase, ec:3.2.1.126 - beta-glucosidase, ec:3.2.1.21 - gentiobiase, ec:1.14.13.36 - 3'-monooxygenase, ec:2.3.1.92 - O-sinapoyltransferase, ec:2.3.1.99 - O-hydroxy…	3	0.91	8	2.6	1	0.39	3	1.34	3	GO:0003677 GO:0003824 GO:0006259	DNAbinding catalyticactivity DNAmetabolicprocess	Molecular Function Molecular Function Biological Process	#N/A
TR10791|c0_g1_i1	hypothetical protein VITISV_032357	442	gi|147826806|emb|CAN63950.1|hypothetical protein VITISV_032357 [Vitis vinifera]	CAN63950	6.87e-29	84.9057	90.8929	53	45	#N/A	#N/A	#N/A	9	4.65	1	0.55	0	0	0	0	8	GO:0000166 GO:0003676 GO:0005634 GO:0006259 GO:0006464 GO:0009058 GO:0016301 GO:0016787	nucleotidebinding nucleicacidbinding nucleus DNAmetabolicprocess cellularproteinmodificationprocess biosyntheticprocess kinaseactivity hydrolaseactivity	Molecular Function Molecular Function Cellular Component Biological Process Biological Process Biological Process Molecular Function Molecular Function	#N/A
TR10796|c0_g1_i1	Pinus taeda anonymous locus 0_8445_01 genomic sequence	292	gi|356537930|ref|XP_003537459.1|PREDICTED: E3 ubiquitin-protein ligase RING1-like [Glycine max]	XP_003537459	1.48e-10	55.0562	65.0846	89	49	#N/A	#N/A	#N/A	2	2.26	2	2.42	1	1.45	0	0	5	GO:0003824 GO:0005488 GO:0005618 GO:0006464 GO:0009056	catalyticactivity binding cellwall cellularproteinmodificationprocess catabolicprocess	Molecular Function Molecular Function Cellular Component Biological Process Biological Process	#N/A
TR10799|c0_g1_i1	orf101b (mitochondrion)	772	gi|372450240|ref|YP_005090393.1|orf192 (mitochondrion) [Phoenix dactylifera] gi|343478445|gb|AEM43933.1| orf192 (mitochondrion) [Phoenix dactylifera]	YP_005090393, AEM43933	1.97e-59	92.381	197.208	105	97	#N/A	#N/A	#N/A	18	4.22	3	0.75	4	1.22	5	1.73	1	GO:0005739	mitochondrion	Cellular Component	OG0005478
TR10803|c0_g1_i1	pentatricopeptide repeat-containing chloroplastic	235	gi|225456755|ref|XP_002268980.1|PREDICTED: pentatricopeptide repeat-containing protein At1g74600, chloroplastic [Vitis vinifera] gi|297733984|emb|CBI15231.3| unnamed protein product [Vitis vinifera]	XP_002268980, CBI15231	1.34e-11	71.4286	68.1662	77	55	#N/A	#N/A	#N/A	2	3.94	0	0	2	5.02	0	0	0	0	0	0	#N/A
TR10806|c0_g1_i1	Zinc knuckle family	538	gi|261865353|gb|ACY01934.1|hypothetical protein [Beta vulgaris]	ACY01934	3.48e-39	57.619	152.91	210	121	#N/A	#N/A	#N/A	3	1.15	12	4.92	1	0.5	2	1.13	0	0	0	0	#N/A
TR10807|c0_g1_i1	Pentatricopeptide repeat-containing	282	gi|225454363|ref|XP_002276073.1|PREDICTED: pentatricopeptide repeat-containing protein At2g46050, mitochondrial [Vitis vinifera]	XP_002276073	2.58e-30	77.4194	121.709	93	72	#N/A	#N/A	#N/A	0	0	2	2.63	0	0	2	3.65	1	GO:0005739	mitochondrion	Cellular Component	#N/A
TR10808|c0_g1_i1	ABC transporter B family member 9-like	394	gi|359483592|ref|XP_002271265.2|PREDICTED: ABC transporter B family member 9-like [Vitis vinifera]	XP_002271265	1.02e-17	69.7917	88.5817	96	67	Thiamine metabolism, Purine metabolism	map00730, map00230	ec:2.7.4.7 - kinase, ec:2.7.4.3 - kinase, ec:2.7.1.50 - kinase, ec:2.7.1.49 - kinase, ec:2.2.1.7 - synthase, ec:2.7.6.2 - diphosphokinase, ec:2.5.1.3 - phosphate synthase, ec:2.8.1.7 - desulfurase, ec:3.6.1.15 - phosphatase, ec:6.3.3.1 - cyclo-ligase, ec:2.7.4.8 - kinase, ec:2.7.4.6 - kinase, ec:2.7.4.3 - kinase, ec:3.5.2.5 - ec:3.5.2.5 allantoinase, ec:2.7.1.74 - kinase, ec:4.1.1.21 - carboxylas…	0	0	14	9.4	0	0	0	0	6	GO:0000166 GO:0005215 GO:0005739 GO:0009987 GO:0016020 GO:0016787	nucleotidebinding transporteractivity mitochondrion cellularprocess membrane hydrolaseactivity	Molecular Function Molecular Function Cellular Component Biological Process Cellular Component Molecular Function	#N/A
TR10811|c0_g1_i1	pleiotropic drug resistance 1-like	640	gi|297743342|emb|CBI36209.3|unnamed protein product [Vitis vinifera]	CBI36209	1.56e-06	55.6522	56.6102	115	64	#N/A	#N/A	#N/A	10	3	16	5.14	4	1.56	19	8.41	0	0	0	0	#N/A
TR10813|c0_g2_i1	NBS-containing resistance	453	gi|400296111|gb|AFP82245.1|NBS-LRR type disease resistance protein [Malus x domestica]	AFP82245	1.08e-19	74.3902	94.7449	82	61	#N/A	#N/A	#N/A	3	1.49	3	1.6	4	2.58	0	0	0	0	0	0	#N/A
TR10817|c0_g1_i1	Transmembrane 56	233	gi|224136440|ref|XP_002322330.1|predicted protein [Populus trichocarpa] gi|222869326|gb|EEF06457.1| predicted protein [Populus trichocarpa]	XP_002322330, EEF06457	5.05e-30	83.1169	116.316	77	64	#N/A	#N/A	#N/A	1	2.02	3	6.49	0	0	1	3.03	1	GO:0016020	membrane	Cellular Component	#N/A
TR10825|c0_g1_i1	serine-threonine plant-	287	gi|297744499|emb|CBI37761.3|unnamed protein product [Vitis vinifera]	CBI37761	7.67e-16	67.033	80.4925	91	61	#N/A	#N/A	#N/A	1	1.18	2	2.52	0	0	0	0	2	GO:0000166 GO:0016301	nucleotidebinding kinaseactivity	Molecular Function Molecular Function	#N/A
TR10825|c0_g2_i1	serine-threonine plant-	317	gi|225428253|ref|XP_002279474.1|PREDICTED: proline-rich receptor-like protein kinase PERK9-like [Vitis vinifera]	XP_002279474	1.58e-15	65.5172	80.1073	87	57	#N/A	#N/A	#N/A	5	4.73	0	0	1	1.22	0	0	1	GO:0016301	kinaseactivity	Molecular Function	#N/A
TR10835|c0_g1_i1	40S ribosomal S18	230	gi|322695969|gb|EFY87768.1|40S ribosomal protein S18 [Metarhizium acridum CQMa 102] gi|322707043|gb|EFY98622.1| 40S ribosomal protein S18 [Metarhizium anisopliae ARSEF 23]	EFY87768, EFY98622	2.48e-45	98.6842	152.91	76	75	#N/A	#N/A	#N/A	0	0	0	0	2	5.35	0	0	5	GO:0003723 GO:0005198 GO:0005829 GO:0005840 GO:0006412	RNAbinding structuralmoleculeactivity cytosol ribosome translation	Molecular Function Molecular Function Cellular Component Cellular Component Biological Process	OG0007768
TR10838|c0_g1_i1	Ubiquitin carboxyl-terminal	225	gi|359473972|ref|XP_002279130.2|PREDICTED: ubiquitin carboxyl-terminal hydrolase 9-like [Vitis vinifera]	XP_002279130	7.87e-12	80.4348	68.9366	46	37	#N/A	#N/A	#N/A	1	2.24	0	0	1	2.85	0	0	5	GO:0005623 GO:0006464 GO:0009056 GO:0016787 GO:0019725	cell cellularproteinmodificationprocess catabolicprocess hydrolaseactivity cellularhomeostasis	Cellular Component Biological Process Biological Process Molecular Function Biological Process	OG0012400
TR10843|c1_g1_i1	pectin methylesterase	322	gi|225441977|ref|XP_002265171.1|PREDICTED: pectinesterase 3-like [Vitis vinifera]	XP_002265171	4.44e-35	81.8182	134.806	110	90	Pentose and glucuronate interconversions, Drug metabolism - other enzymes	map00040, map00983	ec:4.2.2.2 - lyase, ec:2.7.1.43 - glucuronokinase (phosphorylating), ec:2.7.1.17 - xylulokinase (phosphorylating), ec:3.2.1.67 - 1,4-alpha-galacturonidase, ec:5.3.1.5 - isomerase, ec:2.7.7.64 - uridylyltransferase, ec:1.1.1.2 - dehydrogenase (NADP+), ec:2.7.7.44 - uridylyltransferase, ec:3.2.1.31 - beta-glucuronide glucuronohydrolase glucuronidase, ec:2.4.1.17 - 1-naphthol glucuronyltransferase, …	5	4.58	0	0	0	0	0	0	12	GO:0005576 GO:0005618 GO:0005737 GO:0005886 GO:0005975 GO:0006950 GO:0009056 GO:0009605 GO:0009607 GO:0016043 GO:0016787 GO:0030234	extracellularregion cellwall cytoplasm plasmamembrane carbohydratemetabolicprocess responsetostress catabolicprocess responsetoexternalstimulus responsetobioticstimulus cellularcomponentorganization hydrolaseactivity enzymeregulatoractivity	Cellular Component Cellular Component Cellular Component Cellular Component Biological Process Biological Process Biological Process Biological Process Biological Process Biological Process Molecular Function Molecular Function	#N/A
TR10848|c0_g1_i1	hypothetical protein VITISV_022758	388	gi|147810394|emb|CAN59965.1|hypothetical protein VITISV_022758 [Vitis vinifera]	CAN59965	2.49e-07	55.2632	57.3806	76	42	#N/A	#N/A	#N/A	3	1.93	5	3.45	1	0.83	1	0.95	0	0	0	0	#N/A
TR1085|c0_g1_i1	caffeic acid O-methyltransferase	408	gi|383081853|dbj|BAM05581.1|caffeic acid O-methyltransferase 1, partial [Eucalyptus pilularis]	BAM05581	1.14e-20	78.7234	70.4774	47	37	Phenylpropanoid biosynthesis, Acridone alkaloid biosynthesis	map00940, map01058	ec:1.2.1.68 - dehydrogenase, ec:1.1.1.195 - dehydrogenase, ec:1.2.1.44 - reductase, ec:2.3.1.133 - O-hydroxycinnamoyltransferase, ec:6.2.1.12 - ligase, ec:2.1.1.68 - O-methyltransferase, ec:4.3.1.24 - ammonia-lyase, ec:4.3.1.25 - ammonia-lyase, ec:3.2.1.126 - beta-glucosidase, ec:3.2.1.21 - gentiobiase, ec:1.14.13.36 - 3'-monooxygenase, ec:2.3.1.92 - O-sinapoyltransferase, ec:2.3.1.99 - O-hydroxy…	9	5.31	8	5.06	3	2.29	1	0.87	5	GO:0005515 GO:0009058 GO:0009987 GO:0016740 GO:0019748	proteinbinding biosyntheticprocess cellularprocess transferaseactivity secondarymetabolicprocess	Molecular Function Biological Process Biological Process Molecular Function Biological Process	#N/A
TR10852|c0_g1_i1	disease resistance At1g50180-like	379	gi|147780806|emb|CAN70484.1|hypothetical protein VITISV_008412 [Vitis vinifera]	CAN70484	1.03e-34	71.6667	134.806	120	86	#N/A	#N/A	#N/A	1	0.67	5	3.59	0	0	3	2.98	0	0	0	0	#N/A
TR10859|c0_g1_i1	exocyst complex component 7	229	gi|224121152|ref|XP_002330756.1|predicted protein [Populus trichocarpa] gi|222872558|gb|EEF09689.1| predicted protein [Populus trichocarpa]	XP_002330756, EEF09689	2.75e-10	76.4706	64.3142	51	39	#N/A	#N/A	#N/A	2	4.25	1	2.28	0	0	0	0	3	GO:0005829 GO:0006810 GO:0009987	cytosol transport cellularprocess	Cellular Component Biological Process Biological Process	#N/A
TR10862|c0_g1_i1	BTB and TAZ domain 4	286	gi|224074247|ref|XP_002304319.1|hypothetical protein POPTRDRAFT_413626 [Populus trichocarpa] gi|222841751|gb|EEE79298.1| hypothetical protein POPTRDRAFT_413626 [Populus trichocarpa]	XP_002304319, EEE79298	6.35e-36	87.013	134.035	77	67	#N/A	#N/A	#N/A	5	5.93	2	2.54	0	0	0	0	14	GO:0005515 GO:0005576 GO:0005634 GO:0005773 GO:0006139 GO:0006464 GO:0006950 GO:0007275 GO:0009058 GO:0009628 GO:0009719 GO:0016020 GO:0016043 GO:0016740	proteinbinding extracellularregion nucleus vacuole nucleobase-containingcompoundmetabolicprocess cellularproteinmodificationprocess responsetostress multicellularorganismdevelopment biosyntheticprocess responsetoabioticstimulus responsetoendogenousstimulus membrane cellularcomponentorganization transferaseactivity	Molecular Function Cellular Component Cellular Component Cellular Component Biological Process Biological Process Biological Process Biological Process Biological Process Biological Process Biological Process Cellular Component Biological Process Molecular Function	#N/A
TR10869|c0_g1_i1	ribonuclease H At1g65750-like	296	gi|147780597|emb|CAN77987.1|hypothetical protein VITISV_015002 [Vitis vinifera]	CAN77987	8.69e-23	69.4737	101.293	95	66	#N/A	#N/A	#N/A	1	1.1	1	1.18	0	0	0	0	4	GO:0005488 GO:0009987 GO:0016787 GO:0019538	binding cellularprocess hydrolaseactivity proteinmetabolicprocess	Molecular Function Biological Process Molecular Function Biological Process	#N/A
TR10878|c0_g1_i1	chloride channel CLC-f	546	gi|225463532|ref|XP_002265413.1|PREDICTED: chloride channel protein CLC-f [Vitis vinifera] gi|301318130|gb|ADK66980.1| chloride channel ClC2 [Vitis vinifera]	XP_002265413, ADK66980	4.85e-74	81.768	243.817	181	148	#N/A	#N/A	#N/A	2	0.75	8	3.21	2	0.97	0	0	6	GO:0005215 GO:0005488 GO:0005794 GO:0009536 GO:0009987 GO:0016020	transporteractivity binding Golgiapparatus plastid cellularprocess membrane	Molecular Function Molecular Function Cellular Component Cellular Component Biological Process Cellular Component	#N/A
TR10886|c0_g1_i1	copia-type poly	290	gi|1769898|emb|CAA69272.1|lectin receptor kinase [Arabidopsis thaliana]	CAA69272	3.14e-41	82.2917	151.369	96	79	#N/A	#N/A	#N/A	10	11.48	1	1.23	0	0	0	0	4	GO:0003676 GO:0006259 GO:0009058 GO:0016740	nucleicacidbinding DNAmetabolicprocess biosyntheticprocess transferaseactivity	Molecular Function Biological Process Biological Process Molecular Function	#N/A
TR10887|c0_g1_i1	ferric-chelate reductase	302	gi|350538147|ref|NP_001234329.1|ferric-chelate reductase [Solanum lycopersicum] gi|37903683|gb|AAP46144.1| ferric-chelate reductase [Solanum lycopersicum]	NP_001234329, AAP46144	5.43e-27	72.1649	112.849	97	70	#N/A	#N/A	#N/A	2	2.1	2	2.25	0	0	0	0	3	GO:0003824 GO:0008152 GO:0016020	catalyticactivity metabolicprocess membrane	Molecular Function Biological Process Cellular Component	#N/A
TR10895|c0_g1_i1	KH domain-containing At4g18375-like	285	gi|308081899|ref|NP_001183640.1|uncharacterized protein LOC100502234 [Zea mays] gi|238013618|gb|ACR37844.1| unknown [Zea mays]	NP_001183640, ACR37844	7.94e-14	69.0476	74.7146	84	58	#N/A	#N/A	#N/A	2	2.39	2	2.56	1	1.53	0	0	0	0	0	0	OG0011848
TR10897|c0_g1_i1	cell division-associated BIMB-like	703	gi|359486090|ref|XP_002273874.2|PREDICTED: uncharacterized protein LOC100259948 [Vitis vinifera]	XP_002273874	1.61e-57	65.5172	207.994	232	152	#N/A	#N/A	#N/A	1	0.26	6	1.7	7	2.41	0	0	4	GO:0005856 GO:0007049 GO:0016043 GO:0016787	cytoskeleton cellcycle cellularcomponentorganization hydrolaseactivity	Cellular Component Biological Process Biological Process Molecular Function	#N/A
TR10898|c0_g1_i1	probable serine threonine- kinase At1g54610-like	455	gi|359486237|ref|XP_002264491.2|PREDICTED: probable serine/threonine-protein kinase At1g54610-like [Vitis vinifera] gi|297739502|emb|CBI29684.3| unnamed protein product [Vitis vinifera]	XP_002264491, CBI29684	1.5e-44	81.6176	164.081	136	111	#N/A	#N/A	#N/A	1	0.49	6	3.17	3	1.92	1	0.73	3	GO:0000166 GO:0006464 GO:0016301	nucleotidebinding cellularproteinmodificationprocess kinaseactivity	Molecular Function Biological Process Molecular Function	OG0015429
TR10904|c0_g1_i1	isoprene synthase	777	gi|359485732|ref|XP_003633325.1|PREDICTED: LOW QUALITY PROTEIN: isoprene synthase, chloroplastic-like [Vitis vinifera]	XP_003633325	2.32e-62	66.39	216.083	241	160	Terpenoid backbone biosynthesis	map00900	ec:2.7.4.2 - kinase, ec:4.1.1.33 - decarboxylase, ec:1.17.7.1 - synthase (ferredoxin), ec:2.2.1.7 - synthase, ec:2.7.1.36 - kinase, ec:2.5.1.10 - diphosphate synthase, ec:4.2.3.27 - synthase, ec:2.5.1.29 - diphosphate synthase, ec:2.5.1.30 - diphosphate synthase, ec:2.7.1.148 - 5'-diphospho)-2-C-methyl-D-erythritol kinase, ec:2.5.1.1 - geranyl-diphosphate synthase, ec:4.6.1.12 - 2,4-cyclodiphosph…	3	0.7	17	4.23	1	0.3	0	0	8	GO:0003824 GO:0005488 GO:0006629 GO:0006950 GO:0009058 GO:0009536 GO:0009628 GO:0009987	catalyticactivity binding lipidmetabolicprocess responsetostress biosyntheticprocess plastid responsetoabioticstimulus cellularprocess	Molecular Function Molecular Function Biological Process Biological Process Biological Process Cellular Component Biological Process Biological Process	OG0014644
TR10910|c0_g1_i1	pectinesterase pectinesterase inhibitor PPE8B-like	303	gi|356532851|ref|XP_003534983.1|PREDICTED: pectinesterase/pectinesterase inhibitor PPE8B-like [Glycine max]	XP_003534983	6.11e-07	79.4872	55.0694	39	31	Pentose and glucuronate interconversions, Drug metabolism - other enzymes	map00040, map00983	ec:4.2.2.2 - lyase, ec:2.7.1.43 - glucuronokinase (phosphorylating), ec:2.7.1.17 - xylulokinase (phosphorylating), ec:3.2.1.67 - 1,4-alpha-galacturonidase, ec:5.3.1.5 - isomerase, ec:2.7.7.64 - uridylyltransferase, ec:1.1.1.2 - dehydrogenase (NADP+), ec:2.7.7.44 - uridylyltransferase, ec:3.2.1.31 - beta-glucuronide glucuronohydrolase glucuronidase, ec:2.4.1.17 - 1-naphthol glucuronyltransferase, …	0	0	4	4.47	0	0	0	0	7	GO:0005576 GO:0005618 GO:0005975 GO:0009056 GO:0016043 GO:0016787 GO:0030234	extracellularregion cellwall carbohydratemetabolicprocess catabolicprocess cellularcomponentorganization hydrolaseactivity enzymeregulatoractivity	Cellular Component Cellular Component Biological Process Biological Process Biological Process Molecular Function Molecular Function	#N/A
TR10911|c0_g1_i1	pentatricopeptide repeat-containing	276	gi|255541480|ref|XP_002511804.1|pentatricopeptide repeat-containing protein, putative [Ricinus communis] gi|223548984|gb|EEF50473.1| pentatricopeptide repeat-containing protein, putative [Ricinus communis]	XP_002511804, EEF50473	4.35e-18	73.5294	87.0409	68	50	#N/A	#N/A	#N/A	3	3.87	1	1.38	0	0	0	0	2	GO:0005488 GO:0005739	binding mitochondrion	Molecular Function Cellular Component	#N/A
TR10912|c0_g1_i1	hypothetical protein VITISV_035345	313	gi|147838411|emb|CAN74319.1|hypothetical protein VITISV_035345 [Vitis vinifera]	CAN74319	1.73e-10	63.6364	66.2402	88	56	#N/A	#N/A	#N/A	0	0	2	2.08	0	0	1	1.44	0	0	0	0	#N/A
TR10914|c0_g1_i1	Serine carboxypeptidase	406	gi|357458459|ref|XP_003599510.1|Serine carboxypeptidase-like protein [Medicago truncatula] gi|355488558|gb|AES69761.1| Serine carboxypeptidase-like protein [Medicago truncatula]	XP_003599510, AES69761	3.94e-43	83.8384	157.532	99	83	#N/A	#N/A	#N/A	1	0.6	3	1.91	0	0	0	0	6	GO:0005576 GO:0009056 GO:0009987 GO:0016020 GO:0016787 GO:0019538	extracellularregion catabolicprocess cellularprocess membrane hydrolaseactivity proteinmetabolicprocess	Cellular Component Biological Process Biological Process Cellular Component Molecular Function Biological Process	#N/A
TR10926|c0_g2_i1	ebs-bah-phd domain-containing	455	gi|18420377|ref|NP_568053.1|PHD finger and bromo-adjacent homology domain-containing protein [Arabidopsis thaliana] gi|10644645|gb|AAG21353.1|AF277453_1 putative PHD finger transcription factor [Arabidopsis thaliana] gi|15293001|gb|AAK93611.1| putative ES43 protein [Arabidopsis thaliana] gi|19310793|gb|AAL85127.1| putative ES43 protein [Arabidopsis thaliana] gi|332661617|gb|AEE87017.1| PHD finger…	NP_568053, AAG21353, AAK93611, AAL85127, AEE87017	1.99e-13	52.5773	73.1738	97	51	#N/A	#N/A	#N/A	3	1.48	9	4.76	0	0	1	0.73	2	GO:0005488 GO:0005622	binding intracellular	Molecular Function Cellular Component	OG0007528
TR10929|c0_g1_i1	trichome birefringence-like 36	540	gi|147769861|emb|CAN74465.1|hypothetical protein VITISV_004134 [Vitis vinifera]	CAN74465	1.84e-92	86.5922	285.419	179	155	#N/A	#N/A	#N/A	7	2.67	6	2.44	0	0	2	1.12	4	GO:0005794 GO:0009987 GO:0016020 GO:0016740	Golgiapparatus cellularprocess membrane transferaseactivity	Cellular Component Biological Process Cellular Component Molecular Function	OG0011130
TR10935|c0_g1_i1	phosphoinositide-specific phospholipase C	266	gi|359478845|ref|XP_002278839.2|PREDICTED: phosphoinositide phospholipase C 4-like [Vitis vinifera]	XP_002278839	1.67e-22	67.0213	99.3673	94	63	#N/A	#N/A	#N/A	3	4.23	0	0	0	0	0	0	3	GO:0005622 GO:0008150 GO:0016787	intracellular biological_process hydrolaseactivity	Cellular Component Biological Process Molecular Function	#N/A
TR10936|c0_g2_i1	disease resistance At1g50180-like	458	gi|359489158|ref|XP_003633890.1|PREDICTED: putative disease resistance protein At1g50180-like [Vitis vinifera]	XP_003633890	7.43e-30	75.7895	115.546	95	72	#N/A	#N/A	#N/A	5	2.44	3	1.57	0	0	0	0	0	0	0	0	#N/A
TR1094|c0_g1_i1	retrotransposon Ty1-copia subclass	419	gi|113205226|gb|ABI34306.1|Polyprotein, putative [Solanum demissum]	ABI34306	2.08e-25	57.1429	111.309	154	88	#N/A	#N/A	#N/A	1	0.56	3	1.81	0	0	0	0	1	GO:0005488	binding	Molecular Function	OG0001851
TR1094|c0_g2_i1	retrotransposon Ty1-copia subclass	458	gi|113205226|gb|ABI34306.1|Polyprotein, putative [Solanum demissum]	ABI34306	4.49e-29	57.9882	122.479	169	98	#N/A	#N/A	#N/A	1	0.49	2	1.05	0	0	0	0	1	GO:0005488	binding	Molecular Function	OG0001851
TR10941|c0_g1_i1	stearoyl-acyl-carrier desaturase	530	gi|736721|dbj|BAA08636.1|stearoyl-acyl carrier protein desaturse [Sesamum indicum]	BAA08636	1.46e-91	86.6667	275.404	165	143	Biosynthesis of unsaturated fatty acids, Fatty acid biosynthesis	map01040, map00061	ec:1.1.1.100 - reductase, ec:1.3.1.38 - reductase (NADPH), ec:1.3.3.6 - oxidase, ec:2.3.1.16 - C-acyltransferase, ec:3.1.2.2 - hydrolase, ec:4.2.1.17 - hydratase, ec:1.14.19.2 - 9-desaturase, ec:1.14.19.1 - 9-desaturase, ec:6.4.1.2 - carboxylase, ec:1.1.1.100 - reductase, ec:3.1.2.21 - hydrolase, ec:6.2.1.3 - ligase, ec:4.2.1.59 - dehydratase, ec:2.3.1.180 - synthase III, ec:3.1.2.14 - hydrolase,…	8	3.13	5	2.09	0	0	1	0.58	6	GO:0003824 GO:0005488 GO:0006629 GO:0009058 GO:0009536 GO:0009987	catalyticactivity binding lipidmetabolicprocess biosyntheticprocess plastid cellularprocess	Molecular Function Molecular Function Biological Process Biological Process Cellular Component Biological Process	#N/A
TR10942|c0_g1_i1	retrotransposon Ty1-copia subclass	401	gi|241993361|gb|ACS74199.1|putative gag-pol polyprotein [Fragaria x ananassa]	ACS74199	2.14e-10	81.9672	67.0106	61	50	#N/A	#N/A	#N/A	3	1.82	1	0.65	2	1.57	0	0	4	GO:0003677 GO:0004518 GO:0006259 GO:0016740	DNAbinding nucleaseactivity DNAmetabolicprocess transferaseactivity	Molecular Function Molecular Function Biological Process Molecular Function	#N/A
TR10943|c0_g1_i1	Pinus taeda anonymous locus 0_15758_01 genomic sequence	309	gi|225451435|ref|XP_002273841.1|PREDICTED: pentatricopeptide repeat-containing protein At5g06540-like [Vitis vinifera]	XP_002273841	7.96e-15	87.8049	77.7962	41	36	#N/A	#N/A	#N/A	2	2	0	0	1	1.29	2	2.97	3	GO:0005488 GO:0005739 GO:0009987	binding mitochondrion cellularprocess	Molecular Function Cellular Component Biological Process	#N/A
TR10948|c0_g1_i1	nucleobase-ascorbate transporter 1-like	286	gi|225447129|ref|XP_002274603.1|PREDICTED: nucleobase-ascorbate transporter 1 [Vitis vinifera] gi|297739207|emb|CBI28858.3| unnamed protein product [Vitis vinifera]	XP_002274603, CBI28858	9.33e-17	95	83.1889	40	38	#N/A	#N/A	#N/A	1	1.19	2	2.54	0	0	0	0	4	GO:0005215 GO:0005737 GO:0009987 GO:0016020	transporteractivity cytoplasm cellularprocess membrane	Molecular Function Cellular Component Biological Process Cellular Component	#N/A
TR10952|c0_g1_i1	ABI3-interacting 2	240	gi|359494813|ref|XP_003634846.1|PREDICTED: protein FRIGIDA-like [Vitis vinifera] gi|147856913|emb|CAN80762.1| hypothetical protein VITISV_014605 [Vitis vinifera]	XP_003634846, CAN80762	1.44e-14	70	76.2554	80	56	#N/A	#N/A	#N/A	5	9.27	4	7.95	0	0	4	11.11	0	0	0	0	OG0008051
TR10956|c0_g1_i1	retrotransposon Ty1-copia subclass	247	gi|357455925|ref|XP_003598243.1|hypothetical protein MTR_3g008890 [Medicago truncatula] gi|355487291|gb|AES68494.1| hypothetical protein MTR_3g008890 [Medicago truncatula]	XP_003598243, AES68494	7.6e-31	79.7619	115.546	84	67	#N/A	#N/A	#N/A	1	1.71	1	1.83	1	2.19	1	2.56	2	GO:0003676 GO:0006259	nucleicacidbinding DNAmetabolicprocess	Molecular Function Biological Process	OG0003705
TR10959|c0_g1_i1	uncharacterized protein LOC100807366	322	gi|359806946|ref|NP_001241326.1|uncharacterized protein LOC100807366 [Glycine max] gi|255639703|gb|ACU20145.1| unknown [Glycine max]	NP_001241326, ACU20145	6.86e-29	75.4717	114.005	106	80	#N/A	#N/A	#N/A	2	1.83	0	0	1	1.18	0	0	0	0	0	0	#N/A
TR10961|c0_g1_i1	phosphorus starvation-induced	689	gi|359489546|ref|XP_003633934.1|PREDICTED: SPX domain-containing protein 3-like [Vitis vinifera] gi|296089210|emb|CBI38913.3| unnamed protein product [Vitis vinifera]	XP_003633934, CBI38913	9.48e-109	81.8966	324.709	232	190	#N/A	#N/A	#N/A	6	1.63	7	2.04	6	2.12	0	0	6	GO:0005634 GO:0005783 GO:0006950 GO:0007154 GO:0009628 GO:0009991	nucleus endoplasmicreticulum responsetostress cellcommunication responsetoabioticstimulus responsetoextracellularstimulus	Cellular Component Cellular Component Biological Process Biological Process Biological Process Biological Process	OG0018407
TR10964|c0_g1_i1	ZF-HD homeobox At4g24660-like	290	gi|224125906|ref|XP_002329746.1|predicted protein [Populus trichocarpa] gi|222870654|gb|EEF07785.1| predicted protein [Populus trichocarpa]	XP_002329746, EEF07785	1.02e-23	67.3684	98.5969	95	64	#N/A	#N/A	#N/A	0	0	8	9.85	0	0	0	0	4	GO:0003677 GO:0005634 GO:0006139 GO:0009058	DNAbinding nucleus nucleobase-containingcompoundmetabolicprocess biosyntheticprocess	Molecular Function Cellular Component Biological Process Biological Process	#N/A
TR10976|c0_g1_i1	subtilase family	538	gi|224116492|ref|XP_002317314.1|predicted protein [Populus trichocarpa] gi|222860379|gb|EEE97926.1| predicted protein [Populus trichocarpa]	XP_002317314, EEE97926	4.86e-33	76.1468	133.65	109	83	#N/A	#N/A	#N/A	1	0.38	1	0.41	3	1.49	12	6.78	5	GO:0005576 GO:0005618 GO:0005737 GO:0016787 GO:0019538	extracellularregion cellwall cytoplasm hydrolaseactivity proteinmetabolicprocess	Cellular Component Cellular Component Cellular Component Molecular Function Biological Process	OG0006443
TR10978|c0_g1_i1	pleiotropic drug resistance 1-like	465	gi|297743354|emb|CBI36221.3|unnamed protein product [Vitis vinifera]	CBI36221	1.77e-57	86.4286	203.756	140	121	Thiamine metabolism, Purine metabolism	map00730, map00230	ec:2.7.4.7 - kinase, ec:2.7.4.3 - kinase, ec:2.7.1.50 - kinase, ec:2.7.1.49 - kinase, ec:2.2.1.7 - synthase, ec:2.7.6.2 - diphosphokinase, ec:2.5.1.3 - phosphate synthase, ec:2.8.1.7 - desulfurase, ec:3.6.1.15 - phosphatase, ec:6.3.3.1 - cyclo-ligase, ec:2.7.4.8 - kinase, ec:2.7.4.6 - kinase, ec:2.7.4.3 - kinase, ec:3.5.2.5 - ec:3.5.2.5 allantoinase, ec:2.7.1.74 - kinase, ec:4.1.1.21 - carboxylas…	5	2.39	5	2.55	6	3.71	0	0	4	GO:0000166 GO:0006810 GO:0016020 GO:0016787	nucleotidebinding transport membrane hydrolaseactivity	Molecular Function Biological Process Cellular Component Molecular Function	OG0006504
TR10989|c0_g1_i1	SWI SNF-related matrix-associated actin-dependent regulator of chromatin subfamily A member 3-like 2-like	249	gi|224132088|ref|XP_002328182.1|chromatin remodeling complex subunit [Populus trichocarpa] gi|222837697|gb|EEE76062.1| chromatin remodeling complex subunit [Populus trichocarpa]	XP_002328182, EEE76062	2.17e-24	83.5616	105.145	73	61	Thiamine metabolism, Purine metabolism	map00730, map00230	ec:2.7.4.7 - kinase, ec:2.7.4.3 - kinase, ec:2.7.1.50 - kinase, ec:2.7.1.49 - kinase, ec:2.2.1.7 - synthase, ec:2.7.6.2 - diphosphokinase, ec:2.5.1.3 - phosphate synthase, ec:2.8.1.7 - desulfurase, ec:3.6.1.15 - phosphatase, ec:6.3.3.1 - cyclo-ligase, ec:2.7.4.8 - kinase, ec:2.7.4.6 - kinase, ec:2.7.4.3 - kinase, ec:3.5.2.5 - ec:3.5.2.5 allantoinase, ec:2.7.1.74 - kinase, ec:4.1.1.21 - carboxylas…	1	1.67	3	5.39	1	2.14	1	2.51	7	GO:0000166 GO:0003677 GO:0005634 GO:0006259 GO:0006950 GO:0016043 GO:0016787	nucleotidebinding DNAbinding nucleus DNAmetabolicprocess responsetostress cellularcomponentorganization hydrolaseactivity	Molecular Function Molecular Function Cellular Component Biological Process Biological Process Biological Process Molecular Function	#N/A
TR1099|c0_g1_i1	DNA binding	567	gi|297738114|emb|CBI27315.3|unnamed protein product [Vitis vinifera]	CBI27315	5.48e-36	66.0256	143.28	156	103	#N/A	#N/A	#N/A	2	0.71	20	7.6	0	0	0	0	0	0	0	0	#N/A
TR10991|c0_g1_i1	beta-galactosidase 11-like	363	gi|183238712|gb|ACC60982.1|beta-galactosidase 2 precursor [Petunia x hybrida]	ACC60982	5.05e-40	75.2137	150.984	117	88	Sphingolipid metabolism, Glycosaminoglycan degradation, Galactose metabolism, Other glycan degradation, Glycosphingolipid biosynthesis - ganglio series	map00600, map00531, map00052, map00511, map00604	ec:2.7.1.91 - kinase, ec:3.1.4.12 - phosphodiesterase, ec:1.1.1.102 - reductase, ec:2.7.1.138 - kinase, ec:3.1.3.4 - phosphatase, ec:3.2.1.45 - psychosine hydrolase, ec:3.5.1.23 - acylsphingosine deacylase, ec:2.4.1.80 - glucosyltransferase, ec:3.2.1.22 - melibiase, ec:3.2.1.23 - lactase (ambiguous), ec:4.1.2.27 - aldolase, ec:2.3.1.24 - N-acyltransferase, ec:2.3.1.50 - C-palmitoyltransferase, ec…	6	4.35	0	0	0	0	0	0	4	GO:0005618 GO:0005773 GO:0008152 GO:0016787	cellwall vacuole metabolicprocess hydrolaseactivity	Cellular Component Cellular Component Biological Process Molecular Function	#N/A
TR10992|c0_g1_i1	ubiquitin-60S ribosomal L40 fusion	247	gi|50555534|ref|XP_505175.1|ubiquitin-60S ribosomal protein L40 fusion protein [Yarrowia lipolytica] gi|49651045|emb|CAG77982.1| YALI0F08745p [Yarrowia lipolytica CLIB122]	XP_505175, CAG77982	2.63e-52	100	169.859	82	82	#N/A	#N/A	#N/A	0	0	0	0	3	6.56	0	0	11	GO:0005198 GO:0005576 GO:0005634 GO:0005739 GO:0005829 GO:0005840 GO:0006412 GO:0006464 GO:0006810 GO:0016020 GO:0016043	structuralmoleculeactivity extracellularregion nucleus mitochondrion cytosol ribosome translation cellularproteinmodificationprocess transport membrane cellularcomponentorganization	Molecular Function Cellular Component Cellular Component Cellular Component Cellular Component Cellular Component Biological Process Biological Process Biological Process Cellular Component Biological Process	OG0020135
TR10994|c0_g2_i1	retrotransposon Ty3-gypsy subclass	450	gi|147835239|emb|CAN67792.1|hypothetical protein VITISV_001313 [Vitis vinifera]	CAN67792	1.08e-09	61.9718	48.521	71	44	#N/A	#N/A	#N/A	3	1.51	4	2.15	0	0	1	0.74	0	0	0	0	#N/A
TR10995|c0_g1_i1	NADH-plastoquinone oxidoreductase subunit 4	1407	gi|122894043|ref|YP_001004239.1|NADH-plastoquinone oxidoreductase subunit 4 [Ranunculus macranthus] gi|193806233|sp|A1XGU1.1|NU4C_RANMC RecName: Full=NAD(P)H-quinone oxidoreductase chain 4, chloroplastic; AltName: Full=NAD(P)H dehydrogenase, chain 4; AltName: Full=NADH-plastoquinone oxidoreductase chain 4 gi|85540857|gb|ABC70809.1| NADH-plastoquinone oxidoreductase subunit 4 [Ranunculus macranthu…	YP_001004239, A1XGU1, ABC70809	0	96.2963	539.65	297	286	Oxidative phosphorylation	map00190	ec:1.3.5.1 - dehydrogenase, ec:1.6.5.3 - reductase (H+-translocating), ec:3.6.1.1 - diphosphatase, ec:3.6.3.6 - ATPase, ec:1.9.3.1 - oxidase, ec:1.10.2.2 - reductase, ec:1.6.99.3 - dehydrogenase	6	0.69	9	1.1	48	7.16	24	4.03	8	GO:0003824 GO:0005488 GO:0006091 GO:0006139 GO:0009536 GO:0009579 GO:0015979 GO:0016020	catalyticactivity binding generationofprecursormetabolitesandenergy nucleobase-containingcompoundmetabolicprocess plastid thylakoid photosynthesis membrane	Molecular Function Molecular Function Biological Process Biological Process Cellular Component Cellular Component Biological Process Cellular Component	#N/A
TR11000|c0_g1_i1	calmodulin-binding transcription activator 3-like	255	gi|359494747|ref|XP_002269599.2|PREDICTED: calmodulin-binding transcription activator 3-like [Vitis vinifera]	XP_002269599	1.37e-19	67.9012	92.0485	81	55	#N/A	#N/A	#N/A	1	1.57	2	3.37	0	0	0	0	0	0	0	0	#N/A
TR11002|c0_g1_i1	subtilisin-like protease-like	272	gi|296089133|emb|CBI38836.3|unnamed protein product [Vitis vinifera]	CBI38836	6.4e-16	61.6279	80.4925	86	53	#N/A	#N/A	#N/A	0	0	6	8.59	0	0	0	0	1	GO:0016787	hydrolaseactivity	Molecular Function	#N/A
TR1101|c0_g1_i1	pentatricopeptide repeat-containing	353	gi|356544545|ref|XP_003540710.1|PREDICTED: pentatricopeptide repeat-containing protein At2g13600-like [Glycine max]	XP_003540710	1.36e-53	84.6154	187.578	117	99	#N/A	#N/A	#N/A	1	0.76	3	2.46	0	0	1	1.13	4	GO:0005488 GO:0005739 GO:0006139 GO:0007165	binding mitochondrion nucleobase-containingcompoundmetabolicprocess signaltransduction	Molecular Function Cellular Component Biological Process Biological Process	#N/A
TR11011|c0_g1_i1	map 4 kinase alpha1	311	gi|225461512|ref|XP_002285125.1|PREDICTED: uncharacterized protein LOC100258981 isoform 1 [Vitis vinifera] gi|302142973|emb|CBI20268.3| unnamed protein product [Vitis vinifera]	XP_002285125, CBI20268	1.62e-64	99.0291	216.853	103	102	#N/A	#N/A	#N/A	5	4.92	6	6.34	0	0	1	1.46	8	GO:0000166 GO:0004871 GO:0005634 GO:0005737 GO:0006464 GO:0006950 GO:0009628 GO:0016301	nucleotidebinding signaltransduceractivity nucleus cytoplasm cellularproteinmodificationprocess responsetostress responsetoabioticstimulus kinaseactivity	Molecular Function Molecular Function Cellular Component Cellular Component Biological Process Biological Process Biological Process Molecular Function	OG0013274
TR11023|c0_g1_i1	gag-pol poly	500	gi|13161535|emb|CAC33017.1|hypothetical protein [Antirrhinum hispanicum]	CAC33017	9.07e-12	49.2754	72.0182	138	68	#N/A	#N/A	#N/A	3	1.28	0	0	0	0	2	1.26	0	0	0	0	#N/A
TR11026|c0_g1_i1	zinc iron	242	gi|255573599|ref|XP_002527722.1|zinc/iron transporter, putative [Ricinus communis] gi|223532863|gb|EEF34635.1| zinc/iron transporter, putative [Ricinus communis]	XP_002527722, EEF34635	9.93e-10	85.3659	62.003	41	35	#N/A	#N/A	#N/A	2	3.62	1	1.94	1	2.31	0	0	5	GO:0003824 GO:0005215 GO:0005886 GO:0008152 GO:0009987	catalyticactivity transporteractivity plasmamembrane metabolicprocess cellularprocess	Molecular Function Molecular Function Cellular Component Biological Process Biological Process	#N/A
TR11040|c0_g1_i1	glutamate-gated kainate-type ion channel receptor subunit 5	323	gi|296083775|emb|CBI23992.3|unnamed protein product [Vitis vinifera]	CBI23992	4.7e-33	84.2593	131.339	108	91	#N/A	#N/A	#N/A	0	0	1	0.98	1	1.17	4	5.41	4	GO:0004871 GO:0004872 GO:0005215 GO:0016020	signaltransduceractivity receptoractivity transporteractivity membrane	Molecular Function Molecular Function Molecular Function Cellular Component	#N/A
TR11045|c0_g1_i1	transposon Mutator sub-class	304	gi|218194045|gb|EEC76472.1|hypothetical protein OsI_14206 [Oryza sativa Indica Group]	EEC76472	1.88e-24	66	106.301	100	66	#N/A	#N/A	#N/A	3	3.1	1	1.11	0	0	0	0	1	GO:0005488	binding	Molecular Function	#N/A
TR11050|c0_g1_i1	ribonuclease H At1g65750-like	323	gi|147843483|emb|CAN79964.1|hypothetical protein VITISV_024481 [Vitis vinifera]	CAN79964	8.9e-23	63.5514	100.138	107	68	#N/A	#N/A	#N/A	0	0	1	0.98	1	1.17	1	1.35	2	GO:0005488 GO:0008152	binding metabolicprocess	Molecular Function Biological Process	#N/A
TR11051|c0_g1_i1	F-box family	307	gi|357502965|ref|XP_003621771.1|F-box family protein [Medicago truncatula] gi|355496786|gb|AES77989.1| F-box family protein [Medicago truncatula]	XP_003621771, AES77989	3.14e-10	66.6667	64.6994	78	52	#N/A	#N/A	#N/A	2	2.02	1	1.09	2	2.61	2	3.01	6	GO:0005622 GO:0009056 GO:0009987 GO:0016020 GO:0016740 GO:0019538	intracellular catabolicprocess cellularprocess membrane transferaseactivity proteinmetabolicprocess	Cellular Component Biological Process Biological Process Cellular Component Molecular Function Biological Process	#N/A
TR11055|c0_g1_i1	AP2 ERF domain-containing transcription factor	227	gi|224134661|ref|XP_002321877.1|AP2/ERF domain-containing transcription factor [Populus trichocarpa] gi|134038592|gb|ABO48364.1| C-repeat binding facor 2 [Populus trichocarpa] gi|222868873|gb|EEF06004.1| AP2/ERF domain-containing transcription factor [Populus trichocarpa]	XP_002321877, ABO48364, EEF06004	1.18e-06	68.4211	51.9878	57	39	#N/A	#N/A	#N/A	0	0	0	0	1	2.78	2	6.56	0	0	0	0	OG0013449
TR11066|c0_g1_i1	acid phosphatase	540	gi|225445051|ref|XP_002283385.1|PREDICTED: acid phosphatase 1-like [Vitis vinifera]	XP_002283385	8.97e-58	76.6667	192.2	150	115	Riboflavin metabolism, Aminobenzoate degradation	map00740, map00627	ec:1.1.1.193 - reductase, ec:4.1.99.12 - synthase, ec:2.7.1.26 - kinase, ec:2.5.1.9 - synthase, ec:3.1.3.2 - phosphatase, ec:3.6.1.9 - diphosphatase, ec:3.6.1.18 - diphosphatase, ec:2.7.7.2 - synthetase, ec:3.5.4.26 - deaminase, ec:3.5.4.25 - cyclohydrolase II, ec:1.2.1.28 - dehydrogenase (NAD+), ec:4.2.1.84 - hydratase, ec:6.2.1.25 - ligase, ec:3.1.3.2 - phosphatase, ec:1.6.5.7 - reductase, ec:1…	5	1.9	10	4.07	0	0	0	0	5	GO:0005576 GO:0005773 GO:0005829 GO:0016020 GO:0016787	extracellularregion vacuole cytosol membrane hydrolaseactivity	Cellular Component Cellular Component Cellular Component Cellular Component Molecular Function	OG0013085
TR11069|c0_g1_i1	unknown	225	gi|388491802|gb|AFK33967.1|unknown [Lotus japonicus]	AFK33967	2.17e-12	69.4915	67.3958	59	41	#N/A	#N/A	#N/A	0	0	0	0	0	0	3	10.12	0	0	0	0	#N/A
TR11072|c0_g1_i1	Pentatricopeptide repeat-containing	339	gi|225456719|ref|XP_002268090.1|PREDICTED: pentatricopeptide repeat-containing protein At4g18750, chloroplastic-like [Vitis vinifera]	XP_002268090	6.32e-53	83.0357	183.726	112	93	#N/A	#N/A	#N/A	2	1.65	2	1.77	0	0	0	0	0	0	0	0	OG0009158
TR11074|c0_g1_i1	Mutator transposable	256	gi|358344541|ref|XP_003636347.1|hypothetical protein MTR_038s0011 [Medicago truncatula] gi|355502282|gb|AES83485.1| hypothetical protein MTR_038s0011 [Medicago truncatula]	XP_003636347, AES83485	9.35e-10	60	62.003	65	39	#N/A	#N/A	#N/A	4	6.22	1	1.67	0	0	0	0	2	GO:0005488 GO:0016020	binding membrane	Molecular Function Cellular Component	OG0012086
TR11075|c0_g1_i1	anthranilate phosphoribosyltransferase	301	gi|255544770|ref|XP_002513446.1|synaptotagmin, putative [Ricinus communis] gi|223547354|gb|EEF48849.1| synaptotagmin, putative [Ricinus communis]	XP_002513446, EEF48849	3.18e-39	93	147.517	100	93	#N/A	#N/A	#N/A	0	0	5	5.66	1	1.36	0	0	7	GO:0005618 GO:0005634 GO:0005739 GO:0005783 GO:0005886 GO:0008289 GO:0016740	cellwall nucleus mitochondrion endoplasmicreticulum plasmamembrane lipidbinding transferaseactivity	Cellular Component Cellular Component Cellular Component Cellular Component Cellular Component Molecular Function Molecular Function	OG0014943
TR11076|c0_g1_i1	hypothetical protein VITISV_005807	341	gi|147819937|emb|CAN73925.1|hypothetical protein VITISV_005807 [Vitis vinifera]	CAN73925	6.02e-09	70	45.4394	40	28	#N/A	#N/A	#N/A	5	4.09	0	0	0	0	0	0	3	GO:0005488 GO:0008152 GO:0009987	binding metabolicprocess cellularprocess	Molecular Function Biological Process Biological Process	#N/A
TR1108|c0_g1_i1	peptide transporter PTR3-A	303	gi|224107477|ref|XP_002314492.1|predicted protein [Populus trichocarpa] gi|222863532|gb|EEF00663.1| predicted protein [Populus trichocarpa]	XP_002314492, EEF00663	2.7e-36	87.1287	137.887	101	88	#N/A	#N/A	#N/A	1	1.04	4	4.47	0	0	1	1.55	2	GO:0005215 GO:0016020	transporteractivity membrane	Molecular Function Cellular Component	#N/A
TR11086|c0_g1_i1	Histone-lysine N-methyltransferase ATX5	280	gi|357463899|ref|XP_003602231.1|Histone-lysine N-methyltransferase ATX5 [Medicago truncatula] gi|355491279|gb|AES72482.1| Histone-lysine N-methyltransferase ATX5 [Medicago truncatula]	XP_003602231, AES72482	3.78e-43	90.9091	159.458	88	80	Lysine degradation	map00310	ec:2.6.1.21 - transaminase, ec:1.14.11.4 - 5-dioxygenase, ec:2.1.1.43 - N-methyltransferase, ec:1.2.1.3 - dehydrogenase (NAD+), ec:2.3.1.9 - C-acetyltransferase, ec:1.5.1.8 - dehydrogenase (NADP+, L-lysine-forming), ec:2.3.1.61 - succinyltransferase, ec:1.5.1.10 - dehydrogenase (NADP+, L-glutamate-forming), ec:4.2.1.17 - hydratase, ec:1.1.1.35 - dehydrogenase, ec:1.2.4.2 - dehydrogenase (succinyl…	0	0	4	5.34	0	0	0	0	7	GO:0003677 GO:0005634 GO:0006139 GO:0006464 GO:0009058 GO:0016043 GO:0016740	DNAbinding nucleus nucleobase-containingcompoundmetabolicprocess cellularproteinmodificationprocess biosyntheticprocess cellularcomponentorganization transferaseactivity	Molecular Function Cellular Component Biological Process Biological Process Biological Process Biological Process Molecular Function	OG0005159
TR11087|c0_g1_i1	hypothetical protein VITISV_010028	407	gi|147856633|emb|CAN82456.1|hypothetical protein VITISV_010028 [Vitis vinifera]	CAN82456	1.53e-34	69.6296	137.887	135	94	#N/A	#N/A	#N/A	2	1.19	3	1.9	0	0	0	0	3	GO:0005488 GO:0008152 GO:0009987	binding metabolicprocess cellularprocess	Molecular Function Biological Process Biological Process	OG0000006
TR11089|c0_g1_i1	gag-pol poly	449	gi|2997694|gb|AAC12735.1|putative retrovirus-related polyprotein [Lithospermum erythrorhizon]	AAC12735	2.18e-14	53.7415	75.8702	147	79	#N/A	#N/A	#N/A	0	0	4	2.16	0	0	0	0	1	GO:0005488	binding	Molecular Function	#N/A
TR11098|c0_g1_i1	F-box At3g54460-like	403	gi|296090335|emb|CBI40154.3|unnamed protein product [Vitis vinifera]	CBI40154	2.55e-23	60.8108	67.0106	74	45	#N/A	#N/A	#N/A	4	2.41	1	0.65	1	0.78	0	0	2	GO:0000166 GO:0005575	nucleotidebinding cellular_component	Molecular Function Cellular Component	#N/A
TR11101|c0_g1_i1	unnamed protein product	642	gi|297734495|emb|CBI15742.3|unnamed protein product [Vitis vinifera]	CBI15742	1.58e-77	84.2105	216.083	152	128	#N/A	#N/A	#N/A	1	0.3	6	1.92	0	0	2	0.88	4	GO:0005886 GO:0007049 GO:0009536 GO:0016049	plasmamembrane cellcycle plastid cellgrowth	Cellular Component Biological Process Cellular Component Biological Process	#N/A
TR11102|c0_g1_i1	pentatricopeptide repeat-containing	285	gi|359483031|ref|XP_002271968.2|PREDICTED: pentatricopeptide repeat-containing protein At4g02750 [Vitis vinifera]	XP_002271968	5.55e-38	85.1064	144.05	94	80	#N/A	#N/A	#N/A	3	3.58	2	2.56	2	3.07	1	1.78	0	0	0	0	#N/A
TR1112|c0_g1_i1	subtilisin-like protease-like	359	gi|255575263|ref|XP_002528535.1|Cucumisin precursor, putative [Ricinus communis] gi|223532037|gb|EEF33847.1| Cucumisin precursor, putative [Ricinus communis]	XP_002528535, EEF33847	1.05e-61	88.2353	210.69	119	105	#N/A	#N/A	#N/A	4	2.96	2	1.59	0	0	0	0	5	GO:0005618 GO:0005737 GO:0016020 GO:0016787 GO:0019538	cellwall cytoplasm membrane hydrolaseactivity proteinmetabolicprocess	Cellular Component Cellular Component Cellular Component Molecular Function Biological Process	#N/A
TR11120|c0_g1_i1	HAT family dimerization domain containing	442	gi|357515439|ref|XP_003628008.1|HAT family dimerization domain containing protein [Medicago truncatula] gi|355522030|gb|AET02484.1| HAT family dimerization domain containing protein [Medicago truncatula]	XP_003628008, AET02484	2.58e-13	61.4458	75.485	83	51	#N/A	#N/A	#N/A	0	0	8	4.43	0	0	0	0	0	0	0	0	#N/A
TR11124|c0_g1_i1	alpha beta fold family	540	gi|224094795|ref|XP_002310238.1|predicted protein [Populus trichocarpa] gi|222853141|gb|EEE90688.1| predicted protein [Populus trichocarpa]	XP_002310238, EEE90688	8.22e-58	77.6224	194.126	143	111	#N/A	#N/A	#N/A	0	0	7	2.85	3	1.48	1	0.56	3	GO:0005737 GO:0016020 GO:0016787	cytoplasm membrane hydrolaseactivity	Cellular Component Cellular Component Molecular Function	#N/A
TR11131|c0_g1_i1	hypothetical protein VITISV_025709	767	gi|147819090|emb|CAN69820.1|hypothetical protein VITISV_025709 [Vitis vinifera]	CAN69820	3.07e-31	48.6056	131.339	251	122	#N/A	#N/A	#N/A	13	3.08	3	0.76	0	0	0	0	0	0	0	0	#N/A
TR11135|c0_g1_i1	AF405557_1reverse transcriptase	266	gi|18700633|gb|AAL78659.1|AF405557_1reverse transcriptase [Fagus sylvatica]	AAL78659	6.35e-29	80.4598	111.309	87	70	#N/A	#N/A	#N/A	2	2.82	2	3.02	0	0	0	0	7	GO:0003677 GO:0004518 GO:0005622 GO:0006259 GO:0006950 GO:0009058 GO:0016740	DNAbinding nucleaseactivity intracellular DNAmetabolicprocess responsetostress biosyntheticprocess transferaseactivity	Molecular Function Molecular Function Cellular Component Biological Process Biological Process Biological Process Molecular Function	OG0000405
TR11136|c0_g1_i1	aspartyl-tRNA(Asn) glutamyl-tRNA (Gln) amidotransferase subunit B	229	gi|225433298|ref|XP_002282340.1|PREDICTED: glutamyl-tRNA(Gln) amidotransferase subunit B, chloroplastic/mitochondrial-like [Vitis vinifera]	XP_002282340	1.54e-15	91.6667	65.0846	36	33	Aminoacyl-tRNA biosynthesis	map00970	ec:6.1.1.6 - ligase, ec:6.1.1.7 - ligase, ec:6.1.1.9 - ligase, ec:6.1.1.2 - ligase, ec:6.1.1.3 - ligase, ec:6.1.1.4 - ligase, ec:6.1.1.5 - ligase, ec:6.1.1.1 - ligase, ec:6.3.5.7 - synthase (glutamine-hydrolysing), ec:2.1.2.9 - formyltransferase, ec:6.1.1.18 - ligase, ec:6.1.1.17 - ligase, ec:6.1.1.19 - ligase, ec:6.1.1.14 - ligase, ec:6.1.1.16 - ligase, ec:6.1.1.15 - ligase, ec:6.1.1.10 - ligase…	0	0	1	2.28	3	8.12	0	0	7	GO:0000166 GO:0005739 GO:0006139 GO:0006412 GO:0009536 GO:0016043 GO:0016740	nucleotidebinding mitochondrion nucleobase-containingcompoundmetabolicprocess translation plastid cellularcomponentorganization transferaseactivity	Molecular Function Cellular Component Biological Process Biological Process Cellular Component Biological Process Molecular Function	#N/A
TR11139|c0_g1_i1	serine threonine- kinase OXI1-like	263	gi|224065425|ref|XP_002301811.1|predicted protein [Populus trichocarpa] gi|222843537|gb|EEE81084.1| predicted protein [Populus trichocarpa]	XP_002301811, EEE81084	2.2e-17	77.381	83.9593	84	65	#N/A	#N/A	#N/A	3	4.35	0	0	3	5.57	0	0	9	GO:0000166 GO:0005515 GO:0005634 GO:0005737 GO:0005886 GO:0006464 GO:0006950 GO:0007165 GO:0016301	nucleotidebinding proteinbinding nucleus cytoplasm plasmamembrane cellularproteinmodificationprocess responsetostress signaltransduction kinaseactivity	Molecular Function Molecular Function Cellular Component Cellular Component Cellular Component Biological Process Biological Process Biological Process Molecular Function	OG0010300
TR1114|c0_g2_i1	retrotransposon Ty3-gypsy subclass	611	gi|77555467|gb|ABA98263.1|retrotransposon protein, putative, Ty3-gypsy subclass [Oryza sativa Japonica Group]	ABA98263	7.79e-32	67.7966	124.79	118	80	#N/A	#N/A	#N/A	2	0.64	8	2.74	1	0.42	0	0	3	GO:0005488 GO:0005739 GO:0008152	binding mitochondrion metabolicprocess	Molecular Function Cellular Component Biological Process	#N/A
TR11142|c0_g1_i1	hypothetical protein VITISV_027770	233	gi|147794768|emb|CAN69143.1|hypothetical protein VITISV_027770 [Vitis vinifera]	CAN69143	1.3e-08	70.8333	59.3066	48	34	#N/A	#N/A	#N/A	2	4.04	0	0	0	0	0	0	1	GO:0006139	nucleobase-containingcompoundmetabolicprocess	Biological Process	#N/A
TR11144|c0_g1_i1	F-box SKIP23-like	352	gi|225459789|ref|XP_002284795.1|PREDICTED: F-box protein SKIP23-like [Vitis vinifera]	XP_002284795	6.79e-06	50	51.9878	118	59	#N/A	#N/A	#N/A	4	3.08	1	0.82	2	1.99	0	0	0	0	0	0	#N/A
TR1115|c0_g1_i1	hypothetical chloroplast RF1	710	gi|229577812|ref|YP_002836148.1|hypothetical chloroplast RF1 [Megaleranthis saniculifolia] gi|226933940|gb|ACO92073.1| hypothetical chloroplast RF1 [Megaleranthis saniculifolia]	YP_002836148, ACO92073	1.74e-103	83.5498	338.961	231	193	#N/A	#N/A	#N/A	3	0.78	3	0.84	1	0.34	9	3.47	3	GO:0006810 GO:0009536 GO:0016020	transport plastid membrane	Biological Process Cellular Component Cellular Component	OG0016965
TR1115|c1_g1_i1	hypothetical chloroplast RF1	329	gi|229577812|ref|YP_002836148.1|hypothetical chloroplast RF1 [Megaleranthis saniculifolia] gi|226933940|gb|ACO92073.1| hypothetical chloroplast RF1 [Megaleranthis saniculifolia]	YP_002836148, ACO92073	3.68e-30	68.75	123.635	112	77	#N/A	#N/A	#N/A	0	0	0	0	1	1.13	3	3.91	2	GO:0009536 GO:0016020	plastid membrane	Cellular Component Cellular Component	#N/A
TR11154|c0_g1_i1	PREDICTED: uncharacterized protein LOC100260846 isoform 1	523	gi|359473770|ref|XP_002267942.2|PREDICTED: uncharacterized protein LOC100260846 isoform 1 [Vitis vinifera] gi|296088170|emb|CBI35662.3| unnamed protein product [Vitis vinifera]	XP_002267942, CBI35662	4.16e-57	76.8786	197.978	173	133	#N/A	#N/A	#N/A	4	1.6	10	4.27	0	0	0	0	1	GO:0009536	plastid	Cellular Component	#N/A
TR11159|c0_g1_i1	EST gb	513	gi|359477754|ref|XP_002285403.2|PREDICTED: uncharacterized protein LOC100240788 [Vitis vinifera]	XP_002285403	3.45e-76	90.6433	255.373	171	155	#N/A	#N/A	#N/A	3	1.23	1	0.44	7	3.73	1	0.61	2	GO:0005739 GO:0016020	mitochondrion membrane	Cellular Component Cellular Component	#N/A
TR11162|c0_g1_i1	hyoscyamine 6-dioxygenase-like	224	gi|388507730|gb|AFK41931.1|unknown [Medicago truncatula]	AFK41931	1.28e-16	71.0145	80.1073	69	49	#N/A	#N/A	#N/A	1	2.28	0	0	0	0	5	17.1	3	GO:0003824 GO:0005488 GO:0008150	catalyticactivity binding biological_process	Molecular Function Molecular Function Biological Process	#N/A
TR11168|c0_g1_i1	Pentatricopeptide repeat-containing	701	gi|359482718|ref|XP_002263673.2|PREDICTED: putative pentatricopeptide repeat-containing protein At5g09950-like [Vitis vinifera]	XP_002263673	7e-88	75.431	291.197	232	175	#N/A	#N/A	#N/A	1	0.27	5	1.42	2	0.69	2	0.78	0	0	0	0	#N/A
TR11177|c0_g1_i1	pentatricopeptide repeat-containing	480	gi|255559617|ref|XP_002520828.1|pentatricopeptide repeat-containing protein, putative [Ricinus communis] gi|223539959|gb|EEF41537.1| pentatricopeptide repeat-containing protein, putative [Ricinus communis]	XP_002520828, EEF41537	1.84e-70	83.5443	234.572	158	132	#N/A	#N/A	#N/A	3	1.36	5	2.43	3	1.77	0	0	4	GO:0003723 GO:0005739 GO:0006139 GO:0007165	RNAbinding mitochondrion nucleobase-containingcompoundmetabolicprocess signaltransduction	Molecular Function Cellular Component Biological Process Biological Process	#N/A
TR1118|c0_g2_i1	PREDICTED: uncharacterized protein LOC100781758	266	gi|356549914|ref|XP_003543335.1|PREDICTED: uncharacterized protein LOC100781758 [Glycine max]	XP_003543335	4.9e-12	69.1176	67.0106	68	47	#N/A	#N/A	#N/A	0	0	0	0	1	1.81	1	2.11	0	0	0	0	#N/A
TR11201|c0_g1_i1	AT4g25670 L73G19_50	417	gi|4914459|emb|CAB43698.1|hypothetical protein [Arabidopsis thaliana] gi|7269417|emb|CAB81377.1| hypothetical protein [Arabidopsis thaliana]	CAB43698, CAB81377	1.11e-19	71.831	78.9518	71	51	#N/A	#N/A	#N/A	4	2.28	24	14.62	5	3.69	5	4.21	3	GO:0005515 GO:0005634 GO:0005737	proteinbinding nucleus cytoplasm	Molecular Function Cellular Component Cellular Component	#N/A
TR11206|c0_g1_i1	transposon Mutator sub-class	367	gi|297608625|ref|NP_001061869.2|Os08g0432600 [Oryza sativa Japonica Group] gi|255678470|dbj|BAF23783.2| Os08g0432600 [Oryza sativa Japonica Group]	NP_001061869, BAF23783	6.8e-19	60.3306	91.2781	121	73	#N/A	#N/A	#N/A	6	4.27	6	4.57	1	0.92	2	2.11	1	GO:0005488	binding	Molecular Function	#N/A
TR11210|c0_g1_i1	hypothetical protein VITISV_035256	538	gi|147822139|emb|CAN77045.1|hypothetical protein VITISV_035256 [Vitis vinifera]	CAN77045	6.58e-10	68.8889	58.9214	45	31	#N/A	#N/A	#N/A	3	1.15	3	1.23	4	1.99	1	0.57	0	0	0	0	#N/A
TR11215|c0_g1_i1	Lectin-domain containing receptor kinase	235	gi|224114497|ref|XP_002316778.1|predicted protein [Populus trichocarpa] gi|222859843|gb|EEE97390.1| predicted protein [Populus trichocarpa]	XP_002316778, EEE97390	2.91e-24	84.2105	103.99	76	64	#N/A	#N/A	#N/A	1	1.97	3	6.33	0	0	0	0	10	GO:0000166 GO:0004871 GO:0005622 GO:0005886 GO:0006464 GO:0006950 GO:0009605 GO:0009607 GO:0016301 GO:0030246	nucleotidebinding signaltransduceractivity intracellular plasmamembrane cellularproteinmodificationprocess responsetostress responsetoexternalstimulus responsetobioticstimulus kinaseactivity carbohydratebinding	Molecular Function Molecular Function Cellular Component Cellular Component Biological Process Biological Process Biological Process Biological Process Molecular Function Molecular Function	#N/A
TR11217|c0_g1_i1	calcium-dependent kinase	228	gi|296083868|emb|CBI24256.3|unnamed protein product [Vitis vinifera]	CBI24256	2.98e-44	96	157.918	75	72	#N/A	#N/A	#N/A	0	0	5	11.55	0	0	0	0	14	GO:0000166 GO:0005515 GO:0005634 GO:0005886 GO:0006464 GO:0007165 GO:0009536 GO:0009653 GO:0009719 GO:0009856 GO:0016043 GO:0016049 GO:0016301 GO:0030154	nucleotidebinding proteinbinding nucleus plasmamembrane cellularproteinmodificationprocess signaltransduction plastid anatomicalstructuremorphogenesis responsetoendogenousstimulus pollination cellularcomponentorganization cellgrowth kinaseactivity celldifferentiation	Molecular Function Molecular Function Cellular Component Cellular Component Biological Process Biological Process Cellular Component Biological Process Biological Process Biological Process Biological Process Biological Process Molecular Function Biological Process	OG0000645
TR11219|c0_g1_i1	ubiquitin carboxyl-terminal hydrolase 8-like	257	gi|359479088|ref|XP_003632213.1|PREDICTED: ubiquitin carboxyl-terminal hydrolase 8-like [Vitis vinifera]	XP_003632213	1.15e-09	72.3404	62.7734	47	34	#N/A	#N/A	#N/A	4	6.16	5	8.25	4	7.88	1	2.3	3	GO:0009987 GO:0016787 GO:0019538	cellularprocess hydrolaseactivity proteinmetabolicprocess	Biological Process Molecular Function Biological Process	#N/A
TR1122|c0_g1_i1	Homeodomain leucine zipper	604	gi|224096942|ref|XP_002310795.1|predicted protein [Populus trichocarpa] gi|222853698|gb|EEE91245.1| predicted protein [Populus trichocarpa]	XP_002310795, EEE91245	5.55e-43	71.2418	153.295	153	109	#N/A	#N/A	#N/A	9	2.93	9	3.13	0	0	0	0	7	GO:0003677 GO:0003700 GO:0005634 GO:0006139 GO:0007275 GO:0009058 GO:0009719	DNAbinding transcriptionfactoractivity,sequence-specificDNAbinding nucleus nucleobase-containingcompoundmetabolicprocess multicellularorganismdevelopment biosyntheticprocess responsetoendogenousstimulus	Molecular Function Molecular Function Cellular Component Biological Process Biological Process Biological Process Biological Process	OG0006677
TR11225|c0_g1_i1	probable mannitol dehydrogenase-like	254	gi|359497141|ref|XP_003635436.1|PREDICTED: probable mannitol dehydrogenase-like isoform 2 [Vitis vinifera] gi|359497143|ref|XP_002266559.2| PREDICTED: probable mannitol dehydrogenase-like isoform 1 [Vitis vinifera]	XP_003635436, XP_002266559	1.13e-27	98.2143	111.694	56	55	Phenylpropanoid biosynthesis	map00940	ec:1.2.1.68 - dehydrogenase, ec:1.1.1.195 - dehydrogenase, ec:1.2.1.44 - reductase, ec:2.3.1.133 - O-hydroxycinnamoyltransferase, ec:6.2.1.12 - ligase, ec:2.1.1.68 - O-methyltransferase, ec:4.3.1.24 - ammonia-lyase, ec:4.3.1.25 - ammonia-lyase, ec:3.2.1.126 - beta-glucosidase, ec:3.2.1.21 - gentiobiase, ec:1.14.13.36 - 3'-monooxygenase, ec:2.3.1.92 - O-sinapoyltransferase, ec:2.3.1.99 - O-hydroxy…	0	0	0	0	0	0	9	21.37	3	GO:0003824 GO:0005488 GO:0008152	catalyticactivity binding metabolicprocess	Molecular Function Molecular Function Biological Process	#N/A
TR11226|c0_g1_i1	Flavonol 3-	384	gi|255566785|ref|XP_002524376.1|Flavonol 3-sulfotransferase, putative [Ricinus communis] gi|223536337|gb|EEF37987.1| Flavonol 3-sulfotransferase, putative [Ricinus communis]	XP_002524376, EEF37987	4.53e-45	72.5191	160.999	131	95	#N/A	#N/A	#N/A	0	0	9	6.32	0	0	0	0	1	GO:0016740	transferaseactivity	Molecular Function	OG0000061
TR11234|c0_g1_i1	methyltransferase family	371	gi|113205142|gb|AAT40504.2|Polyprotein, putative [Solanum demissum]	AAT40504	6.71e-09	69.2308	62.003	65	45	#N/A	#N/A	#N/A	4	2.79	1	0.75	0	0	1	1.03	0	0	0	0	#N/A
TR11235|c0_g1_i1	G-type lectin S-receptor-like serine threonine- kinase At1g34300-like	421	gi|242074618|ref|XP_002447245.1|hypothetical protein SORBIDRAFT_06g031180 [Sorghum bicolor] gi|241938428|gb|EES11573.1| hypothetical protein SORBIDRAFT_06g031180 [Sorghum bicolor]	XP_002447245, EES11573	1.98e-06	51.8519	54.299	81	42	#N/A	#N/A	#N/A	1	0.56	0	0	5	3.63	0	0	0	0	0	0	OG0014657
TR11246|c0_g1_i1	hypothetical protein VITISV_022470	267	gi|147766936|emb|CAN72128.1|hypothetical protein VITISV_022470 [Vitis vinifera]	CAN72128	1.05e-16	68.1818	83.5741	88	60	#N/A	#N/A	#N/A	3	4.19	1	1.5	0	0	0	0	0	0	0	0	#N/A
TR11248|c0_g1_i1	14-3-3-like protein	230	gi|169807682|emb|CAQ16340.1|14-3-3-like protein [Platanus x acerifolia]	CAQ16340	8.85e-28	85.9375	107.842	64	55	Linoleic acid metabolism, alpha-Linolenic acid metabolism, Glycerophospholipid metabolism, Arachidonic acid metabolism, Ether lipid metabolism, Drug metabolism - other enzymes	map00591, map00592, map00564, map00590, map00565, map00983	ec:3.1.1.4 - A2, ec:1.14.14.1 - monooxygenase, ec:1.13.11.12 - 13S-lipoxygenase, ec:4.2.1.92 - dehydratase, ec:3.1.1.4 - A2, ec:5.3.99.6 - cyclase, ec:1.1.1.1 - dehydrogenase, ec:1.3.1.42 - reductase, ec:1.3.3.6 - oxidase, ec:2.3.1.16 - C-acyltransferase, ec:1.13.11.12 - 13S-lipoxygenase, ec:3.1.1.32 - A1, ec:4.2.1.17 - hydratase, ec:2.1.1.141 - O-methyltransferase, ec:3.1.4.46 - phosphodiesteras…	1	2.1	1	2.25	0	0	0	0	2	GO:0005515 GO:0016787	proteinbinding hydrolaseactivity	Molecular Function Molecular Function	OG0020088
TR1125|c0_g1_i1	dynamin C-like	349	gi|356545413|ref|XP_003541137.1|PREDICTED: dynamin-like protein C-like [Glycine max]	XP_003541137	1.59e-67	97.4138	226.868	116	113	Thiamine metabolism, Purine metabolism	map00730, map00230	ec:2.7.4.7 - kinase, ec:2.7.4.3 - kinase, ec:2.7.1.50 - kinase, ec:2.7.1.49 - kinase, ec:2.2.1.7 - synthase, ec:2.7.6.2 - diphosphokinase, ec:2.5.1.3 - phosphate synthase, ec:2.8.1.7 - desulfurase, ec:3.6.1.15 - phosphatase, ec:6.3.3.1 - cyclo-ligase, ec:2.7.4.8 - kinase, ec:2.7.4.6 - kinase, ec:2.7.4.3 - kinase, ec:3.5.2.5 - ec:3.5.2.5 allantoinase, ec:2.7.1.74 - kinase, ec:4.1.1.21 - carboxylas…	1	0.78	3	2.51	2	2.02	0	0	5	GO:0000166 GO:0005856 GO:0007049 GO:0009536 GO:0016787	nucleotidebinding cytoskeleton cellcycle plastid hydrolaseactivity	Molecular Function Cellular Component Biological Process Cellular Component Molecular Function	#N/A
TR11257|c0_g1_i1	retroelement pol poly	232	gi|8778610|gb|AAF79618.1|AC027665_19F5M15.26 [Arabidopsis thaliana]	AAF79618	8.46e-17	65.7895	83.5741	76	50	#N/A	#N/A	#N/A	1	2.05	1	2.19	1	2.61	0	0	1	GO:0006139	nucleobase-containingcompoundmetabolicprocess	Biological Process	#N/A
TR11259|c0_g1_i1	NADPH oxidase	352	gi|166199749|sp|Q2HXL0.2|RBOHC_SOLTURecName: Full=Respiratory burst oxidase homolog protein C; AltName: Full=NADPH oxidase RBOHC; AltName: Full=StRBOHC gi|146219363|dbj|BAE79344.2| NADPH oxidase [Solanum tuberosum]	Q2HXL0, BAE79344	5.26e-18	67.3469	88.5817	98	66	#N/A	#N/A	#N/A	3	2.31	4	3.3	1	0.99	0	0	11	GO:0003824 GO:0005515 GO:0005794 GO:0005886 GO:0006950 GO:0007165 GO:0008152 GO:0008219 GO:0009605 GO:0009607 GO:0009628	catalyticactivity proteinbinding Golgiapparatus plasmamembrane responsetostress signaltransduction metabolicprocess celldeath responsetoexternalstimulus responsetobioticstimulus responsetoabioticstimulus	Molecular Function Molecular Function Cellular Component Cellular Component Biological Process Biological Process Biological Process Biological Process Biological Process Biological Process Biological Process	#N/A
TR11264|c0_g1_i1	hypothetical protein VITISV_040198	569	gi|147799470|emb|CAN70608.1|hypothetical protein VITISV_040198 [Vitis vinifera]	CAN70608	1.68e-06	45.7364	48.521	129	59	#N/A	#N/A	#N/A	5	1.77	7	2.65	0	0	0	0	0	0	0	0	#N/A
TR11265|c0_g1_i1	chalcone isomerase	470	gi|224119114|ref|XP_002331328.1|chalcone isomerase-like protein [Populus trichocarpa] gi|222873911|gb|EEF11042.1| chalcone isomerase-like protein [Populus trichocarpa]	XP_002331328, EEF11042	8.69e-59	74.5223	194.512	157	117	#N/A	#N/A	#N/A	4	1.88	8	4.02	0	0	0	0	5	GO:0003824 GO:0006629 GO:0008289 GO:0009536 GO:0009987	catalyticactivity lipidmetabolicprocess lipidbinding plastid cellularprocess	Molecular Function Biological Process Molecular Function Cellular Component Biological Process	#N/A
TR11266|c0_g1_i1	kinase domain-containing	417	gi|359491046|ref|XP_003634211.1|PREDICTED: uncharacterized protein LOC100259538 [Vitis vinifera]	XP_003634211	3.83e-38	81.5789	147.517	114	93	Phosphatidylinositol signaling system	map04070	ec:2.7.1.107 - kinase (ATP), ec:2.7.1.127 - 3-kinase, ec:2.7.1.67 - 4-kinase, ec:2.7.1.68 - 5-kinase, ec:3.1.4.11 - phospholipase C, ec:2.7.1.137 - 3-kinase, ec:2.7.1.158 - 2-kinase, ec:2.7.1.159 - 5/6-kinase, ec:2.7.1.150 - 5-kinase, ec:2.7.1.151 - multikinase, ec:2.7.11.13 - kinase C, ec:2.7.7.41 - cytidylyltransferase, ec:3.1.3.36 - 5-phosphatase, ec:3.1.3.56 - 5-phosphatase, ec:3.1.3.57 - 1-p…	5	2.85	3	1.83	1	0.74	2	1.68	8	GO:0000166 GO:0005634 GO:0005829 GO:0005886 GO:0006464 GO:0007165 GO:0016301 GO:0040007	nucleotidebinding nucleus cytosol plasmamembrane cellularproteinmodificationprocess signaltransduction kinaseactivity growth	Molecular Function Cellular Component Cellular Component Cellular Component Biological Process Biological Process Molecular Function Biological Process	OG0013391
TR11269|c0_g1_i1	metal ion binding	417	gi|225453114|ref|XP_002272293.1|PREDICTED: uncharacterized protein LOC100255386 [Vitis vinifera] gi|296087186|emb|CBI33560.3| unnamed protein product [Vitis vinifera]	XP_002272293, CBI33560	2.17e-58	86.7769	188.348	121	105	#N/A	#N/A	#N/A	3	1.71	2	1.22	0	0	3	2.53	6	GO:0005488 GO:0005634 GO:0005737 GO:0006810 GO:0016020 GO:0019725	binding nucleus cytoplasm transport membrane cellularhomeostasis	Molecular Function Cellular Component Cellular Component Biological Process Cellular Component Biological Process	OG0013957
TR11273|c0_g1_i1	oligopeptide transporter	712	gi|359488751|ref|XP_003633812.1|PREDICTED: probable peptide/nitrate transporter At5g14940-like [Vitis vinifera]	XP_003633812	6.75e-85	81.5385	272.707	195	159	#N/A	#N/A	#N/A	8	2.08	3	0.84	0	0	2	0.77	5	GO:0005215 GO:0005737 GO:0005886 GO:0009605 GO:0009607	transporteractivity cytoplasm plasmamembrane responsetoexternalstimulus responsetobioticstimulus	Molecular Function Cellular Component Cellular Component Biological Process Biological Process	#N/A
TR11274|c0_g1_i1	Mitochondrial respiratory chain complexes assembly	276	gi|225434891|ref|XP_002283273.1|PREDICTED: ATP-dependent zinc metalloprotease FTSH 10, mitochondrial [Vitis vinifera] gi|297746048|emb|CBI16104.3| unnamed protein product [Vitis vinifera]	XP_002283273, CBI16104	1.67e-09	59.4203	62.7734	69	41	#N/A	#N/A	#N/A	8	10.31	7	9.67	2	3.31	0	0	5	GO:0005488 GO:0005737 GO:0016020 GO:0016043 GO:0016787	binding cytoplasm membrane cellularcomponentorganization hydrolaseactivity	Molecular Function Cellular Component Cellular Component Biological Process Molecular Function	#N/A
TR11275|c0_g1_i1	subtilisin-like protease-like	624	gi|225428832|ref|XP_002282297.1|PREDICTED: subtilisin-like protease-like [Vitis vinifera]	XP_002282297	7.33e-98	85.5072	311.612	207	177	#N/A	#N/A	#N/A	0	0	1	0.33	12	4.85	0	0	3	GO:0005618 GO:0016787 GO:0019538	cellwall hydrolaseactivity proteinmetabolicprocess	Cellular Component Molecular Function Biological Process	#N/A
TR1128|c0_g1_i1	serine acetyltransferase	344	gi|388571926|gb|AFK08536.2|SAT [Apium graveolens]	AFK08536	1.37e-20	60.5505	92.4337	109	66	#N/A	#N/A	#N/A	1	0.8	1	0.86	0	0	0	0	1	GO:0016740	transferaseactivity	Molecular Function	#N/A
TR11296|c0_g1_i1	organelle transcript processing partial	426	gi|222640201|gb|EEE68333.1|hypothetical protein OsJ_26615 [Oryza sativa Japonica Group]	EEE68333	1.46e-45	79.0476	153.295	105	83	Glycerolipid metabolism, Phosphatidylinositol signaling system, Glycerophospholipid metabolism	map00561, map04070, map00564	ec:2.7.1.107 - kinase (ATP), ec:2.7.1.30 - kinase, ec:2.7.1.31 - 3-kinase, ec:2.7.1.29 - kinase, ec:2.4.1.241 - synthase, ec:2.3.1.158 - acyltransferase, ec:3.1.1.3 - lipase, ec:3.1.3.4 - phosphatase, ec:1.1.1.2 - dehydrogenase (NADP+), ec:3.13.1.1 - synthase, ec:1.2.1.3 - dehydrogenase (NAD+), ec:3.2.1.22 - melibiase, ec:2.4.1.46 - synthase, ec:2.3.1.15 - 1-O-acyltransferase, ec:3.1.3.21 - alpha…	3	1.65	5	2.94	0	0	0	0	6	GO:0000166 GO:0005739 GO:0006139 GO:0007165 GO:0009536 GO:0016301	nucleotidebinding mitochondrion nucleobase-containingcompoundmetabolicprocess signaltransduction plastid kinaseactivity	Molecular Function Cellular Component Biological Process Biological Process Cellular Component Molecular Function	#N/A
TR11297|c0_g1_i1	pentatricopeptide repeat-containing	352	gi|297744958|emb|CBI38550.3|unnamed protein product [Vitis vinifera]	CBI38550	2.97e-37	79.8246	142.895	114	91	#N/A	#N/A	#N/A	0	0	4	3.3	0	0	0	0	0	0	0	0	#N/A
TR11301|c0_g1_i1	f-box family	381	gi|305644324|gb|ADM53764.1|S-locus F-box brothers-like protein [Malus x domestica]	ADM53764	1.55e-08	74	60.077	50	37	#N/A	#N/A	#N/A	1	0.66	5	3.56	0	0	1	0.98	0	0	0	0	#N/A
TR11314|c0_g1_i1	ribonuclease H At1g65750- partial	284	gi|147776603|emb|CAN74007.1|hypothetical protein VITISV_006238 [Vitis vinifera]	CAN74007	1.35e-12	68.0851	70.0922	94	64	#N/A	#N/A	#N/A	0	0	3	3.87	1	1.55	0	0	0	0	0	0	#N/A
TR1132|c0_g1_i1	beta-carotene hydroxylase	599	gi|15237204|ref|NP_200070.1|beta-carotene hydroxylase 2 [Arabidopsis thaliana] gi|75180450|sp|Q9LTG0.1|BCH2_ARATH RecName: Full=Beta-carotene 3-hydroxylase 2, chloroplastic; Short=AtB2; Flags: Precursor gi|8953712|dbj|BAA98075.1| beta-carotene hydroxylase [Arabidopsis thaliana] gi|18389294|gb|AAL67090.1| putative beta-carotene hydroxylase [Arabidopsis thaliana] gi|21436107|gb|AAM51300.1| putative…	NP_200070, Q9LTG0, BAA98075, AAL67090, AAM51300, AED96235	1.13e-32	76	129.028	100	76	#N/A	#N/A	#N/A	5	1.64	11	3.87	6	2.57	1	0.48	6	GO:0003824 GO:0006629 GO:0009058 GO:0009536 GO:0009987 GO:0016020	catalyticactivity lipidmetabolicprocess biosyntheticprocess plastid cellularprocess membrane	Molecular Function Biological Process Biological Process Cellular Component Biological Process Cellular Component	#N/A
TR11325|c0_g1_i1	aspartic ase nepenthesin-1-like	265	gi|255543383|ref|XP_002512754.1|Aspartic proteinase nepenthesin-1 precursor, putative [Ricinus communis] gi|223547765|gb|EEF49257.1| Aspartic proteinase nepenthesin-1 precursor, putative [Ricinus communis]	XP_002512754, EEF49257	1.7e-23	79.1667	100.523	72	57	#N/A	#N/A	#N/A	2	2.85	0	0	0	0	0	0	5	GO:0003677 GO:0005576 GO:0009056 GO:0016787 GO:0019538	DNAbinding extracellularregion catabolicprocess hydrolaseactivity proteinmetabolicprocess	Molecular Function Cellular Component Biological Process Molecular Function Biological Process	#N/A
TR11331|c0_g1_i1	truncated copia-type poly	225	gi|1769897|emb|CAA69271.1|lectin receptor kinase [Arabidopsis thaliana]	CAA69271	5.8e-25	83.7838	105.145	74	62	#N/A	#N/A	#N/A	2	4.49	0	0	0	0	0	0	0	0	0	0	#N/A
TR11338|c0_g1_i1	mitogen-activated kinase	348	gi|86611377|gb|ABD14372.1|mitogen-activated protein kinase [Prunus dulcis]	ABD14372	1.19e-68	94.7826	213.386	115	109	mTOR signaling pathway	map04150	ec:2.7.11.24 - protein kinase	2	1.57	2	1.68	2	2.03	0	0	5	GO:0000166 GO:0004871 GO:0005622 GO:0006464 GO:0016301	nucleotidebinding signaltransduceractivity intracellular cellularproteinmodificationprocess kinaseactivity	Molecular Function Molecular Function Cellular Component Biological Process Molecular Function	OG0013424
TR11342|c0_g1_i1	receptor kinase	342	gi|224085356|ref|XP_002307552.1|predicted protein [Populus trichocarpa] gi|222857001|gb|EEE94548.1| predicted protein [Populus trichocarpa]	XP_002307552, EEE94548	5.89e-47	90.991	167.162	111	101	#N/A	#N/A	#N/A	9	7.31	5	4.35	0	0	0	0	6	GO:0000166 GO:0004871 GO:0006464 GO:0009536 GO:0016020 GO:0016301	nucleotidebinding signaltransduceractivity cellularproteinmodificationprocess plastid membrane kinaseactivity	Molecular Function Molecular Function Biological Process Cellular Component Cellular Component Molecular Function	#N/A
TR11346|c0_g1_i1	PREDICTED: uncharacterized protein LOC100248159	521	gi|225431924|ref|XP_002277060.1|PREDICTED: uncharacterized protein LOC100248159 [Vitis vinifera]	XP_002277060	4.6e-18	62.7329	90.8929	161	101	#N/A	#N/A	#N/A	3	1.2	1	0.43	4	2.09	0	0	0	0	0	0	#N/A
TR11347|c0_g1_i1	ubiquitin 11	269	gi|319996466|dbj|BAJ61942.1|ubiquitin [Nymphaea hybrid cultivar]	BAJ61942	1.62e-55	100	179.104	89	89	#N/A	#N/A	#N/A	177	242.74	123	180.89	72	126.57	96	196.54	4	GO:0005634 GO:0005737 GO:0006464 GO:0009056	nucleus cytoplasm cellularproteinmodificationprocess catabolicprocess	Cellular Component Cellular Component Biological Process Biological Process	OG0001676
TR1136|c0_g1_i1	patatin T5 precursor	366	gi|255538380|ref|XP_002510255.1|Patatin precursor, putative [Ricinus communis] gi|223550956|gb|EEF52442.1| Patatin precursor, putative [Ricinus communis]	XP_002510255, EEF52442	2.03e-21	77.0115	95.9005	87	67	Glycerolipid metabolism, Drug metabolism - other enzymes	map00561, map00983	ec:2.7.1.107 - kinase (ATP), ec:2.7.1.30 - kinase, ec:2.7.1.31 - 3-kinase, ec:2.7.1.29 - kinase, ec:2.4.1.241 - synthase, ec:2.3.1.158 - acyltransferase, ec:3.1.1.3 - lipase, ec:3.1.3.4 - phosphatase, ec:1.1.1.2 - dehydrogenase (NADP+), ec:3.13.1.1 - synthase, ec:1.2.1.3 - dehydrogenase (NAD+), ec:3.2.1.22 - melibiase, ec:2.4.1.46 - synthase, ec:2.3.1.15 - 1-O-acyltransferase, ec:3.1.3.21 - alpha…	5	3.57	4	3.06	1	0.92	0	0	5	GO:0005739 GO:0006629 GO:0009536 GO:0016020 GO:0016787	mitochondrion lipidmetabolicprocess plastid membrane hydrolaseactivity	Cellular Component Biological Process Cellular Component Cellular Component Molecular Function	#N/A
TR11362|c0_g1_i1	disease resistance At3g14460-like	238	gi|296090350|emb|CBI40169.3|unnamed protein product [Vitis vinifera]	CBI40169	1.1e-06	63.3803	53.9138	71	45	#N/A	#N/A	#N/A	1	1.9	1	2.04	0	0	1	2.85	0	0	0	0	OG0012893
TR11365|c0_g1_i1	class III chitinase	443	gi|225454383|ref|XP_002279147.1|PREDICTED: acidic endochitinase [Vitis vinifera]	XP_002279147	1.76e-85	91.6084	263.077	143	131	Amino sugar and nucleotide sugar metabolism	map00520	ec:2.6.1.16 - transaminase (isomerizing), ec:4.1.1.35 - decarboxylase, ec:2.7.1.52 - fucokinase (phosphorylating), ec:2.7.1.44 - galacturonokinase (phosphorylating) D-galacturonic acid kinase, ec:2.7.1.46 - L-arabinokinase (phosphorylating), ec:2.7.1.43 - glucuronokinase (phosphorylating), ec:4.2.1.76 - 4,6-dehydratase, ec:2.5.1.7 - 1-carboxyvinyltransferase, ec:5.3.1.8 - isomerase, ec:5.3.1.9 - …	1	0.52	5	2.76	0	0	1	0.76	6	GO:0005488 GO:0005576 GO:0005737 GO:0005975 GO:0009056 GO:0016787	binding extracellularregion cytoplasm carbohydratemetabolicprocess catabolicprocess hydrolaseactivity	Molecular Function Cellular Component Cellular Component Biological Process Biological Process Molecular Function	#N/A
TR11368|c0_g1_i1	ABC transporter G family member 31	471	gi|224059296|ref|XP_002299812.1|predicted protein [Populus trichocarpa] gi|222847070|gb|EEE84617.1| predicted protein [Populus trichocarpa]	XP_002299812, EEE84617	1.68e-83	92.3567	277.33	157	145	Thiamine metabolism, Purine metabolism	map00730, map00230	ec:2.7.4.7 - kinase, ec:2.7.4.3 - kinase, ec:2.7.1.50 - kinase, ec:2.7.1.49 - kinase, ec:2.2.1.7 - synthase, ec:2.7.6.2 - diphosphokinase, ec:2.5.1.3 - phosphate synthase, ec:2.8.1.7 - desulfurase, ec:3.6.1.15 - phosphatase, ec:6.3.3.1 - cyclo-ligase, ec:2.7.4.8 - kinase, ec:2.7.4.6 - kinase, ec:2.7.4.3 - kinase, ec:3.5.2.5 - ec:3.5.2.5 allantoinase, ec:2.7.1.74 - kinase, ec:4.1.1.21 - carboxylas…	1	0.47	6	3	0	0	0	0	7	GO:0000166 GO:0005215 GO:0005886 GO:0008152 GO:0009987 GO:0016740 GO:0016787	nucleotidebinding transporteractivity plasmamembrane metabolicprocess cellularprocess transferaseactivity hydrolaseactivity	Molecular Function Molecular Function Cellular Component Biological Process Biological Process Molecular Function Molecular Function	#N/A
TR11369|c0_g1_i1	esterase lipase domain-containing	437	gi|255570661|ref|XP_002526285.1|catalytic, putative [Ricinus communis] gi|223534366|gb|EEF36074.1| catalytic, putative [Ricinus communis]	XP_002526285, EEF36074	1.2e-61	89.0511	209.534	137	122	#N/A	#N/A	#N/A	12	6.32	10	5.64	17	11.61	2	1.56	3	GO:0009536 GO:0016787 GO:0019538	plastid hydrolaseactivity proteinmetabolicprocess	Cellular Component Molecular Function Biological Process	#N/A
TR11370|c0_g1_i1	unnamed protein product	333	gi|297741535|emb|CBI32667.3|unnamed protein product [Vitis vinifera]	CBI32667	7.54e-17	71.8182	84.7297	110	79	#N/A	#N/A	#N/A	2	1.71	6	5.51	0	0	4	5.09	0	0	0	0	#N/A
TR11372|c0_g1_i1	PREDICTED: uncharacterized protein LOC100254191	235	gi|359491556|ref|XP_002280115.2|PREDICTED: uncharacterized protein LOC100254191 [Vitis vinifera]	XP_002280115	9.4e-34	93.1507	127.487	73	68	#N/A	#N/A	#N/A	1	1.97	0	0	0	0	0	0	5	GO:0005975 GO:0009058 GO:0009536 GO:0009987 GO:0016020	carbohydratemetabolicprocess biosyntheticprocess plastid cellularprocess membrane	Biological Process Biological Process Cellular Component Biological Process Cellular Component	#N/A
TR11377|c0_g1_i1	1-aminocyclopropane-1-carboxylate oxidase	228	gi|363807822|ref|NP_001242438.1|uncharacterized protein LOC100803722 [Glycine max] gi|255645215|gb|ACU23105.1| unknown [Glycine max]	NP_001242438, ACU23105	1.37e-08	68	58.5362	50	34	Flavonoid biosynthesis	map00941	ec:1.14.11.9 - 3-dioxygenase, ec:2.3.1.133 - O-hydroxycinnamoyltransferase, ec:2.3.1.170 - synthase, ec:5.5.1.6 - isomerase, ec:1.14.13.88 - 3',5'-hydroxylase, ec:2.3.1.74 - synthase, ec:1.14.13.36 - 3'-monooxygenase, ec:1.14.13.21 - 3'-monooxygenase, ec:1.14.13.11 - 4-monooxygenase, ec:1.14.11.23 - synthase, ec:1.14.11.22 - synthase, ec:1.14.11.19 - oxygenase, ec:1.1.1.219 - 4-reductase, ec:1.1.…	1	2.16	2	4.62	0	0	0	0	7	GO:0003824 GO:0005488 GO:0005737 GO:0006950 GO:0009058 GO:0009719 GO:0009987	catalyticactivity binding cytoplasm responsetostress biosyntheticprocess responsetoendogenousstimulus cellularprocess	Molecular Function Molecular Function Cellular Component Biological Process Biological Process Biological Process Biological Process	#N/A
TR11378|c0_g2_i1	retroelement pol poly	239	gi|147788164|emb|CAN71595.1|hypothetical protein VITISV_010143 [Vitis vinifera]	CAN71595	1.14e-30	83.3333	123.635	78	65	#N/A	#N/A	#N/A	0	0	2	4.02	2	4.79	0	0	4	GO:0003676 GO:0006259 GO:0009058 GO:0016740	nucleicacidbinding DNAmetabolicprocess biosyntheticprocess transferaseactivity	Molecular Function Biological Process Biological Process Molecular Function	OG0000164
TR11379|c0_g1_i1	GRAS family transcription factor	687	gi|297742563|emb|CBI34712.3|unnamed protein product [Vitis vinifera]	CBI34712	7.42e-70	72.973	229.565	222	162	#N/A	#N/A	#N/A	2	0.55	10	2.92	0	0	0	0	5	GO:0003677 GO:0003700 GO:0005634 GO:0006139 GO:0009058	DNAbinding transcriptionfactoractivity,sequence-specificDNAbinding nucleus nucleobase-containingcompoundmetabolicprocess biosyntheticprocess	Molecular Function Molecular Function Cellular Component Biological Process Biological Process	#N/A
TR1138|c0_g1_i1	retrotransposon expressed	544	gi|218198466|gb|EEC80893.1|hypothetical protein OsI_23536 [Oryza sativa Indica Group]	EEC80893	4.9e-36	70.3704	136.732	108	76	#N/A	#N/A	#N/A	6	2.26	6	2.42	1	0.49	1	0.56	4	GO:0003676 GO:0003824 GO:0006259 GO:0009536	nucleicacidbinding catalyticactivity DNAmetabolicprocess plastid	Molecular Function Molecular Function Biological Process Cellular Component	#N/A
TR11384|c0_g1_i1	retroelement poly	267	gi|147867404|emb|CAN83275.1|hypothetical protein VITISV_026335 [Vitis vinifera]	CAN83275	2.09e-40	87.3563	141.739	87	76	#N/A	#N/A	#N/A	3	4.19	0	0	0	0	0	0	2	GO:0003676 GO:0006259	nucleicacidbinding DNAmetabolicprocess	Molecular Function Biological Process	OG0014251
TR11384|c0_g2_i1	retrotransposon unclassified	339	gi|31249714|gb|AAP46207.1|putative retrotransposon protein [Oryza sativa Japonica Group]	AAP46207	1.3e-41	76.7857	155.992	112	86	#N/A	#N/A	#N/A	2	1.65	3	2.66	1	1.07	0	0	2	GO:0003676 GO:0006259	nucleicacidbinding DNAmetabolicprocess	Molecular Function Biological Process	#N/A
TR11385|c0_g1_i1	hypothetical protein VITISV_022763	262	gi|147787343|emb|CAN62566.1|hypothetical protein VITISV_022763 [Vitis vinifera]	CAN62566	5.88e-06	62.1622	38.1206	37	23	#N/A	#N/A	#N/A	3	4.4	0	0	0	0	1	2.19	0	0	0	0	#N/A
TR11390|c0_g1_i1	cysteine desulfurase mitochondrial	545	gi|242061544|ref|XP_002452061.1|hypothetical protein SORBIDRAFT_04g017843 [Sorghum bicolor] gi|241931892|gb|EES05037.1| hypothetical protein SORBIDRAFT_04g017843 [Sorghum bicolor]	XP_002452061, EES05037	2.51e-11	50.4065	70.0922	123	62	#N/A	#N/A	#N/A	7	2.63	6	2.41	2	0.98	6	3.33	0	0	0	0	#N/A
TR11394|c0_g1_i1	nitrate transporter	243	gi|225425615|ref|XP_002266184.1|PREDICTED: high affinity nitrate transporter 2.5 [Vitis vinifera]	XP_002266184	1.36e-19	88.3721	70.0922	43	38	#N/A	#N/A	#N/A	3	5.37	2	3.84	0	0	0	0	4	GO:0005215 GO:0005886 GO:0008152 GO:0009987	transporteractivity plasmamembrane metabolicprocess cellularprocess	Molecular Function Cellular Component Biological Process Biological Process	#N/A
TR11397|c0_g2_i1	orcinol O-methyltransferase	547	gi|225446489|ref|XP_002278190.1|PREDICTED: 8-hydroxyquercetin 8-O-methyltransferase [Vitis vinifera]	XP_002278190	5.92e-43	66.0494	156.762	162	107	#N/A	#N/A	#N/A	3	1.12	3	1.2	1	0.49	2	1.1	2	GO:0008152 GO:0016740	metabolicprocess transferaseactivity	Biological Process Molecular Function	OG0003855
TR11399|c0_g1_i1	pentatricopeptide repeat-containing	489	gi|255583926|ref|XP_002532711.1|pentatricopeptide repeat-containing protein, putative [Ricinus communis] gi|223527557|gb|EEF29678.1| pentatricopeptide repeat-containing protein, putative [Ricinus communis]	XP_002532711, EEF29678	8.1e-80	87.3418	259.996	158	138	#N/A	#N/A	#N/A	2	0.88	1	0.47	7	4.01	1	0.65	3	GO:0005488 GO:0006139 GO:0009536	binding nucleobase-containingcompoundmetabolicprocess plastid	Molecular Function Biological Process Cellular Component	OG0000002
TR11401|c0_g1_i1	copia-type reverse transcriptase	226	gi|116830369|gb|ABK28142.1|unknown [Arabidopsis thaliana]	ABK28142	7.67e-08	69.5652	53.9138	46	32	#N/A	#N/A	#N/A	2	4.43	0	0	0	0	0	0	1	GO:0009536	plastid	Cellular Component	#N/A
TR11407|c0_g1_i1	NAC 1	361	gi|353441182|gb|AEQ94175.1|NAC protein 1 [Elaeis guineensis]	AEQ94175	2.59e-43	92.4051	152.14	79	73	#N/A	#N/A	#N/A	0	0	4	3.14	2	1.9	2	2.17	4	GO:0003677 GO:0005634 GO:0006139 GO:0009058	DNAbinding nucleus nucleobase-containingcompoundmetabolicprocess biosyntheticprocess	Molecular Function Cellular Component Biological Process Biological Process	#N/A
TR1141|c0_g1_i1	At4g40080	237	gi|15236113|ref|NP_195718.1|putative clathrin assembly protein [Arabidopsis thaliana] gi|46395895|sp|Q8L936.2|CAP16_ARATH RecName: Full=Putative clathrin assembly protein At4g40080 gi|5918311|emb|CAB56391.1| putative protein [Arabidopsis thaliana] gi|7271063|emb|CAB80671.1| putative protein [Arabidopsis thaliana] gi|119360027|gb|ABL66742.1| At4g40080 [Arabidopsis thaliana] gi|332661765|gb|AEE8716…	NP_195718, Q8L936, CAB56391, CAB80671, ABL66742, AEE87165	7.29e-10	65.5738	62.3882	61	40	#N/A	#N/A	#N/A	1	1.92	0	0	3	7.35	0	0	1	GO:0005737	cytoplasm	Cellular Component	OG0000704
TR11410|c0_g1_i1	pentatricopeptide repeat-containing	241	gi|359483532|ref|XP_002265722.2|PREDICTED: pentatricopeptide repeat-containing protein At4g18750, chloroplastic-like [Vitis vinifera]	XP_002265722	4.47e-17	70.8333	83.9593	72	51	#N/A	#N/A	#N/A	2	3.66	0	0	0	0	2	5.49	4	GO:0005488 GO:0005739 GO:0006139 GO:0007165	binding mitochondrion nucleobase-containingcompoundmetabolicprocess signaltransduction	Molecular Function Cellular Component Biological Process Biological Process	OG0000003
TR11413|c0_g1_i1	golgi-body localisation and RNA pol II promoter Fmp27 domain-containing	232	gi|357465183|ref|XP_003602873.1|SAB [Medicago truncatula] gi|355491921|gb|AES73124.1| SAB [Medicago truncatula]	XP_003602873, AES73124	3.5e-35	84.4156	136.732	77	65	#N/A	#N/A	#N/A	1	2.05	1	2.19	0	0	1	3.07	5	GO:0005576 GO:0005737 GO:0005886 GO:0009719 GO:0016049	extracellularregion cytoplasm plasmamembrane responsetoendogenousstimulus cellgrowth	Cellular Component Cellular Component Cellular Component Biological Process Biological Process	#N/A
TR11421|c0_g1_i1	polynucleotidyl transferase	267	gi|356514731|ref|XP_003526057.1|PREDICTED: uncharacterized protein LOC100787253 [Glycine max]	XP_003526057	5.9e-11	82.0513	57.3806	39	32	#N/A	#N/A	#N/A	1	1.4	3	4.49	0	0	0	0	1	GO:0016740	transferaseactivity	Molecular Function	#N/A
TR11426|c0_g1_i1	acyl:coa ligase	324	gi|359486857|ref|XP_002271586.2|PREDICTED: 4-coumarate--CoA ligase-like 5 [Vitis vinifera]	XP_002271586	1.95e-39	88.5714	146.747	105	93	Ubiquinone and other terpenoid-quinone biosynthesis, Phenylalanine metabolism, Phenylpropanoid biosynthesis	map00130, map00360, map00940	ec:4.1.3.36 - synthase, ec:2.2.1.9 - synthase, ec:2.5.1.39 - polyprenyltransferase, ec:6.2.1.26 - ligase, ec:6.2.1.12 - ligase, ec:1.6.5.2 - dehydrogenase (quinone), ec:2.1.1.64 - 3-O-methyltransferase, ec:2.6.1.5 - transaminase, ec:1.14.13.11 - 4-monooxygenase, ec:1.13.11.27 - dioxygenase, ec:1.1.1.237 - reductase, ec:2.1.1.114 - methyltransferase, ec:4.2.99.20 - synthase, ec:5.4.4.2 - synthase,…	6	5.43	3	2.91	0	0	0	0	4	GO:0003824 GO:0008152 GO:0009536 GO:0016020	catalyticactivity metabolicprocess plastid membrane	Molecular Function Biological Process Cellular Component Cellular Component	#N/A
TR11431|c0_g1_i1	probable LRR receptor-like serine threonine- kinase At1g56130-like	250	gi|147784474|emb|CAN66040.1|hypothetical protein VITISV_035756 [Vitis vinifera]	CAN66040	3.01e-12	78.7234	70.0922	47	37	#N/A	#N/A	#N/A	0	0	0	0	0	0	0	0	4	GO:0000166 GO:0005886 GO:0006464 GO:0016301	nucleotidebinding plasmamembrane cellularproteinmodificationprocess kinaseactivity	Molecular Function Cellular Component Biological Process Molecular Function	#N/A
TR11436|c0_g1_i1	retrotransposon Ty3-gypsy subclass	529	gi|147768742|emb|CAN66987.1|hypothetical protein VITISV_044466 [Vitis vinifera]	CAN66987	3.45e-18	52.7559	88.5817	127	67	#N/A	#N/A	#N/A	3	1.18	6	2.52	1	0.51	4	2.32	0	0	0	0	#N/A
TR11449|c0_g1_i1	unknown protein	358	gi|20197614|gb|AAM15154.1|unknown protein [Arabidopsis thaliana] gi|20198162|gb|AAM15435.1| unknown protein [Arabidopsis thaliana]	AAM15154, AAM15435	8.11e-06	58.5366	52.7582	82	48	#N/A	#N/A	#N/A	0	0	3	2.39	1	0.96	1	1.1	0	0	0	0	#N/A
TR11450|c0_g1_i1	POLX_TOBAC ame: Full=Retrovirus-related Pol poly from transposon TNT 1-94 Includes: ame: Full=Protease Includes: ame: Full=Reverse transcriptase Includes: ame: Full=Endonuclease	236	gi|1167523|dbj|BAA11674.1|unnamed protein product [Nicotiana tabacum]	BAA11674	6.39e-17	66.6667	83.9593	78	52	#N/A	#N/A	#N/A	3	5.84	1	2.09	0	0	0	0	4	GO:0004518 GO:0005488 GO:0006259 GO:0016740	nucleaseactivity binding DNAmetabolicprocess transferaseactivity	Molecular Function Molecular Function Biological Process Molecular Function	#N/A
TR11451|c0_g1_i1	B-cell receptor-associated 31	290	gi|357471347|ref|XP_003605958.1|hypothetical protein MTR_4g049540 [Medicago truncatula] gi|355507013|gb|AES88155.1| hypothetical protein MTR_4g049540 [Medicago truncatula] gi|388506748|gb|AFK41440.1| unknown [Medicago truncatula]	XP_003605958, AES88155, AFK41440	1.34e-08	82.0513	57.7658	39	32	#N/A	#N/A	#N/A	1	1.15	0	0	0	0	7	11.97	5	GO:0005773 GO:0005783 GO:0006810 GO:0009536 GO:0016020	vacuole endoplasmicreticulum transport plastid membrane	Cellular Component Cellular Component Biological Process Cellular Component Cellular Component	#N/A
TR11456|c0_g1_i1	retrotransposon like	241	gi|2244802|emb|CAB10225.1|retrovirus-related like polyprotein [Arabidopsis thaliana] gi|7268152|emb|CAB78488.1| retrovirus-related like polyprotein [Arabidopsis thaliana]	CAB10225, CAB78488	1.44e-25	79.4872	108.997	78	62	#N/A	#N/A	#N/A	2	3.66	0	0	0	0	0	0	1	GO:0005488	binding	Molecular Function	OG0006493
TR11459|c0_g1_i1	hypothetical protein VITISV_000041	274	gi|147826870|emb|CAN71106.1|hypothetical protein VITISV_000041 [Vitis vinifera]	CAN71106	3.21e-09	51.1111	44.669	45	23	#N/A	#N/A	#N/A	0	0	1	1.41	0	0	2	3.91	0	0	0	0	#N/A
TR11460|c0_g1_i1	aspartic ase 2-like	420	gi|357440289|ref|XP_003590422.1|Aspartic proteinase-like protein [Medicago truncatula] gi|355479470|gb|AES60673.1| Aspartic proteinase-like protein [Medicago truncatula]	XP_003590422, AES60673	1.22e-40	72.2628	150.984	137	99	#N/A	#N/A	#N/A	3	1.69	6	3.61	0	0	0	0	5	GO:0005737 GO:0009056 GO:0016020 GO:0016787 GO:0019538	cytoplasm catabolicprocess membrane hydrolaseactivity proteinmetabolicprocess	Cellular Component Biological Process Cellular Component Molecular Function Biological Process	#N/A
TR11461|c0_g1_i1	ALWAYS EARLY 2-like	224	gi|147841956|emb|CAN67513.1|hypothetical protein VITISV_017664 [Vitis vinifera]	CAN67513	3e-11	74.5455	67.0106	55	41	#N/A	#N/A	#N/A	0	0	1	2.44	0	0	0	0	5	GO:0003824 GO:0005488 GO:0008152 GO:0009987 GO:0016020	catalyticactivity binding metabolicprocess cellularprocess membrane	Molecular Function Molecular Function Biological Process Biological Process Cellular Component	#N/A
TR11472|c0_g1_i1	copia-like poly	496	gi|147774053|emb|CAN65114.1|hypothetical protein VITISV_011221 [Vitis vinifera]	CAN65114	4.35e-45	75.4967	166.777	151	114	#N/A	#N/A	#N/A	0	0	1	0.46	0	0	9	5.74	1	GO:0005488	binding	Molecular Function	OG0007649
TR11474|c0_g2_i1	serine	440	gi|225458878|ref|XP_002283413.1|PREDICTED: serine carboxypeptidase-like 2-like [Vitis vinifera]	XP_002283413	2.46e-52	78.6207	182.185	145	114	#N/A	#N/A	#N/A	2	1.04	2	1.12	6	4.05	5	3.85	8	GO:0005576 GO:0009056 GO:0009987 GO:0016020 GO:0016740 GO:0016787 GO:0019538 GO:0019748	extracellularregion catabolicprocess cellularprocess membrane transferaseactivity hydrolaseactivity proteinmetabolicprocess secondarymetabolicprocess	Cellular Component Biological Process Biological Process Cellular Component Molecular Function Molecular Function Biological Process Biological Process	#N/A
TR1148|c0_g1_i1	RNA-directed DNA polymerase (reverse transcriptase)-related family	919	gi|147801054|emb|CAN77850.1|hypothetical protein VITISV_020834 [Vitis vinifera]	CAN77850	4.51e-08	52.5773	63.1586	97	51	#N/A	#N/A	#N/A	6	1.13	7	1.41	2	0.49	5	1.39	0	0	0	0	OG0017980
TR11480|c0_g1_i1	CU55_ARADI ame: Full=Adult-specific rigid cuticular Short=ACP	261	gi|241650938|ref|XP_002410259.1|cuticular protein, putative [Ixodes scapularis] gi|215501570|gb|EEC11064.1| cuticular protein, putative [Ixodes scapularis]	XP_002410259, EEC11064	1.1e-06	77.1429	50.8322	35	27	#N/A	#N/A	#N/A	0	0	0	0	0	0	0	0	0	0	0	0	#N/A
TR11493|c0_g1_i1	pentatricopeptide repeat-containing	285	gi|225441858|ref|XP_002278530.1|PREDICTED: pentatricopeptide repeat-containing protein At1g79540-like [Vitis vinifera]	XP_002278530	2.19e-40	91.4894	150.599	94	86	#N/A	#N/A	#N/A	3	3.58	2	2.56	2	3.07	2	3.56	1	GO:0005739	mitochondrion	Cellular Component	#N/A
TR11494|c0_g2_i1	copia-like poly	295	gi|147785835|emb|CAN73071.1|hypothetical protein VITISV_032383 [Vitis vinifera]	CAN73071	2.39e-19	68.6747	91.6633	83	57	#N/A	#N/A	#N/A	6	6.63	0	0	1	1.42	2	3.29	1	GO:0005488	binding	Molecular Function	#N/A
TR11495|c0_g1_i1	integrator complex subunit 9 homolog	390	gi|255558732|ref|XP_002520390.1|conserved hypothetical protein [Ricinus communis] gi|223540437|gb|EEF42006.1| conserved hypothetical protein [Ricinus communis]	XP_002520390, EEF42006	2.06e-44	82.7586	162.54	116	96	#N/A	#N/A	#N/A	5	3.19	4	2.73	1	0.83	1	0.94	2	GO:0005654 GO:0006139	nucleoplasm nucleobase-containingcompoundmetabolicprocess	Cellular Component Biological Process	OG0013007
TR11502|c0_g1_i1	serine threonine phosphatase	238	gi|189008770|gb|ACD68627.1|serine/threonine protein phosphatase [Heterorhabditis bacteriophora] gi|189008772|gb|ACD68628.1| serine/threonine protein phosphatase [Heterorhabditis megidis] gi|189008774|gb|ACD68629.1| serine/threonine protein phosphatase [Heterorhabditis zealandica] gi|189008778|gb|ACD68631.1| serine/threonine protein phosphatase [Heterorhabditis downesi] gi|189008780|gb|ACD68632.1|…	ACD68627, ACD68628, ACD68629, ACD68631, ACD68632, ACD68633	3.37e-08	72.2222	54.299	54	39	T cell receptor signaling pathway, Aminobenzoate degradation, Th1 and Th2 cell differentiation	map04660, map00627, map04658	ec:2.7.10.2 - protein-tyrosine kinase, ec:3.1.3.16 - phosphatase, ec:1.2.1.28 - dehydrogenase (NAD+), ec:4.2.1.84 - hydratase, ec:6.2.1.25 - ligase, ec:3.1.3.2 - phosphatase, ec:1.6.5.7 - reductase, ec:1.14.14.1 - monooxygenase, ec:1.14.13.82 - monooxygenase, ec:3.5.1.4 - acylamidase, ec:3.6.1.7 - acetylphosphatase, ec:3.1.3.41 - nitrophenyl phosphatase, ec:3.5.5.1 - acetonitrilase, ec:4.2.1.17 -…	0	0	4	8.14	1	2.42	1	2.85	10	GO:0000003 GO:0005515 GO:0005635 GO:0005737 GO:0006464 GO:0007049 GO:0007275 GO:0016020 GO:0016043 GO:0016787	reproduction proteinbinding nuclearenvelope cytoplasm cellularproteinmodificationprocess cellcycle multicellularorganismdevelopment membrane cellularcomponentorganization hydrolaseactivity	Biological Process Molecular Function Cellular Component Cellular Component Biological Process Biological Process Biological Process Cellular Component Biological Process Molecular Function	#N/A
TR11506|c0_g1_i1	protease inhibitor	253	gi|357494051|ref|XP_003617314.1|protease inhibitor [Medicago truncatula] gi|355518649|gb|AET00273.1| protease inhibitor [Medicago truncatula]	XP_003617314, AET00273	6.23e-17	77.2727	77.411	66	51	#N/A	#N/A	#N/A	0	0	7	12.04	1	2.05	0	0	0	0	0	0	OG0013538
TR11507|c0_g1_i1	splicing factor	255	gi|10334491|emb|CAC10207.1|putative splicing factor [Cicer arietinum]	CAC10207	3.01e-26	74.3902	107.842	82	61	#N/A	#N/A	#N/A	0	0	1	1.68	0	0	0	0	4	GO:0000166 GO:0003723 GO:0005634 GO:0006139	nucleotidebinding RNAbinding nucleus nucleobase-containingcompoundmetabolicprocess	Molecular Function Molecular Function Cellular Component Biological Process	OG0009371
TR11508|c0_g1_i1	hAT family dimerization domain	268	gi|218190375|gb|EEC72802.1|hypothetical protein OsI_06494 [Oryza sativa Indica Group]	EEC72802	4.61e-37	83.3333	139.043	90	75	#N/A	#N/A	#N/A	0	0	0	0	3	5.32	0	0	7	GO:0003677 GO:0003700 GO:0005515 GO:0005654 GO:0005737 GO:0006139 GO:0009058	DNAbinding transcriptionfactoractivity,sequence-specificDNAbinding proteinbinding nucleoplasm cytoplasm nucleobase-containingcompoundmetabolicprocess biosyntheticprocess	Molecular Function Molecular Function Molecular Function Cellular Component Cellular Component Biological Process Biological Process	#N/A
TR1151|c0_g1_i1	retrotransposon Ty3-gypsy subclass	265	gi|222616980|gb|EEE53112.1|hypothetical protein OsJ_35891 [Oryza sativa Japonica Group]	EEE53112	7.2e-12	65	50.447	40	26	#N/A	#N/A	#N/A	0	0	3	4.58	0	0	0	0	0	0	0	0	#N/A
TR11511|c0_g1_i1	ATP-dependent DNA helicase PIF1	229	gi|242817058|ref|XP_002486876.1|conserved hypothetical protein [Talaromyces stipitatus ATCC 10500] gi|218713341|gb|EED12765.1| conserved hypothetical protein [Talaromyces stipitatus ATCC 10500]	XP_002486876, EED12765	6.64e-07	57.971	54.6842	69	40	#N/A	#N/A	#N/A	1	2.13	1	2.28	0	0	1	3.19	1	GO:0009987	cellularprocess	Biological Process	#N/A
TR11513|c0_g1_i1	hypothetical protein VITISV_039779	234	gi|147863428|emb|CAN79789.1|hypothetical protein VITISV_039779 [Vitis vinifera]	CAN79789	4.2e-08	66.1538	58.151	65	43	#N/A	#N/A	#N/A	3	5.98	1	2.14	0	0	0	0	0	0	0	0	#N/A
TR11516|c0_g1_i1	raspberry 3	291	gi|359484359|ref|XP_002280934.2|PREDICTED: uncharacterized protein LOC100242283 [Vitis vinifera] gi|297738821|emb|CBI28066.3| unnamed protein product [Vitis vinifera]	XP_002280934, CBI28066	1.63e-34	78.3505	134.035	97	76	#N/A	#N/A	#N/A	0	0	2	2.44	1	1.46	0	0	5	GO:0000166 GO:0009536 GO:0009790 GO:0009791 GO:0016043	nucleotidebinding plastid embryodevelopment post-embryonicdevelopment cellularcomponentorganization	Molecular Function Cellular Component Biological Process Biological Process Biological Process	#N/A
TR11518|c0_g1_i1	retrotransposon unclassified	253	gi|359324533|gb|EHK62745.1|hypothetical protein M3S_J19, partial [Sorghum bicolor]	EHK62745	5.99e-28	80.5195	106.301	77	62	#N/A	#N/A	#N/A	0	0	4	6.88	0	0	1	2.4	3	GO:0000166 GO:0003676 GO:0006259	nucleotidebinding nucleicacidbinding DNAmetabolicprocess	Molecular Function Molecular Function Biological Process	#N/A
TR11519|c0_g1_i1	F-box At5g49610	235	gi|225431673|ref|XP_002263903.1|PREDICTED: F-box protein At5g49610 [Vitis vinifera] gi|296088512|emb|CBI37503.3| unnamed protein product [Vitis vinifera]	XP_002263903, CBI37503	2.26e-19	68.8312	88.1965	77	53	#N/A	#N/A	#N/A	2	3.94	1	2.11	0	0	0	0	5	GO:0005622 GO:0009056 GO:0009987 GO:0016740 GO:0019538	intracellular catabolicprocess cellularprocess transferaseactivity proteinmetabolicprocess	Cellular Component Biological Process Biological Process Molecular Function Biological Process	#N/A
TR11522|c0_g1_i1	retrotransposon unclassified	253	gi|147802474|emb|CAN72765.1|hypothetical protein VITISV_037010 [Vitis vinifera]	CAN72765	1.92e-08	65.9574	46.595	47	31	#N/A	#N/A	#N/A	2	3.21	1	1.72	0	0	1	2.4	3	GO:0003676 GO:0008152 GO:0009987	nucleicacidbinding metabolicprocess cellularprocess	Molecular Function Biological Process Biological Process	#N/A
TR11536|c0_g2_i1	KH domain-containing At4g18375-like	648	gi|225463940|ref|XP_002269249.1|PREDICTED: poly(rC)-binding protein 3-like [Vitis vinifera]	XP_002269249	1.08e-76	85.7143	248.054	168	144	#N/A	#N/A	#N/A	3	0.89	6	1.89	7	2.69	2	0.87	8	GO:0003723 GO:0005515 GO:0005634 GO:0005737 GO:0006139 GO:0009058 GO:0009908 GO:0016020	RNAbinding proteinbinding nucleus cytoplasm nucleobase-containingcompoundmetabolicprocess biosyntheticprocess flowerdevelopment membrane	Molecular Function Molecular Function Cellular Component Cellular Component Biological Process Biological Process Biological Process Cellular Component	#N/A
TR1154|c0_g1_i1	pentatricopeptide repeat-containing	240	gi|296083752|emb|CBI23741.3|unnamed protein product [Vitis vinifera]	CBI23741	7.51e-15	67.9487	77.0258	78	53	#N/A	#N/A	#N/A	4	7.42	1	1.99	1	2.37	0	0	2	GO:0005739 GO:0006139	mitochondrion nucleobase-containingcompoundmetabolicprocess	Cellular Component Biological Process	#N/A
TR11547|c0_g1_i1	pentatricopeptide repeat-containing	252	gi|356505262|ref|XP_003521411.1|PREDICTED: putative pentatricopeptide repeat-containing protein At5g37570-like [Glycine max]	XP_003521411	1.44e-22	75.9494	98.9821	79	60	#N/A	#N/A	#N/A	2	3.24	2	3.48	0	0	0	0	0	0	0	0	#N/A
TR11548|c0_g1_i1	universal stress	316	gi|351725963|ref|NP_001235063.1|uncharacterized protein LOC100527623 [Glycine max] gi|255632798|gb|ACU16752.1| unknown [Glycine max]	NP_001235063, ACU16752	2.33e-15	74.5455	72.7886	55	41	#N/A	#N/A	#N/A	2	1.9	1	1.02	0	0	0	0	0	0	0	0	#N/A
TR11557|c0_g1_i1	defective in meristem silencing 3	566	gi|225455370|ref|XP_002277586.1|PREDICTED: uncharacterized protein LOC100257134 [Vitis vinifera]	XP_002277586	1.12e-56	77.7778	194.512	162	126	#N/A	#N/A	#N/A	4	1.42	4	1.52	1	0.46	2	1.05	7	GO:0000166 GO:0005515 GO:0005634 GO:0006259 GO:0009058 GO:0016043 GO:0040029	nucleotidebinding proteinbinding nucleus DNAmetabolicprocess biosyntheticprocess cellularcomponentorganization regulationofgeneexpression,epigenetic	Molecular Function Molecular Function Cellular Component Biological Process Biological Process Biological Process Biological Process	OG0012462
TR11570|c0_g2_i1	hypothetical protein VITISV_017106	483	gi|147770060|emb|CAN72139.1|hypothetical protein VITISV_017106 [Vitis vinifera]	CAN72139	1.92e-09	48.6667	64.6994	150	73	#N/A	#N/A	#N/A	7	3.15	7	3.37	0	0	1	0.66	2	GO:0005488 GO:0006139	binding nucleobase-containingcompoundmetabolicprocess	Molecular Function Biological Process	#N/A
TR11574|c0_g1_i1	probable pectinesterase pectinesterase inhibitor 21-like	229	gi|255575436|ref|XP_002528620.1|Pectinesterase-4 precursor, putative [Ricinus communis] gi|223531965|gb|EEF33778.1| Pectinesterase-4 precursor, putative [Ricinus communis]	XP_002528620, EEF33778	5.64e-32	80.2632	124.405	76	61	Pentose and glucuronate interconversions, Drug metabolism - other enzymes	map00040, map00983	ec:4.2.2.2 - lyase, ec:2.7.1.43 - glucuronokinase (phosphorylating), ec:2.7.1.17 - xylulokinase (phosphorylating), ec:3.2.1.67 - 1,4-alpha-galacturonidase, ec:5.3.1.5 - isomerase, ec:2.7.7.64 - uridylyltransferase, ec:1.1.1.2 - dehydrogenase (NADP+), ec:2.7.7.44 - uridylyltransferase, ec:3.2.1.31 - beta-glucuronide glucuronohydrolase glucuronidase, ec:2.4.1.17 - 1-naphthol glucuronyltransferase, …	4	8.51	0	0	0	0	0	0	9	GO:0005618 GO:0005975 GO:0008135 GO:0009056 GO:0009791 GO:0016020 GO:0016043 GO:0016787 GO:0030234	cellwall carbohydratemetabolicprocess translationfactoractivity,RNAbinding catabolicprocess post-embryonicdevelopment membrane cellularcomponentorganization hydrolaseactivity enzymeregulatoractivity	Cellular Component Biological Process Molecular Function Biological Process Biological Process Cellular Component Biological Process Molecular Function Molecular Function	OG0017849
TR1158|c0_g1_i1	GDSL esterase lipase At4g10955-like	334	gi|302143536|emb|CBI22097.3|unnamed protein product [Vitis vinifera]	CBI22097	4.5e-37	87.8378	138.658	74	65	#N/A	#N/A	#N/A	1	0.85	3	2.74	0	0	3	3.79	3	GO:0005634 GO:0006629 GO:0016787	nucleus lipidmetabolicprocess hydrolaseactivity	Cellular Component Biological Process Molecular Function	OG0020171
TR11585|c0_g1_i1	eukaryotic translation initiation factor 5A	454	gi|89276313|gb|ABD66513.1|eukaryotic translation initiation factor 5A [Gymnadenia conopsea]	ABD66513	1.59e-23	96.0784	99.3673	51	49	#N/A	#N/A	#N/A	2	0.99	3	1.59	1	0.64	0	0	2	GO:0008135 GO:0016043	translationfactoractivity,RNAbinding cellularcomponentorganization	Molecular Function Biological Process	#N/A
TR11593|c0_g2_i1	pentatricopeptide repeat-containing	349	gi|147856409|emb|CAN80331.1|hypothetical protein VITISV_018275 [Vitis vinifera]	CAN80331	2.69e-19	85.7143	91.6633	56	48	#N/A	#N/A	#N/A	2	1.56	6	5.02	2	2.02	0	0	1	GO:0005488	binding	Molecular Function	#N/A
TR11596|c0_g1_i1	phospho-N-acetylmuramoyl-pentapeptide-transferase homolog	387	gi|255583559|ref|XP_002532536.1|phospho-n-acetylmuramoyl-pentapeptide-transferase, putative [Ricinus communis] gi|223527748|gb|EEF29852.1| phospho-n-acetylmuramoyl-pentapeptide-transferase, putative [Ricinus communis]	XP_002532536, EEF29852	7.81e-40	93.3884	148.288	121	113	Peptidoglycan biosynthesis	map00550	ec:2.4.1.227 - beta-N-acetylglucosaminyltransferase, ec:2.5.1.7 - 1-carboxyvinyltransferase, ec:6.3.2.4 - ligase, ec:6.3.2.8 - ligase, ec:6.3.2.9 - ligase, ec:6.3.2.13 - ligase, ec:6.3.2.10 - ligase, ec:2.7.8.13 - MraY transferase	5	3.23	2	1.39	2	1.67	1	0.96	11	GO:0005198 GO:0005215 GO:0005739 GO:0005840 GO:0005886 GO:0005975 GO:0006412 GO:0006464 GO:0006629 GO:0009536 GO:0016740	structuralmoleculeactivity transporteractivity mitochondrion ribosome plasmamembrane carbohydratemetabolicprocess translation cellularproteinmodificationprocess lipidmetabolicprocess plastid transferaseactivity	Molecular Function Molecular Function Cellular Component Cellular Component Cellular Component Biological Process Biological Process Biological Process Biological Process Cellular Component Molecular Function	OG0013444
TR11596|c1_g1_i1	phospho-N-acetylmuramoyl-pentapeptide-transferase homolog	224	gi|297740678|emb|CBI30860.3|unnamed protein product [Vitis vinifera]	CBI30860	5.5e-08	78.3784	57.3806	37	29	#N/A	#N/A	#N/A	2	4.55	0	0	0	0	0	0	2	GO:0005622 GO:0016020	intracellular membrane	Cellular Component Cellular Component	#N/A
TR11599|c0_g1_i1	hypothetical protein VITISV_009132	340	gi|147800123|emb|CAN68820.1|hypothetical protein VITISV_009132 [Vitis vinifera]	CAN68820	4.61e-22	76.25	100.523	80	61	#N/A	#N/A	#N/A	3	2.47	1	0.88	0	0	0	0	5	GO:0000166 GO:0005622 GO:0006139 GO:0016020 GO:0016787	nucleotidebinding intracellular nucleobase-containingcompoundmetabolicprocess membrane hydrolaseactivity	Molecular Function Cellular Component Biological Process Cellular Component Molecular Function	#N/A
TR1160|c0_g1_i1	Receptor kinase	404	gi|357451681|ref|XP_003596117.1|Receptor protein kinase-like protein [Medicago truncatula] gi|355485165|gb|AES66368.1| Receptor protein kinase-like protein [Medicago truncatula]	XP_003596117, AES66368	3.8e-15	74	58.9214	50	37	#N/A	#N/A	#N/A	2	1.2	2	1.29	1	0.78	2	1.78	3	GO:0000166 GO:0016020 GO:0016301	nucleotidebinding membrane kinaseactivity	Molecular Function Cellular Component Molecular Function	#N/A
TR11612|c0_g1_i1	non-LTR retroelement reverse transcriptase	252	gi|976174|gb|AAB48346.1|reverse transcriptase, partial [Arabidopsis thaliana]	AAB48346	5.45e-11	65.7895	63.929	76	50	#N/A	#N/A	#N/A	3	4.86	3	5.22	0	0	0	0	0	0	0	0	#N/A
TR11614|c0_g1_i1	hAT family dimerisation domain containing	598	gi|356565167|ref|XP_003550816.1|PREDICTED: uncharacterized protein LOC100783258 [Glycine max]	XP_003550816	2.42e-33	77.5701	136.346	107	83	#N/A	#N/A	#N/A	3	0.99	7	2.47	7	3	3	1.46	7	GO:0003677 GO:0003700 GO:0005515 GO:0005634 GO:0006139 GO:0009058 GO:0009791	DNAbinding transcriptionfactoractivity,sequence-specificDNAbinding proteinbinding nucleus nucleobase-containingcompoundmetabolicprocess biosyntheticprocess post-embryonicdevelopment	Molecular Function Molecular Function Molecular Function Cellular Component Biological Process Biological Process Biological Process	#N/A
TR11621|c0_g1_i1	pentatricopeptide repeat-containing	278	gi|359496160|ref|XP_003635166.1|PREDICTED: LOW QUALITY PROTEIN: pentatricopeptide repeat-containing protein At2g33760-like [Vitis vinifera]	XP_003635166	2.4e-31	79.3478	123.635	92	73	#N/A	#N/A	#N/A	2	2.53	1	1.36	0	0	1	1.89	2	GO:0005739 GO:0016787	mitochondrion hydrolaseactivity	Cellular Component Molecular Function	#N/A
TR11623|c0_g1_i1	ATP binding	229	gi|297809417|ref|XP_002872592.1|predicted protein [Arabidopsis lyrata subsp. lyrata] gi|297318429|gb|EFH48851.1| predicted protein [Arabidopsis lyrata subsp. lyrata]	XP_002872592, EFH48851	1.81e-14	97.5	76.2554	40	39	T cell receptor signaling pathway	map04660	ec:2.7.10.2 - protein-tyrosine kinase, ec:3.1.3.16 - phosphatase	0	0	0	0	0	0	0	0	10	GO:0000166 GO:0004871 GO:0005576 GO:0005622 GO:0005886 GO:0006464 GO:0006950 GO:0009605 GO:0009607 GO:0016301	nucleotidebinding signaltransduceractivity extracellularregion intracellular plasmamembrane cellularproteinmodificationprocess responsetostress responsetoexternalstimulus responsetobioticstimulus kinaseactivity	Molecular Function Molecular Function Cellular Component Cellular Component Cellular Component Biological Process Biological Process Biological Process Biological Process Molecular Function	#N/A
TR11632|c0_g1_i1	PREDICTED: uncharacterized protein LOC100244942	368	gi|225435076|ref|XP_002284421.1|PREDICTED: uncharacterized protein LOC100244942 [Vitis vinifera]	XP_002284421	7.32e-13	71.2121	71.633	66	47	#N/A	#N/A	#N/A	1	0.71	1	0.76	1	0.92	0	0	4	GO:0005488 GO:0005634 GO:0005739 GO:0016020	binding nucleus mitochondrion membrane	Molecular Function Cellular Component Cellular Component Cellular Component	OG0011143
TR11639|c0_g1_i1	retrotransposon Ty3-gypsy subclass	280	gi|68685649|gb|AAY99339.1|pol-polyprotein [Silene latifolia]	AAY99339	8.17e-12	60.2273	69.707	88	53	#N/A	#N/A	#N/A	1	1.25	1	1.34	3	4.79	0	0	1	GO:0006139	nucleobase-containingcompoundmetabolicprocess	Biological Process	#N/A
TR1164|c0_g1_i1	photosystem II cytochrome b559 alpha subunit	610	gi|224159|prf||1011228Acytochrome b559	1011228A	1.14e-76	96.0317	236.884	126	121	#N/A	#N/A	#N/A	6	1.92	2	0.69	26	10.84	0	0	6	GO:0005488 GO:0006091 GO:0009536 GO:0009579 GO:0015979 GO:0016020	binding generationofprecursormetabolitesandenergy plastid thylakoid photosynthesis membrane	Molecular Function Biological Process Cellular Component Cellular Component Biological Process Cellular Component	#N/A
TR11647|c0_g1_i1	hypothetical protein VITISV_033107	407	gi|147788196|emb|CAN62743.1|hypothetical protein VITISV_033107 [Vitis vinifera]	CAN62743	4.33e-17	71.2329	73.1738	73	52	#N/A	#N/A	#N/A	6	3.56	0	0	1	0.77	0	0	4	GO:0000166 GO:0003824 GO:0006139 GO:0006950	nucleotidebinding catalyticactivity nucleobase-containingcompoundmetabolicprocess responsetostress	Molecular Function Molecular Function Biological Process Biological Process	#N/A
TR11649|c0_g1_i1	ribonuclease H At1g65750- partial	233	gi|359487053|ref|XP_002271720.2|PREDICTED: uncharacterized protein LOC100264243 [Vitis vinifera]	XP_002271720	8.21e-16	65.2778	80.8777	72	47	#N/A	#N/A	#N/A	3	6.06	2	4.33	0	0	0	0	5	GO:0005488 GO:0016020 GO:0016301 GO:0016787 GO:0019538	binding membrane kinaseactivity hydrolaseactivity proteinmetabolicprocess	Molecular Function Cellular Component Molecular Function Molecular Function Biological Process	OG0000004
TR11658|c0_g1_i1	xenotropic and polytropic murine leukemia virus receptor	595	gi|359473017|ref|XP_002280608.2|PREDICTED: phosphate transporter PHO1 homolog 1 isoform 1 [Vitis vinifera]	XP_002280608	4.96e-109	94.7917	340.502	192	182	#N/A	#N/A	#N/A	1	0.33	3	1.06	7	3.02	0	0	6	GO:0005794 GO:0005886 GO:0006810 GO:0006950 GO:0007154 GO:0009991	Golgiapparatus plasmamembrane transport responsetostress cellcommunication responsetoextracellularstimulus	Cellular Component Cellular Component Biological Process Biological Process Biological Process Biological Process	OG0015430
TR11661|c0_g1_i1	kinase	321	gi|297733801|emb|CBI15048.3|unnamed protein product [Vitis vinifera]	CBI15048	1.59e-64	97.1698	209.149	106	103	T cell receptor signaling pathway	map04660	ec:2.7.10.2 - protein-tyrosine kinase, ec:3.1.3.16 - phosphatase	7	6.45	5	4.94	0	0	0	0	5	GO:0000166 GO:0005737 GO:0005886 GO:0006464 GO:0016301	nucleotidebinding cytoplasm plasmamembrane cellularproteinmodificationprocess kinaseactivity	Molecular Function Cellular Component Cellular Component Biological Process Molecular Function	#N/A
TR11662|c0_g1_i1	gag-pol poly	226	gi|12321254|gb|AAG50698.1|AC079604_5copia-type polyprotein, putative [Arabidopsis thaliana] gi|12321387|gb|AAG50765.1|AC079131_10 copia-type polyprotein, putative [Arabidopsis thaliana]	AAG50698, AAG50765	4.89e-16	78.3333	81.2629	60	47	#N/A	#N/A	#N/A	0	0	2	4.75	1	2.82	0	0	0	0	0	0	#N/A
TR11662|c1_g1_i1	copia-type poly	290	gi|6850900|emb|CAB71063.1|copia-type polyprotein [Arabidopsis thaliana]	CAB71063	2.23e-14	70.3704	77.411	81	57	#N/A	#N/A	#N/A	0	0	1	1.23	0	0	0	0	2	GO:0003676 GO:0006259	nucleicacidbinding DNAmetabolicprocess	Molecular Function Biological Process	#N/A
TR11665|c0_g1_i1	60S ribosomal L6	314	gi|297736208|emb|CBI24846.3|unnamed protein product [Vitis vinifera]	CBI24846	9.65e-18	91.8367	83.5741	49	45	#N/A	#N/A	#N/A	0	0	3	3.1	1	1.24	0	0	5	GO:0005198 GO:0005829 GO:0005840 GO:0006412 GO:0016043	structuralmoleculeactivity cytosol ribosome translation cellularcomponentorganization	Molecular Function Cellular Component Cellular Component Biological Process Biological Process	#N/A
TR11671|c0_g1_i1	pyrroline-5-carboxylate synthetase	345	gi|57283668|emb|CAG29644.1|delta 1-pyrroline-5-carboxylate synthetase [Lactuca sativa]	CAG29644	5.32e-11	100	65.855	34	34	Carbapenem biosynthesis, Biosynthesis of antibiotics, Arginine and proline metabolism	map00332, map01130, map00330	ec:1.2.1.41 - dehydrogenase, ec:2.7.2.11 - 5-kinase, ec:1.1.1.183 - dehydrogenase (NADP+), ec:2.6.1.11 - transaminase, ec:6.3.3.1 - cyclo-ligase, ec:2.6.1.13 - aminotransferase, ec:6.4.1.2 - carboxylase, ec:2.6.1.16 - transaminase (isomerizing), ec:2.7.1.90 - 1-phosphotransferase, ec:6.4.1.3 - carboxylase, ec:2.7.4.6 - kinase, ec:2.7.4.3 - kinase, ec:4.1.1.48 - synthase, ec:2.7.4.2 - kinase, ec:4…	1	0.8	3	2.57	2	2.06	11	13.04	4	GO:0000166 GO:0005737 GO:0009058 GO:0016301	nucleotidebinding cytoplasm biosyntheticprocess kinaseactivity	Molecular Function Cellular Component Biological Process Molecular Function	#N/A
TR11675|c0_g1_i1	copia-type poly	281	gi|12597806|gb|AAG60117.1|AC073555_1copia-type polyprotein, putative [Arabidopsis thaliana]	AAG60117	5.53e-07	67.1642	55.4546	67	45	#N/A	#N/A	#N/A	1	1.23	3	3.97	0	0	0	0	0	0	0	0	#N/A
TR11676|c0_g1_i1	Receptor-like kinase	258	gi|147807772|emb|CAN62252.1|hypothetical protein VITISV_027357 [Vitis vinifera]	CAN62252	2.3e-07	71.7391	55.8398	46	33	#N/A	#N/A	#N/A	3	4.57	0	0	0	0	0	0	0	0	0	0	#N/A
TR11680|c0_g1_i1	phosphatidic acid phosphatase-related	352	gi|116790613|gb|ABK25679.1|unknown [Picea sitchensis]	ABK25679	1.86e-17	84	83.9593	50	42	Phosphonate and phosphinate metabolism, Glycerophospholipid metabolism, Ether lipid metabolism	map00440, map00564, map00565	ec:2.7.8.1 - EPT, ec:2.7.8.2 - cholinephosphotransferase, ec:2.7.7.14 - cytidylyltransferase, ec:2.7.7.15 - cytidylyltransferase, ec:3.1.4.46 - phosphodiesterase, ec:2.7.1.107 - kinase (ATP), ec:2.7.1.82 - kinase, ec:2.7.1.32 - kinase, ec:4.1.1.65 - decarboxylase, ec:2.7.8.1 - EPT, ec:2.7.8.2 - cholinephosphotransferase, ec:2.7.8.5 - 1-phosphatidyltransferase, ec:2.7.8.8 - O-phosphatidyltransfera…	1	0.77	2	1.65	3	2.98	0	0	4	GO:0006629 GO:0009987 GO:0016020 GO:0016740	lipidmetabolicprocess cellularprocess membrane transferaseactivity	Biological Process Biological Process Cellular Component Molecular Function	#N/A
TR11698|c0_g1_i1	retrotransposon Ty3-gypsy subclass	372	gi|242070897|ref|XP_002450725.1|hypothetical protein SORBIDRAFT_05g016005 [Sorghum bicolor] gi|241936568|gb|EES09713.1| hypothetical protein SORBIDRAFT_05g016005 [Sorghum bicolor]	XP_002450725, EES09713	1.06e-41	83.6957	149.058	92	77	#N/A	#N/A	#N/A	6	4.16	0	0	0	0	0	0	5	GO:0003676 GO:0006259 GO:0009536 GO:0016787 GO:0019538	nucleicacidbinding DNAmetabolicprocess plastid hydrolaseactivity proteinmetabolicprocess	Molecular Function Biological Process Cellular Component Molecular Function Biological Process	OG0000163
TR11717|c0_g1_i1	retroelement pol poly	722	gi|147794801|emb|CAN71427.1|hypothetical protein VITISV_027864 [Vitis vinifera]	CAN71427	1.2e-42	59.4017	164.851	234	139	#N/A	#N/A	#N/A	3	0.77	8	2.19	0	0	2	0.75	0	0	0	0	#N/A
TR11736|c0_g1_i1	Receptor kinase	243	gi|357492635|ref|XP_003616606.1|Receptor kinase-like protein [Medicago truncatula] gi|355517941|gb|AES99564.1| Receptor kinase-like protein [Medicago truncatula]	XP_003616606, AES99564	5.1e-06	55.6962	51.9878	79	44	#N/A	#N/A	#N/A	4	7.16	3	5.76	9	20.57	3	8.05	0	0	0	0	#N/A
TR11737|c0_g1_i1	Pentatricopeptide repeat-containing	224	gi|356531902|ref|XP_003534515.1|PREDICTED: putative pentatricopeptide repeat-containing protein At3g23330-like [Glycine max]	XP_003534515	4.51e-23	79.7297	101.293	74	59	#N/A	#N/A	#N/A	1	2.28	4	9.75	0	0	1	3.42	1	GO:0005488	binding	Molecular Function	#N/A
TR11738|c0_g1_i1	nipped-B -like	281	gi|147801865|emb|CAN74982.1|hypothetical protein VITISV_007871 [Vitis vinifera]	CAN74982	1.86e-13	57.3034	74.7146	89	51	#N/A	#N/A	#N/A	3	3.7	3	3.97	0	0	0	0	0	0	0	0	OG0018505
TR11745|c0_g1_i1	retrotransposon Ty1-copia subclass	452	gi|147818102|emb|CAN73567.1|hypothetical protein VITISV_003451 [Vitis vinifera]	CAN73567	6.7e-82	92	271.552	150	138	#N/A	#N/A	#N/A	3	1.5	3	1.6	0	0	1	0.74	3	GO:0003676 GO:0005515 GO:0006259	nucleicacidbinding proteinbinding DNAmetabolicprocess	Molecular Function Molecular Function Biological Process	OG0000077
TR11749|c0_g1_i1	agamous-like MADS-box AGL61-like	311	gi|359496666|ref|XP_002263270.2|PREDICTED: agamous-like MADS-box protein AGL61 [Vitis vinifera]	XP_002263270	3.14e-18	69.0476	85.1149	84	58	#N/A	#N/A	#N/A	1	0.98	2	2.11	0	0	0	0	8	GO:0003677 GO:0003700 GO:0005515 GO:0005634 GO:0006139 GO:0009058 GO:0009908 GO:0016043	DNAbinding transcriptionfactoractivity,sequence-specificDNAbinding proteinbinding nucleus nucleobase-containingcompoundmetabolicprocess biosyntheticprocess flowerdevelopment cellularcomponentorganization	Molecular Function Molecular Function Molecular Function Cellular Component Biological Process Biological Process Biological Process Biological Process	#N/A
TR11759|c0_g1_i1	Zn Cd P(IB)-type ATPase	337	gi|296090298|emb|CBI40117.3|unnamed protein product [Vitis vinifera]	CBI40117	1.68e-14	80.2817	77.7962	71	57	Thiamine metabolism, Purine metabolism	map00730, map00230	ec:2.7.4.7 - kinase, ec:2.7.4.3 - kinase, ec:2.7.1.50 - kinase, ec:2.7.1.49 - kinase, ec:2.2.1.7 - synthase, ec:2.7.6.2 - diphosphokinase, ec:2.5.1.3 - phosphate synthase, ec:2.8.1.7 - desulfurase, ec:3.6.1.15 - phosphatase, ec:6.3.3.1 - cyclo-ligase, ec:2.7.4.8 - kinase, ec:2.7.4.6 - kinase, ec:2.7.4.3 - kinase, ec:3.5.2.5 - ec:3.5.2.5 allantoinase, ec:2.7.1.74 - kinase, ec:4.1.1.21 - carboxylas…	3	2.51	8	7.17	1	1.08	0	0	7	GO:0000166 GO:0005215 GO:0005515 GO:0005622 GO:0005886 GO:0009987 GO:0016787	nucleotidebinding transporteractivity proteinbinding intracellular plasmamembrane cellularprocess hydrolaseactivity	Molecular Function Molecular Function Molecular Function Cellular Component Cellular Component Biological Process Molecular Function	#N/A
TR1176|c0_g1_i1	gag-pol poly	338	gi|147867404|emb|CAN83275.1|hypothetical protein VITISV_026335 [Vitis vinifera]	CAN83275	4.74e-23	67.9612	97.8265	103	70	#N/A	#N/A	#N/A	5	4.16	0	0	0	0	0	0	0	0	0	0	#N/A
TR11760|c0_g1_i1	dynamin C-like	483	gi|225461482|ref|XP_002282528.1|PREDICTED: dynamin-like protein C-like [Vitis vinifera]	XP_002282528	2.77e-60	78.75	209.149	160	126	#N/A	#N/A	#N/A	1	0.45	9	4.33	0	0	1	0.66	3	GO:0000166 GO:0007049 GO:0009536	nucleotidebinding cellcycle plastid	Molecular Function Biological Process Cellular Component	OG0017911
TR11768|c0_g1_i1	cell division	376	gi|224123602|ref|XP_002319120.1|predicted protein [Populus trichocarpa] gi|222857496|gb|EEE95043.1| predicted protein [Populus trichocarpa]	XP_002319120, EEE95043	1.49e-44	84.6774	160.614	124	105	#N/A	#N/A	#N/A	0	0	6	4.38	0	0	0	0	7	GO:0004871 GO:0005515 GO:0005634 GO:0005737 GO:0005886 GO:0008152 GO:0030234	signaltransduceractivity proteinbinding nucleus cytoplasm plasmamembrane metabolicprocess enzymeregulatoractivity	Molecular Function Molecular Function Cellular Component Cellular Component Cellular Component Biological Process Molecular Function	OG0006789
TR11769|c0_g1_i1	disease resistance At3g14460-like	306	gi|359495016|ref|XP_002266590.2|PREDICTED: putative disease resistance protein At3g14460-like [Vitis vinifera]	XP_002266590	4.71e-10	61.25	65.0846	80	49	#N/A	#N/A	#N/A	1	1.02	1	1.09	1	1.31	0	0	0	0	0	0	OG0007497
TR11778|c0_g2_i1	retrotransposon unclassified	400	gi|6552735|gb|AAF16534.1|AC013482_8T26F17.17 [Arabidopsis thaliana]	AAF16534	6.91e-41	78.8732	101.679	71	56	Phenylpropanoid biosynthesis	map00940	ec:1.2.1.68 - dehydrogenase, ec:1.1.1.195 - dehydrogenase, ec:1.2.1.44 - reductase, ec:2.3.1.133 - O-hydroxycinnamoyltransferase, ec:6.2.1.12 - ligase, ec:2.1.1.68 - O-methyltransferase, ec:4.3.1.24 - ammonia-lyase, ec:4.3.1.25 - ammonia-lyase, ec:3.2.1.126 - beta-glucosidase, ec:3.2.1.21 - gentiobiase, ec:1.14.13.36 - 3'-monooxygenase, ec:2.3.1.92 - O-sinapoyltransferase, ec:2.3.1.99 - O-hydroxy…	1	0.61	5	3.27	1	0.79	0	0	3	GO:0003677 GO:0003824 GO:0006259	DNAbinding catalyticactivity DNAmetabolicprocess	Molecular Function Molecular Function Biological Process	#N/A
TR1178|c0_g1_i1	C2 and GRAM domain-containing At5g50170-like	439	gi|356518944|ref|XP_003528135.1|PREDICTED: C2 and GRAM domain-containing protein At5g50170-like [Glycine max]	XP_003528135	6.6e-76	91.0959	253.062	146	133	#N/A	#N/A	#N/A	0	0	2	1.12	0	0	4	3.09	1	GO:0016020	membrane	Cellular Component	#N/A
TR11780|c0_g1_i1	NEDD8-activating enzyme E1 catalytic subunit	328	gi|357480207|ref|XP_003610389.1|NEDD8-activating enzyme E1 catalytic subunit [Medicago truncatula] gi|355511444|gb|AES92586.1| NEDD8-activating enzyme E1 catalytic subunit [Medicago truncatula]	XP_003610389, AES92586	1.05e-58	95.0495	197.208	101	96	Phenylpropanoid biosynthesis	map00940	ec:1.2.1.68 - dehydrogenase, ec:1.1.1.195 - dehydrogenase, ec:1.2.1.44 - reductase, ec:2.3.1.133 - O-hydroxycinnamoyltransferase, ec:6.2.1.12 - ligase, ec:2.1.1.68 - O-methyltransferase, ec:4.3.1.24 - ammonia-lyase, ec:4.3.1.25 - ammonia-lyase, ec:3.2.1.126 - beta-glucosidase, ec:3.2.1.21 - gentiobiase, ec:1.14.13.36 - 3'-monooxygenase, ec:2.3.1.92 - O-sinapoyltransferase, ec:2.3.1.99 - O-hydroxy…	1	0.88	0	0	0	0	0	0	7	GO:0000166 GO:0003824 GO:0005515 GO:0005634 GO:0005829 GO:0006464 GO:0006950	nucleotidebinding catalyticactivity proteinbinding nucleus cytosol cellularproteinmodificationprocess responsetostress	Molecular Function Molecular Function Molecular Function Cellular Component Cellular Component Biological Process Biological Process	#N/A
TR11780|c0_g2_i1	NEDD8-activating enzyme E1 catalytic subunit	247	gi|242056981|ref|XP_002457636.1|hypothetical protein SORBIDRAFT_03g010860 [Sorghum bicolor] gi|241929611|gb|EES02756.1| hypothetical protein SORBIDRAFT_03g010860 [Sorghum bicolor]	XP_002457636, EES02756	9.9e-38	70.297	140.198	101	71	#N/A	#N/A	#N/A	2	3.42	0	0	0	0	0	0	5	GO:0003824 GO:0005488 GO:0005634 GO:0005829 GO:0006464	catalyticactivity binding nucleus cytosol cellularproteinmodificationprocess	Molecular Function Molecular Function Cellular Component Cellular Component Biological Process	#N/A
TR11790|c0_g1_i1	mitochondrial chaperonin HSP60 partial	255	gi|374256081|gb|AEZ00902.1|putative mitochondrial chaperonin HSP60 protein, partial [Elaeis guineensis]	AEZ00902	2.14e-07	80.4878	53.5286	41	33	#N/A	#N/A	#N/A	2	3.14	5	8.42	1	2.01	0	0	4	GO:0000166 GO:0005737 GO:0009987 GO:0019538	nucleotidebinding cytoplasm cellularprocess proteinmetabolicprocess	Molecular Function Cellular Component Biological Process Biological Process	OG0002757
TR11792|c0_g1_i1	hypothetical protein VITISV_000084	291	gi|147825448|emb|CAN71070.1|hypothetical protein VITISV_000084 [Vitis vinifera]	CAN71070	6.46e-08	84.6154	56.225	39	33	#N/A	#N/A	#N/A	3	3.42	0	0	0	0	1	1.7	9	GO:0000166 GO:0003677 GO:0004518 GO:0005622 GO:0006259 GO:0006464 GO:0006950 GO:0008289 GO:0016301	nucleotidebinding DNAbinding nucleaseactivity intracellular DNAmetabolicprocess cellularproteinmodificationprocess responsetostress lipidbinding kinaseactivity	Molecular Function Molecular Function Molecular Function Cellular Component Biological Process Biological Process Biological Process Molecular Function Molecular Function	#N/A
TR11794|c0_g1_i1	DUF246 domain-containing At1g04910-like	246	gi|356495599|ref|XP_003516662.1|PREDICTED: DUF246 domain-containing protein At1g04910-like [Glycine max]	XP_003516662	1.09e-45	96.2963	162.925	81	78	#N/A	#N/A	#N/A	2	3.46	6	11.13	1	2.21	1	2.59	4	GO:0005768 GO:0005794 GO:0016020 GO:0016740	endosome Golgiapparatus membrane transferaseactivity	Cellular Component Cellular Component Cellular Component Molecular Function	#N/A
TR11796|c0_g1_i1	mitochondrial ubiquitin ligase activator of nfkb 1	238	gi|225442119|ref|XP_002274016.1|PREDICTED: mitochondrial ubiquitin ligase activator of nfkb 1 [Vitis vinifera] gi|297743001|emb|CBI35868.3| unnamed protein product [Vitis vinifera]	XP_002274016, CBI35868	1.07e-06	80	53.5286	40	32	#N/A	#N/A	#N/A	0	0	4	8.14	1	2.42	0	0	0	0	0	0	#N/A
TR11797|c0_g1_i1	ribonuclease H At1g65750- partial	314	gi|359495832|ref|XP_003635100.1|PREDICTED: uncharacterized protein At2g24330-like [Vitis vinifera]	XP_003635100	1.8e-15	67.1053	80.1073	76	51	#N/A	#N/A	#N/A	1	0.97	1	1.03	0	0	1	1.44	0	0	0	0	#N/A
TR11799|c0_g1_i1	cell division control 45 homolog	643	gi|147853521|emb|CAN78533.1|hypothetical protein VITISV_006310 [Vitis vinifera]	CAN78533	4.92e-65	92.7152	221.476	151	140	Thiamine metabolism, Purine metabolism	map00730, map00230	ec:2.7.4.7 - kinase, ec:2.7.4.3 - kinase, ec:2.7.1.50 - kinase, ec:2.7.1.49 - kinase, ec:2.2.1.7 - synthase, ec:2.7.6.2 - diphosphokinase, ec:2.5.1.3 - phosphate synthase, ec:2.8.1.7 - desulfurase, ec:3.6.1.15 - phosphatase, ec:6.3.3.1 - cyclo-ligase, ec:2.7.4.8 - kinase, ec:2.7.4.6 - kinase, ec:2.7.4.3 - kinase, ec:3.5.2.5 - ec:3.5.2.5 allantoinase, ec:2.7.1.74 - kinase, ec:4.1.1.21 - carboxylas…	8	2.39	10	3.19	0	0	0	0	12	GO:0000003 GO:0003677 GO:0003682 GO:0005654 GO:0006259 GO:0006950 GO:0007049 GO:0007275 GO:0009058 GO:0016043 GO:0016787 GO:0040029	reproduction DNAbinding chromatinbinding nucleoplasm DNAmetabolicprocess responsetostress cellcycle multicellularorganismdevelopment biosyntheticprocess cellularcomponentorganization hydrolaseactivity regulationofgeneexpression,epigenetic	Biological Process Molecular Function Molecular Function Cellular Component Biological Process Biological Process Biological Process Biological Process Biological Process Biological Process Molecular Function Biological Process	#N/A
TR11805|c0_g1_i1	probable F-box At3g61730-like	243	gi|359489843|ref|XP_003633984.1|PREDICTED: probable F-box protein At3g61730-like [Vitis vinifera] gi|297745434|emb|CBI40514.3| unnamed protein product [Vitis vinifera]	XP_003633984, CBI40514	9.04e-08	62.8571	55.8398	70	44	#N/A	#N/A	#N/A	0	0	0	0	1	2.29	0	0	0	0	0	0	#N/A
TR11810|c0_g1_i1	AT5g47580 MNJ7_17	254	gi|147767481|emb|CAN71255.1|hypothetical protein VITISV_043222 [Vitis vinifera]	CAN71255	1.48e-13	70.7692	71.633	65	46	#N/A	#N/A	#N/A	1	1.59	0	0	0	0	0	0	3	GO:0005739 GO:0006950 GO:0009628	mitochondrion responsetostress responsetoabioticstimulus	Cellular Component Biological Process Biological Process	#N/A
TR11812|c0_g1_i1	NBS-containing resistance partial	470	gi|68685649|gb|AAY99339.1|pol-polyprotein [Silene latifolia]	AAY99339	1.86e-22	63.9456	103.219	147	94	#N/A	#N/A	#N/A	3	1.41	7	3.52	0	0	0	0	0	0	0	0	#N/A
TR11814|c0_g1_i1	pentatricopeptide repeat-containing	495	gi|255583659|ref|XP_002532584.1|pentatricopeptide repeat-containing protein, putative [Ricinus communis] gi|223527693|gb|EEF29801.1| pentatricopeptide repeat-containing protein, putative [Ricinus communis]	XP_002532584, EEF29801	2.9e-28	77.3585	119.783	106	82	#N/A	#N/A	#N/A	4	1.73	3	1.39	1	0.56	0	0	0	0	0	0	#N/A
TR11815|c0_g1_i1	hypothetical protein VITISV_031018	509	gi|147862249|emb|CAN82584.1|hypothetical protein VITISV_031018 [Vitis vinifera]	CAN82584	7.74e-13	52.381	74.3294	105	55	#N/A	#N/A	#N/A	2	0.83	5	2.22	2	1.08	3	1.84	0	0	0	0	OG0001535
TR11822|c0_g1_i1	Gag-Pol poly	663	gi|147846164|emb|CAN81634.1|hypothetical protein VITISV_034565 [Vitis vinifera]	CAN81634	3.1e-19	66.6667	87.4261	102	68	#N/A	#N/A	#N/A	2	0.57	16	4.9	0	0	0	0	2	GO:0005488 GO:0006139	binding nucleobase-containingcompoundmetabolicprocess	Molecular Function Biological Process	#N/A
TR11823|c0_g1_i1	Pinus taeda anonymous locus 0_5128_01 genomic sequence	667	gi|359488847|ref|XP_003633831.1|PREDICTED: E3 ubiquitin-protein ligase ATL42-like [Vitis vinifera]	XP_003633831	9.65e-39	69.3548	142.51	124	86	#N/A	#N/A	#N/A	9	2.56	27	8.2	0	0	0	0	6	GO:0005488 GO:0009056 GO:0009987 GO:0016020 GO:0016740 GO:0019538	binding catabolicprocess cellularprocess membrane transferaseactivity proteinmetabolicprocess	Molecular Function Biological Process Biological Process Cellular Component Molecular Function Biological Process	#N/A
TR11837|c0_g1_i1	cytochrome P450	500	gi|164604834|dbj|BAF98469.1|cytochrome P450 [Coptis japonica var. dissecta]	BAF98469	2.09e-15	67.7966	60.8474	59	40	#N/A	#N/A	#N/A	3	1.28	2	0.91	0	0	1	0.63	4	GO:0003824 GO:0005488 GO:0008152 GO:0016020	catalyticactivity binding metabolicprocess membrane	Molecular Function Molecular Function Biological Process Cellular Component	#N/A
TR11840|c1_g1_i1	Zinc CCHC-type	231	gi|357469423|ref|XP_003604996.1|hypothetical protein MTR_4g022640 [Medicago truncatula] gi|355506051|gb|AES87193.1| hypothetical protein MTR_4g022640 [Medicago truncatula]	XP_003604996, AES87193	3.5e-10	56.4103	63.5438	78	44	#N/A	#N/A	#N/A	1	2.07	4	8.88	0	0	0	0	0	0	0	0	#N/A
TR11842|c0_g1_i1	Xylem serine ase	581	gi|225453849|ref|XP_002272598.1|PREDICTED: xylem serine proteinase 1 [Vitis vinifera] gi|296089126|emb|CBI38829.3| unnamed protein product [Vitis vinifera]	XP_002272598, CBI38829	6.45e-89	82.0652	286.574	184	151	#N/A	#N/A	#N/A	1	0.34	8	2.94	0	0	0	0	4	GO:0005576 GO:0005618 GO:0016787 GO:0019538	extracellularregion cellwall hydrolaseactivity proteinmetabolicprocess	Cellular Component Cellular Component Molecular Function Biological Process	#N/A
TR11852|c0_g1_i1	rab GDP dissociation inhibitor alpha	335	gi|225465789|ref|XP_002268877.1|PREDICTED: rab GDP dissociation inhibitor alpha [Vitis vinifera] gi|296087426|emb|CBI34015.3| unnamed protein product [Vitis vinifera]	XP_002268877, CBI34015	2.59e-69	98.1982	224.557	111	109	#N/A	#N/A	#N/A	3	2.54	7	6.35	1	1.09	0	0	6	GO:0005576 GO:0005622 GO:0006810 GO:0007165 GO:0008152 GO:0030234	extracellularregion intracellular transport signaltransduction metabolicprocess enzymeregulatoractivity	Cellular Component Cellular Component Biological Process Biological Process Biological Process Molecular Function	#N/A
TR11853|c0_g1_i1	nitrate transporter	227	gi|255566995|ref|XP_002524480.1|oligopeptide transporter, putative [Ricinus communis] gi|223536268|gb|EEF37920.1| oligopeptide transporter, putative [Ricinus communis]	XP_002524480, EEF37920	1.29e-21	86.9565	96.2857	69	60	#N/A	#N/A	#N/A	3	6.55	1	2.34	0	0	0	0	6	GO:0005215 GO:0005886 GO:0006950 GO:0008152 GO:0009719 GO:0009987	transporteractivity plasmamembrane responsetostress metabolicprocess responsetoendogenousstimulus cellularprocess	Molecular Function Cellular Component Biological Process Biological Process Biological Process Biological Process	#N/A
TR11855|c0_g1_i1	26S proteasome regulatory subunit 4 homolog A-like	226	gi|388509042|gb|AFK42587.1|unknown [Medicago truncatula]	AFK42587	2.89e-12	85.7143	66.2402	42	36	Thiamine metabolism, Purine metabolism	map00730, map00230	ec:2.7.4.7 - kinase, ec:2.7.4.3 - kinase, ec:2.7.1.50 - kinase, ec:2.7.1.49 - kinase, ec:2.2.1.7 - synthase, ec:2.7.6.2 - diphosphokinase, ec:2.5.1.3 - phosphate synthase, ec:2.8.1.7 - desulfurase, ec:3.6.1.15 - phosphatase, ec:6.3.3.1 - cyclo-ligase, ec:2.7.4.8 - kinase, ec:2.7.4.6 - kinase, ec:2.7.4.3 - kinase, ec:3.5.2.5 - ec:3.5.2.5 allantoinase, ec:2.7.1.74 - kinase, ec:4.1.1.21 - carboxylas…	0	0	2	4.75	1	2.82	0	0	11	GO:0000166 GO:0005515 GO:0005634 GO:0005829 GO:0006139 GO:0006950 GO:0009056 GO:0009058 GO:0016043 GO:0016787 GO:0019538	nucleotidebinding proteinbinding nucleus cytosol nucleobase-containingcompoundmetabolicprocess responsetostress catabolicprocess biosyntheticprocess cellularcomponentorganization hydrolaseactivity proteinmetabolicprocess	Molecular Function Molecular Function Cellular Component Cellular Component Biological Process Biological Process Biological Process Biological Process Biological Process Molecular Function Biological Process	#N/A
TR11865|c0_g1_i1	ATFP4	238	gi|225447460|ref|XP_002266819.1|PREDICTED: uncharacterized protein LOC100242530 [Vitis vinifera]	XP_002266819	3.91e-17	69.7368	78.9518	76	53	#N/A	#N/A	#N/A	0	0	0	0	1	2.42	2	5.69	4	GO:0005488 GO:0005737 GO:0006810 GO:0019725	binding cytoplasm transport cellularhomeostasis	Molecular Function Cellular Component Biological Process Biological Process	#N/A
TR11867|c0_g1_i1	retrotransposon Ty3-gypsy subclass	521	gi|147807800|emb|CAN71056.1|hypothetical protein VITISV_016917 [Vitis vinifera]	CAN71056	2.02e-91	85.5491	279.641	173	148	#N/A	#N/A	#N/A	2	0.8	5	2.15	1	0.52	1	0.59	7	GO:0003677 GO:0003723 GO:0006259 GO:0009058 GO:0016740 GO:0016787 GO:0019538	DNAbinding RNAbinding DNAmetabolicprocess biosyntheticprocess transferaseactivity hydrolaseactivity proteinmetabolicprocess	Molecular Function Molecular Function Biological Process Biological Process Molecular Function Molecular Function Biological Process	OG0000523
TR1187|c0_g1_i1	retrotransposon Ty3-gypsy subclass	284	gi|147822380|emb|CAN72897.1|hypothetical protein VITISV_003776 [Vitis vinifera]	CAN72897	2.94e-08	54.8387	59.3066	93	51	#N/A	#N/A	#N/A	1	1.2	2	2.58	0	0	0	0	1	GO:0006139	nucleobase-containingcompoundmetabolicprocess	Biological Process	#N/A
TR11872|c0_g1_i1	MLO 1	445	gi|162461223|ref|NP_001105171.1|barley mlo defense gene homolog8 [Zea mays] gi|13784989|gb|AAK38344.1| seven transmembrane protein Mlo8 [Zea mays] gi|194708086|gb|ACF88127.1| unknown [Zea mays] gi|195647452|gb|ACG43194.1| MLO-like protein 1 [Zea mays] gi|219888543|gb|ACL54646.1| unknown [Zea mays] gi|413945384|gb|AFW78033.1| MLO-like protein 1Seven transmembrane protein Mlo8 [Zea mays]	NP_001105171, AAK38344, ACF88127, ACG43194, ACL54646, AFW78033	4.56e-51	82.5243	160.614	103	85	#N/A	#N/A	#N/A	5	2.56	1	0.55	0	0	0	0	6	GO:0005515 GO:0005737 GO:0005886 GO:0006950 GO:0008219 GO:0009607	proteinbinding cytoplasm plasmamembrane responsetostress celldeath responsetobioticstimulus	Molecular Function Cellular Component Cellular Component Biological Process Biological Process Biological Process	#N/A
TR11884|c0_g1_i1	cytochrome P450 71C4	275	gi|297607869|ref|NP_001060789.2|Os08g0106000 [Oryza sativa Japonica Group] gi|255678096|dbj|BAF22703.2| Os08g0106000, partial [Oryza sativa Japonica Group]	NP_001060789, BAF22703	4.54e-07	74.359	53.1434	39	29	#N/A	#N/A	#N/A	0	0	1	1.39	7	11.67	0	0	9	GO:0003824 GO:0005488 GO:0005737 GO:0006950 GO:0009058 GO:0009605 GO:0009607 GO:0016020 GO:0019748	catalyticactivity binding cytoplasm responsetostress biosyntheticprocess responsetoexternalstimulus responsetobioticstimulus membrane secondarymetabolicprocess	Molecular Function Molecular Function Cellular Component Biological Process Biological Process Biological Process Biological Process Cellular Component Biological Process	#N/A
TR11885|c0_g1_i1	conserved hypothetical protein	373	gi|255559288|ref|XP_002520664.1|conserved hypothetical protein [Ricinus communis] gi|223540049|gb|EEF41626.1| conserved hypothetical protein [Ricinus communis]	XP_002520664, EEF41626	1.07e-25	76	107.842	100	76	#N/A	#N/A	#N/A	4	2.76	0	0	0	0	9	9.21	1	GO:0016020	membrane	Cellular Component	OG0012903
TR11889|c0_g1_i1	1-phosphatidylinositol-3-phosphate 5-kinase-like	391	gi|297742933|emb|CBI35800.3|unnamed protein product [Vitis vinifera]	CBI35800	1.34e-68	95.122	234.572	123	117	Phosphatidylinositol signaling system, Inositol phosphate metabolism	map04070, map00562	ec:2.7.1.107 - kinase (ATP), ec:2.7.1.127 - 3-kinase, ec:2.7.1.67 - 4-kinase, ec:2.7.1.68 - 5-kinase, ec:3.1.4.11 - phospholipase C, ec:2.7.1.137 - 3-kinase, ec:2.7.1.158 - 2-kinase, ec:2.7.1.159 - 5/6-kinase, ec:2.7.1.150 - 5-kinase, ec:2.7.1.151 - multikinase, ec:2.7.11.13 - kinase C, ec:2.7.7.41 - cytidylyltransferase, ec:3.1.3.36 - 5-phosphatase, ec:3.1.3.56 - 5-phosphatase, ec:3.1.3.57 - 1-p…	0	0	22	14.97	0	0	0	0	3	GO:0000166 GO:0006629 GO:0016301	nucleotidebinding lipidmetabolicprocess kinaseactivity	Molecular Function Biological Process Molecular Function	OG0006701
TR11895|c1_g1_i1	nucleoside-triphosphatase nucleotide binding	319	gi|255581915|ref|XP_002531756.1|nucleoside-triphosphatase, putative [Ricinus communis] gi|223528592|gb|EEF30612.1| nucleoside-triphosphatase, putative [Ricinus communis]	XP_002531756, EEF30612	2.08e-51	91.5888	180.644	107	98	#N/A	#N/A	#N/A	1	0.93	1	1	0	0	2	2.78	4	GO:0000166 GO:0007165 GO:0009536 GO:0016787	nucleotidebinding signaltransduction plastid hydrolaseactivity	Molecular Function Biological Process Cellular Component Molecular Function	#N/A
TR11896|c0_g1_i1	cysteine synthase C1	320	gi|47496756|dbj|BAD19047.1|beta-cyanoalanine synthase [Diospyros kaki]	BAD19047	9.29e-31	92.4051	118.242	79	73	Cyanoamino acid metabolism, Cysteine and methionine metabolism, Biosynthesis of antibiotics, Sulfur metabolism	map00460, map00270, map01130, map00920	ec:6.3.1.1 - ligase, ec:4.2.1.65 - hydratase, ec:3.5.1.49 - ec:3.5.1.49 formamidase, ec:3.2.1.117 - beta-glucosidase, ec:3.2.1.118 - beta-glucosidase, ec:4.4.1.9 - synthase, ec:3.2.1.21 - gentiobiase, ec:3.5.1.1 - asparaginase II, ec:2.1.2.1 - hydroxymethyltransferase, ec:4.1.2.10 - lyase, ec:3.5.5.4 - nitrilase, ec:3.5.5.1 - acetonitrilase, ec:2.3.2.2 - glutamyl transpeptidase, ec:4.1.1.50 - dec…	4	3.71	1	0.99	0	0	1	1.38	9	GO:0005488 GO:0005739 GO:0007275 GO:0009056 GO:0009058 GO:0009536 GO:0009653 GO:0016740 GO:0030154	binding mitochondrion multicellularorganismdevelopment catabolicprocess biosyntheticprocess plastid anatomicalstructuremorphogenesis transferaseactivity celldifferentiation	Molecular Function Cellular Component Biological Process Biological Process Biological Process Cellular Component Biological Process Molecular Function Biological Process	#N/A
TR11897|c0_g2_i1	pentatricopeptide repeat-containing	343	gi|255559617|ref|XP_002520828.1|pentatricopeptide repeat-containing protein, putative [Ricinus communis] gi|223539959|gb|EEF41537.1| pentatricopeptide repeat-containing protein, putative [Ricinus communis]	XP_002520828, EEF41537	1.37e-44	81.4159	161.77	113	92	#N/A	#N/A	#N/A	2	1.62	0	0	3	3.13	2	2.4	2	GO:0005488 GO:0005739	binding mitochondrion	Molecular Function Cellular Component	#N/A
TR1190|c0_g1_i1	nuclease HARBI1-like	506	gi|147792468|emb|CAN74706.1|hypothetical protein VITISV_036360 [Vitis vinifera]	CAN74706	9.39e-13	75	73.1738	68	51	#N/A	#N/A	#N/A	5	2.1	0	0	0	0	2	1.24	0	0	0	0	#N/A
TR11902|c0_g1_i1	hypothetical protein	629	gi|332322210|emb|CCA66235.1|hypothetical protein [Beta vulgaris subsp. vulgaris]	CCA66235	7.11e-26	52.1505	115.161	186	97	#N/A	#N/A	#N/A	5	1.54	10	3.29	1	0.4	0	0	0	0	0	0	OG0000110
TR11903|c0_g1_i1	FAR1-related partial	257	gi|242053831|ref|XP_002456061.1|hypothetical protein SORBIDRAFT_03g029670 [Sorghum bicolor] gi|241928036|gb|EES01181.1| hypothetical protein SORBIDRAFT_03g029670 [Sorghum bicolor]	XP_002456061, EES01181	1.83e-15	62.3529	79.337	85	53	#N/A	#N/A	#N/A	1	1.54	1	1.65	0	0	0	0	1	GO:0005488	binding	Molecular Function	#N/A
TR11908|c0_g1_i1	bacterial-induced peroxidase precursor	378	gi|297724641|ref|NP_001174684.1|Os06g0237600 [Oryza sativa Japonica Group] gi|51535146|dbj|BAD37858.1| putative peroxidase [Oryza sativa Japonica Group] gi|51535810|dbj|BAD37895.1| putative peroxidase [Oryza sativa Japonica Group] gi|55701019|tpe|CAH69318.1| TPA: class III peroxidase 76 precursor [Oryza sativa Japonica Group] gi|255676873|dbj|BAH93412.1| Os06g0237600 [Oryza sativa Japonica Group]	NP_001174684, BAD37858, BAD37895, CAH69318, BAH93412	1.86e-10	73.913	57.3806	46	34	#N/A	#N/A	#N/A	2	1.35	3	2.17	1	0.87	7	6.99	4	GO:0003824 GO:0005488 GO:0005737 GO:0008152	catalyticactivity binding cytoplasm metabolicprocess	Molecular Function Molecular Function Cellular Component Biological Process	OG0013359
TR11912|c0_g1_i1	60S ribosomal L34	230	gi|224141383|ref|XP_002324052.1|predicted protein [Populus trichocarpa] gi|118485096|gb|ABK94411.1| unknown [Populus trichocarpa] gi|222867054|gb|EEF04185.1| predicted protein [Populus trichocarpa]	XP_002324052, ABK94411, EEF04185	8.55e-09	73.1707	56.6102	41	30	#N/A	#N/A	#N/A	2	4.2	3	6.75	1	2.67	0	0	7	GO:0003723 GO:0005198 GO:0005730 GO:0005829 GO:0005840 GO:0006412 GO:0009536	RNAbinding structuralmoleculeactivity nucleolus cytosol ribosome translation plastid	Molecular Function Molecular Function Cellular Component Cellular Component Cellular Component Biological Process Cellular Component	#N/A
TR11915|c0_g1_i1	Pentatricopeptide repeat-containing	329	gi|147799543|emb|CAN68467.1|hypothetical protein VITISV_029899 [Vitis vinifera]	CAN68467	2.54e-34	75	132.88	108	81	#N/A	#N/A	#N/A	1	0.88	3	2.82	2	2.26	0	0	4	GO:0005488 GO:0008152 GO:0009536 GO:0016740	binding metabolicprocess plastid transferaseactivity	Molecular Function Biological Process Cellular Component Molecular Function	OG0000972
TR11916|c0_g1_i1	POLX_TOBAC ame: Full=Retrovirus-related Pol poly from transposon TNT 1-94 Includes: ame: Full=Protease Includes: ame: Full=Reverse transcriptase Includes: ame: Full=Endonuclease	379	gi|147766788|emb|CAN74160.1|hypothetical protein VITISV_018405 [Vitis vinifera]	CAN74160	1.95e-26	70.3704	92.8189	81	57	#N/A	#N/A	#N/A	2	1.34	1	0.72	0	0	0	0	4	GO:0005488 GO:0006259 GO:0016740 GO:0016787	binding DNAmetabolicprocess transferaseactivity hydrolaseactivity	Molecular Function Biological Process Molecular Function Molecular Function	OG0000013
TR11922|c0_g1_i1	calmodulin binding	344	gi|255546139|ref|XP_002514129.1|calmodulin binding protein, putative [Ricinus communis] gi|223546585|gb|EEF48083.1| calmodulin binding protein, putative [Ricinus communis]	XP_002514129, EEF48083	5.05e-53	92.9825	184.111	114	106	#N/A	#N/A	#N/A	7	5.62	7	6.03	1	1.04	2	2.38	0	0	0	0	#N/A
TR1193|c0_g1_i1	pectinesterase family	741	gi|297740009|emb|CBI30191.3|unnamed protein product [Vitis vinifera]	CBI30191	3.67e-77	76.378	260.381	254	194	Pentose and glucuronate interconversions, Drug metabolism - other enzymes	map00040, map00983	ec:4.2.2.2 - lyase, ec:2.7.1.43 - glucuronokinase (phosphorylating), ec:2.7.1.17 - xylulokinase (phosphorylating), ec:3.2.1.67 - 1,4-alpha-galacturonidase, ec:5.3.1.5 - isomerase, ec:2.7.7.64 - uridylyltransferase, ec:1.1.1.2 - dehydrogenase (NADP+), ec:2.7.7.44 - uridylyltransferase, ec:3.2.1.31 - beta-glucuronide glucuronohydrolase glucuronidase, ec:2.4.1.17 - 1-naphthol glucuronyltransferase, …	0	0	12	3.17	0	0	0	0	5	GO:0005576 GO:0005618 GO:0009536 GO:0016020 GO:0016787	extracellularregion cellwall plastid membrane hydrolaseactivity	Cellular Component Cellular Component Cellular Component Cellular Component Molecular Function	#N/A
TR11931|c0_g1_i1	DNA-binding bromodomain-containing	261	gi|297737450|emb|CBI26651.3|unnamed protein product [Vitis vinifera]	CBI26651	8.08e-19	83.0508	87.4261	59	49	#N/A	#N/A	#N/A	0	0	2	3.17	0	0	0	0	5	GO:0003677 GO:0005634 GO:0006464 GO:0016043 GO:0016740	DNAbinding nucleus cellularproteinmodificationprocess cellularcomponentorganization transferaseactivity	Molecular Function Cellular Component Biological Process Biological Process Molecular Function	OG0012411
TR11933|c0_g1_i1	cytochrome P450	296	gi|297737233|emb|CBI26434.3|unnamed protein product [Vitis vinifera]	CBI26434	2.86e-14	76.7857	73.559	56	43	#N/A	#N/A	#N/A	1	1.1	7	8.23	1	1.41	0	0	5	GO:0003824 GO:0005488 GO:0009058 GO:0016020 GO:0019748	catalyticactivity binding biosyntheticprocess membrane secondarymetabolicprocess	Molecular Function Molecular Function Biological Process Cellular Component Biological Process	#N/A
TR11937|c0_g1_i1	uncharacterized protein	231	gi|42569848|ref|NP_181714.3|uncharacterized protein [Arabidopsis thaliana] gi|330254943|gb|AEC10037.1| uncharacterized protein [Arabidopsis thaliana]	NP_181714, AEC10037	3.69e-30	83.1169	121.709	77	64	#N/A	#N/A	#N/A	1	2.07	0	0	0	0	1	3.11	1	GO:0005886	plasmamembrane	Cellular Component	OG0006183
TR1194|c0_g1_i1	polyubiquitin 2	241	gi|224159432|ref|XP_002338082.1|predicted protein [Populus trichocarpa] gi|222870685|gb|EEF07816.1| predicted protein [Populus trichocarpa]	XP_002338082, EEF07816	1.43e-35	98.75	126.716	80	79	#N/A	#N/A	#N/A	11	20.16	6	11.79	4	9.35	1	2.75	9	GO:0005634 GO:0005829 GO:0005886 GO:0006464 GO:0009056 GO:0009058 GO:0009719 GO:0009790 GO:0009791	nucleus cytosol plasmamembrane cellularproteinmodificationprocess catabolicprocess biosyntheticprocess responsetoendogenousstimulus embryodevelopment post-embryonicdevelopment	Cellular Component Cellular Component Cellular Component Biological Process Biological Process Biological Process Biological Process Biological Process Biological Process	#N/A
TR11942|c0_g1_i1	embryo sac development arrest 18	616	gi|255578509|ref|XP_002530118.1|ubiquitin-protein ligase, putative [Ricinus communis] gi|223530372|gb|EEF32262.1| ubiquitin-protein ligase, putative [Ricinus communis]	XP_002530118, EEF32262	2.39e-21	50.9009	100.908	222	113	#N/A	#N/A	#N/A	4	1.27	10	3.38	2	0.82	0	0	2	GO:0005488 GO:0007275	binding multicellularorganismdevelopment	Molecular Function Biological Process	#N/A
TR11952|c0_g1_i1	Nuclear pore 84 107 containing expressed	388	gi|224119536|ref|XP_002331185.1|predicted protein [Populus trichocarpa] gi|222873306|gb|EEF10437.1| predicted protein [Populus trichocarpa]	XP_002331185, EEF10437	1.41e-21	77.0833	74.3294	48	37	#N/A	#N/A	#N/A	2	1.29	2	1.38	1	0.83	0	0	9	GO:0005198 GO:0005215 GO:0005515 GO:0005635 GO:0006139 GO:0009058 GO:0009536 GO:0016020 GO:0016043	structuralmoleculeactivity transporteractivity proteinbinding nuclearenvelope nucleobase-containingcompoundmetabolicprocess biosyntheticprocess plastid membrane cellularcomponentorganization	Molecular Function Molecular Function Molecular Function Cellular Component Biological Process Biological Process Cellular Component Cellular Component Biological Process	#N/A
TR11954|c0_g1_i1	BTB POZ domain-containing At1g30440-like	397	gi|225444002|ref|XP_002281182.1|PREDICTED: BTB/POZ domain-containing protein At1g30440 isoform 1 [Vitis vinifera] gi|297740803|emb|CBI30985.3| unnamed protein product [Vitis vinifera]	XP_002281182, CBI30985	6.68e-37	82.4176	141.354	91	75	#N/A	#N/A	#N/A	2	1.24	3	1.99	1	0.8	0	0	1	GO:0005886	plasmamembrane	Cellular Component	#N/A
TR11968|c0_g1_i1	reverse transcriptase	250	gi|151384725|gb|ABS11066.1|reverse transcriptase [Malus x domestica]	ABS11066	2.76e-09	80	57.7658	40	32	Thiamine metabolism, Purine metabolism	map00730, map00230	ec:2.7.4.7 - kinase, ec:2.7.4.3 - kinase, ec:2.7.1.50 - kinase, ec:2.7.1.49 - kinase, ec:2.2.1.7 - synthase, ec:2.7.6.2 - diphosphokinase, ec:2.5.1.3 - phosphate synthase, ec:2.8.1.7 - desulfurase, ec:3.6.1.15 - phosphatase, ec:6.3.3.1 - cyclo-ligase, ec:2.7.4.8 - kinase, ec:2.7.4.6 - kinase, ec:2.7.4.3 - kinase, ec:3.5.2.5 - ec:3.5.2.5 allantoinase, ec:2.7.1.74 - kinase, ec:4.1.1.21 - carboxylas…	0	0	0	0	1	2.12	1	2.48	6	GO:0000166 GO:0003676 GO:0006259 GO:0009058 GO:0016740 GO:0016787	nucleotidebinding nucleicacidbinding DNAmetabolicprocess biosyntheticprocess transferaseactivity hydrolaseactivity	Molecular Function Molecular Function Biological Process Biological Process Molecular Function Molecular Function	#N/A
TR11968|c0_g2_i1	reverse transcriptase	253	gi|151384725|gb|ABS11066.1|reverse transcriptase [Malus x domestica]	ABS11066	1.28e-13	84.4444	69.3218	45	38	#N/A	#N/A	#N/A	1	1.6	1	1.72	0	0	0	0	4	GO:0005488 GO:0006259 GO:0009058 GO:0016740	binding DNAmetabolicprocess biosyntheticprocess transferaseactivity	Molecular Function Biological Process Biological Process Molecular Function	#N/A
TR11971|c0_g1_i1	Endonuclease exonuclease phosphatase	410	gi|147785638|emb|CAN77641.1|hypothetical protein VITISV_007623 [Vitis vinifera]	CAN77641	1.14e-09	53.0435	64.6994	115	61	#N/A	#N/A	#N/A	3	1.76	0	0	1	0.76	0	0	2	GO:0008152 GO:0016787	metabolicprocess hydrolaseactivity	Biological Process Molecular Function	#N/A
TR11973|c0_g1_i1	pentatricopeptide repeat-containing	723	gi|224085073|ref|XP_002307479.1|predicted protein [Populus trichocarpa] gi|222856928|gb|EEE94475.1| predicted protein [Populus trichocarpa]	XP_002307479, EEE94475	1.68e-104	83.1224	335.495	237	197	#N/A	#N/A	#N/A	2	0.51	9	2.46	3	1	2	0.75	3	GO:0005739 GO:0016787 GO:0019538	mitochondrion hydrolaseactivity proteinmetabolicprocess	Cellular Component Molecular Function Biological Process	OG0001810
TR11974|c0_g1_i1	exocyst complex component sec3A	286	gi|224067310|ref|XP_002302460.1|predicted protein [Populus trichocarpa] gi|222844186|gb|EEE81733.1| predicted protein [Populus trichocarpa]	XP_002302460, EEE81733	2.86e-19	77.2727	84.3445	66	51	#N/A	#N/A	#N/A	0	0	2	2.54	1	1.52	1	1.77	6	GO:0005515 GO:0005829 GO:0005886 GO:0006810 GO:0008289 GO:0009875	proteinbinding cytosol plasmamembrane transport lipidbinding pollen-pistilinteraction	Molecular Function Cellular Component Cellular Component Biological Process Molecular Function Biological Process	OG0012811
TR11975|c0_g1_i1	orf147 (mitochondrion)	271	gi|25411425|pir||C84500probable retroelement pol polyprotein [imported] - Arabidopsis thaliana	C84500	1.77e-44	93.2584	162.54	89	83	#N/A	#N/A	#N/A	0	0	6	8.66	1	1.73	0	0	5	GO:0003676 GO:0005739 GO:0006259 GO:0009058 GO:0016740	nucleicacidbinding mitochondrion DNAmetabolicprocess biosyntheticprocess transferaseactivity	Molecular Function Cellular Component Biological Process Biological Process Molecular Function	#N/A
TR11976|c0_g1_i1	pentatricopeptide repeat-containing	394	gi|255583659|ref|XP_002532584.1|pentatricopeptide repeat-containing protein, putative [Ricinus communis] gi|223527693|gb|EEF29801.1| pentatricopeptide repeat-containing protein, putative [Ricinus communis]	XP_002532584, EEF29801	6.48e-50	81.5385	179.489	130	106	#N/A	#N/A	#N/A	3	1.88	2	1.34	0	0	0	0	0	0	0	0	#N/A
TR11978|c0_g1_i1	gag-pol poly	327	gi|12584302|gb|AAG52949.1|gag/pol polyprotein [Arabidopsis thaliana]	AAG52949	5.08e-12	56.4706	70.8626	85	48	#N/A	#N/A	#N/A	1	0.89	1	0.95	2	2.29	0	0	1	GO:0005488	binding	Molecular Function	#N/A
TR11983|c0_g1_i1	hypothetical protein VITISV_035196	368	gi|147841514|emb|CAN77614.1|hypothetical protein VITISV_035196 [Vitis vinifera]	CAN77614	4.85e-14	50.9259	77.411	108	55	#N/A	#N/A	#N/A	0	0	4	3.03	0	0	3	3.15	3	GO:0005488 GO:0008152 GO:0009987	binding metabolicprocess cellularprocess	Molecular Function Biological Process Biological Process	OG0000007
TR11988|c0_g1_i1	TRANSPARENT TESTA 12-like	595	gi|359496896|ref|XP_002262941.2|PREDICTED: protein TRANSPARENT TESTA 12 [Vitis vinifera]	XP_002262941	3.09e-40	72.7273	147.902	143	104	#N/A	#N/A	#N/A	2	0.66	8	2.84	0	0	3	1.47	4	GO:0005215 GO:0005737 GO:0009987 GO:0016020	transporteractivity cytoplasm cellularprocess membrane	Molecular Function Cellular Component Biological Process Cellular Component	OG0014005
TR11993|c0_g1_i1	cysteine protease	254	gi|50355613|dbj|BAD29955.1|cysteine protease [Daucus carota]	BAD29955	1.71e-38	88.8889	140.969	81	72	#N/A	#N/A	#N/A	1	1.59	1	1.7	0	0	0	0	6	GO:0005615 GO:0005764 GO:0009056 GO:0009987 GO:0016787 GO:0019538	extracellularspace lysosome catabolicprocess cellularprocess hydrolaseactivity proteinmetabolicprocess	Cellular Component Cellular Component Biological Process Biological Process Molecular Function Biological Process	OG0005054
TR11997|c0_g1_i1	hypothetical protein VITISV_011346	354	gi|147772598|emb|CAN62855.1|hypothetical protein VITISV_011346 [Vitis vinifera]	CAN62855	5.54e-06	52.1739	51.2174	92	48	#N/A	#N/A	#N/A	0	0	0	0	9	8.84	0	0	0	0	0	0	OG0014084
TR12|c0_g1_i1	Receptor kinase	638	gi|255590183|ref|XP_002535195.1|Receptor protein kinase CLAVATA1 precursor, putative [Ricinus communis] gi|223523778|gb|EEF27188.1| Receptor protein kinase CLAVATA1 precursor, putative [Ricinus communis]	XP_002535195, EEF27188	1.36e-82	86.7299	275.018	211	183	mTOR signaling pathway	map04150	ec:2.7.11.24 - protein kinase	3	0.9	7	2.26	2	0.78	0	0	12	GO:0000166 GO:0004871 GO:0005515 GO:0005737 GO:0005886 GO:0006464 GO:0009605 GO:0009790 GO:0009791 GO:0009856 GO:0016301 GO:0030154	nucleotidebinding signaltransduceractivity proteinbinding cytoplasm plasmamembrane cellularproteinmodificationprocess responsetoexternalstimulus embryodevelopment post-embryonicdevelopment pollination kinaseactivity celldifferentiation	Molecular Function Molecular Function Molecular Function Cellular Component Cellular Component Biological Process Biological Process Biological Process Biological Process Biological Process Molecular Function Biological Process	#N/A
TR120|c0_g2_i1	ribonuclease H At1g65750-like	373	gi|332322174|emb|CCA66180.1|hypothetical protein [Beta vulgaris subsp. vulgaris]	CCA66180	9.75e-17	69.8113	58.151	53	37	#N/A	#N/A	#N/A	2	1.38	0	0	2	1.79	1	1.02	0	0	0	0	#N/A
TR1200|c1_g1_i1	zinc finger CCCH domain-containing 43-like	572	gi|359486298|ref|XP_002267702.2|PREDICTED: zinc finger CCCH domain-containing protein 43-like [Vitis vinifera] gi|297739472|emb|CBI29654.3| unnamed protein product [Vitis vinifera]	XP_002267702, CBI29654	2.72e-14	54.1667	77.0258	144	78	#N/A	#N/A	#N/A	0	0	8	3	3	1.37	1	0.52	0	0	0	0	#N/A
TR1201|c0_g1_i1	retrotransposon unclassified	275	gi|242095940|ref|XP_002438460.1|hypothetical protein SORBIDRAFT_10g020018 [Sorghum bicolor] gi|241916683|gb|EER89827.1| hypothetical protein SORBIDRAFT_10g020018 [Sorghum bicolor]	XP_002438460, EER89827	1.31e-12	66.1538	72.0182	65	43	#N/A	#N/A	#N/A	2	2.6	0	0	2	3.33	2	3.88	3	GO:0003676 GO:0003824 GO:0006259	nucleicacidbinding catalyticactivity DNAmetabolicprocess	Molecular Function Molecular Function Biological Process	#N/A
TR12013|c0_g1_i1	ribosomal S1	272	gi|323649906|ref|YP_004237279.1|ribosomal protein S1 (mitochondrion) [Ricinus communis] gi|322394286|gb|ADW96043.1| ribosomal protein S1 (mitochondrion) [Ricinus communis]	YP_004237279, ADW96043	3.96e-28	93.5484	110.153	62	58	#N/A	#N/A	#N/A	3	4	2	2.86	1	1.71	0	0	3	GO:0005739 GO:0005840 GO:0016020	mitochondrion ribosome membrane	Cellular Component Cellular Component Cellular Component	#N/A
TR12015|c0_g1_i1	L-ascorbate oxidase homolog	458	gi|225468506|ref|XP_002270831.1|PREDICTED: L-ascorbate oxidase homolog [Vitis vinifera]	XP_002270831	1.36e-42	86.7347	157.532	98	85	Ascorbate and aldarate metabolism	map00053	ec:2.7.1.43 - glucuronokinase (phosphorylating), ec:1.6.5.4 - reductase (NADH), ec:2.7.7.64 - uridylyltransferase, ec:2.7.7.44 - uridylyltransferase, ec:1.1.3.8 - oxidase, ec:1.2.1.3 - dehydrogenase (NAD+), ec:1.10.3.3 - oxidase, ec:2.4.1.17 - 1-naphthol glucuronyltransferase, ec:5.1.3.18 - 3,5-epimerase, ec:4.1.2.20 - aldolase, ec:1.8.5.1 - dehydrogenase (ascorbate), ec:1.11.1.11 - peroxidase, e…	5	2.44	0	0	0	0	0	0	7	GO:0003824 GO:0005488 GO:0005576 GO:0005618 GO:0005737 GO:0008152 GO:0009628	catalyticactivity binding extracellularregion cellwall cytoplasm metabolicprocess responsetoabioticstimulus	Molecular Function Molecular Function Cellular Component Cellular Component Cellular Component Biological Process Biological Process	#N/A
TR12022|c0_g1_i1	ribonuclease t2, putative	358	gi|255543735|ref|XP_002512930.1|ribonuclease t2, putative [Ricinus communis] gi|223547941|gb|EEF49433.1| ribonuclease t2, putative [Ricinus communis]	XP_002512930, EEF49433	1.57e-06	48.9362	53.1434	94	46	#N/A	#N/A	#N/A	3	2.23	0	0	0	0	0	0	0	0	0	0	#N/A
TR12025|c0_g1_i1	Kinesin KIF3A	267	gi|19570247|dbj|BAB86283.1|kinesin-like protein NACK1 [Nicotiana tabacum]	BAB86283	5.46e-33	90.2778	130.183	72	65	Thiamine metabolism, Purine metabolism	map00730, map00230	ec:2.7.4.7 - kinase, ec:2.7.4.3 - kinase, ec:2.7.1.50 - kinase, ec:2.7.1.49 - kinase, ec:2.2.1.7 - synthase, ec:2.7.6.2 - diphosphokinase, ec:2.5.1.3 - phosphate synthase, ec:2.8.1.7 - desulfurase, ec:3.6.1.15 - phosphatase, ec:6.3.3.1 - cyclo-ligase, ec:2.7.4.8 - kinase, ec:2.7.4.6 - kinase, ec:2.7.4.3 - kinase, ec:3.5.2.5 - ec:3.5.2.5 allantoinase, ec:2.7.1.74 - kinase, ec:4.1.1.21 - carboxylas…	1	1.4	2	3	0	0	0	0	10	GO:0000166 GO:0003774 GO:0005515 GO:0005634 GO:0005737 GO:0005856 GO:0007049 GO:0007275 GO:0009653 GO:0016043	nucleotidebinding motoractivity proteinbinding nucleus cytoplasm cytoskeleton cellcycle multicellularorganismdevelopment anatomicalstructuremorphogenesis cellularcomponentorganization	Molecular Function Molecular Function Molecular Function Cellular Component Cellular Component Cellular Component Biological Process Biological Process Biological Process Biological Process	#N/A
TR12029|c0_g1_i1	respiratory burst oxidase homolog B-like isoform 1	294	gi|262118538|pdb|3A8R|AChain A, The Structure Of The N-Terminal Regulatory Domain Of A Plant Nadph Oxidase gi|262118539|pdb|3A8R|B Chain B, The Structure Of The N-Terminal Regulatory Domain Of A Plant Nadph Oxidase	3A8R, 3A8R	2.91e-07	76.9231	53.5286	39	30	#N/A	#N/A	#N/A	1	1.11	0	0	3	4.29	0	0	3	GO:0003824 GO:0005515 GO:0016020	catalyticactivity proteinbinding membrane	Molecular Function Molecular Function Cellular Component	#N/A
TR12030|c0_g1_i1	pentatricopeptide repeat-containing	255	gi|255578276|ref|XP_002530005.1|pentatricopeptide repeat-containing protein, putative [Ricinus communis] gi|223530484|gb|EEF32367.1| pentatricopeptide repeat-containing protein, putative [Ricinus communis]	XP_002530005, EEF32367	3.81e-27	82.1429	110.923	84	69	#N/A	#N/A	#N/A	1	1.57	2	3.37	0	0	3	7.05	1	GO:0016020	membrane	Cellular Component	#N/A
TR12031|c0_g1_i1	1-aminocyclopropane-1-carboxylate oxidase	257	gi|242390091|dbj|BAH80550.1|1-aminocyclopropane-1-carboxylate oxidase [Eucalyptus grandis]	BAH80550	5.29e-35	90.2778	129.798	72	65	Cysteine and methionine metabolism	map00270	ec:4.1.1.50 - decarboxylase, ec:2.7.1.100 - kinase, ec:2.1.1.5 - S-methyltransferase, ec:1.4.3.2 - oxidase, ec:2.6.1.57 - transaminase, ec:2.7.2.4 - kinase, ec:2.6.1.42 - transaminase, ec:2.6.1.44 - transaminase, ec:2.5.1.16 - synthase, ec:2.5.1.22 - synthase, ec:1.2.1.11 - dehydrogenase, ec:2.5.1.6 - adenosyltransferase, ec:1.1.1.3 - dehydrogenase, ec:2.1.1.13 - synthase, ec:2.1.1.14 - S-methylt…	1361	2095.24	137	226.16	441	868.76	17	39.13	5	GO:0003824 GO:0009058 GO:0009835 GO:0009987 GO:0030246	catalyticactivity biosyntheticprocess fruitripening cellularprocess carbohydratebinding	Molecular Function Biological Process Biological Process Biological Process Molecular Function	#N/A
TR12037|c0_g1_i1	aspartic ase 2-like	442	gi|356542694|ref|XP_003539801.1|PREDICTED: aspartic proteinase-like protein 2-like [Glycine max]	XP_003539801	1.08e-29	68.2119	120.553	151	103	#N/A	#N/A	#N/A	2	1.03	4	2.21	3	2.01	0	0	4	GO:0005618 GO:0016020 GO:0016787 GO:0019538	cellwall membrane hydrolaseactivity proteinmetabolicprocess	Cellular Component Cellular Component Molecular Function Biological Process	#N/A
TR12038|c0_g1_i1	ribonuclease H At1g65750- partial	310	gi|147856333|emb|CAN81777.1|hypothetical protein VITISV_034282 [Vitis vinifera]	CAN81777	2.73e-21	60.396	95.9005	101	61	#N/A	#N/A	#N/A	0	0	0	0	0	0	12	17.7	0	0	0	0	#N/A
TR12042|c0_g1_i1	Pentatricopeptide repeat-containing	653	gi|225455374|ref|XP_002272755.1|PREDICTED: pentatricopeptide repeat-containing protein At3g49240-like [Vitis vinifera]	XP_002272755	8.25e-18	70.6522	90.8929	92	65	#N/A	#N/A	#N/A	13	3.8	14	4.37	11	4.18	9	3.87	5	GO:0000166 GO:0005739 GO:0009536 GO:0009790 GO:0009791	nucleotidebinding mitochondrion plastid embryodevelopment post-embryonicdevelopment	Molecular Function Cellular Component Cellular Component Biological Process Biological Process	#N/A
TR12042|c0_g2_i1	Pentatricopeptide repeat-containing	569	gi|225455374|ref|XP_002272755.1|PREDICTED: pentatricopeptide repeat-containing protein At3g49240-like [Vitis vinifera]	XP_002272755	6.09e-18	71.2766	90.5077	94	67	#N/A	#N/A	#N/A	9	3.18	16	6.05	11	5.05	11	5.73	5	GO:0000166 GO:0005739 GO:0009536 GO:0009790 GO:0009791	nucleotidebinding mitochondrion plastid embryodevelopment post-embryonicdevelopment	Molecular Function Cellular Component Cellular Component Biological Process Biological Process	#N/A
TR12045|c0_g1_i1	wall-associated receptor kinase-like 20-like	843	gi|359481950|ref|XP_002264481.2|PREDICTED: wall-associated receptor kinase-like 20-like [Vitis vinifera]	XP_002264481	1.26e-127	80.5755	388.267	278	224	T cell receptor signaling pathway	map04660	ec:2.7.10.2 - protein-tyrosine kinase, ec:3.1.3.16 - phosphatase	7	1.47	11	2.47	10	2.73	2	0.62	6	GO:0000166 GO:0005623 GO:0006464 GO:0016020 GO:0016301 GO:0030246	nucleotidebinding cell cellularproteinmodificationprocess membrane kinaseactivity carbohydratebinding	Molecular Function Cellular Component Biological Process Cellular Component Molecular Function Molecular Function	#N/A
TR1205|c0_g1_i1	FAR1-RELATED SEQUENCE 5-like	411	gi|140046892|gb|ABE93030.2|Zinc finger, SWIM-type [Medicago truncatula]	ABE93030	3.45e-27	72.4638	78.5666	69	50	#N/A	#N/A	#N/A	4	2.33	2	1.25	0	0	0	0	3	GO:0006139 GO:0009058 GO:0009628	nucleobase-containingcompoundmetabolicprocess biosyntheticprocess responsetoabioticstimulus	Biological Process Biological Process Biological Process	OG0000248
TR12054|c0_g1_i1	PREDICTED: uncharacterized protein LOC100853326, partial	402	gi|359497806|ref|XP_003635650.1|PREDICTED: uncharacterized protein LOC100853326, partial [Vitis vinifera]	XP_003635650	5.07e-60	84.6774	205.682	124	105	#N/A	#N/A	#N/A	4	2.42	3	1.94	1	0.78	0	0	4	GO:0003676 GO:0006259 GO:0016787 GO:0019538	nucleicacidbinding DNAmetabolicprocess hydrolaseactivity proteinmetabolicprocess	Molecular Function Biological Process Molecular Function Biological Process	#N/A
TR12057|c0_g1_i1	plasma membrane H+-ATPase	229	gi|46127931|ref|XP_388519.1|hypothetical protein FG08343.1 [Gibberella zeae PH-1]	XP_388519	1.34e-34	97.3684	126.716	76	74	Oxidative phosphorylation, Thiamine metabolism, Purine metabolism	map00190, map00730, map00230	ec:1.3.5.1 - dehydrogenase, ec:1.6.5.3 - reductase (H+-translocating), ec:3.6.1.1 - diphosphatase, ec:3.6.3.6 - ATPase, ec:1.9.3.1 - oxidase, ec:1.10.2.2 - reductase, ec:1.6.99.3 - dehydrogenase, ec:2.7.4.7 - kinase, ec:2.7.4.3 - kinase, ec:2.7.1.50 - kinase, ec:2.7.1.49 - kinase, ec:2.2.1.7 - synthase, ec:2.7.6.2 - diphosphokinase, ec:2.5.1.3 - phosphate synthase, ec:2.8.1.7 - desulfurase, ec:3.…	0	0	0	0	3	8.12	0	0	9	GO:0000166 GO:0005215 GO:0005622 GO:0005886 GO:0006091 GO:0006139 GO:0009058 GO:0016787 GO:0019725	nucleotidebinding transporteractivity intracellular plasmamembrane generationofprecursormetabolitesandenergy nucleobase-containingcompoundmetabolicprocess biosyntheticprocess hydrolaseactivity cellularhomeostasis	Molecular Function Molecular Function Cellular Component Cellular Component Biological Process Biological Process Biological Process Molecular Function Biological Process	#N/A
TR12059|c0_g1_i1	serine threonine- kinase CTR1-like	229	gi|255579779|ref|XP_002530727.1|protein kinase, putative [Ricinus communis] gi|223529691|gb|EEF31633.1| protein kinase, putative [Ricinus communis]	XP_002530727, EEF31633	4.78e-42	96.0526	144.821	76	73	T cell receptor signaling pathway	map04660	ec:2.7.10.2 - protein-tyrosine kinase, ec:3.1.3.16 - phosphatase	1	2.13	2	4.56	2	5.41	1	3.19	8	GO:0000166 GO:0004871 GO:0004872 GO:0005829 GO:0005886 GO:0006464 GO:0016043 GO:0016301	nucleotidebinding signaltransduceractivity receptoractivity cytosol plasmamembrane cellularproteinmodificationprocess cellularcomponentorganization kinaseactivity	Molecular Function Molecular Function Molecular Function Cellular Component Cellular Component Biological Process Biological Process Molecular Function	#N/A
TR12060|c0_g1_i1	hypothetical protein VITISV_029115	704	gi|147814806|emb|CAN65664.1|hypothetical protein VITISV_029115 [Vitis vinifera]	CAN65664	6.33e-31	69.2308	127.872	130	90	#N/A	#N/A	#N/A	8	2.12	10	2.83	1	0.34	0	0	0	0	0	0	OG0000515
TR12062|c0_g1_i1	probable calcium-binding CML27-like	246	gi|356501039|ref|XP_003519336.1|PREDICTED: probable calcium-binding protein CML27-like [Glycine max]	XP_003519336	6.48e-22	87.0968	92.0485	62	54	#N/A	#N/A	#N/A	1	1.73	1	1.86	4	8.84	3	7.77	2	GO:0005488 GO:0016020	binding membrane	Molecular Function Cellular Component	OG0008437
TR12063|c0_g1_i1	pentatricopeptide repeat-containing	512	gi|225451356|ref|XP_002275085.1|PREDICTED: pentatricopeptide repeat-containing protein At3g04750, mitochondrial-like [Vitis vinifera]	XP_002275085	5.79e-45	73.4694	165.622	147	108	#N/A	#N/A	#N/A	2	0.82	1	0.44	4	2.14	1	0.61	1	GO:0005739	mitochondrion	Cellular Component	#N/A
TR12066|c0_g2_i1	Abnormal spindle-like microcephaly-associated	237	gi|296083522|emb|CBI23512.3|unnamed protein product [Vitis vinifera]	CBI23512	7.51e-25	77.2152	106.301	79	61	#N/A	#N/A	#N/A	1	1.92	1	2.06	0	0	0	0	0	0	0	0	#N/A
TR12067|c0_g2_i1	histone acetyltransferase	393	gi|388507606|gb|AFK41869.1|unknown [Lotus japonicus]	AFK41869	2.93e-43	71.6535	152.14	127	91	#N/A	#N/A	#N/A	1	0.63	2	1.35	0	0	0	0	7	GO:0005634 GO:0005739 GO:0006139 GO:0006464 GO:0009058 GO:0016043 GO:0016740	nucleus mitochondrion nucleobase-containingcompoundmetabolicprocess cellularproteinmodificationprocess biosyntheticprocess cellularcomponentorganization transferaseactivity	Cellular Component Cellular Component Biological Process Biological Process Biological Process Biological Process Molecular Function	#N/A
TR12072|c0_g1_i1	germin 21	328	gi|40949663|gb|AAR97545.1|germin-like protein [Nicotiana attenuata]	AAR97545	1.68e-19	94	88.5817	50	47	Glyoxylate and dicarboxylate metabolism	map00630	ec:6.4.1.3 - carboxylase, ec:4.1.1.39 - carboxylase, ec:6.3.1.2 - synthetase, ec:1.1.99.14 - dehydrogenase, ec:2.7.1.31 - 3-kinase, ec:2.6.1.45 - transaminase, ec:6.2.1.8 - ligase, ec:1.4.7.1 - synthase (ferredoxin), ec:2.6.1.4 - transaminase, ec:3.5.1.49 - ec:3.5.1.49 formamidase, ec:3.5.1.10 - deformylase, ec:1.2.1.2 - dehydrogenase, ec:2.3.1.9 - C-acetyltransferase, ec:1.2.3.4 - oxidase, ec:2.…	2	1.76	4	3.78	0	0	1	1.31	10	GO:0003824 GO:0005488 GO:0005576 GO:0005618 GO:0005737 GO:0006810 GO:0006950 GO:0007275 GO:0008152 GO:0009987	catalyticactivity binding extracellularregion cellwall cytoplasm transport responsetostress multicellularorganismdevelopment metabolicprocess cellularprocess	Molecular Function Molecular Function Cellular Component Cellular Component Cellular Component Biological Process Biological Process Biological Process Biological Process Biological Process	#N/A
TR12076|c0_g1_i1	F-box	266	gi|357495329|ref|XP_003617953.1|F-box protein [Medicago truncatula] gi|355519288|gb|AET00912.1| F-box protein [Medicago truncatula]	XP_003617953, AET00912	2.12e-12	63.8554	70.0922	83	53	#N/A	#N/A	#N/A	2	2.82	2	3.02	8	14.45	4	8.42	0	0	0	0	#N/A
TR12079|c0_g1_i2	Ras-related Rab7	252	gi|1370182|emb|CAA98168.1|RAB7A [Lotus japonicus]	CAA98168	3.23e-43	72.973	149.058	111	81	#N/A	#N/A	#N/A	1	1.62	2	3.48	0	0	0	0	5	GO:0000166 GO:0005622 GO:0006810 GO:0007165 GO:0016020	nucleotidebinding intracellular transport signaltransduction membrane	Molecular Function Cellular Component Biological Process Biological Process Cellular Component	#N/A
TR12079|c0_g2_i1	Ras-related Rab7	294	gi|224062828|ref|XP_002300895.1|predicted protein [Populus trichocarpa] gi|118486942|gb|ABK95304.1| unknown [Populus trichocarpa] gi|222842621|gb|EEE80168.1| predicted protein [Populus trichocarpa]	XP_002300895, ABK95304, EEE80168	1.5e-40	95.9459	142.895	74	71	#N/A	#N/A	#N/A	0	0	2	2.39	1	1.43	1	1.66	6	GO:0000166 GO:0005622 GO:0005886 GO:0006810 GO:0007165 GO:0016787	nucleotidebinding intracellular plasmamembrane transport signaltransduction hydrolaseactivity	Molecular Function Cellular Component Cellular Component Biological Process Biological Process Molecular Function	#N/A
TR1208|c0_g1_i1	cytochrome P450 77A3-like	269	gi|147812439|emb|CAN65790.1|hypothetical protein VITISV_042049 [Vitis vinifera]	CAN65790	2.33e-23	92.7273	101.293	55	51	Flavonoid biosynthesis, Flavone and flavonol biosynthesis	map00941, map00944	ec:1.14.11.9 - 3-dioxygenase, ec:2.3.1.133 - O-hydroxycinnamoyltransferase, ec:2.3.1.170 - synthase, ec:5.5.1.6 - isomerase, ec:1.14.13.88 - 3',5'-hydroxylase, ec:2.3.1.74 - synthase, ec:1.14.13.36 - 3'-monooxygenase, ec:1.14.13.21 - 3'-monooxygenase, ec:1.14.13.11 - 4-monooxygenase, ec:1.14.11.23 - synthase, ec:1.14.11.22 - synthase, ec:1.14.11.19 - oxygenase, ec:1.1.1.219 - 4-reductase, ec:1.1.…	6	8.23	3	4.41	0	0	0	0	8	GO:0003824 GO:0005576 GO:0005737 GO:0009058 GO:0009856 GO:0016020 GO:0019748 GO:0019825	catalyticactivity extracellularregion cytoplasm biosyntheticprocess pollination membrane secondarymetabolicprocess oxygenbinding	Molecular Function Cellular Component Cellular Component Biological Process Biological Process Cellular Component Biological Process Molecular Function	#N/A
TR12082|c0_g1_i1	cinnamyl alcohol dehydrogenase	272	gi|118485387|gb|ABK94550.1|unknown [Populus trichocarpa]	ABK94550	3.27e-36	90.411	135.191	73	66	Phenylpropanoid biosynthesis, Biosynthesis of antibiotics, Geraniol degradation	map00940, map01130, map00281	ec:1.2.1.68 - dehydrogenase, ec:1.1.1.195 - dehydrogenase, ec:1.2.1.44 - reductase, ec:2.3.1.133 - O-hydroxycinnamoyltransferase, ec:6.2.1.12 - ligase, ec:2.1.1.68 - O-methyltransferase, ec:4.3.1.24 - ammonia-lyase, ec:4.3.1.25 - ammonia-lyase, ec:3.2.1.126 - beta-glucosidase, ec:3.2.1.21 - gentiobiase, ec:1.14.13.36 - 3'-monooxygenase, ec:2.3.1.92 - O-sinapoyltransferase, ec:2.3.1.99 - O-hydroxy…	0	0	0	0	0	0	8	15.93	8	GO:0003824 GO:0005488 GO:0005576 GO:0005737 GO:0009058 GO:0009719 GO:0009987 GO:0019748	catalyticactivity binding extracellularregion cytoplasm biosyntheticprocess responsetoendogenousstimulus cellularprocess secondarymetabolicprocess	Molecular Function Molecular Function Cellular Component Cellular Component Biological Process Biological Process Biological Process Biological Process	#N/A
TR12090|c0_g2_i1	exocyst complex component SEC3A-like	550	gi|224136620|ref|XP_002326905.1|predicted protein [Populus trichocarpa] gi|222835220|gb|EEE73655.1| predicted protein [Populus trichocarpa]	XP_002326905, EEE73655	1.32e-72	86.8263	235.343	167	145	#N/A	#N/A	#N/A	5	1.86	16	6.35	1	0.48	4	2.19	7	GO:0005515 GO:0005829 GO:0005856 GO:0005886 GO:0006810 GO:0008289 GO:0009875	proteinbinding cytosol cytoskeleton plasmamembrane transport lipidbinding pollen-pistilinteraction	Molecular Function Cellular Component Cellular Component Cellular Component Biological Process Molecular Function Biological Process	#N/A
TR12091|c0_g2_i1	serine threonine- kinase CCR3-like	402	gi|255585374|ref|XP_002533383.1|conserved hypothetical protein [Ricinus communis] gi|223526776|gb|EEF29001.1| conserved hypothetical protein [Ricinus communis]	XP_002533383, EEF29001	2.04e-48	93.0435	174.096	115	107	#N/A	#N/A	#N/A	1	0.61	5	3.24	0	0	0	0	6	GO:0000166 GO:0005515 GO:0005737 GO:0005886 GO:0006464 GO:0016301	nucleotidebinding proteinbinding cytoplasm plasmamembrane cellularproteinmodificationprocess kinaseactivity	Molecular Function Molecular Function Cellular Component Cellular Component Biological Process Molecular Function	OG0012733
TR12102|c0_g1_i1	elicitor-inducible EIG-J7	576	gi|255539833|ref|XP_002510981.1|conserved hypothetical protein [Ricinus communis] gi|223550096|gb|EEF51583.1| conserved hypothetical protein [Ricinus communis]	XP_002510981, EEF51583	6.86e-72	88.6364	226.483	132	117	#N/A	#N/A	#N/A	40	13.89	90	33.43	11	4.97	15	7.68	2	GO:0005737 GO:0016020	cytoplasm membrane	Cellular Component Cellular Component	#N/A
TR12104|c0_g1_i1	hypothetical protein VITISV_021632	485	gi|147835484|emb|CAN77480.1|hypothetical protein VITISV_021632 [Vitis vinifera]	CAN77480	1.77e-07	48.6957	58.5362	115	56	#N/A	#N/A	#N/A	5	2.24	4	1.91	0	0	3	1.98	0	0	0	0	#N/A
TR12105|c0_g2_i1	Gag-Pol poly	301	gi|147777304|emb|CAN77982.1|hypothetical protein VITISV_043417 [Vitis vinifera]	CAN77982	7.12e-41	83.5052	149.443	97	81	#N/A	#N/A	#N/A	2	2.11	5	5.66	2	2.72	1	1.57	6	GO:0003676 GO:0004518 GO:0006259 GO:0009058 GO:0016740 GO:0019538	nucleicacidbinding nucleaseactivity DNAmetabolicprocess biosyntheticprocess transferaseactivity proteinmetabolicprocess	Molecular Function Molecular Function Biological Process Biological Process Molecular Function Biological Process	#N/A
TR1211|c0_g2_i1	hypothetical protein VITISV_004379	355	gi|147843789|emb|CAN79459.1|hypothetical protein VITISV_004379 [Vitis vinifera]	CAN79459	2.74e-57	87.8261	192.586	115	101	Isoquinoline alkaloid biosynthesis, Tyrosine metabolism	map00950, map00350	ec:1.4.3.2 - oxidase, ec:4.1.1.25 - decarboxylase, ec:4.1.1.28 - decarboxylase, ec:2.6.1.57 - transaminase, ec:4.2.1.78 - synthase, ec:2.6.1.5 - transaminase, ec:2.6.1.1 - transaminase, ec:1.10.3.1 - oxidase, ec:1.14.18.1 - monophenol monooxygenase, ec:1.14.13.71 - 3'-monooxygenase, ec:1.3.3.8 - oxidase, ec:1.14.13.55 - 6-monooxygenase, ec:1.1.1.247 - reductase (NADPH), ec:1.1.1.248 - reductase (…	0	0	1	0.81	3	2.93	0	0	9	GO:0000166 GO:0003676 GO:0003824 GO:0004871 GO:0004872 GO:0005215 GO:0006259 GO:0006950 GO:0016020	nucleotidebinding nucleicacidbinding catalyticactivity signaltransduceractivity receptoractivity transporteractivity DNAmetabolicprocess responsetostress membrane	Molecular Function Molecular Function Molecular Function Molecular Function Molecular Function Molecular Function Biological Process Biological Process Cellular Component	OG0018099
TR12110|c0_g1_i1	mitochondrial glyco family	919	gi|225443095|ref|XP_002274018.1|PREDICTED: uncharacterized protein At2g39795, mitochondrial [Vitis vinifera]	XP_002274018	9.31e-65	64.898	214.542	245	159	#N/A	#N/A	#N/A	2	0.38	3	0.6	3	0.74	0	0	1	GO:0005739	mitochondrion	Cellular Component	#N/A
TR12110|c0_g2_i1	mitochondrial glyco family	952	gi|225443095|ref|XP_002274018.1|PREDICTED: uncharacterized protein At2g39795, mitochondrial [Vitis vinifera]	XP_002274018	2.97e-72	68.9796	234.187	245	169	#N/A	#N/A	#N/A	6	1.08	4	0.77	9	2.12	0	0	1	GO:0005739	mitochondrion	Cellular Component	#N/A
TR12111|c0_g1_i1	conserved hypothetical protein	384	gi|255580278|ref|XP_002530968.1|conserved hypothetical protein [Ricinus communis] gi|223529444|gb|EEF31403.1| conserved hypothetical protein [Ricinus communis]	XP_002530968, EEF31403	4.59e-10	50.4505	62.7734	111	56	#N/A	#N/A	#N/A	3	1.97	5	3.51	1	0.85	4	3.88	0	0	0	0	#N/A
TR12113|c0_g1_i1	primary amine oxidase	697	gi|225432636|ref|XP_002278244.1|PREDICTED: primary amine oxidase [Vitis vinifera] gi|297737034|emb|CBI26235.3| unnamed protein product [Vitis vinifera]	XP_002278244, CBI26235	2.56e-128	87.013	388.652	231	201	beta-Alanine metabolism, Tropane, piperidine and pyridine alkaloid biosynthesis, Isoquinoline alkaloid biosynthesis, Phenylalanine metabolism, Tyrosine metabolism, Glycine, serine and threonine metabolism	map00410, map00960, map00950, map00360, map00350, map00260	ec:2.6.1.19 - transaminase, ec:3.5.2.2 - hydantoinase, ec:2.5.1.16 - synthase, ec:2.5.1.22 - synthase, ec:1.2.1.18 - dehydrogenase (acetylating), ec:1.2.1.19 - dehydrogenase, ec:4.1.1.15 - decarboxylase, ec:1.2.1.5 - dehydrogenase [NAD(P)+], ec:1.2.1.3 - dehydrogenase (NAD+), ec:1.3.1.2 - dehydrogenase (NADP+), ec:1.3.1.1 - dehydrogenase (NAD+), ec:3.5.1.6 - N-carbamoyl-beta-alanine amidohydrolas…	1	0.27	5	1.43	7	2.44	0	0	5	GO:0003824 GO:0005488 GO:0005618 GO:0008152 GO:0016020	catalyticactivity binding cellwall metabolicprocess membrane	Molecular Function Molecular Function Cellular Component Biological Process Cellular Component	OG0017112
TR12122|c0_g1_i1	Epidermis-specific secreted glyco EP1	318	gi|224116900|ref|XP_002317422.1|predicted protein [Populus trichocarpa] gi|222860487|gb|EEE98034.1| predicted protein [Populus trichocarpa]	XP_002317422, EEE98034	4.43e-24	73.8095	102.834	84	62	#N/A	#N/A	#N/A	2	1.88	4	4.03	0	0	2	2.79	2	GO:0005576 GO:0008150	extracellularregion biological_process	Cellular Component Biological Process	#N/A
TR12126|c0_g1_i1	mitogen-activated kinase kinase kinase A-like	597	gi|359494145|ref|XP_003634728.1|PREDICTED: mitogen-activated protein kinase kinase kinase 2-like [Vitis vinifera]	XP_003634728	1.93e-66	71.9388	221.09	196	141	#N/A	#N/A	#N/A	15	4.96	0	0	1	0.43	0	0	5	GO:0000166 GO:0004871 GO:0005737 GO:0006464 GO:0016301	nucleotidebinding signaltransduceractivity cytoplasm cellularproteinmodificationprocess kinaseactivity	Molecular Function Molecular Function Cellular Component Biological Process Molecular Function	OG0018500
TR12129|c0_g1_i1	kelch repeat	302	gi|224122912|ref|XP_002318947.1|predicted protein [Populus trichocarpa] gi|222857323|gb|EEE94870.1| predicted protein [Populus trichocarpa]	XP_002318947, EEE94870	1.16e-47	87	168.703	100	87	#N/A	#N/A	#N/A	0	0	0	0	0	0	3	4.68	4	GO:0005215 GO:0005739 GO:0009987 GO:0016020	transporteractivity mitochondrion cellularprocess membrane	Molecular Function Cellular Component Biological Process Cellular Component	OG0011634
TR12130|c0_g1_i1	transducin WD40 domain-containing	625	gi|225435524|ref|XP_002283009.1|PREDICTED: uncharacterized protein LOC100243206 [Vitis vinifera]	XP_002283009	5.68e-44	83.7607	162.54	117	98	#N/A	#N/A	#N/A	7	2.17	5	1.66	0	0	2	0.91	2	GO:0005634 GO:0009536	nucleus plastid	Cellular Component Cellular Component	#N/A
TR12137|c0_g1_i1	RNA recognition motif-containing	630	gi|356566435|ref|XP_003551437.1|PREDICTED: uncharacterized protein LOC100811056 [Glycine max]	XP_003551437	1.12e-53	87.5	191.815	112	98	#N/A	#N/A	#N/A	10	3.07	8	2.62	5	1.99	1	0.45	3	GO:0000166 GO:0003723 GO:0005634	nucleotidebinding RNAbinding nucleus	Molecular Function Molecular Function Cellular Component	OG0014716
TR1214|c0_g1_i1	retrotransposon Ty1-copia subclass	233	gi|399920190|gb|AFP55537.1|retrotransposon polyprotein [Rosa rugosa]	AFP55537	1.19e-12	62.5	71.633	72	45	#N/A	#N/A	#N/A	1	2.02	1	2.16	2	5.15	0	0	1	GO:0005488	binding	Molecular Function	#N/A
TR12141|c0_g1_i1	kelch repeat-containing containing ser thr kinase family	237	gi|413933604|gb|AFW68155.1|putative kelch repeat-containing protein containing ser/thr protein kinase family protein [Zea mays]	AFW68155	5.06e-48	98.7179	166.392	78	77	T cell receptor signaling pathway, Aminobenzoate degradation, Th1 and Th2 cell differentiation	map04660, map00627, map04658	ec:2.7.10.2 - protein-tyrosine kinase, ec:3.1.3.16 - phosphatase, ec:1.2.1.28 - dehydrogenase (NAD+), ec:4.2.1.84 - hydratase, ec:6.2.1.25 - ligase, ec:3.1.3.2 - phosphatase, ec:1.6.5.7 - reductase, ec:1.14.14.1 - monooxygenase, ec:1.14.13.82 - monooxygenase, ec:3.5.1.4 - acylamidase, ec:3.6.1.7 - acetylphosphatase, ec:3.1.3.41 - nitrophenyl phosphatase, ec:3.5.5.1 - acetonitrilase, ec:4.2.1.17 -…	4	7.69	4	8.24	0	0	0	0	5	GO:0005488 GO:0006464 GO:0007165 GO:0009719 GO:0016787	binding cellularproteinmodificationprocess signaltransduction responsetoendogenousstimulus hydrolaseactivity	Molecular Function Biological Process Biological Process Biological Process Molecular Function	#N/A
TR12142|c0_g1_i1	santalene synthase	276	gi|255549271|ref|XP_002515689.1|(R)-limonene synthase, putative [Ricinus communis] gi|223545126|gb|EEF46636.1| (R)-limonene synthase, putative [Ricinus communis]	XP_002515689, EEF46636	1.14e-32	80	127.487	90	72	Monoterpenoid biosynthesis	map00902	ec:1.14.13.104 - synthase, ec:1.3.1.81 - reductase, ec:4.2.3.25 - synthase, ec:4.2.3.26 - synthase, ec:4.2.3.20 - synthase, ec:4.2.3.15 - synthase, ec:1.3.3.9 - synthase, ec:1.1.1.208 - dehydrogenase	5	6.44	0	0	0	0	2	3.84	11	GO:0003824 GO:0005488 GO:0005829 GO:0006629 GO:0006950 GO:0009058 GO:0009536 GO:0009605 GO:0009607 GO:0009719 GO:0009987	catalyticactivity binding cytosol lipidmetabolicprocess responsetostress biosyntheticprocess plastid responsetoexternalstimulus responsetobioticstimulus responsetoendogenousstimulus cellularprocess	Molecular Function Molecular Function Cellular Component Biological Process Biological Process Biological Process Cellular Component Biological Process Biological Process Biological Process Biological Process	#N/A
TR12147|c0_g1_i1	non-LTR reverse transcriptase	237	gi|255549613|ref|XP_002515858.1|conserved hypothetical protein [Ricinus communis] gi|223545013|gb|EEF46527.1| conserved hypothetical protein [Ricinus communis]	XP_002515858, EEF46527	5.67e-12	61.194	67.0106	67	41	#N/A	#N/A	#N/A	0	0	3	6.18	0	0	1	2.88	0	0	0	0	#N/A
TR12149|c0_g1_i1	disease resistance RGA3-like	653	gi|125552819|gb|EAY98528.1|hypothetical protein OsI_20440 [Oryza sativa Indica Group]	EAY98528	2.47e-45	62.3318	171.4	223	139	#N/A	#N/A	#N/A	4	1.17	1	0.31	4	1.52	1	0.43	0	0	0	0	#N/A
TR12151|c0_g1_i1	PREDICTED: uncharacterized protein LOC100265215	342	gi|359484048|ref|XP_002267011.2|PREDICTED: uncharacterized protein LOC100265215 [Vitis vinifera]	XP_002267011	2.49e-45	84.9558	166.777	113	96	#N/A	#N/A	#N/A	1	0.81	2	1.74	1	1.05	2	2.41	2	GO:0003676 GO:0006259	nucleicacidbinding DNAmetabolicprocess	Molecular Function Biological Process	#N/A
TR12152|c0_g1_i1	MLO 9	258	gi|147862474|emb|CAN84002.1|hypothetical protein VITISV_021417 [Vitis vinifera]	CAN84002	3.69e-09	75.5102	60.8474	49	37	#N/A	#N/A	#N/A	2	3.05	1	1.63	1	1.95	0	0	2	GO:0008150 GO:0016020	biological_process membrane	Biological Process Cellular Component	OG0011168
TR12153|c0_g3_i1	retrotransposon Ty3-gypsy subclass	601	gi|77555610|gb|ABA98406.1|retrotransposon protein, putative, Ty3-gypsy subclass [Oryza sativa Japonica Group]	ABA98406	8.91e-22	58.042	102.834	143	83	#N/A	#N/A	#N/A	5	1.64	11	3.85	3	1.28	0	0	0	0	0	0	#N/A
TR12156|c0_g1_i1	retrotransposon Ty3-gypsy subclass	352	gi|62733816|gb|AAX95925.1|retrotransposon protein, putative, Ty3-gypsy sub-class [Oryza sativa Japonica Group] gi|77550633|gb|ABA93430.1| retrotransposon protein, putative, Ty3-gypsy subclass [Oryza sativa Japonica Group]	AAX95925, ABA93430	3.59e-22	65.9574	55.4546	47	31	#N/A	#N/A	#N/A	2	1.54	3	2.47	2	1.99	0	0	2	GO:0003676 GO:0006259	nucleicacidbinding DNAmetabolicprocess	Molecular Function Biological Process	#N/A
TR1216|c0_g1_i1	ATP-dependent DNA helicase	227	gi|297744967|emb|CBI38559.3|unnamed protein product [Vitis vinifera]	CBI38559	4.59e-31	88.5714	124.02	70	62	Thiamine metabolism, Purine metabolism	map00730, map00230	ec:2.7.4.7 - kinase, ec:2.7.4.3 - kinase, ec:2.7.1.50 - kinase, ec:2.7.1.49 - kinase, ec:2.2.1.7 - synthase, ec:2.7.6.2 - diphosphokinase, ec:2.5.1.3 - phosphate synthase, ec:2.8.1.7 - desulfurase, ec:3.6.1.15 - phosphatase, ec:6.3.3.1 - cyclo-ligase, ec:2.7.4.8 - kinase, ec:2.7.4.6 - kinase, ec:2.7.4.3 - kinase, ec:3.5.2.5 - ec:3.5.2.5 allantoinase, ec:2.7.1.74 - kinase, ec:4.1.1.21 - carboxylas…	0	0	2	4.68	0	0	0	0	7	GO:0000166 GO:0003677 GO:0006259 GO:0009536 GO:0016020 GO:0016043 GO:0016787	nucleotidebinding DNAbinding DNAmetabolicprocess plastid membrane cellularcomponentorganization hydrolaseactivity	Molecular Function Molecular Function Biological Process Cellular Component Cellular Component Biological Process Molecular Function	#N/A
TR1216|c1_g1_i1	ATP-dependent DNA helicase	242	gi|115472169|ref|NP_001059683.1|Os07g0492100 [Oryza sativa Japonica Group] gi|34393626|dbj|BAC83302.1| putative ATP-dependent DNA helicase [Oryza sativa Japonica Group] gi|50508450|dbj|BAD30552.1| putative ATP-dependent DNA helicase [Oryza sativa Japonica Group] gi|113611219|dbj|BAF21597.1| Os07g0492100 [Oryza sativa Japonica Group] gi|218199642|gb|EEC82069.1| hypothetical protein OsI_26061 [Oryz…	NP_001059683, BAC83302, BAD30552, BAF21597, EEC82069	4.01e-30	91.1765	121.709	68	62	Thiamine metabolism, Purine metabolism	map00730, map00230	ec:2.7.4.7 - kinase, ec:2.7.4.3 - kinase, ec:2.7.1.50 - kinase, ec:2.7.1.49 - kinase, ec:2.2.1.7 - synthase, ec:2.7.6.2 - diphosphokinase, ec:2.5.1.3 - phosphate synthase, ec:2.8.1.7 - desulfurase, ec:3.6.1.15 - phosphatase, ec:6.3.3.1 - cyclo-ligase, ec:2.7.4.8 - kinase, ec:2.7.4.6 - kinase, ec:2.7.4.3 - kinase, ec:3.5.2.5 - ec:3.5.2.5 allantoinase, ec:2.7.1.74 - kinase, ec:4.1.1.21 - carboxylas…	1	1.81	0	0	0	0	1	2.71	7	GO:0000166 GO:0003677 GO:0006259 GO:0009536 GO:0016020 GO:0016043 GO:0016787	nucleotidebinding DNAbinding DNAmetabolicprocess plastid membrane cellularcomponentorganization hydrolaseactivity	Molecular Function Molecular Function Biological Process Cellular Component Cellular Component Biological Process Molecular Function	#N/A
TR12162|c0_g1_i1	calcium-transporting ATPase plasma membrane-type-like	268	gi|224107941|ref|XP_002314662.1|autoinhibited calcium ATPase [Populus trichocarpa] gi|222863702|gb|EEF00833.1| autoinhibited calcium ATPase [Populus trichocarpa]	XP_002314662, EEF00833	5.77e-27	91.2281	112.849	57	52	Thiamine metabolism, Purine metabolism	map00730, map00230	ec:2.7.4.7 - kinase, ec:2.7.4.3 - kinase, ec:2.7.1.50 - kinase, ec:2.7.1.49 - kinase, ec:2.2.1.7 - synthase, ec:2.7.6.2 - diphosphokinase, ec:2.5.1.3 - phosphate synthase, ec:2.8.1.7 - desulfurase, ec:3.6.1.15 - phosphatase, ec:6.3.3.1 - cyclo-ligase, ec:2.7.4.8 - kinase, ec:2.7.4.6 - kinase, ec:2.7.4.3 - kinase, ec:3.5.2.5 - ec:3.5.2.5 allantoinase, ec:2.7.1.74 - kinase, ec:4.1.1.21 - carboxylas…	0	0	0	0	4	7.1	0	0	6	GO:0000166 GO:0005215 GO:0005622 GO:0005886 GO:0009987 GO:0016787	nucleotidebinding transporteractivity intracellular plasmamembrane cellularprocess hydrolaseactivity	Molecular Function Molecular Function Cellular Component Cellular Component Biological Process Molecular Function	#N/A
TR12164|c0_g1_i1	oligopeptide partial	297	gi|403224767|emb|CCJ47173.1|putative oligopeptide transporter, partial [Hordeum vulgare subsp. vulgare]	CCJ47173	3.03e-55	96.9072	178.718	97	94	#N/A	#N/A	#N/A	1	1.09	0	0	0	0	0	0	3	GO:0006810 GO:0009987 GO:0016020	transport cellularprocess membrane	Biological Process Biological Process Cellular Component	OG0019425
TR12165|c0_g1_i1	Pinus taeda anonymous locus 2_10399_01 genomic sequence	320	gi|224065607|ref|XP_002301881.1|SAUR family protein [Populus trichocarpa] gi|222843607|gb|EEE81154.1| SAUR family protein [Populus trichocarpa]	XP_002301881, EEE81154	7.5e-23	83.8235	94.3597	68	57	#N/A	#N/A	#N/A	0	0	10	9.95	0	0	2	2.76	3	GO:0005634 GO:0005739 GO:0009719	nucleus mitochondrion responsetoendogenousstimulus	Cellular Component Cellular Component Biological Process	#N/A
TR12166|c0_g1_i1	pentatricopeptide repeat-containing	364	gi|297736854|emb|CBI26055.3|unnamed protein product [Vitis vinifera]	CBI26055	1.15e-56	81.6667	196.052	120	98	#N/A	#N/A	#N/A	0	0	3	2.32	1	0.93	1	1.07	3	GO:0005739 GO:0006139 GO:0009719	mitochondrion nucleobase-containingcompoundmetabolicprocess responsetoendogenousstimulus	Cellular Component Biological Process Biological Process	#N/A
TR12169|c0_g1_i1	retrotransposon Ty3-gypsy subclass	280	gi|89179443|gb|ABD63178.1|hypothetical protein 20.t00030 [Asparagus officinalis]	ABD63178	6.55e-31	79.2683	121.709	82	65	#N/A	#N/A	#N/A	2	2.49	1	1.34	2	3.2	1	1.86	8	GO:0003677 GO:0003723 GO:0006259 GO:0009058 GO:0016020 GO:0016740 GO:0016787 GO:0019538	DNAbinding RNAbinding DNAmetabolicprocess biosyntheticprocess membrane transferaseactivity hydrolaseactivity proteinmetabolicprocess	Molecular Function Molecular Function Biological Process Biological Process Cellular Component Molecular Function Molecular Function Biological Process	#N/A
TR1218|c0_g1_i1	golgi-body localisation and RNA pol II promoter Fmp27 domain-containing	351	gi|356515748|ref|XP_003526560.1|PREDICTED: uncharacterized protein LOC100785854 isoform 2 [Glycine max]	XP_003526560	3.07e-30	86	124.405	100	86	#N/A	#N/A	#N/A	1	0.77	4	3.31	1	1	2	2.29	10	GO:0005576 GO:0005794 GO:0005886 GO:0007275 GO:0009653 GO:0009719 GO:0009856 GO:0016043 GO:0016049 GO:0030154	extracellularregion Golgiapparatus plasmamembrane multicellularorganismdevelopment anatomicalstructuremorphogenesis responsetoendogenousstimulus pollination cellularcomponentorganization cellgrowth celldifferentiation	Cellular Component Cellular Component Cellular Component Biological Process Biological Process Biological Process Biological Process Biological Process Biological Process Biological Process	#N/A
TR12180|c0_g1_i1	auxin-induced 5NG4	455	gi|296081175|emb|CBI18201.3|unnamed protein product [Vitis vinifera]	CBI18201	6.15e-41	85.2632	149.828	95	81	#N/A	#N/A	#N/A	11	5.43	2	1.06	2	1.28	3	2.19	4	GO:0005215 GO:0005886 GO:0009536 GO:0009987	transporteractivity plasmamembrane plastid cellularprocess	Molecular Function Cellular Component Cellular Component Biological Process	#N/A
TR12182|c0_g1_i1	cysteine ase	485	gi|18396939|ref|NP_564320.1|Papain family cysteine protease [Arabidopsis thaliana] gi|9502427|gb|AAF88126.1|AC021043_19 Putative cysteine proteinase [Arabidopsis thaliana] gi|67633400|gb|AAY78625.1| peptidase C1A papain family protein [Arabidopsis thaliana] gi|332192919|gb|AEE31040.1| Papain family cysteine protease [Arabidopsis thaliana]	NP_564320, AAF88126, AAY78625, AEE31040	1.09e-10	81.3953	67.0106	43	35	#N/A	#N/A	#N/A	4	1.79	6	2.87	1	0.58	0	0	7	GO:0005615 GO:0005764 GO:0009056 GO:0009987 GO:0016020 GO:0016787 GO:0019538	extracellularspace lysosome catabolicprocess cellularprocess membrane hydrolaseactivity proteinmetabolicprocess	Cellular Component Cellular Component Biological Process Biological Process Cellular Component Molecular Function Biological Process	#N/A
TR12195|c0_g1_i1	LL-diaminopimelate chloroplastic-like	243	gi|242041233|ref|XP_002468011.1|hypothetical protein SORBIDRAFT_01g038010 [Sorghum bicolor] gi|241921865|gb|EER95009.1| hypothetical protein SORBIDRAFT_01g038010 [Sorghum bicolor]	XP_002468011, EER95009	5.05e-46	95	162.54	80	76	Novobiocin biosynthesis, Isoquinoline alkaloid biosynthesis, Phenylalanine metabolism, Biosynthesis of antibiotics, Lysine biosynthesis, Alanine, aspartate and glutamate metabolism, Tyrosine metabolism, Tropane, piperidine and pyridine alkaloid biosynthesis, Ubiquinone and other terpenoid-quinone biosynthesis, Cysteine and methionine metabolism, Histidine metabolism, Phenylalanine, tyrosine and t…	map00401, map00950, map00360, map01130, map00300, map00250, map00350, map00960, map00130, map00270, map00340, map00400, map00710, map00330, map00220	ec:2.6.1.57 - transaminase, ec:2.6.1.5 - transaminase, ec:2.6.1.9 - transaminase, ec:2.6.1.1 - transaminase, ec:1.3.1.12 - dehydrogenase, ec:1.4.3.2 - oxidase, ec:4.1.1.25 - decarboxylase, ec:4.1.1.28 - decarboxylase, ec:2.6.1.57 - transaminase, ec:4.2.1.78 - synthase, ec:2.6.1.5 - transaminase, ec:2.6.1.1 - transaminase, ec:1.10.3.1 - oxidase, ec:1.14.18.1 - monophenol monooxygenase, ec:1.14.13.…	0	0	0	0	0	0	0	0	9	GO:0005488 GO:0006950 GO:0007165 GO:0009058 GO:0009536 GO:0009605 GO:0009607 GO:0009719 GO:0016740	binding responsetostress signaltransduction biosyntheticprocess plastid responsetoexternalstimulus responsetobioticstimulus responsetoendogenousstimulus transferaseactivity	Molecular Function Biological Process Biological Process Biological Process Cellular Component Biological Process Biological Process Biological Process Molecular Function	#N/A
TR12196|c0_g1_i1	hydroquinone glucosyltransferase-like	230	gi|357497139|ref|XP_003618858.1|UDP-glucuronosyltransferase 1-6 [Medicago truncatula] gi|355493873|gb|AES75076.1| UDP-glucuronosyltransferase 1-6 [Medicago truncatula]	XP_003618858, AES75076	6.11e-16	74.2424	79.7221	66	49	#N/A	#N/A	#N/A	0	0	2	4.5	0	0	1	3.15	5	GO:0005622 GO:0005975 GO:0009058 GO:0009987 GO:0016740	intracellular carbohydratemetabolicprocess biosyntheticprocess cellularprocess transferaseactivity	Cellular Component Biological Process Biological Process Biological Process Molecular Function	#N/A
TR12197|c0_g1_i1	GATA transcription factor 26	423	gi|255580789|ref|XP_002531215.1|GATA transcription factor, putative [Ricinus communis] gi|223529175|gb|EEF31151.1| GATA transcription factor, putative [Ricinus communis]	XP_002531215, EEF31151	2.95e-10	66.25	66.2402	80	53	#N/A	#N/A	#N/A	3	1.67	5	2.97	7	5.04	1	0.82	8	GO:0003677 GO:0003682 GO:0003700 GO:0005515 GO:0005634 GO:0006139 GO:0009058 GO:0030154	DNAbinding chromatinbinding transcriptionfactoractivity,sequence-specificDNAbinding proteinbinding nucleus nucleobase-containingcompoundmetabolicprocess biosyntheticprocess celldifferentiation	Molecular Function Molecular Function Molecular Function Molecular Function Cellular Component Biological Process Biological Process Biological Process	#N/A
TR1220|c0_g1_i1	hypothetical protein SORBIDRAFT_01g023381	291	gi|242034591|ref|XP_002464690.1|hypothetical protein SORBIDRAFT_01g023381 [Sorghum bicolor] gi|241918544|gb|EER91688.1| hypothetical protein SORBIDRAFT_01g023381 [Sorghum bicolor]	XP_002464690, EER91688	1.16e-21	71.5789	96.6709	95	68	#N/A	#N/A	#N/A	1	1.14	1	1.22	1	1.46	1	1.7	1	GO:0003676	nucleicacidbinding	Molecular Function	#N/A
TR1220|c1_g1_i1	PREDICTED: uncharacterized protein LOC100819503	284	gi|356546753|ref|XP_003541787.1|PREDICTED: uncharacterized protein LOC100819503 [Glycine max]	XP_003541787	2.36e-29	82.2222	118.627	90	74	#N/A	#N/A	#N/A	0	0	1	1.29	2	3.09	0	0	1	GO:0005488	binding	Molecular Function	#N/A
TR12212|c0_g1_i1	zinc finger CCCH domain-containing 9-like	428	gi|326510811|dbj|BAJ91753.1|predicted protein [Hordeum vulgare subsp. vulgare]	BAJ91753	2.2e-08	69.2308	59.6918	52	36	#N/A	#N/A	#N/A	13	7.09	0	0	1	0.71	1	0.81	1	GO:0003677	DNAbinding	Molecular Function	#N/A
TR12213|c0_g1_i1	conserved hypothetical protein	322	gi|255584877|ref|XP_002533154.1|conserved hypothetical protein [Ricinus communis] gi|223527049|gb|EEF29235.1| conserved hypothetical protein [Ricinus communis]	XP_002533154, EEF29235	1.92e-06	76.4706	53.9138	51	39	#N/A	#N/A	#N/A	0	0	2	1.96	0	0	1	1.36	0	0	0	0	#N/A
TR12213|c0_g1_i2	conserved hypothetical protein	368	gi|255584877|ref|XP_002533154.1|conserved hypothetical protein [Ricinus communis] gi|223527049|gb|EEF29235.1| conserved hypothetical protein [Ricinus communis]	XP_002533154, EEF29235	1.17e-07	78.4314	58.151	51	40	#N/A	#N/A	#N/A	2	1.42	3	2.27	1	0.92	0	0	0	0	0	0	#N/A
TR12215|c0_g1_i1	hypothetical chloroplast RF19 (chloroplast)	269	gi|149390599|ref|YP_001294243.1|hypothetical chloroplast RF1 [Buxus microphylla] gi|182702240|sp|A6MM95.1|YCF1_BUXMI RecName: Full=Putative membrane protein ycf1; Short=RF1 gi|146762344|gb|ABQ45308.1| hypothetical chloroplast RF1 [Buxus microphylla]	YP_001294243, A6MM95, ABQ45308	4.42e-29	77.5281	119.783	89	69	#N/A	#N/A	#N/A	1	1.37	1	1.47	13	22.85	3	6.14	3	GO:0006810 GO:0009536 GO:0016020	transport plastid membrane	Biological Process Cellular Component Cellular Component	OG0006455
TR12219|c0_g1_i1	aluminum-activated malate transporter 9	956	gi|297742267|emb|CBI34416.3|unnamed protein product [Vitis vinifera]	CBI34416	6.51e-60	59.1837	172.94	196	116	#N/A	#N/A	#N/A	12	2.16	8	1.54	4	0.94	1	0.26	2	GO:0005215 GO:0016020	transporteractivity membrane	Molecular Function Cellular Component	#N/A
TR12219|c1_g1_i1	aluminum-activated malate transporter 9	309	gi|255537641|ref|XP_002509887.1|conserved hypothetical protein [Ricinus communis] gi|223549786|gb|EEF51274.1| conserved hypothetical protein [Ricinus communis]	XP_002509887, EEF51274	3.25e-35	84.1463	134.42	82	69	#N/A	#N/A	#N/A	4	3.99	0	0	1	1.29	0	0	4	GO:0005215 GO:0005773 GO:0009987 GO:0016020	transporteractivity vacuole cellularprocess membrane	Molecular Function Cellular Component Biological Process Cellular Component	#N/A
TR1222|c0_g1_i1	kinesin heavy	544	gi|242035997|ref|XP_002465393.1|hypothetical protein SORBIDRAFT_01g037800 [Sorghum bicolor] gi|241919247|gb|EER92391.1| hypothetical protein SORBIDRAFT_01g037800 [Sorghum bicolor]	XP_002465393, EER92391	1.26e-61	76.6304	207.608	184	141	Thiamine metabolism, Purine metabolism	map00730, map00230	ec:2.7.4.7 - kinase, ec:2.7.4.3 - kinase, ec:2.7.1.50 - kinase, ec:2.7.1.49 - kinase, ec:2.2.1.7 - synthase, ec:2.7.6.2 - diphosphokinase, ec:2.5.1.3 - phosphate synthase, ec:2.8.1.7 - desulfurase, ec:3.6.1.15 - phosphatase, ec:6.3.3.1 - cyclo-ligase, ec:2.7.4.8 - kinase, ec:2.7.4.6 - kinase, ec:2.7.4.3 - kinase, ec:3.5.2.5 - ec:3.5.2.5 allantoinase, ec:2.7.1.74 - kinase, ec:4.1.1.21 - carboxylas…	2	0.75	6	2.42	0	0	0	0	7	GO:0000166 GO:0003774 GO:0005515 GO:0005856 GO:0006950 GO:0009607 GO:0009987	nucleotidebinding motoractivity proteinbinding cytoskeleton responsetostress responsetobioticstimulus cellularprocess	Molecular Function Molecular Function Molecular Function Cellular Component Biological Process Biological Process Biological Process	OG0013382
TR12220|c0_g1_i1	reverse transcriptase family	495	gi|147771715|emb|CAN69281.1|hypothetical protein VITISV_023276 [Vitis vinifera]	CAN69281	1.25e-08	69.6429	61.6178	56	39	#N/A	#N/A	#N/A	2	0.87	6	2.78	1	0.56	0	0	2	GO:0005739 GO:0006259	mitochondrion DNAmetabolicprocess	Cellular Component Biological Process	#N/A
TR12220|c0_g2_i1	reverse transcriptase family	415	gi|147771715|emb|CAN69281.1|hypothetical protein VITISV_023276 [Vitis vinifera]	CAN69281	7.99e-09	69.6429	61.6178	56	39	#N/A	#N/A	#N/A	3	1.72	3	1.84	0	0	0	0	2	GO:0005739 GO:0006259	mitochondrion DNAmetabolicprocess	Cellular Component Biological Process	#N/A
TR12222|c0_g1_i1	benzyl alcohol O-benzoyltransferase-like	291	gi|84578877|dbj|BAE72881.1|benzoyl CoA benzoic acid benzoyltransferase [Verbena x hybrida]	BAE72881	1.46e-31	75	123.635	92	69	#N/A	#N/A	#N/A	0	0	0	0	0	0	4	6.79	1	GO:0016740	transferaseactivity	Molecular Function	OG0007463
TR12223|c0_g1_i1	G-type lectin S-receptor-like serine threonine- kinase RLK1	239	gi|225435578|ref|XP_002283186.1|PREDICTED: G-type lectin S-receptor-like serine/threonine-protein kinase RLK1 [Vitis vinifera]	XP_002283186	1.57e-10	66.6667	65.0846	54	36	#N/A	#N/A	#N/A	0	0	2	4.02	2	4.79	0	0	4	GO:0005488 GO:0005623 GO:0016020 GO:0016301	binding cell membrane kinaseactivity	Molecular Function Cellular Component Cellular Component Molecular Function	#N/A
TR12226|c0_g1_i1	BRI1-KD interacting 103	235	gi|302142999|emb|CBI20294.3|unnamed protein product [Vitis vinifera]	CBI20294	6.87e-21	79.7468	93.5893	79	63	#N/A	#N/A	#N/A	1	1.97	2	4.22	2	5.02	0	0	3	GO:0005783 GO:0005886 GO:0006810	endoplasmicreticulum plasmamembrane transport	Cellular Component Cellular Component Biological Process	OG0004797
TR12226|c0_g3_i1	phenylalanyl-trna synthetase	303	gi|168024649|ref|XP_001764848.1|predicted protein [Physcomitrella patens subsp. patens] gi|162683884|gb|EDQ70290.1| predicted protein [Physcomitrella patens subsp. patens]	XP_001764848, EDQ70290	2.41e-08	67.3077	59.3066	52	35	#N/A	#N/A	#N/A	1	1.04	0	0	1	1.34	0	0	3	GO:0000166 GO:0003824 GO:0005737	nucleotidebinding catalyticactivity cytoplasm	Molecular Function Molecular Function Cellular Component	#N/A
TR1223|c0_g1_i1	PREDICTED: uncharacterized protein LOC100258741	326	gi|359481030|ref|XP_002271182.2|PREDICTED: uncharacterized protein LOC100258741 [Vitis vinifera]	XP_002271182	8.27e-07	61.0169	55.4546	59	36	#N/A	#N/A	#N/A	2	1.79	2	1.92	0	0	1	1.33	0	0	0	0	#N/A
TR12230|c0_g1_i1	predicted protein	243	gi|224144150|ref|XP_002325202.1|predicted protein [Populus trichocarpa] gi|222866636|gb|EEF03767.1| predicted protein [Populus trichocarpa]	XP_002325202, EEF03767	7.48e-08	61.7647	57.3806	68	42	#N/A	#N/A	#N/A	3	5.37	0	0	3	6.86	0	0	1	GO:0003676	nucleicacidbinding	Molecular Function	#N/A
TR12233|c0_g1_i1	histone deacetylase	812	gi|297733723|emb|CBI14970.3|unnamed protein product [Vitis vinifera]	CBI14970	1.9e-62	83.0986	211.075	142	118	#N/A	#N/A	#N/A	6	1.32	12	2.82	0	0	4	1.3	6	GO:0005634 GO:0006139 GO:0006464 GO:0009058 GO:0016043 GO:0016787	nucleus nucleobase-containingcompoundmetabolicprocess cellularproteinmodificationprocess biosyntheticprocess cellularcomponentorganization hydrolaseactivity	Cellular Component Biological Process Biological Process Biological Process Biological Process Molecular Function	#N/A
TR12235|c0_g1_i1	acyl:coa ligase	286	gi|222637538|gb|EEE67670.1|hypothetical protein OsJ_25298 [Oryza sativa Japonica Group]	EEE67670	2.25e-18	84.127	86.2705	63	53	#N/A	#N/A	#N/A	4	4.74	6	7.62	0	0	0	0	4	GO:0000166 GO:0003824 GO:0008152 GO:0016020	nucleotidebinding catalyticactivity metabolicprocess membrane	Molecular Function Molecular Function Biological Process Cellular Component	OG0011954
TR12236|c0_g1_i1	mutator-like transposase	432	gi|399920204|gb|AFP55551.1|mutator-like transposase [Rosa rugosa]	AFP55551	2.26e-13	54.5455	67.0106	99	54	#N/A	#N/A	#N/A	2	1.07	1	0.57	3	2.09	0	0	0	0	0	0	#N/A
TR1224|c0_g1_i1	photosystem II K	506	gi|229577737|ref|YP_002836073.1|photosystem II protein K [Megaleranthis saniculifolia] gi|226933865|gb|ACO91998.1| photosystem II protein K [Megaleranthis saniculifolia]	YP_002836073, ACO91998	1.03e-30	98.3607	115.931	61	60	#N/A	#N/A	#N/A	3	1.26	2	0.9	12	6.53	8	4.95	4	GO:0009536 GO:0009579 GO:0015979 GO:0016020	plastid thylakoid photosynthesis membrane	Cellular Component Cellular Component Biological Process Cellular Component	#N/A
TR12245|c1_g1_i1	uncharacterized membrane -like	241	gi|115463715|ref|NP_001055457.1|Os05g0393800 [Oryza sativa Japonica Group] gi|51038092|gb|AAT93895.1| unknown protein [Oryza sativa Japonica Group] gi|113579008|dbj|BAF17371.1| Os05g0393800 [Oryza sativa Japonica Group] gi|215697247|dbj|BAG91241.1| unnamed protein product [Oryza sativa Japonica Group]	NP_001055457, AAT93895, BAF17371, BAG91241	1.14e-14	68.75	77.0258	64	44	#N/A	#N/A	#N/A	0	0	3	5.89	1	2.34	0	0	3	GO:0005576 GO:0005737 GO:0016020	extracellularregion cytoplasm membrane	Cellular Component Cellular Component Cellular Component	#N/A
TR12246|c0_g1_i1	pentatricopeptide repeat-containing	357	gi|224112321|ref|XP_002316152.1|predicted protein [Populus trichocarpa] gi|222865192|gb|EEF02323.1| predicted protein [Populus trichocarpa]	XP_002316152, EEF02323	1.09e-54	85.5932	191.045	118	101	#N/A	#N/A	#N/A	3	2.25	2	1.6	0	0	0	0	3	GO:0005739 GO:0009790 GO:0009791	mitochondrion embryodevelopment post-embryonicdevelopment	Cellular Component Biological Process Biological Process	#N/A
TR12247|c0_g1_i1	chloroplast biogenesis partial	415	gi|297599966|ref|NP_001048246.2|Os02g0769900 [Oryza sativa Japonica Group] gi|46805413|dbj|BAD16915.1| pentatricopeptide (PPR) repeat-containing protein-like [Oryza sativa Japonica Group] gi|255671273|dbj|BAF10160.2| Os02g0769900 [Oryza sativa Japonica Group]	NP_001048246, BAD16915, BAF10160	4.41e-25	60	107.071	125	75	#N/A	#N/A	#N/A	4	2.29	3	1.84	2	1.49	1	0.85	0	0	0	0	#N/A
TR12270|c0_g2_i1	retrotransposon Ty1-copia subclass	468	gi|113205226|gb|ABI34306.1|Polyprotein, putative [Solanum demissum]	ABI34306	2.64e-28	69.6078	120.168	102	71	#N/A	#N/A	#N/A	0	0	10	5.06	1	0.61	0	0	1	GO:0005488	binding	Molecular Function	OG0001851
TR12272|c0_g1_i1	seed maturation	798	gi|225468508|ref|XP_002270797.1|PREDICTED: reticulon-like protein B13 [Vitis vinifera] gi|297735839|emb|CBI18559.3| unnamed protein product [Vitis vinifera]	XP_002270797, CBI18559	1.4e-46	70.9877	165.236	162	115	#N/A	#N/A	#N/A	1	0.22	1	0.24	0	0	78	25.82	3	GO:0005783 GO:0016020 GO:0016043	endoplasmicreticulum membrane cellularcomponentorganization	Cellular Component Cellular Component Biological Process	OG0013649
TR12278|c0_g1_i1	thyroid adenoma-associated homolog	352	gi|359488985|ref|XP_002277958.2|PREDICTED: thyroid adenoma-associated protein homolog [Vitis vinifera]	XP_002277958	1.01e-27	66.9565	117.087	115	77	#N/A	#N/A	#N/A	2	1.54	5	4.12	2	1.99	3	3.42	1	GO:0005829	cytosol	Cellular Component	#N/A
TR12279|c0_g1_i1	Speckle-type POZ	335	gi|296086694|emb|CBI32329.3|unnamed protein product [Vitis vinifera]	CBI32329	6.31e-16	95.122	80.4925	41	39	#N/A	#N/A	#N/A	1	0.85	6	5.44	1	1.09	0	0	0	0	0	0	#N/A
TR12281|c0_g1_i1	ABC transporter C family member 4-like	225	gi|297743871|emb|CBI36841.3|unnamed protein product [Vitis vinifera]	CBI36841	1.23e-43	100	159.844	75	75	Thiamine metabolism, Purine metabolism	map00730, map00230	ec:2.7.4.7 - kinase, ec:2.7.4.3 - kinase, ec:2.7.1.50 - kinase, ec:2.7.1.49 - kinase, ec:2.2.1.7 - synthase, ec:2.7.6.2 - diphosphokinase, ec:2.5.1.3 - phosphate synthase, ec:2.8.1.7 - desulfurase, ec:3.6.1.15 - phosphatase, ec:6.3.3.1 - cyclo-ligase, ec:2.7.4.8 - kinase, ec:2.7.4.6 - kinase, ec:2.7.4.3 - kinase, ec:3.5.2.5 - ec:3.5.2.5 allantoinase, ec:2.7.1.74 - kinase, ec:4.1.1.21 - carboxylas…	14	31.42	17	40.89	16	45.67	0	0	13	GO:0000166 GO:0005215 GO:0005773 GO:0005794 GO:0005886 GO:0006950 GO:0008152 GO:0009536 GO:0009605 GO:0009607 GO:0009628 GO:0009987 GO:0016787	nucleotidebinding transporteractivity vacuole Golgiapparatus plasmamembrane responsetostress metabolicprocess plastid responsetoexternalstimulus responsetobioticstimulus responsetoabioticstimulus cellularprocess hydrolaseactivity	Molecular Function Molecular Function Cellular Component Cellular Component Cellular Component Biological Process Biological Process Cellular Component Biological Process Biological Process Biological Process Biological Process Molecular Function	#N/A
TR12287|c0_g1_i1	importin beta-	351	gi|255570599|ref|XP_002526256.1|importin beta-1, putative [Ricinus communis] gi|223534421|gb|EEF36125.1| importin beta-1, putative [Ricinus communis]	XP_002526256, EEF36125	3.01e-71	97.4359	238.039	117	114	#N/A	#N/A	#N/A	25	19.32	13	10.77	13	12.98	23	26.37	6	GO:0005215 GO:0005515 GO:0005635 GO:0009536 GO:0016020 GO:0016043	transporteractivity proteinbinding nuclearenvelope plastid membrane cellularcomponentorganization	Molecular Function Molecular Function Cellular Component Cellular Component Cellular Component Biological Process	OG0014098
TR12288|c0_g1_i1	NBS resistance	458	gi|147805812|emb|CAN60544.1|hypothetical protein VITISV_006250 [Vitis vinifera]	CAN60544	1.18e-21	54.2857	100.138	140	76	#N/A	#N/A	#N/A	0	0	1	0.52	0	0	7	5.05	0	0	0	0	#N/A
TR12288|c0_g1_i2	NADPH:quinone oxidoreductase	563	gi|357483089|ref|XP_003611831.1|hypothetical protein MTR_5g018330 [Medicago truncatula] gi|355513166|gb|AES94789.1| hypothetical protein MTR_5g018330 [Medicago truncatula]	XP_003611831, AES94789	2.31e-20	56.4356	83.1889	101	57	#N/A	#N/A	#N/A	1	0.36	1	0.38	0	0	9	4.76	0	0	0	0	#N/A
TR12290|c0_g1_i1	retrotransposon expressed	232	gi|33465891|gb|AAQ19327.1|bZIP-like protein [Oryza sativa Japonica Group]	AAQ19327	4.51e-07	55.1282	55.4546	78	43	#N/A	#N/A	#N/A	0	0	1	2.19	2	5.21	2	6.14	0	0	0	0	#N/A
TR12292|c0_g1_i1	PREDICTED: uncharacterized protein LOC100264243	718	gi|359487053|ref|XP_002271720.2|PREDICTED: uncharacterized protein LOC100264243 [Vitis vinifera]	XP_002271720	4.85e-09	53.6585	49.2914	82	44	#N/A	#N/A	#N/A	2	0.52	10	2.75	2	0.67	3	1.14	3	GO:0005488 GO:0008152 GO:0009987	binding metabolicprocess cellularprocess	Molecular Function Biological Process Biological Process	OG0000000
TR12293|c0_g1_i1	1-aminocyclopropane-1-carboxylate oxidase	227	gi|255544670|ref|XP_002513396.1|leucoanthocyanidin dioxygenase, putative [Ricinus communis] gi|223547304|gb|EEF48799.1| leucoanthocyanidin dioxygenase, putative [Ricinus communis]	XP_002513396, EEF48799	2.94e-10	81.3953	63.929	43	35	Flavonoid biosynthesis	map00941	ec:1.14.11.9 - 3-dioxygenase, ec:2.3.1.133 - O-hydroxycinnamoyltransferase, ec:2.3.1.170 - synthase, ec:5.5.1.6 - isomerase, ec:1.14.13.88 - 3',5'-hydroxylase, ec:2.3.1.74 - synthase, ec:1.14.13.36 - 3'-monooxygenase, ec:1.14.13.21 - 3'-monooxygenase, ec:1.14.13.11 - 4-monooxygenase, ec:1.14.11.23 - synthase, ec:1.14.11.22 - synthase, ec:1.14.11.19 - oxygenase, ec:1.1.1.219 - 4-reductase, ec:1.1.…	2	4.37	0	0	0	0	6	19.69	7	GO:0003824 GO:0005488 GO:0005737 GO:0006950 GO:0009058 GO:0009719 GO:0009987	catalyticactivity binding cytoplasm responsetostress biosyntheticprocess responsetoendogenousstimulus cellularprocess	Molecular Function Molecular Function Cellular Component Biological Process Biological Process Biological Process Biological Process	#N/A
TR12295|c0_g1_i1	F-box kelch-repeat	532	gi|255552822|ref|XP_002517454.1|conserved hypothetical protein [Ricinus communis] gi|223543465|gb|EEF44996.1| conserved hypothetical protein [Ricinus communis]	XP_002517454, EEF44996	5.07e-09	44.6667	62.7734	150	67	#N/A	#N/A	#N/A	2	0.78	5	2.08	1	0.51	5	2.87	0	0	0	0	#N/A
TR12296|c0_g1_i1	hypothetical protein	411	gi|47496869|dbj|BAD19833.1|hypothetical protein [Oryza sativa Japonica Group]	BAD19833	2.33e-07	47.7778	54.6842	90	43	#N/A	#N/A	#N/A	4	2.33	5	3.12	1	0.76	2	1.73	0	0	0	0	#N/A
TR12307|c0_g1_i1	ATP-dependent DNA helicase PIF1	374	gi|242034265|ref|XP_002464527.1|hypothetical protein SORBIDRAFT_01g020130 [Sorghum bicolor] gi|241918381|gb|EER91525.1| hypothetical protein SORBIDRAFT_01g020130 [Sorghum bicolor]	XP_002464527, EER91525	2.56e-41	78.7611	155.992	113	89	Thiamine metabolism, Purine metabolism	map00730, map00230	ec:2.7.4.7 - kinase, ec:2.7.4.3 - kinase, ec:2.7.1.50 - kinase, ec:2.7.1.49 - kinase, ec:2.2.1.7 - synthase, ec:2.7.6.2 - diphosphokinase, ec:2.5.1.3 - phosphate synthase, ec:2.8.1.7 - desulfurase, ec:3.6.1.15 - phosphatase, ec:6.3.3.1 - cyclo-ligase, ec:2.7.4.8 - kinase, ec:2.7.4.6 - kinase, ec:2.7.4.3 - kinase, ec:3.5.2.5 - ec:3.5.2.5 allantoinase, ec:2.7.1.74 - kinase, ec:4.1.1.21 - carboxylas…	4	2.75	4	2.95	0	0	0	0	6	GO:0000166 GO:0006259 GO:0006950 GO:0009536 GO:0016043 GO:0016787	nucleotidebinding DNAmetabolicprocess responsetostress plastid cellularcomponentorganization hydrolaseactivity	Molecular Function Biological Process Biological Process Cellular Component Biological Process Molecular Function	OG0003034
TR12308|c0_g1_i1	COP1-interacting	246	gi|296083674|emb|CBI23663.3|unnamed protein product [Vitis vinifera]	CBI23663	7.31e-22	78.5714	98.2117	70	55	#N/A	#N/A	#N/A	1	1.73	0	0	1	2.21	0	0	3	GO:0005634 GO:0005829 GO:0005886	nucleus cytosol plasmamembrane	Cellular Component Cellular Component Cellular Component	#N/A
TR12311|c0_g1_i1	Pentatricopeptide repeat-containing	411	gi|297738031|emb|CBI27232.3|unnamed protein product [Vitis vinifera]	CBI27232	1.52e-64	88.2353	218.009	136	120	#N/A	#N/A	#N/A	3	1.75	4	2.5	0	0	0	0	3	GO:0005739 GO:0009790 GO:0009791	mitochondrion embryodevelopment post-embryonicdevelopment	Cellular Component Biological Process Biological Process	#N/A
TR12314|c1_g1_i1	retrotransposon Ty1-copia subclass	284	gi|2997694|gb|AAC12735.1|putative retrovirus-related polyprotein [Lithospermum erythrorhizon]	AAC12735	3.78e-34	81.1765	127.102	85	69	#N/A	#N/A	#N/A	3	3.61	0	0	0	0	0	0	3	GO:0003677 GO:0005739 GO:0006259	DNAbinding mitochondrion DNAmetabolicprocess	Molecular Function Cellular Component Biological Process	OG0015167
TR12315|c0_g1_i1	gag-pol identical	474	gi|56407688|gb|AAV88076.1|putative retrotransposon polyprotein [Ipomoea batatas]	AAV88076	1.81e-19	69.4915	73.559	59	41	#N/A	#N/A	#N/A	8	3.71	6	2.97	4	2.4	0	0	1	GO:0005488	binding	Molecular Function	#N/A
TR12319|c0_g1_i1	Extra response regulator	519	gi|356570702|ref|XP_003553524.1|PREDICTED: two-component response regulator ARR22-like [Glycine max]	XP_003553524	6.73e-11	84.9057	65.4698	53	45	#N/A	#N/A	#N/A	3	1.21	1	0.43	2	1.05	1	0.6	4	GO:0003824 GO:0004871 GO:0008152 GO:0009536	catalyticactivity signaltransduceractivity metabolicprocess plastid	Molecular Function Molecular Function Biological Process Cellular Component	OG0000101
TR12324|c0_g1_i1	hypothetical protein VITISV_024658	229	gi|147778479|emb|CAN69430.1|hypothetical protein VITISV_024658 [Vitis vinifera]	CAN69430	1.07e-08	57.3529	60.077	68	39	#N/A	#N/A	#N/A	1	2.13	2	4.56	0	0	0	0	2	GO:0008152 GO:0009987	metabolicprocess cellularprocess	Biological Process Biological Process	#N/A
TR12328|c0_g1_i1	zinc transporter 11-like	282	gi|296089893|emb|CBI39712.3|unnamed protein product [Vitis vinifera]	CBI39712	2.89e-09	86.8421	60.077	38	33	#N/A	#N/A	#N/A	0	0	1	1.31	1	1.57	3	5.48	3	GO:0005215 GO:0005886 GO:0009987	transporteractivity plasmamembrane cellularprocess	Molecular Function Cellular Component Biological Process	#N/A
TR12331|c0_g1_i1	cytochrome P450	358	gi|224111864|ref|XP_002316007.1|cytochrome P450 [Populus trichocarpa] gi|222865047|gb|EEF02178.1| cytochrome P450 [Populus trichocarpa]	XP_002316007, EEF02178	1.05e-43	76.4706	158.688	119	91	#N/A	#N/A	#N/A	1	0.74	0	0	0	0	9	9.94	3	GO:0003824 GO:0005488 GO:0016020	catalyticactivity binding membrane	Molecular Function Molecular Function Cellular Component	#N/A
TR12332|c0_g1_i1	ribonuclease H At1g65750-like	232	gi|359486871|ref|XP_002272748.2|PREDICTED: uncharacterized protein LOC100256388 [Vitis vinifera]	XP_002272748	1.83e-17	69.7368	85.5001	76	53	#N/A	#N/A	#N/A	0	0	2	4.38	0	0	1	3.07	1	GO:0005488	binding	Molecular Function	#N/A
TR12335|c0_g1_i1	60s ribosomal L21	380	gi|238632211|gb|ACR50977.1|60s ribosomal protein L21 [Lycoris radiata]	ACR50977	8.29e-16	78.2609	66.2402	46	36	#N/A	#N/A	#N/A	1	0.67	3	2.15	1	0.86	1	0.99	5	GO:0005198 GO:0005739 GO:0005829 GO:0005840 GO:0006412	structuralmoleculeactivity mitochondrion cytosol ribosome translation	Molecular Function Cellular Component Cellular Component Cellular Component Biological Process	#N/A
TR12335|c0_g2_i1	60S ribosomal L21-1	348	gi|238632211|gb|ACR50977.1|60s ribosomal protein L21 [Lycoris radiata]	ACR50977	3.53e-16	81.3953	65.855	43	35	#N/A	#N/A	#N/A	1	0.79	3	2.53	0	0	0	0	5	GO:0005198 GO:0005739 GO:0005829 GO:0005840 GO:0006412	structuralmoleculeactivity mitochondrion cytosol ribosome translation	Molecular Function Cellular Component Cellular Component Cellular Component Biological Process	#N/A
TR12336|c0_g1_i1	At1g65450	447	gi|255547460|ref|XP_002514787.1|Anthranilate N-benzoyltransferase protein, putative [Ricinus communis] gi|223545838|gb|EEF47341.1| Anthranilate N-benzoyltransferase protein, putative [Ricinus communis]	XP_002514787, EEF47341	4.03e-33	65.1007	130.183	149	97	#N/A	#N/A	#N/A	8	4.06	0	0	0	0	0	0	4	GO:0000003 GO:0005634 GO:0005737 GO:0016740	reproduction nucleus cytoplasm transferaseactivity	Biological Process Cellular Component Cellular Component Molecular Function	#N/A
TR12336|c1_g1_i1	BAHD family clade V	404	gi|225469071|ref|XP_002270329.1|PREDICTED: omega-hydroxypalmitate O-feruloyl transferase [Vitis vinifera] gi|298205046|emb|CBI38342.3| unnamed protein product [Vitis vinifera]	XP_002270329, CBI38342	2.26e-36	72.5926	138.658	135	98	#N/A	#N/A	#N/A	6	3.6	0	0	0	0	0	0	4	GO:0000003 GO:0005634 GO:0005737 GO:0016740	reproduction nucleus cytoplasm transferaseactivity	Biological Process Cellular Component Cellular Component Molecular Function	#N/A
TR12337|c0_g1_i1	probable pectinesterase pectinesterase inhibitor 51-like	239	gi|356518747|ref|XP_003528039.1|PREDICTED: LOW QUALITY PROTEIN: probable pectinesterase/pectinesterase inhibitor 51-like [Glycine max]	XP_003528039	8.78e-10	83.3333	62.7734	36	30	Pentose and glucuronate interconversions, Drug metabolism - other enzymes	map00040, map00983	ec:4.2.2.2 - lyase, ec:2.7.1.43 - glucuronokinase (phosphorylating), ec:2.7.1.17 - xylulokinase (phosphorylating), ec:3.2.1.67 - 1,4-alpha-galacturonidase, ec:5.3.1.5 - isomerase, ec:2.7.7.64 - uridylyltransferase, ec:1.1.1.2 - dehydrogenase (NADP+), ec:2.7.7.44 - uridylyltransferase, ec:3.2.1.31 - beta-glucuronide glucuronohydrolase glucuronidase, ec:2.4.1.17 - 1-naphthol glucuronyltransferase, …	3	5.63	1	2.01	0	0	0	0	6	GO:0005618 GO:0005975 GO:0009056 GO:0016043 GO:0016787 GO:0030234	cellwall carbohydratemetabolicprocess catabolicprocess cellularcomponentorganization hydrolaseactivity enzymeregulatoractivity	Cellular Component Biological Process Biological Process Biological Process Molecular Function Molecular Function	#N/A
TR12338|c0_g1_i1	receptor-like cytosolic serine threonine- kinase RBK2-like	690	gi|255542508|ref|XP_002512317.1|ATP binding protein, putative [Ricinus communis] gi|223548278|gb|EEF49769.1| ATP binding protein, putative [Ricinus communis]	XP_002512317, EEF49769	3.12e-99	80.4762	306.605	210	169	#N/A	#N/A	#N/A	4	1.09	11	3.19	1	0.35	2	0.8	6	GO:0000166 GO:0005515 GO:0005634 GO:0005777 GO:0006464 GO:0016301	nucleotidebinding proteinbinding nucleus peroxisome cellularproteinmodificationprocess kinaseactivity	Molecular Function Molecular Function Cellular Component Cellular Component Biological Process Molecular Function	#N/A
TR12349|c0_g1_i1	chloroplast threonine deaminase 1 precursor	275	gi|222625675|gb|EEE59807.1|hypothetical protein OsJ_12332 [Oryza sativa Japonica Group]	EEE59807	5.92e-39	96.7033	144.436	91	88	Valine, leucine and isoleucine biosynthesis, Biosynthesis of antibiotics, Glycine, serine and threonine metabolism	map00290, map01130, map00260	ec:2.2.1.6 - synthase, ec:2.6.1.42 - transaminase, ec:4.3.1.19 - ammonia-lyase, ec:2.3.3.13 - synthase, ec:4.2.1.9 - dehydratase, ec:4.2.1.33 - dehydratase, ec:1.1.1.86 - reductoisomerase (NADP+), ec:1.1.1.85 - dehydrogenase, ec:1.1.1.183 - dehydrogenase (NADP+), ec:2.6.1.11 - transaminase, ec:6.3.3.1 - cyclo-ligase, ec:2.6.1.13 - aminotransferase, ec:6.4.1.2 - carboxylase, ec:2.6.1.16 - transami…	4	5.2	2	2.79	0	0	2	3.88	7	GO:0000166 GO:0003700 GO:0003824 GO:0006139 GO:0009058 GO:0009536 GO:0016020	nucleotidebinding transcriptionfactoractivity,sequence-specificDNAbinding catalyticactivity nucleobase-containingcompoundmetabolicprocess biosyntheticprocess plastid membrane	Molecular Function Molecular Function Molecular Function Biological Process Biological Process Cellular Component Cellular Component	#N/A
TR12355|c0_g1_i1	H ACA ribonucleo complex subunit 3	276	gi|283101068|gb|ADB08692.1|nucleolar RNA-binding Nop10p-like protein [Wolffia arrhiza]	ADB08692	3.65e-35	96.875	124.405	64	62	#N/A	#N/A	#N/A	114	146.87	153	211.38	48	79.34	116	222.94	8	GO:0003723 GO:0005654 GO:0005730 GO:0006139 GO:0007275 GO:0009536 GO:0016043 GO:0030154	RNAbinding nucleoplasm nucleolus nucleobase-containingcompoundmetabolicprocess multicellularorganismdevelopment plastid cellularcomponentorganization celldifferentiation	Molecular Function Cellular Component Cellular Component Biological Process Biological Process Cellular Component Biological Process Biological Process	#N/A
TR12362|c0_g1_i1	Ty3 gypsy retrotransposon	227	gi|387965727|gb|AFK13856.1|Ty3/gypsy retrotransposon protein [Beta vulgaris subsp. vulgaris]	AFK13856	5.31e-14	70	75.485	70	49	#N/A	#N/A	#N/A	0	0	2	4.68	0	0	2	6.56	0	0	0	0	#N/A
TR12366|c0_g1_i1	hypothetical retrotransposon	255	gi|56407681|gb|AAV88069.1|hypothetical retrotransposon [Ipomoea batatas]	AAV88069	1.25e-22	74.6835	100.523	79	59	#N/A	#N/A	#N/A	0	0	1	1.68	0	0	0	0	4	GO:0004518 GO:0005488 GO:0006259 GO:0016740	nucleaseactivity binding DNAmetabolicprocess transferaseactivity	Molecular Function Molecular Function Biological Process Molecular Function	#N/A
TR1237|c0_g1_i1	PREDICTED: uncharacterized protein LOC100806731	229	gi|356557046|ref|XP_003546829.1|PREDICTED: uncharacterized protein LOC100806731 [Glycine max]	XP_003546829	3e-08	73.8462	58.151	65	48	#N/A	#N/A	#N/A	1	2.13	0	0	2	5.41	0	0	1	GO:0009536	plastid	Cellular Component	#N/A
TR12372|c0_g1_i1	kinesin heavy	266	gi|297742519|emb|CBI34668.3|unnamed protein product [Vitis vinifera]	CBI34668	2.02e-36	87.5	140.198	88	77	Thiamine metabolism, Purine metabolism	map00730, map00230	ec:2.7.4.7 - kinase, ec:2.7.4.3 - kinase, ec:2.7.1.50 - kinase, ec:2.7.1.49 - kinase, ec:2.2.1.7 - synthase, ec:2.7.6.2 - diphosphokinase, ec:2.5.1.3 - phosphate synthase, ec:2.8.1.7 - desulfurase, ec:3.6.1.15 - phosphatase, ec:6.3.3.1 - cyclo-ligase, ec:2.7.4.8 - kinase, ec:2.7.4.6 - kinase, ec:2.7.4.3 - kinase, ec:3.5.2.5 - ec:3.5.2.5 allantoinase, ec:2.7.1.74 - kinase, ec:4.1.1.21 - carboxylas…	1	1.41	2	3.02	0	0	0	0	6	GO:0000166 GO:0003774 GO:0005515 GO:0005856 GO:0005886 GO:0009987	nucleotidebinding motoractivity proteinbinding cytoskeleton plasmamembrane cellularprocess	Molecular Function Molecular Function Molecular Function Cellular Component Cellular Component Biological Process	#N/A
TR12377|c0_g1_i1	hypothetical protein VITISV_016266	971	gi|147793002|emb|CAN70922.1|hypothetical protein VITISV_016266 [Vitis vinifera]	CAN70922	6.85e-26	46.1255	117.857	271	125	#N/A	#N/A	#N/A	0	0	0	0	0	0	64	16.61	0	0	0	0	OG0000721
TR12379|c0_g1_i1	microtubule-associated 70-5-like	527	gi|224086564|ref|XP_002307909.1|predicted protein [Populus trichocarpa] gi|222853885|gb|EEE91432.1| predicted protein [Populus trichocarpa]	XP_002307909, EEE91432	1.76e-19	89.8305	93.5893	59	53	#N/A	#N/A	#N/A	3	1.18	2	0.84	0	0	3	1.75	5	GO:0005515 GO:0005737 GO:0005856 GO:0007275 GO:0016043	proteinbinding cytoplasm cytoskeleton multicellularorganismdevelopment cellularcomponentorganization	Molecular Function Cellular Component Cellular Component Biological Process Biological Process	#N/A
TR12382|c0_g1_i1	Glutathione S-transferase	275	gi|225436699|ref|XP_002263386.1|PREDICTED: glutathione S-transferase F13 [Vitis vinifera] gi|296086588|emb|CBI32223.3| unnamed protein product [Vitis vinifera]	XP_002263386, CBI32223	1.8e-35	85.8824	129.798	85	73	Drug metabolism - cytochrome P450, Metabolism of xenobiotics by cytochrome P450, Glutathione metabolism	map00982, map00980, map00480	ec:2.5.1.18 - transferase, ec:1.1.1.1 - dehydrogenase, ec:1.14.14.1 - monooxygenase, ec:1.2.1.5 - dehydrogenase [NAD(P)+], ec:1.2.3.1 - oxidase, ec:2.4.1.17 - 1-naphthol glucuronyltransferase, ec:1.14.13.8 - monooxygenase, ec:1.1.1.184 - reductase (NADPH), ec:2.5.1.18 - transferase, ec:1.1.1.1 - dehydrogenase, ec:1.14.14.1 - monooxygenase, ec:1.2.1.5 - dehydrogenase [NAD(P)+], ec:2.4.1.17 - 1-nap…	2	2.6	1	1.39	1	1.67	4	7.76	5	GO:0005737 GO:0009056 GO:0009987 GO:0016740 GO:0019748	cytoplasm catabolicprocess cellularprocess transferaseactivity secondarymetabolicprocess	Cellular Component Biological Process Biological Process Molecular Function Biological Process	OG0013831
TR12386|c0_g1_i1	Copper transport family	336	gi|255583796|ref|XP_002532650.1|conserved hypothetical protein [Ricinus communis] gi|223527610|gb|EEF29723.1| conserved hypothetical protein [Ricinus communis]	XP_002532650, EEF29723	6.06e-33	80.6818	120.939	88	71	#N/A	#N/A	#N/A	10	8.41	1	0.9	0	0	0	0	6	GO:0003682 GO:0005634 GO:0005737 GO:0006810 GO:0016020 GO:0019725	chromatinbinding nucleus cytoplasm transport membrane cellularhomeostasis	Molecular Function Cellular Component Cellular Component Biological Process Cellular Component Biological Process	#N/A
TR12391|c0_g1_i1	predicted protein	483	gi|326504460|dbj|BAJ91062.1|predicted protein [Hordeum vulgare subsp. vulgare]	BAJ91062	1.45e-07	71.7391	55.4546	46	33	#N/A	#N/A	#N/A	0	0	2	0.96	2	1.17	12	7.97	0	0	0	0	OG0009557
TR12392|c0_g1_i1	Cellulose synthase	286	gi|225454783|ref|XP_002274896.1|PREDICTED: cellulose synthase-like protein D3-like [Vitis vinifera]	XP_002274896	7.3e-18	58.4158	87.4261	101	59	#N/A	#N/A	#N/A	4	4.74	1	1.27	3	4.57	0	0	11	GO:0005768 GO:0005783 GO:0005794 GO:0005886 GO:0006950 GO:0007275 GO:0009628 GO:0009653 GO:0016049 GO:0016740 GO:0030154	endosome endoplasmicreticulum Golgiapparatus plasmamembrane responsetostress multicellularorganismdevelopment responsetoabioticstimulus anatomicalstructuremorphogenesis cellgrowth transferaseactivity celldifferentiation	Cellular Component Cellular Component Cellular Component Cellular Component Biological Process Biological Process Biological Process Biological Process Biological Process Molecular Function Biological Process	OG0010740
TR12394|c1_g1_i1	serine-threonine plant-	239	gi|224145944|ref|XP_002325821.1|predicted protein [Populus trichocarpa] gi|222862696|gb|EEF00203.1| predicted protein [Populus trichocarpa]	XP_002325821, EEF00203	1.44e-42	97.4359	149.443	78	76	#N/A	#N/A	#N/A	0	0	0	0	0	0	0	0	6	GO:0000166 GO:0005737 GO:0006464 GO:0007049 GO:0016020 GO:0016301	nucleotidebinding cytoplasm cellularproteinmodificationprocess cellcycle membrane kinaseactivity	Molecular Function Cellular Component Biological Process Biological Process Cellular Component Molecular Function	#N/A
TR12396|c0_g1_i1	SH2 domain B	479	gi|255575157|ref|XP_002528483.1|conserved hypothetical protein [Ricinus communis] gi|223532092|gb|EEF33900.1| conserved hypothetical protein [Ricinus communis]	XP_002528483, EEF33900	1.12e-41	78.7037	155.992	108	85	#N/A	#N/A	#N/A	1	0.46	5	2.44	1	0.59	1	0.67	5	GO:0003700 GO:0004871 GO:0005634 GO:0006139 GO:0009058	transcriptionfactoractivity,sequence-specificDNAbinding signaltransduceractivity nucleus nucleobase-containingcompoundmetabolicprocess biosyntheticprocess	Molecular Function Molecular Function Cellular Component Biological Process Biological Process	#N/A
TR12397|c0_g1_i1	trichome birefringence-like 25	251	gi|359489711|ref|XP_002276755.2|PREDICTED: uncharacterized protein LOC100263682 [Vitis vinifera]	XP_002276755	3.32e-37	86.747	138.658	83	72	#N/A	#N/A	#N/A	0	0	2	3.51	4	8.38	2	4.9	4	GO:0005794 GO:0009987 GO:0016020 GO:0016740	Golgiapparatus cellularprocess membrane transferaseactivity	Cellular Component Biological Process Cellular Component Molecular Function	#N/A
TR12398|c0_g1_i1	pentatricopeptide repeat-containing	896	gi|225470997|ref|XP_002266598.1|PREDICTED: pentatricopeptide repeat-containing protein At2g29760, chloroplastic [Vitis vinifera] gi|297742795|emb|CBI35475.3| unnamed protein product [Vitis vinifera]	XP_002266598, CBI35475	4.95e-123	79.8535	373.244	273	218	#N/A	#N/A	#N/A	12	2.34	8	1.66	5	1.27	0	0	1	GO:0005739	mitochondrion	Cellular Component	#N/A
TR12399|c0_g1_i1	Receptor kinase	398	gi|225468025|ref|XP_002271577.1|PREDICTED: probable LRR receptor-like serine/threonine-protein kinase At2g24230 [Vitis vinifera]	XP_002271577	4.9e-40	78.7879	151.754	132	104	#N/A	#N/A	#N/A	3	1.85	10	6.6	1	0.8	0	0	8	GO:0000166 GO:0005773 GO:0005886 GO:0006464 GO:0007165 GO:0007275 GO:0016301 GO:0016787	nucleotidebinding vacuole plasmamembrane cellularproteinmodificationprocess signaltransduction multicellularorganismdevelopment kinaseactivity hydrolaseactivity	Molecular Function Cellular Component Cellular Component Biological Process Biological Process Biological Process Molecular Function Molecular Function	OG0012464
TR1240|c0_g2_i1	gag-pol poly	511	gi|29423273|gb|AAO73523.1|gag-pol polyprotein [Glycine max]	AAO73523	2.24e-46	66.0819	172.94	171	113	#N/A	#N/A	#N/A	6	2.48	5	2.21	1	0.54	5	3.05	2	GO:0003676 GO:0006259	nucleicacidbinding DNAmetabolicprocess	Molecular Function Biological Process	#N/A
TR12400|c0_g1_i1	concanavalin A-like lectin kinase	331	gi|225461937|ref|XP_002268825.1|PREDICTED: probable L-type lectin-domain containing receptor kinase S.7-like [Vitis vinifera]	XP_002268825	3.51e-36	86.3636	138.658	110	95	#N/A	#N/A	#N/A	1	0.87	5	4.64	0	0	0	0	10	GO:0000166 GO:0004871 GO:0005622 GO:0005886 GO:0006464 GO:0006950 GO:0009605 GO:0009607 GO:0016301 GO:0030246	nucleotidebinding signaltransduceractivity intracellular plasmamembrane cellularproteinmodificationprocess responsetostress responsetoexternalstimulus responsetobioticstimulus kinaseactivity carbohydratebinding	Molecular Function Molecular Function Cellular Component Cellular Component Biological Process Biological Process Biological Process Biological Process Molecular Function Molecular Function	#N/A
TR12401|c0_g1_i1	FAR1-RELATED SEQUENCE 11-like	608	gi|224131862|ref|XP_002321197.1|predicted protein [Populus trichocarpa] gi|222861970|gb|EEE99512.1| predicted protein [Populus trichocarpa]	XP_002321197, EEE99512	4.02e-24	62.2951	108.612	122	76	#N/A	#N/A	#N/A	4	1.29	6	2.07	0	0	0	0	0	0	0	0	#N/A
TR12402|c0_g1_i1	60S ribosomal L2	261	gi|398393858|ref|XP_003850388.1|60S ribosomal protein L2 [Zymoseptoria tritici IPO323] gi|339470266|gb|EGP85364.1| hypothetical protein MYCGRDRAFT_74750 [Zymoseptoria tritici IPO323]	XP_003850388, EGP85364	1.14e-52	100	175.252	87	87	#N/A	#N/A	#N/A	1	1.48	0	0	3	5.68	0	0	4	GO:0005198 GO:0005829 GO:0005840 GO:0006412	structuralmoleculeactivity cytosol ribosome translation	Molecular Function Cellular Component Cellular Component Biological Process	OG0013129
TR12403|c0_g1_i1	phospholipase D p1-like	359	gi|225431806|ref|XP_002272864.1|PREDICTED: phospholipase D p1-like [Vitis vinifera]	XP_002272864	7.7e-38	73.5043	145.591	117	86	Glycerophospholipid metabolism, Ether lipid metabolism	map00564, map00565	ec:3.1.4.46 - phosphodiesterase, ec:2.7.1.107 - kinase (ATP), ec:2.7.1.82 - kinase, ec:2.7.1.32 - kinase, ec:4.1.1.65 - decarboxylase, ec:2.7.8.1 - EPT, ec:2.7.8.2 - cholinephosphotransferase, ec:2.7.8.5 - 1-phosphatidyltransferase, ec:2.7.8.8 - O-phosphatidyltransferase, ec:3.1.1.4 - A2, ec:3.1.1.5 - lecithinase B, ec:3.1.3.4 - phosphatase, ec:2.1.1.71 - N-methyltransferase, ec:1.1.1.8 - dehydro…	3	2.22	2	1.59	2	1.91	1	1.1	6	GO:0005737 GO:0006950 GO:0007154 GO:0007275 GO:0009991 GO:0016787	cytoplasm responsetostress cellcommunication multicellularorganismdevelopment responsetoextracellularstimulus hydrolaseactivity	Cellular Component Biological Process Biological Process Biological Process Biological Process Molecular Function	OG0019822
TR12409|c0_g1_i1	pentatricopeptide repeat-containing At5g43790-like	301	gi|356534289|ref|XP_003535689.1|PREDICTED: pentatricopeptide repeat-containing protein At5g43790-like [Glycine max]	XP_003535689	1.98e-22	87.7551	99.7525	49	43	#N/A	#N/A	#N/A	3	3.17	2	2.27	3	4.08	0	0	3	GO:0005488 GO:0006139 GO:0009536	binding nucleobase-containingcompoundmetabolicprocess plastid	Molecular Function Biological Process Cellular Component	#N/A
TR12412|c0_g1_i1	far-red impaired response	355	gi|357465969|ref|XP_003603269.1|FAR1-related protein [Medicago truncatula] gi|355492317|gb|AES73520.1| FAR1-related protein [Medicago truncatula]	XP_003603269, AES73520	9.75e-09	60.9756	59.6918	82	50	#N/A	#N/A	#N/A	2	1.51	4	3.24	3	2.93	1	1.12	1	GO:0005488	binding	Molecular Function	#N/A
TR12413|c0_g1_i1	hypothetical protein VITISV_038922	462	gi|147815741|emb|CAN74875.1|hypothetical protein VITISV_038922 [Vitis vinifera]	CAN74875	7.17e-73	88.961	229.565	154	137	#N/A	#N/A	#N/A	1	0.48	12	6.19	0	0	2	1.42	1	GO:0005634	nucleus	Cellular Component	#N/A
TR12415|c0_g1_i1	pentatricopeptide repeat-containing	402	gi|255539110|ref|XP_002510620.1|pentatricopeptide repeat-containing protein, putative [Ricinus communis] gi|223551321|gb|EEF52807.1| pentatricopeptide repeat-containing protein, putative [Ricinus communis]	XP_002510620, EEF52807	1.75e-30	68.75	124.405	128	88	#N/A	#N/A	#N/A	5	3.03	1	0.65	5	3.92	4	3.58	0	0	0	0	OG0000002
TR12419|c0_g1_i1	Methionyl-tRNA synthetase	280	gi|224112799|ref|XP_002316296.1|predicted protein [Populus trichocarpa] gi|222865336|gb|EEF02467.1| predicted protein [Populus trichocarpa]	XP_002316296, EEF02467	7.45e-43	88.2979	155.992	94	83	Selenocompound metabolism, Aminoacyl-tRNA biosynthesis	map00450, map00970	ec:1.8.1.9 - reductase, ec:2.1.1.12 - S-methyltransferase, ec:2.1.1.13 - synthase, ec:2.1.1.14 - S-methyltransferase, ec:4.4.1.8 - beta-lyase, ec:4.4.1.1 - gamma-lyase, ec:4.4.1.16 - lyase, ec:4.4.1.11 - gamma-lyase, ec:2.7.7.4 - adenylyltransferase, ec:2.5.1.48 - gamma-synthase, ec:6.1.1.10 - ligase, ec:6.1.1.6 - ligase, ec:6.1.1.7 - ligase, ec:6.1.1.9 - ligase, ec:6.1.1.2 - ligase, ec:6.1.1.3 -…	2	2.49	2	2.67	0	0	1	1.86	9	GO:0000166 GO:0003676 GO:0003824 GO:0005739 GO:0005829 GO:0006139 GO:0006412 GO:0009536 GO:0009908	nucleotidebinding nucleicacidbinding catalyticactivity mitochondrion cytosol nucleobase-containingcompoundmetabolicprocess translation plastid flowerdevelopment	Molecular Function Molecular Function Molecular Function Cellular Component Cellular Component Biological Process Biological Process Cellular Component Biological Process	#N/A
TR12425|c0_g1_i1	TRANSPARENT TESTA 12-like	241	gi|356566908|ref|XP_003551667.1|PREDICTED: protein TRANSPARENT TESTA 12-like [Glycine max]	XP_003551667	4.63e-08	63.8298	57.7658	47	30	#N/A	#N/A	#N/A	0	0	0	0	0	0	0	0	0	0	0	0	#N/A
TR12426|c0_g1_i1	retrotransposon unclassified	245	gi|357139404|ref|XP_003571272.1|PREDICTED: LOW QUALITY PROTEIN: putative ribonuclease H protein At1g65750-like [Brachypodium distachyon]	XP_003571272	3.07e-07	50	55.4546	76	38	#N/A	#N/A	#N/A	1	1.75	0	0	1	2.23	0	0	0	0	0	0	#N/A
TR12427|c0_g1_i1	V1 subunit B	231	gi|374256049|gb|AEZ00886.1|putative nucleotide-binding subunit of vacuolar, partial [Elaeis guineensis]	AEZ00886	1.55e-08	48.6842	56.225	76	37	#N/A	#N/A	#N/A	1	2.07	1	2.22	0	0	0	0	3	GO:0005737 GO:0016020 GO:0016043	cytoplasm membrane cellularcomponentorganization	Cellular Component Cellular Component Biological Process	#N/A
TR1243|c0_g1_i1	Serine carboxypeptidase	345	gi|255538024|ref|XP_002510077.1|serine carboxypeptidase, putative [Ricinus communis] gi|223550778|gb|EEF52264.1| serine carboxypeptidase, putative [Ricinus communis]	XP_002510077, EEF52264	5e-48	83.9286	169.474	112	94	#N/A	#N/A	#N/A	1	0.8	0	0	5	5.16	5	5.93	7	GO:0005576 GO:0009056 GO:0009987 GO:0016740 GO:0016787 GO:0019538 GO:0019748	extracellularregion catabolicprocess cellularprocess transferaseactivity hydrolaseactivity proteinmetabolicprocess secondarymetabolicprocess	Cellular Component Biological Process Biological Process Molecular Function Molecular Function Biological Process Biological Process	OG0005225
TR12433|c0_g1_i1	calmodulin-binding transcription activator 3-like	230	gi|359495832|ref|XP_003635100.1|PREDICTED: uncharacterized protein At2g24330-like [Vitis vinifera]	XP_003635100	8.33e-15	66.6667	77.0258	75	50	#N/A	#N/A	#N/A	0	0	2	4.5	0	0	0	0	4	GO:0003677 GO:0005623 GO:0006139 GO:0016020	DNAbinding cell nucleobase-containingcompoundmetabolicprocess membrane	Molecular Function Cellular Component Biological Process Cellular Component	#N/A
TR12442|c1_g1_i1	retrotransposon Ty3-gypsy subclass	500	gi|147843149|emb|CAN82674.1|hypothetical protein VITISV_034254 [Vitis vinifera]	CAN82674	1.88e-11	53.4884	67.781	129	69	#N/A	#N/A	#N/A	8	3.42	0	0	0	0	1	0.63	0	0	0	0	#N/A
TR12448|c0_g1_i1	retrotransposon expressed	508	gi|218192528|gb|EEC74955.1|hypothetical protein OsI_10942 [Oryza sativa Indica Group]	EEC74955	1.21e-12	53.9326	60.077	89	48	#N/A	#N/A	#N/A	2	0.83	3	1.34	1	0.54	5	3.08	4	GO:0003676 GO:0003824 GO:0008152 GO:0009987	nucleicacidbinding catalyticactivity metabolicprocess cellularprocess	Molecular Function Molecular Function Biological Process Biological Process	OG0000010
TR12448|c0_g2_i1	Ribonuclease H	292	gi|15230827|ref|NP_189164.1|Ribonuclease H-like protein [Arabidopsis thaliana] gi|9294184|dbj|BAB02086.1| reverse transcriptase-like protein [Arabidopsis thaliana] gi|332643482|gb|AEE77003.1| Ribonuclease H-like protein [Arabidopsis thaliana]	NP_189164, BAB02086, AEE77003	2.73e-11	66.1765	66.6254	68	45	#N/A	#N/A	#N/A	4	4.52	2	2.42	0	0	3	5.05	1	GO:0005622	intracellular	Cellular Component	#N/A
TR12450|c0_g1_i1	Serine threonine kinase WNK2	618	gi|28874836|emb|CAC84087.1|ZIK1 protein [Medicago sativa]	CAC84087	2.41e-73	75.8794	243.047	199	151	#N/A	#N/A	#N/A	2	0.63	10	3.37	2	0.82	1	0.46	5	GO:0000166 GO:0005829 GO:0006464 GO:0007165 GO:0016301	nucleotidebinding cytosol cellularproteinmodificationprocess signaltransduction kinaseactivity	Molecular Function Cellular Component Biological Process Biological Process Molecular Function	OG0011205
TR12457|c0_g1_i1	Metal transporter	743	gi|225459621|ref|XP_002284556.1|PREDICTED: metal transporter Nramp5 [Vitis vinifera] gi|302141782|emb|CBI18985.3| unnamed protein product [Vitis vinifera]	XP_002284556, CBI18985	7.62e-40	75.3333	153.68	150	113	#N/A	#N/A	#N/A	6	1.48	8	2.11	2	0.64	13	4.72	2	GO:0006810 GO:0016020	transport membrane	Biological Process Cellular Component	OG0009490
TR12458|c0_g1_i1	tir-nbs resistance	318	gi|110739613|dbj|BAF01715.1|hypothetical protein [Arabidopsis thaliana]	BAF01715	4.73e-36	77.8846	137.117	104	81	#N/A	#N/A	#N/A	0	0	1	1.01	2	2.42	1	1.4	5	GO:0000166 GO:0005634 GO:0005886 GO:0007165 GO:0009536	nucleotidebinding nucleus plasmamembrane signaltransduction plastid	Molecular Function Cellular Component Cellular Component Biological Process Cellular Component	#N/A
TR12463|c0_g1_i1	phospholipase d	284	gi|296083321|emb|CBI22957.3|unnamed protein product [Vitis vinifera]	CBI22957	1.12e-46	93.617	169.474	94	88	Glycerophospholipid metabolism, Ether lipid metabolism	map00564, map00565	ec:3.1.4.46 - phosphodiesterase, ec:2.7.1.107 - kinase (ATP), ec:2.7.1.82 - kinase, ec:2.7.1.32 - kinase, ec:4.1.1.65 - decarboxylase, ec:2.7.8.1 - EPT, ec:2.7.8.2 - cholinephosphotransferase, ec:2.7.8.5 - 1-phosphatidyltransferase, ec:2.7.8.8 - O-phosphatidyltransferase, ec:3.1.1.4 - A2, ec:3.1.1.5 - lecithinase B, ec:3.1.3.4 - phosphatase, ec:2.1.1.71 - N-methyltransferase, ec:1.1.1.8 - dehydro…	3	3.61	5	6.46	1	1.55	0	0	14	GO:0005773 GO:0006629 GO:0006810 GO:0006950 GO:0007165 GO:0007275 GO:0008289 GO:0009056 GO:0009058 GO:0009719 GO:0009991 GO:0016020 GO:0016043 GO:0016787	vacuole lipidmetabolicprocess transport responsetostress signaltransduction multicellularorganismdevelopment lipidbinding catabolicprocess biosyntheticprocess responsetoendogenousstimulus responsetoextracellularstimulus membrane cellularcomponentorganization hydrolaseactivity	Cellular Component Biological Process Biological Process Biological Process Biological Process Biological Process Molecular Function Biological Process Biological Process Biological Process Biological Process Cellular Component Biological Process Molecular Function	#N/A
TR12468|c0_g1_i1	endo-1,4-beta-xylanase A-like	676	gi|383082033|dbj|BAM05669.1|endo-1,4-beta-xylanase, partial [Eucalyptus pilularis]	BAM05669	1.55e-139	90.6667	404.445	225	204	#N/A	#N/A	#N/A	5	1.39	4	1.19	2	0.73	2	0.82	7	GO:0005576 GO:0005618 GO:0005975 GO:0009056 GO:0009987 GO:0016020 GO:0016787	extracellularregion cellwall carbohydratemetabolicprocess catabolicprocess cellularprocess membrane hydrolaseactivity	Cellular Component Cellular Component Biological Process Biological Process Biological Process Cellular Component Molecular Function	OG0009418
TR12469|c0_g1_i1	DNAJ heat shock N-terminal domain-containing	271	gi|225437529|ref|XP_002275599.1|PREDICTED: uncharacterized protein LOC100264117 [Vitis vinifera] gi|297743964|emb|CBI36934.3| unnamed protein product [Vitis vinifera]	XP_002275599, CBI36934	6.99e-23	85.7143	100.138	77	66	#N/A	#N/A	#N/A	3	4.04	4	5.78	0	0	0	0	4	GO:0005634 GO:0005773 GO:0009987 GO:0019538	nucleus vacuole cellularprocess proteinmetabolicprocess	Cellular Component Cellular Component Biological Process Biological Process	#N/A
TR12470|c0_g1_i1	arginyl-tRNA synthetase	264	gi|224064484|ref|XP_002301499.1|predicted protein [Populus trichocarpa] gi|222843225|gb|EEE80772.1| predicted protein [Populus trichocarpa]	XP_002301499, EEE80772	8.25e-30	78.1609	119.398	87	68	Aminoacyl-tRNA biosynthesis	map00970	ec:6.1.1.6 - ligase, ec:6.1.1.7 - ligase, ec:6.1.1.9 - ligase, ec:6.1.1.2 - ligase, ec:6.1.1.3 - ligase, ec:6.1.1.4 - ligase, ec:6.1.1.5 - ligase, ec:6.1.1.1 - ligase, ec:6.3.5.7 - synthase (glutamine-hydrolysing), ec:2.1.2.9 - formyltransferase, ec:6.1.1.18 - ligase, ec:6.1.1.17 - ligase, ec:6.1.1.19 - ligase, ec:6.1.1.14 - ligase, ec:6.1.1.16 - ligase, ec:6.1.1.15 - ligase, ec:6.1.1.10 - ligase…	5	7.19	8	12.33	6	11.05	3	6.44	9	GO:0000166 GO:0003824 GO:0005739 GO:0005829 GO:0006139 GO:0006412 GO:0009536 GO:0009790 GO:0009791	nucleotidebinding catalyticactivity mitochondrion cytosol nucleobase-containingcompoundmetabolicprocess translation plastid embryodevelopment post-embryonicdevelopment	Molecular Function Molecular Function Cellular Component Cellular Component Biological Process Biological Process Cellular Component Biological Process Biological Process	#N/A
TR12471|c0_g1_i1	hypothetical chloroplast RF2	687	gi|114330013|ref|YP_740694.1|hypothetical chloroplast RF2 [Nandina domestica] gi|114330032|ref|YP_740713.1| hypothetical chloroplast RF2 [Nandina domestica] gi|122165906|sp|Q09FP8.1|YCF2_NANDO RecName: Full=Protein ycf2 gi|114054515|gb|ABI49908.1| hypothetical chloroplast RF2 [Nandina domestica] gi|114054534|gb|ABI49927.1| hypothetical chloroplast RF2 [Nandina domestica]	YP_740694, YP_740713, Q09FP8, ABI49908, ABI49927	8.36e-37	93.9759	147.902	83	78	#N/A	#N/A	#N/A	15	4.1	19	5.55	1	0.36	1	0.4	6	GO:0000166 GO:0003676 GO:0008152 GO:0009536 GO:0016020 GO:0016740	nucleotidebinding nucleicacidbinding metabolicprocess plastid membrane transferaseactivity	Molecular Function Molecular Function Biological Process Cellular Component Cellular Component Molecular Function	#N/A
TR12472|c0_g1_i1	hydrolyzing O-glycosyl	785	gi|10178872|emb|CAC08442.1|(1-4)-beta-mannan endohydrolase [Coffea arabica]	CAC08442	2.13e-138	85	407.142	260	221	Other glycan degradation, Fructose and mannose metabolism	map00511, map00051	ec:3.2.1.45 - psychosine hydrolase, ec:3.2.1.51 - alpha-fucosidase, ec:3.2.1.52 - hexosaminidase, ec:3.5.1.26 - aspartylglucosylamine deaspartylase, ec:3.2.1.96 - endo-beta-N-acetylglucosaminidase, ec:3.2.1.24 - alpha-D-mannosidase, ec:3.2.1.25 - mannanase, ec:3.2.1.23 - lactase (ambiguous), ec:2.7.1.90 - 1-phosphotransferase, ec:2.7.1.105 - phosphofructokinase 2, ec:2.7.1.52 - fucokinase (phosph…	8	1.84	1	0.25	8	2.39	0	0	5	GO:0005576 GO:0005975 GO:0009056 GO:0009987 GO:0016787	extracellularregion carbohydratemetabolicprocess catabolicprocess cellularprocess hydrolaseactivity	Cellular Component Biological Process Biological Process Biological Process Molecular Function	OG0007142
TR12474|c0_g1_i1	P-loop containing nucleoside triphosphate hydrolase	271	gi|343173267|gb|AEL99336.1|putative ATP-binding protein, partial [Silene latifolia] gi|343173269|gb|AEL99337.1| putative ATP-binding protein, partial [Silene latifolia]	AEL99336, AEL99337	8.33e-50	94.4444	164.851	90	85	Thiamine metabolism, Purine metabolism	map00730, map00230	ec:2.7.4.7 - kinase, ec:2.7.4.3 - kinase, ec:2.7.1.50 - kinase, ec:2.7.1.49 - kinase, ec:2.2.1.7 - synthase, ec:2.7.6.2 - diphosphokinase, ec:2.5.1.3 - phosphate synthase, ec:2.8.1.7 - desulfurase, ec:3.6.1.15 - phosphatase, ec:6.3.3.1 - cyclo-ligase, ec:2.7.4.8 - kinase, ec:2.7.4.6 - kinase, ec:2.7.4.3 - kinase, ec:3.5.2.5 - ec:3.5.2.5 allantoinase, ec:2.7.1.74 - kinase, ec:4.1.1.21 - carboxylas…	4	5.39	6	8.66	5	8.63	3	6.03	8	GO:0000003 GO:0000166 GO:0005634 GO:0005886 GO:0007275 GO:0016043 GO:0016787 GO:0030154	reproduction nucleotidebinding nucleus plasmamembrane multicellularorganismdevelopment cellularcomponentorganization hydrolaseactivity celldifferentiation	Biological Process Molecular Function Cellular Component Cellular Component Biological Process Biological Process Molecular Function Biological Process	#N/A
TR12480|c0_g1_i1	hypothetical protein VITISV_011546	317	gi|147859821|emb|CAN81442.1|hypothetical protein VITISV_011546 [Vitis vinifera]	CAN81442	4.27e-08	53.2609	58.9214	92	49	#N/A	#N/A	#N/A	0	0	3	3.04	0	0	2	2.81	0	0	0	0	#N/A
TR12482|c0_g1_i1	retrotransposon Ty3-gypsy subclass	441	gi|68685649|gb|AAY99339.1|pol-polyprotein [Silene latifolia]	AAY99339	1.47e-21	70.6897	65.855	58	41	#N/A	#N/A	#N/A	2	1.04	1	0.56	0	0	1	0.77	7	GO:0003677 GO:0003723 GO:0004518 GO:0005739 GO:0006259 GO:0009058 GO:0016740	DNAbinding RNAbinding nucleaseactivity mitochondrion DNAmetabolicprocess biosyntheticprocess transferaseactivity	Molecular Function Molecular Function Molecular Function Cellular Component Biological Process Biological Process Molecular Function	#N/A
TR12490|c0_g1_i1	Rhicadhesin receptor	471	gi|255564357|ref|XP_002523175.1|Rhicadhesin receptor precursor, putative [Ricinus communis] gi|223537582|gb|EEF39206.1| Rhicadhesin receptor precursor, putative [Ricinus communis]	XP_002523175, EEF39206	2.18e-74	87.9433	232.261	141	124	Glyoxylate and dicarboxylate metabolism	map00630	ec:6.4.1.3 - carboxylase, ec:4.1.1.39 - carboxylase, ec:6.3.1.2 - synthetase, ec:1.1.99.14 - dehydrogenase, ec:2.7.1.31 - 3-kinase, ec:2.6.1.45 - transaminase, ec:6.2.1.8 - ligase, ec:1.4.7.1 - synthase (ferredoxin), ec:2.6.1.4 - transaminase, ec:3.5.1.49 - ec:3.5.1.49 formamidase, ec:3.5.1.10 - deformylase, ec:1.2.1.2 - dehydrogenase, ec:2.3.1.9 - C-acetyltransferase, ec:1.2.3.4 - oxidase, ec:2.…	3	1.4	4	2	4	2.43	0	0	7	GO:0003824 GO:0005488 GO:0005576 GO:0005618 GO:0006950 GO:0008152 GO:0009987	catalyticactivity binding extracellularregion cellwall responsetostress metabolicprocess cellularprocess	Molecular Function Molecular Function Cellular Component Cellular Component Biological Process Biological Process Biological Process	OG0019770
TR12497|c0_g1_i1	amino acid permease	391	gi|255586132|ref|XP_002533728.1|amino acid transporter, putative [Ricinus communis] gi|223526366|gb|EEF28659.1| amino acid transporter, putative [Ricinus communis]	XP_002533728, EEF28659	5.48e-46	78.4615	164.466	130	102	#N/A	#N/A	#N/A	0	0	1	0.68	0	0	6	5.64	3	GO:0005215 GO:0005886 GO:0009987	transporteractivity plasmamembrane cellularprocess	Molecular Function Cellular Component Biological Process	OG0001633
TR12498|c0_g1_i1	hypothetical protein VITISV_037395	243	gi|147833184|emb|CAN64222.1|hypothetical protein VITISV_037395 [Vitis vinifera]	CAN64222	2.73e-06	52.6316	52.7582	76	40	#N/A	#N/A	#N/A	0	0	2	3.84	0	0	1	2.68	0	0	0	0	#N/A
TR12499|c0_g1_i1	ralf-like 33	398	gi|225432308|ref|XP_002273386.1|PREDICTED: uncharacterized protein LOC100261311 [Vitis vinifera]	XP_002273386	4.1e-40	76.2712	140.584	118	90	#N/A	#N/A	#N/A	10	6.16	3	1.98	1	0.8	3	2.74	9	GO:0004871 GO:0005515 GO:0005576 GO:0005618 GO:0005622 GO:0007267 GO:0007275 GO:0016043 GO:0016049	signaltransduceractivity proteinbinding extracellularregion cellwall intracellular cell-cellsignaling multicellularorganismdevelopment cellularcomponentorganization cellgrowth	Molecular Function Molecular Function Cellular Component Cellular Component Cellular Component Biological Process Biological Process Biological Process Biological Process	OG0013702
TR1250|c0_g1_i1	timeless homolog	524	gi|302143718|emb|CBI22579.3|unnamed protein product [Vitis vinifera]	CBI22579	3.72e-46	78.6127	172.17	173	136	#N/A	#N/A	#N/A	0	0	15	6.39	0	0	0	0	2	GO:0005634 GO:0008150	nucleus biological_process	Cellular Component Biological Process	#N/A
TR12503|c0_g1_i1	kinase domain-containing	654	gi|255555423|ref|XP_002518748.1|kinase, putative [Ricinus communis] gi|223542129|gb|EEF43673.1| kinase, putative [Ricinus communis]	XP_002518748, EEF43673	1.67e-64	77.6256	217.624	219	170	#N/A	#N/A	#N/A	3	0.87	3	0.94	0	0	7	3.01	3	GO:0000166 GO:0005886 GO:0016301	nucleotidebinding plasmamembrane kinaseactivity	Molecular Function Cellular Component Molecular Function	#N/A
TR12505|c1_g1_i1	AF297177_1 capsid	320	gi|295442572|gb|ADG21214.1|capsid protein [Verticillium dahliae chrysovirus 1]	ADG21214	1.06e-09	65.4762	63.929	84	55	#N/A	#N/A	#N/A	2	1.86	1	0.99	1	1.2	0	0	0	0	0	0	#N/A
TR12506|c0_g1_i1	pentatricopeptide repeat-containing	388	gi|359488543|ref|XP_002278038.2|PREDICTED: uncharacterized protein LOC100244618 [Vitis vinifera]	XP_002278038	1.85e-47	80.4688	173.326	128	103	#N/A	#N/A	#N/A	3	1.93	3	2.07	0	0	0	0	0	0	0	0	OG0000003
TR12507|c0_g2_i1	copia LTR rider	349	gi|147852585|emb|CAN79540.1|hypothetical protein VITISV_016973 [Vitis vinifera]	CAN79540	2.82e-13	72.4138	74.3294	58	42	#N/A	#N/A	#N/A	1	0.78	2	1.67	0	0	1	1.16	2	GO:0005488 GO:0006139	binding nucleobase-containingcompoundmetabolicprocess	Molecular Function Biological Process	#N/A
TR12509|c0_g1_i1	GAG-POL precursor	405	gi|9838386|ref|NP_063998.1|orf764 gene product (mitochondrion) [Beta vulgaris subsp. vulgaris] gi|323435157|ref|YP_004222375.1| hypothetical protein BevumaM_p142 [Beta vulgaris subsp. maritima] gi|346683249|ref|YP_004842181.1| hypothetical protein BemaM_p137 [Beta macrocarpa] gi|9049300|dbj|BAA99310.1| orf764 [Beta vulgaris subsp. vulgaris] gi|317905608|emb|CBJ14014.1| hypothetical protein [Beta …	NP_063998, YP_004222375, YP_004842181, BAA99310, CBJ14014, CBJ17590, CBJ20708, CBX24986, CBL54131	6.97e-17	59.2308	85.5001	130	77	#N/A	#N/A	#N/A	6	3.59	2	1.28	0	0	0	0	0	0	0	0	#N/A
TR1251|c0_g1_i1	hypothetical protein ARALYDRAFT_901396	250	gi|297822155|ref|XP_002878960.1|hypothetical protein ARALYDRAFT_901396 [Arabidopsis lyrata subsp. lyrata] gi|297324799|gb|EFH55219.1| hypothetical protein ARALYDRAFT_901396 [Arabidopsis lyrata subsp. lyrata]	XP_002878960, EFH55219	2.41e-07	55.5556	55.0694	63	35	#N/A	#N/A	#N/A	3	4.97	3	5.33	0	0	0	0	1	GO:0005488	binding	Molecular Function	#N/A
TR12510|c0_g1_i1	conserved hypothetical protein	394	gi|255543733|ref|XP_002512929.1|conserved hypothetical protein [Ricinus communis] gi|223547940|gb|EEF49432.1| conserved hypothetical protein [Ricinus communis]	XP_002512929, EEF49432	3.33e-07	50	56.225	140	70	#N/A	#N/A	#N/A	3	1.88	4	2.68	2	1.62	1	0.93	0	0	0	0	#N/A
TR12514|c0_g1_i2	pentatricopeptide repeat-containing	623	gi|359480144|ref|XP_002269420.2|PREDICTED: pentatricopeptide repeat-containing protein At5g48730, chloroplastic-like [Vitis vinifera] gi|297744374|emb|CBI37344.3| unnamed protein product [Vitis vinifera]	XP_002269420, CBI37344	1.13e-54	63.4328	142.895	134	85	#N/A	#N/A	#N/A	8	2.49	5	1.66	8	3.24	2	0.92	0	0	0	0	#N/A
TR12515|c0_g1_i1	farnesyl diphosphate synthase	320	gi|148749598|gb|ABR09548.1|farnesyl diphosphate synthase isoform [Hevea brasiliensis]	ABR09548	2.87e-64	93.3962	208.379	106	99	Terpenoid backbone biosynthesis, Biosynthesis of antibiotics	map00900, map01130	ec:2.7.4.2 - kinase, ec:4.1.1.33 - decarboxylase, ec:1.17.7.1 - synthase (ferredoxin), ec:2.2.1.7 - synthase, ec:2.7.1.36 - kinase, ec:2.5.1.10 - diphosphate synthase, ec:4.2.3.27 - synthase, ec:2.5.1.29 - diphosphate synthase, ec:2.5.1.30 - diphosphate synthase, ec:2.7.1.148 - 5'-diphospho)-2-C-methyl-D-erythritol kinase, ec:2.5.1.1 - geranyl-diphosphate synthase, ec:4.6.1.12 - 2,4-cyclodiphosph…	8	7.42	7	6.96	3	3.59	7	9.65	6	GO:0005488 GO:0005737 GO:0006629 GO:0009058 GO:0009987 GO:0016740	binding cytoplasm lipidmetabolicprocess biosyntheticprocess cellularprocess transferaseactivity	Molecular Function Cellular Component Biological Process Biological Process Biological Process Molecular Function	#N/A
TR12520|c1_g1_i1	Pinus taeda anonymous locus CL3100Contig1_01 genomic sequence	246	gi|37783300|gb|AAP41026.1|NTA15 protein [Nicotiana tabacum]	AAP41026	3.47e-24	91.5254	102.064	59	54	#N/A	#N/A	#N/A	17	29.42	10	18.55	29	64.1	7	18.14	5	GO:0006950 GO:0008152 GO:0009536 GO:0009791 GO:0009987	responsetostress metabolicprocess plastid post-embryonicdevelopment cellularprocess	Biological Process Biological Process Cellular Component Biological Process Biological Process	#N/A
TR12528|c0_g1_i1	DNA (cytosine-5)-methyltransferase 3B	240	gi|147800337|emb|CAN68697.1|hypothetical protein VITISV_042570 [Vitis vinifera]	CAN68697	4.85e-12	64.7887	69.707	71	46	#N/A	#N/A	#N/A	5	9.27	4	7.95	0	0	0	0	1	GO:0003677	DNAbinding	Molecular Function	OG0012621
TR12533|c0_g1_i1	Receptor kinase	226	gi|296087789|emb|CBI35045.3|unnamed protein product [Vitis vinifera]	CBI35045	4.66e-14	65.8228	75.0998	79	52	#N/A	#N/A	#N/A	0	0	1	2.37	2	5.63	0	0	4	GO:0005886 GO:0006950 GO:0007165 GO:0016301	plasmamembrane responsetostress signaltransduction kinaseactivity	Cellular Component Biological Process Biological Process Molecular Function	OG0000851
TR12553|c0_g1_i1	hypothetical protein VITISV_037580	340	gi|147785808|emb|CAN62127.1|hypothetical protein VITISV_037580 [Vitis vinifera]	CAN62127	1.9e-17	60.4167	86.6557	96	58	#N/A	#N/A	#N/A	5	4.11	4	3.52	0	0	3	3.66	3	GO:0003676 GO:0005515 GO:0016020	nucleicacidbinding proteinbinding membrane	Molecular Function Molecular Function Cellular Component	#N/A
TR12554|c0_g1_i1	alpha-glucan water chloroplast	279	gi|68300911|gb|AAY89386.1|glucan water dikinase precursor [Nicotiana langsdorffii x Nicotiana sanderae]	AAY89386	1.79e-55	96.7742	181.03	93	90	#N/A	#N/A	#N/A	13	16.32	7	9.43	17	27.4	0	0	12	GO:0000166 GO:0005515 GO:0005739 GO:0005975 GO:0006464 GO:0006950 GO:0009056 GO:0009536 GO:0009605 GO:0009607 GO:0009628 GO:0016301	nucleotidebinding proteinbinding mitochondrion carbohydratemetabolicprocess cellularproteinmodificationprocess responsetostress catabolicprocess plastid responsetoexternalstimulus responsetobioticstimulus responsetoabioticstimulus kinaseactivity	Molecular Function Molecular Function Cellular Component Biological Process Biological Process Biological Process Biological Process Cellular Component Biological Process Biological Process Biological Process Molecular Function	#N/A
TR12555|c0_g1_i1	histone chaperone ASF1B	558	gi|225424140|ref|XP_002283949.1|PREDICTED: histone chaperone ASF1B [Vitis vinifera] gi|147809982|emb|CAN60547.1| hypothetical protein VITISV_031470 [Vitis vinifera] gi|297737738|emb|CBI26939.3| unnamed protein product [Vitis vinifera]	XP_002283949, CAN60547, CBI26939	3.82e-100	87.5706	298.13	177	155	#N/A	#N/A	#N/A	3	1.09	11	4.27	0	0	0	0	10	GO:0005515 GO:0005634 GO:0005737 GO:0006259 GO:0006950 GO:0007049 GO:0009058 GO:0009653 GO:0016043 GO:0030154	proteinbinding nucleus cytoplasm DNAmetabolicprocess responsetostress cellcycle biosyntheticprocess anatomicalstructuremorphogenesis cellularcomponentorganization celldifferentiation	Molecular Function Cellular Component Cellular Component Biological Process Biological Process Biological Process Biological Process Biological Process Biological Process Biological Process	#N/A
TR12558|c0_g1_i1	cell number regulator 8-like	405	gi|225439916|ref|XP_002279879.1|PREDICTED: cell number regulator 8-like [Vitis vinifera]	XP_002279879	2.34e-49	75	168.318	136	102	#N/A	#N/A	#N/A	1	0.6	2	1.28	12	9.29	1	0.88	1	GO:0016020	membrane	Cellular Component	#N/A
TR12559|c0_g1_i1	retrotransposon Ty3-gypsy subclass	693	gi|242070897|ref|XP_002450725.1|hypothetical protein SORBIDRAFT_05g016005 [Sorghum bicolor] gi|241936568|gb|EES09713.1| hypothetical protein SORBIDRAFT_05g016005 [Sorghum bicolor]	XP_002450725, EES09713	1.12e-63	85.1852	210.305	135	115	#N/A	#N/A	#N/A	11	2.97	11	3.17	4	1.41	0	0	8	GO:0003677 GO:0003723 GO:0006259 GO:0009058 GO:0009536 GO:0016740 GO:0016787 GO:0019538	DNAbinding RNAbinding DNAmetabolicprocess biosyntheticprocess plastid transferaseactivity hydrolaseactivity proteinmetabolicprocess	Molecular Function Molecular Function Biological Process Biological Process Cellular Component Molecular Function Molecular Function Biological Process	#N/A
TR12560|c0_g1_i1	glucose repressible Grg1	227	gi|342866443|gb|EGU72104.1|hypothetical protein FOXB_17348 [Fusarium oxysporum Fo5176]	EGU72104	3.71e-17	91.6667	77.7962	48	44	#N/A	#N/A	#N/A	0	0	0	0	3	8.34	0	0	0	0	0	0	#N/A
TR12565|c0_g1_i1	endo-1,4-beta-glucanase	737	gi|255547422|ref|XP_002514768.1|endo-1,4-beta-glucanase, putative [Ricinus communis] gi|223545819|gb|EEF47322.1| endo-1,4-beta-glucanase, putative [Ricinus communis]	XP_002514768, EEF47322	7.04e-65	74.1784	223.016	213	158	#N/A	#N/A	#N/A	2	0.5	14	3.73	0	0	2	0.73	5	GO:0005886 GO:0005975 GO:0009056 GO:0009987 GO:0016787	plasmamembrane carbohydratemetabolicprocess catabolicprocess cellularprocess hydrolaseactivity	Cellular Component Biological Process Biological Process Biological Process Molecular Function	#N/A
TR12566|c0_g1_i1	polynucleotidyl transferase	346	gi|356545482|ref|XP_003541171.1|PREDICTED: uncharacterized protein LOC100785648 [Glycine max]	XP_003541171	2.17e-17	74.6032	81.2629	63	47	#N/A	#N/A	#N/A	6	4.77	2	1.7	1	1.03	2	2.36	0	0	0	0	#N/A
TR12567|c0_g1_i1	Receptor kinase	334	gi|297745128|emb|CBI38967.3|unnamed protein product [Vitis vinifera]	CBI38967	2.74e-10	71.0145	65.855	69	49	#N/A	#N/A	#N/A	0	0	0	0	4	4.39	0	0	2	GO:0007165 GO:0016301	signaltransduction kinaseactivity	Biological Process Molecular Function	OG0000111
TR12572|c0_g1_i1	pentatricopeptide repeat-containing	673	gi|359490408|ref|XP_002267761.2|PREDICTED: pentatricopeptide repeat-containing protein At2g22410, mitochondrial-like [Vitis vinifera]	XP_002267761	3.51e-26	67.2727	115.161	110	74	#N/A	#N/A	#N/A	8	2.25	9	2.7	2	0.73	10	4.13	0	0	0	0	#N/A
TR12574|c0_g1_i1	pentatricopeptide repeat-containing	341	gi|296090683|emb|CBI41082.3|unnamed protein product [Vitis vinifera]	CBI41082	2.95e-47	82.3009	166.392	113	93	#N/A	#N/A	#N/A	0	0	4	3.5	0	0	1	1.21	3	GO:0005488 GO:0005739 GO:0006139	binding mitochondrion nucleobase-containingcompoundmetabolicprocess	Molecular Function Cellular Component Biological Process	#N/A
TR1258|c0_g1_i1	neutral amino acid transport	272	gi|224057048|ref|XP_002299117.1|neutral amino acid transport protein [Populus trichocarpa] gi|222846375|gb|EEE83922.1| neutral amino acid transport protein [Populus trichocarpa]	XP_002299117, EEE83922	4.6e-20	82.0225	91.6633	89	73	#N/A	#N/A	#N/A	0	0	1	1.43	0	0	4	7.97	3	GO:0005215 GO:0005886 GO:0009987	transporteractivity plasmamembrane cellularprocess	Molecular Function Cellular Component Biological Process	#N/A
TR1258|c1_g1_i1	Neutral amino acid transport	366	gi|383149054|gb|AFG56393.1|Pinus taeda anonymous locus UMN_5889_01 genomic sequence	AFG56393	7.53e-51	85.4701	167.933	117	100	#N/A	#N/A	#N/A	0	0	3	2.3	0	0	4	4.24	3	GO:0005215 GO:0005886 GO:0009987	transporteractivity plasmamembrane cellularprocess	Molecular Function Cellular Component Biological Process	OG0014401
TR12581|c0_g1_i1	probable receptor kinase At1g67000-like	359	gi|118486638|gb|ABK95156.1|unknown [Populus trichocarpa]	ABK95156	5.8e-50	80.5085	166.007	118	95	#N/A	#N/A	#N/A	5	3.7	1	0.79	11	10.53	0	0	5	GO:0000166 GO:0006464 GO:0016020 GO:0016301 GO:0030246	nucleotidebinding cellularproteinmodificationprocess membrane kinaseactivity carbohydratebinding	Molecular Function Biological Process Cellular Component Molecular Function Molecular Function	OG0003697
TR12589|c0_g1_i1	retinoblastoma-related 1	502	gi|255578241|ref|XP_002529988.1|conserved hypothetical protein [Ricinus communis] gi|254789790|sp|B9SVG9.1|RBR_RICCO RecName: Full=Retinoblastoma-related protein gi|223530511|gb|EEF32393.1| conserved hypothetical protein [Ricinus communis]	XP_002529988, B9SVG9, EEF32393	4.78e-58	82.9412	204.527	170	141	#N/A	#N/A	#N/A	2	0.85	11	4.99	1	0.55	0	0	14	GO:0000003 GO:0003677 GO:0005515 GO:0005634 GO:0005829 GO:0006259 GO:0007049 GO:0009058 GO:0009653 GO:0009791 GO:0016043 GO:0016049 GO:0030154 GO:0040029	reproduction DNAbinding proteinbinding nucleus cytosol DNAmetabolicprocess cellcycle biosyntheticprocess anatomicalstructuremorphogenesis post-embryonicdevelopment cellularcomponentorganization cellgrowth celldifferentiation regulationofgeneexpression,epigenetic	Biological Process Molecular Function Molecular Function Cellular Component Cellular Component Biological Process Biological Process Biological Process Biological Process Biological Process Biological Process Biological Process Biological Process Biological Process	#N/A
TR12589|c1_g1_i1	retinoblastoma-related 2	511	gi|296081790|emb|CBI20795.3|unnamed protein product [Vitis vinifera]	CBI20795	3.29e-64	85.7988	221.476	169	145	#N/A	#N/A	#N/A	2	0.83	7	3.09	0	0	0	0	13	GO:0000003 GO:0003677 GO:0005634 GO:0005829 GO:0006259 GO:0007049 GO:0009058 GO:0009653 GO:0009791 GO:0016043 GO:0016049 GO:0030154 GO:0040029	reproduction DNAbinding nucleus cytosol DNAmetabolicprocess cellcycle biosyntheticprocess anatomicalstructuremorphogenesis post-embryonicdevelopment cellularcomponentorganization cellgrowth celldifferentiation regulationofgeneexpression,epigenetic	Biological Process Molecular Function Cellular Component Cellular Component Biological Process Biological Process Biological Process Biological Process Biological Process Biological Process Biological Process Biological Process Biological Process	#N/A
TR12590|c0_g1_i1	REF4-related 1	685	gi|225432512|ref|XP_002277484.1|PREDICTED: uncharacterized protein LOC100247741 [Vitis vinifera] gi|297736973|emb|CBI26174.3| unnamed protein product [Vitis vinifera]	XP_002277484, CBI26174	1.17e-47	75.3086	160.614	162	122	#N/A	#N/A	#N/A	8	2.19	4	1.17	0	0	0	0	4	GO:0005654 GO:0009987 GO:0016020 GO:0019748	nucleoplasm cellularprocess membrane secondarymetabolicprocess	Cellular Component Biological Process Cellular Component Biological Process	OG0012273
TR12595|c0_g1_i1	pentatricopeptide repeat-containing	392	gi|296080932|emb|CBI18728.3|unnamed protein product [Vitis vinifera]	CBI18728	1.79e-29	67.7686	120.553	121	82	#N/A	#N/A	#N/A	2	1.26	3	2.03	1	0.82	0	0	2	GO:0006139 GO:0009536	nucleobase-containingcompoundmetabolicprocess plastid	Biological Process Cellular Component	#N/A
TR12597|c0_g2_i1	clathrin assembly	509	gi|255565550|ref|XP_002523765.1|clathrin assembly protein, putative [Ricinus communis] gi|223536977|gb|EEF38614.1| clathrin assembly protein, putative [Ricinus communis]	XP_002523765, EEF38614	2.46e-17	87.5	87.8113	56	49	#N/A	#N/A	#N/A	7	2.91	9	4	3	1.62	0	0	9	GO:0003824 GO:0005515 GO:0005634 GO:0005794 GO:0006810 GO:0008152 GO:0008289 GO:0016020 GO:0016043	catalyticactivity proteinbinding nucleus Golgiapparatus transport metabolicprocess lipidbinding membrane cellularcomponentorganization	Molecular Function Molecular Function Cellular Component Cellular Component Biological Process Biological Process Molecular Function Cellular Component Biological Process	#N/A
TR12603|c0_g1_i1	pentatricopeptide repeat-containing	326	gi|255561437|ref|XP_002521729.1|pentatricopeptide repeat-containing protein, putative [Ricinus communis] gi|223539120|gb|EEF40716.1| pentatricopeptide repeat-containing protein, putative [Ricinus communis]	XP_002521729, EEF40716	8.27e-36	86.1111	137.117	108	93	#N/A	#N/A	#N/A	1	0.89	2	1.92	0	0	0	0	4	GO:0000166 GO:0005739 GO:0006464 GO:0016301	nucleotidebinding mitochondrion cellularproteinmodificationprocess kinaseactivity	Molecular Function Cellular Component Biological Process Molecular Function	#N/A
TR12605|c0_g1_i1	X intrinsic	665	gi|224103255|ref|XP_002312985.1|aquaporin, MIP family, PIP subfamily [Populus trichocarpa] gi|222849393|gb|EEE86940.1| aquaporin, MIP family, PIP subfamily [Populus trichocarpa]	XP_002312985, EEE86940	2.46e-84	80.0926	263.848	216	173	#N/A	#N/A	#N/A	8	2.28	9	2.74	0	0	1	0.42	5	GO:0005215 GO:0005773 GO:0005886 GO:0016043 GO:0019725	transporteractivity vacuole plasmamembrane cellularcomponentorganization cellularhomeostasis	Molecular Function Cellular Component Cellular Component Biological Process Biological Process	OG0018598
TR12606|c0_g1_i1	RNA-directed DNA polymerase (Reverse transcriptase)	336	gi|218188462|gb|EEC70889.1|hypothetical protein OsI_02427 [Oryza sativa Indica Group]	EEC70889	1.12e-08	53.8462	61.2326	104	56	#N/A	#N/A	#N/A	2	1.68	2	1.8	1	1.09	0	0	0	0	0	0	OG0000039
TR12609|c0_g1_i1	DNA topoisomerase 1-like	339	gi|147787791|emb|CAN67233.1|hypothetical protein VITISV_020021 [Vitis vinifera]	CAN67233	7.25e-56	91.8919	196.052	111	102	#N/A	#N/A	#N/A	4	3.31	4	3.54	6	6.4	1	1.23	7	GO:0003677 GO:0003824 GO:0005739 GO:0006259 GO:0009058 GO:0009536 GO:0016043	DNAbinding catalyticactivity mitochondrion DNAmetabolicprocess biosyntheticprocess plastid cellularcomponentorganization	Molecular Function Molecular Function Cellular Component Biological Process Biological Process Cellular Component Biological Process	OG0003309
TR1261|c0_g1_i1	CRT binding factor 3	241	gi|125950487|gb|ABN58746.1|C-repeat binding factor [Ageratina adenophora]	ABN58746	4.04e-19	68.3544	86.2705	79	54	#N/A	#N/A	#N/A	0	0	0	0	3	7.01	3	8.24	0	0	0	0	#N/A
TR12613|c0_g2_i1	predicted protein	533	gi|224066597|ref|XP_002302155.1|predicted protein [Populus trichocarpa] gi|222843881|gb|EEE81428.1| predicted protein [Populus trichocarpa]	XP_002302155, EEE81428	7.46e-10	49.6183	62.7734	131	65	#N/A	#N/A	#N/A	3	1.16	3	1.25	3	1.51	0	0	0	0	0	0	OG0005240
TR12618|c0_g1_i1	nuclear cap-binding	320	gi|147864568|emb|CAN78968.1|hypothetical protein VITISV_022738 [Vitis vinifera]	CAN78968	1.56e-18	88.2353	88.5817	51	45	#N/A	#N/A	#N/A	2	1.86	1	0.99	3	3.59	1	1.38	8	GO:0003723 GO:0005634 GO:0006139 GO:0006810 GO:0009628 GO:0009719 GO:0009791 GO:0040029	RNAbinding nucleus nucleobase-containingcompoundmetabolicprocess transport responsetoabioticstimulus responsetoendogenousstimulus post-embryonicdevelopment regulationofgeneexpression,epigenetic	Molecular Function Cellular Component Biological Process Biological Process Biological Process Biological Process Biological Process Biological Process	#N/A
TR12624|c0_g1_i1	ribonuclease H At1g65750- partial	1233	gi|147767377|emb|CAN62439.1|hypothetical protein VITISV_044009 [Vitis vinifera]	CAN62439	2.8e-30	52.1401	133.265	257	134	#N/A	#N/A	#N/A	9	1.2	10	1.42	2	0.35	2	0.39	1	GO:0005488	binding	Molecular Function	#N/A
TR12627|c0_g2_i1	callose synthase 5-like	815	gi|261865348|gb|ACY01929.1|beta-1,3-glucan synthase [Beta vulgaris]	ACY01929	1.84e-173	95.941	509.22	271	260	Starch and sucrose metabolism	map00500	ec:3.1.2.21 - hydrolase, ec:2.4.1.242 - glucosyltransferase, ec:3.2.1.4 - endo-1,4-beta-D-glucanase, ec:3.2.1.2 - saccharogen amylase, ec:3.2.1.1 - glycogenase, ec:3.2.1.68 - debranching enzyme, ec:5.3.1.9 - isomerase, ec:3.2.1.48 - alpha-glucosidase, ec:3.2.1.58 - 1,3-beta-glucosidase, ec:2.7.7.27 - adenylyltransferase, ec:3.2.1.20 - maltase, ec:3.2.1.21 - gentiobiase, ec:2.4.1.34 - synthase, ec…	1	0.22	37	8.66	2	0.57	0	0	11	GO:0005886 GO:0005975 GO:0007049 GO:0007275 GO:0009058 GO:0009653 GO:0009856 GO:0016043 GO:0016049 GO:0016740 GO:0030154	plasmamembrane carbohydratemetabolicprocess cellcycle multicellularorganismdevelopment biosyntheticprocess anatomicalstructuremorphogenesis pollination cellularcomponentorganization cellgrowth transferaseactivity celldifferentiation	Cellular Component Biological Process Biological Process Biological Process Biological Process Biological Process Biological Process Biological Process Biological Process Molecular Function Biological Process	OG0003003
TR12628|c0_g1_i1	pentatricopeptide repeat-containing	534	gi|255539647|ref|XP_002510888.1|pentatricopeptide repeat-containing protein, putative [Ricinus communis] gi|223550003|gb|EEF51490.1| pentatricopeptide repeat-containing protein, putative [Ricinus communis]	XP_002510888, EEF51490	1.09e-76	81.2155	249.595	181	147	#N/A	#N/A	#N/A	3	1.16	5	2.07	0	0	1	0.57	4	GO:0005488 GO:0006139 GO:0009536 GO:0016740	binding nucleobase-containingcompoundmetabolicprocess plastid transferaseactivity	Molecular Function Biological Process Cellular Component Molecular Function	#N/A
TR12632|c0_g1_i1	carboxyl-terminal peptidase	279	gi|388513231|gb|AFK44677.1|unknown [Lotus japonicus]	AFK44677	1.91e-08	58.3333	58.9214	72	42	#N/A	#N/A	#N/A	1	1.26	0	0	6	9.67	0	0	0	0	0	0	#N/A
TR12637|c0_g1_i1	pentatricopeptide repeat-containing	418	gi|255541480|ref|XP_002511804.1|pentatricopeptide repeat-containing protein, putative [Ricinus communis] gi|223548984|gb|EEF50473.1| pentatricopeptide repeat-containing protein, putative [Ricinus communis]	XP_002511804, EEF50473	3.32e-50	81.295	178.333	139	113	#N/A	#N/A	#N/A	2	1.13	3	1.82	3	2.2	0	0	4	GO:0005488 GO:0005739 GO:0008152 GO:0009987	binding mitochondrion metabolicprocess cellularprocess	Molecular Function Cellular Component Biological Process Biological Process	#N/A
TR12638|c0_g2_i1	casein kinase I	603	gi|255549848|ref|XP_002515975.1|casein kinase, putative [Ricinus communis] gi|223544880|gb|EEF46395.1| casein kinase, putative [Ricinus communis]	XP_002515975, EEF46395	4.69e-85	81.9095	275.404	199	163	#N/A	#N/A	#N/A	1	0.33	16	5.57	0	0	0	0	10	GO:0000166 GO:0005634 GO:0005737 GO:0005886 GO:0006464 GO:0006810 GO:0007165 GO:0009653 GO:0016043 GO:0016301	nucleotidebinding nucleus cytoplasm plasmamembrane cellularproteinmodificationprocess transport signaltransduction anatomicalstructuremorphogenesis cellularcomponentorganization kinaseactivity	Molecular Function Cellular Component Cellular Component Cellular Component Biological Process Biological Process Biological Process Biological Process Biological Process Molecular Function	#N/A
TR12642|c1_g1_i1	hypothetical protein MTR_1g005080	382	gi|357435983|ref|XP_003588267.1|hypothetical protein MTR_1g005080 [Medicago truncatula] gi|355477315|gb|AES58518.1| hypothetical protein MTR_1g005080 [Medicago truncatula]	XP_003588267, AES58518	3.53e-43	96	103.219	50	48	#N/A	#N/A	#N/A	0	0	1	0.71	0	0	1	0.98	0	0	0	0	OG0013248
TR12643|c0_g1_i1	glutamate-gated kainate-type ion channel receptor subunit 5	439	gi|147787550|emb|CAN75545.1|hypothetical protein VITISV_032974 [Vitis vinifera]	CAN75545	7.9e-37	73.8636	100.523	88	65	#N/A	#N/A	#N/A	1	0.52	0	0	2	1.36	1	0.77	2	GO:0006810 GO:0016020	transport membrane	Biological Process Cellular Component	#N/A
TR12645|c0_g1_i1	MLO 6-like	260	gi|224106758|ref|XP_002314276.1|predicted protein [Populus trichocarpa] gi|222850684|gb|EEE88231.1| predicted protein [Populus trichocarpa]	XP_002314276, EEE88231	1.21e-13	88.0952	74.3294	42	37	#N/A	#N/A	#N/A	1	1.49	12	19.22	3	5.74	1	2.23	4	GO:0005515 GO:0005886 GO:0006950 GO:0009607	proteinbinding plasmamembrane responsetostress responsetobioticstimulus	Molecular Function Cellular Component Biological Process Biological Process	#N/A
TR12647|c0_g1_i1	retrotransposon poly	301	gi|399920190|gb|AFP55537.1|retrotransposon polyprotein [Rosa rugosa]	AFP55537	2.86e-06	49.4118	53.5286	85	42	#N/A	#N/A	#N/A	1	1.06	2	2.27	0	0	2	3.15	0	0	0	0	#N/A
TR12648|c0_g1_i1	pentatricopeptide repeat-containing	317	gi|255572686|ref|XP_002527276.1|pentatricopeptide repeat-containing protein, putative [Ricinus communis] gi|223533369|gb|EEF35120.1| pentatricopeptide repeat-containing protein, putative [Ricinus communis]	XP_002527276, EEF35120	6.49e-44	80.5825	158.688	103	83	#N/A	#N/A	#N/A	3	2.84	5	5.07	1	1.22	0	0	3	GO:0005739 GO:0006139 GO:0009536	mitochondrion nucleobase-containingcompoundmetabolicprocess plastid	Cellular Component Biological Process Cellular Component	#N/A
TR12657|c0_g1_i1	hypothetical protein VITISV_024602	553	gi|147801679|emb|CAN63469.1|hypothetical protein VITISV_024602 [Vitis vinifera]	CAN63469	1.7e-08	41.7989	61.2326	189	79	#N/A	#N/A	#N/A	8	2.94	5	1.97	0	0	0	0	0	0	0	0	OG0003807
TR12658|c0_g1_i1	hypothetical protein MTR_3g015540	316	gi|357456561|ref|XP_003598561.1|hypothetical protein MTR_3g015540 [Medicago truncatula] gi|355487609|gb|AES68812.1| hypothetical protein MTR_3g015540 [Medicago truncatula]	XP_003598561, AES68812	5.27e-07	56.4516	52.373	62	35	#N/A	#N/A	#N/A	2	1.9	2	2.04	3	3.68	1	1.42	0	0	0	0	#N/A
TR12660|c0_g1_i1	adenine nucleotide translocator	224	gi|81076111|gb|ABB55387.1|ADP,ATP carrier protein precursor-like [Solanum tuberosum]	ABB55387	1.46e-41	98.6486	149.058	74	73	#N/A	#N/A	#N/A	0	0	1	2.44	15	43.4	0	0	5	GO:0005198 GO:0005215 GO:0005739 GO:0006412 GO:0016020	structuralmoleculeactivity transporteractivity mitochondrion translation membrane	Molecular Function Molecular Function Cellular Component Biological Process Cellular Component	#N/A
TR12663|c0_g1_i1	probable carbohydrate esterase At4g34215-like	493	gi|224137648|ref|XP_002327178.1|predicted protein [Populus trichocarpa] gi|222835493|gb|EEE73928.1| predicted protein [Populus trichocarpa]	XP_002327178, EEE73928	5.36e-50	76.2295	169.859	122	93	#N/A	#N/A	#N/A	4	1.74	7	3.27	0	0	1	0.64	2	GO:0005739 GO:0016020	mitochondrion membrane	Cellular Component Cellular Component	OG0014415
TR12665|c0_g1_i1	poly(ADP-ribose) glycohydrolase	319	gi|297826639|ref|XP_002881202.1|hypothetical protein ARALYDRAFT_482111 [Arabidopsis lyrata subsp. lyrata] gi|297327041|gb|EFH57461.1| hypothetical protein ARALYDRAFT_482111 [Arabidopsis lyrata subsp. lyrata]	XP_002881202, EFH57461	6.7e-38	79.1667	142.124	96	76	#N/A	#N/A	#N/A	4	3.74	5	5.01	1	1.2	1	1.39	8	GO:0005634 GO:0005975 GO:0006259 GO:0006950 GO:0009605 GO:0009607 GO:0009628 GO:0016787	nucleus carbohydratemetabolicprocess DNAmetabolicprocess responsetostress responsetoexternalstimulus responsetobioticstimulus responsetoabioticstimulus hydrolaseactivity	Cellular Component Biological Process Biological Process Biological Process Biological Process Biological Process Biological Process Molecular Function	#N/A
TR12669|c0_g1_i1	chaperonin CPN60- mitochondrial-like isoform 2	370	gi|161702919|gb|ABX76300.1|heat shock protein 60 [Ageratina adenophora]	ABX76300	1.62e-72	99.187	235.728	123	122	#N/A	#N/A	#N/A	133	93.21	165	123.88	88	79.74	37	38.43	13	GO:0000166 GO:0005739 GO:0005773 GO:0005794 GO:0005829 GO:0005840 GO:0005886 GO:0006950 GO:0009536 GO:0009628 GO:0009719 GO:0016043 GO:0019538	nucleotidebinding mitochondrion vacuole Golgiapparatus cytosol ribosome plasmamembrane responsetostress plastid responsetoabioticstimulus responsetoendogenousstimulus cellularcomponentorganization proteinmetabolicprocess	Molecular Function Cellular Component Cellular Component Cellular Component Cellular Component Cellular Component Cellular Component Biological Process Cellular Component Biological Process Biological Process Biological Process Biological Process	#N/A
TR12680|c0_g1_i1	pentatricopeptide repeat-containing	333	gi|224099171|ref|XP_002311390.1|predicted protein [Populus trichocarpa] gi|222851210|gb|EEE88757.1| predicted protein [Populus trichocarpa]	XP_002311390, EEE88757	4.36e-28	68.5185	115.931	108	74	#N/A	#N/A	#N/A	3	2.57	6	5.51	2	2.21	1	1.27	2	GO:0005739 GO:0006139	mitochondrion nucleobase-containingcompoundmetabolicprocess	Cellular Component Biological Process	#N/A
TR12684|c0_g1_i1	hypothetical protein VITISV_033355	361	gi|147791336|emb|CAN77315.1|hypothetical protein VITISV_033355 [Vitis vinifera]	CAN77315	1.37e-16	72.4771	80.8777	109	79	#N/A	#N/A	#N/A	3	2.2	5	3.93	1	0.95	2	2.17	1	GO:0016020	membrane	Cellular Component	OG0009362
TR12686|c0_g1_i1	glycyl-tRNA synthetase	252	gi|297734516|emb|CBI15763.3|unnamed protein product [Vitis vinifera]	CBI15763	2.93e-41	93.9759	151.369	83	78	Aminoacyl-tRNA biosynthesis	map00970	ec:6.1.1.6 - ligase, ec:6.1.1.7 - ligase, ec:6.1.1.9 - ligase, ec:6.1.1.2 - ligase, ec:6.1.1.3 - ligase, ec:6.1.1.4 - ligase, ec:6.1.1.5 - ligase, ec:6.1.1.1 - ligase, ec:6.3.5.7 - synthase (glutamine-hydrolysing), ec:2.1.2.9 - formyltransferase, ec:6.1.1.18 - ligase, ec:6.1.1.17 - ligase, ec:6.1.1.19 - ligase, ec:6.1.1.14 - ligase, ec:6.1.1.16 - ligase, ec:6.1.1.15 - ligase, ec:6.1.1.10 - ligase…	1	1.62	1	1.74	2	4.15	1	2.43	5	GO:0000166 GO:0003824 GO:0005737 GO:0006139 GO:0006412	nucleotidebinding catalyticactivity cytoplasm nucleobase-containingcompoundmetabolicprocess translation	Molecular Function Molecular Function Cellular Component Biological Process Biological Process	#N/A
TR12691|c0_g1_i1	pentatricopeptide repeat-containing	548	gi|297736854|emb|CBI26055.3|unnamed protein product [Vitis vinifera]	CBI26055	2.31e-103	91.2088	321.627	182	166	#N/A	#N/A	#N/A	3	1.12	3	1.2	0	0	4	2.2	0	0	0	0	OG0015228
TR12693|c0_g2_i1	hypothetical protein VITISV_039491	545	gi|147767986|emb|CAN67155.1|hypothetical protein VITISV_039491 [Vitis vinifera]	CAN67155	7.3e-18	58.209	62.003	67	39	#N/A	#N/A	#N/A	7	2.63	3	1.21	3	1.47	1	0.55	0	0	0	0	#N/A
TR12696|c0_g1_i1	pentatricopeptide repeat-containing mitochondrial-like	799	gi|297739711|emb|CBI29893.3|unnamed protein product [Vitis vinifera]	CBI29893	1.02e-103	85.9031	329.717	227	195	#N/A	#N/A	#N/A	0	0	3	0.72	10	2.92	11	3.64	2	GO:0005488 GO:0005739	binding mitochondrion	Molecular Function Cellular Component	#N/A
TR12702|c0_g1_i1	hypothetical protein VITISV_035517	453	gi|147818909|emb|CAN78294.1|hypothetical protein VITISV_035517 [Vitis vinifera]	CAN78294	1.21e-15	48.9362	80.4925	141	69	#N/A	#N/A	#N/A	3	1.49	1	0.53	0	0	2	1.47	1	GO:0005488	binding	Molecular Function	#N/A
TR12704|c0_g2_i1	gag-pol poly	339	gi|147833071|emb|CAN62076.1|hypothetical protein VITISV_015538 [Vitis vinifera]	CAN62076	2.13e-30	79.3103	119.783	87	69	#N/A	#N/A	#N/A	2	1.65	0	0	2	2.13	0	0	2	GO:0003676 GO:0006259	nucleicacidbinding DNAmetabolicprocess	Molecular Function Biological Process	#N/A
TR12706|c0_g1_i1	CUE domain containing	464	gi|388495722|gb|AFK35927.1|unknown [Lotus japonicus]	AFK35927	7.67e-12	59.1398	68.9366	93	55	#N/A	#N/A	#N/A	0	0	15	7.69	0	0	1	0.71	0	0	0	0	#N/A
TR12709|c0_g1_i1	plasma membrane ATPase	311	gi|402465302|gb|ABO15469.2|plasma membrane H+-ATPase LilHA2 [Lilium longiflorum]	ABO15469	5.75e-37	95.9184	142.124	98	94	Oxidative phosphorylation, Thiamine metabolism, Purine metabolism	map00190, map00730, map00230	ec:1.3.5.1 - dehydrogenase, ec:1.6.5.3 - reductase (H+-translocating), ec:3.6.1.1 - diphosphatase, ec:3.6.3.6 - ATPase, ec:1.9.3.1 - oxidase, ec:1.10.2.2 - reductase, ec:1.6.99.3 - dehydrogenase, ec:2.7.4.7 - kinase, ec:2.7.4.3 - kinase, ec:2.7.1.50 - kinase, ec:2.7.1.49 - kinase, ec:2.2.1.7 - synthase, ec:2.7.6.2 - diphosphokinase, ec:2.5.1.3 - phosphate synthase, ec:2.8.1.7 - desulfurase, ec:3.…	8	7.88	6	6.34	0	0	0	0	11	GO:0000166 GO:0005215 GO:0005515 GO:0005773 GO:0005794 GO:0005829 GO:0005886 GO:0006139 GO:0009058 GO:0016787 GO:0019725	nucleotidebinding transporteractivity proteinbinding vacuole Golgiapparatus cytosol plasmamembrane nucleobase-containingcompoundmetabolicprocess biosyntheticprocess hydrolaseactivity cellularhomeostasis	Molecular Function Molecular Function Molecular Function Cellular Component Cellular Component Cellular Component Cellular Component Biological Process Biological Process Molecular Function Biological Process	#N/A
TR12711|c0_g1_i1	pentatricopeptide repeat-containing	362	gi|255578286|ref|XP_002530010.1|pentatricopeptide repeat-containing protein, putative [Ricinus communis] gi|223530489|gb|EEF32372.1| pentatricopeptide repeat-containing protein, putative [Ricinus communis]	XP_002530010, EEF32372	6.34e-49	81.6667	172.555	120	98	#N/A	#N/A	#N/A	4	2.92	4	3.13	1	0.94	2	2.16	3	GO:0005488 GO:0005739 GO:0006139	binding mitochondrion nucleobase-containingcompoundmetabolicprocess	Molecular Function Cellular Component Biological Process	OG0000030
TR12712|c0_g1_i1	AP2 domain-containing transcription factor	345	gi|224084478|ref|XP_002307311.1|AP2 domain-containing transcription factor [Populus trichocarpa] gi|222856760|gb|EEE94307.1| AP2 domain-containing transcription factor [Populus trichocarpa]	XP_002307311, EEE94307	2.78e-16	67.7419	82.8037	93	63	#N/A	#N/A	#N/A	0	0	0	0	1	1.03	5	5.93	1	GO:0008150	biological_process	Biological Process	#N/A
TR12713|c0_g1_i1	hypothetical protein VITISV_038307	464	gi|147865818|emb|CAN78985.1|hypothetical protein VITISV_038307 [Vitis vinifera]	CAN78985	4.87e-15	49.3333	80.1073	150	74	#N/A	#N/A	#N/A	4	1.92	2	1.02	3	1.86	0	0	0	0	0	0	OG0017730
TR12715|c0_g1_i1	PREDICTED: uncharacterized protein LOC100266211	566	gi|225444918|ref|XP_002279617.1|PREDICTED: uncharacterized protein LOC100266211 [Vitis vinifera]	XP_002279617	1.81e-22	63.2432	103.605	185	117	#N/A	#N/A	#N/A	4	1.42	6	2.28	1	0.46	1	0.53	0	0	0	0	#N/A
TR12720|c0_g1_i1	RNA-directed DNA polymerase (reverse transcriptase)-related family	550	gi|297720031|ref|NP_001172377.1|Os01g0516800 [Oryza sativa Japonica Group] gi|255673292|dbj|BAH91107.1| Os01g0516800 [Oryza sativa Japonica Group]	NP_001172377, BAH91107	1.31e-08	52.8846	62.3882	104	55	#N/A	#N/A	#N/A	4	1.48	12	4.76	0	0	0	0	1	GO:0005488	binding	Molecular Function	#N/A
TR12722|c0_g1_i1	hypothetical protein VITISV_030321	507	gi|147819443|emb|CAN75593.1|hypothetical protein VITISV_030321 [Vitis vinifera]	CAN75593	2.5e-08	63.4921	60.077	63	40	#N/A	#N/A	#N/A	2	0.84	2	0.89	0	0	0	0	0	0	0	0	#N/A
TR12722|c0_g1_i2	hypothetical protein VITISV_030321	449	gi|147819443|emb|CAN75593.1|hypothetical protein VITISV_030321 [Vitis vinifera]	CAN75593	1.78e-08	63.4921	60.077	63	40	#N/A	#N/A	#N/A	0	0	1	0.54	0	0	1	0.75	0	0	0	0	#N/A
TR12729|c0_g1_i1	hypothetical protein VITISV_042888	277	gi|147792970|emb|CAN73099.1|hypothetical protein VITISV_042888 [Vitis vinifera]	CAN73099	4.25e-37	80.2198	137.887	91	73	#N/A	#N/A	#N/A	1	1.28	2	2.74	1	1.64	0	0	2	GO:0005488 GO:0008152	binding metabolicprocess	Molecular Function Biological Process	#N/A
TR12731|c0_g1_i1	Pentatricopeptide repeat-containing	261	gi|225445386|ref|XP_002281711.1|PREDICTED: pentatricopeptide repeat-containing protein At2g29760, chloroplastic [Vitis vinifera]	XP_002281711	3.11e-25	76.25	107.457	80	61	#N/A	#N/A	#N/A	2	2.96	0	0	3	5.68	1	2.21	2	GO:0005488 GO:0009987	binding cellularprocess	Molecular Function Biological Process	#N/A
TR12732|c0_g1_i1	Anthocyanin 5-aromatic	823	gi|224139040|ref|XP_002322965.1|predicted protein [Populus trichocarpa] gi|222867595|gb|EEF04726.1| predicted protein [Populus trichocarpa]	XP_002322965, EEF04726	1.29e-72	66.6667	240.736	300	200	#N/A	#N/A	#N/A	21	4.54	0	0	0	0	0	0	1	GO:0016740	transferaseactivity	Molecular Function	#N/A
TR12733|c0_g1_i1	F-box At5g07610-like	832	gi|224097558|ref|XP_002310986.1|predicted protein [Populus trichocarpa] gi|222850806|gb|EEE88353.1| predicted protein [Populus trichocarpa]	XP_002310986, EEE88353	2.81e-20	47.7941	98.9821	272	130	#N/A	#N/A	#N/A	14	2.99	15	3.42	3	0.83	4	1.26	0	0	0	0	OG0001964
TR12735|c0_g1_i1	chitinase 2	501	gi|296083271|emb|CBI22907.3|unnamed protein product [Vitis vinifera]	CBI22907	1.19e-62	90.8257	202.601	109	99	Amino sugar and nucleotide sugar metabolism	map00520	ec:2.6.1.16 - transaminase (isomerizing), ec:4.1.1.35 - decarboxylase, ec:2.7.1.52 - fucokinase (phosphorylating), ec:2.7.1.44 - galacturonokinase (phosphorylating) D-galacturonic acid kinase, ec:2.7.1.46 - L-arabinokinase (phosphorylating), ec:2.7.1.43 - glucuronokinase (phosphorylating), ec:4.2.1.76 - 4,6-dehydratase, ec:2.5.1.7 - 1-carboxyvinyltransferase, ec:5.3.1.8 - isomerase, ec:5.3.1.9 - …	18	7.66	12	5.46	2	1.11	6	3.77	16	GO:0005576 GO:0005794 GO:0005975 GO:0006950 GO:0007165 GO:0007275 GO:0009056 GO:0009058 GO:0009628 GO:0009653 GO:0009719 GO:0016049 GO:0016787 GO:0019748 GO:0030154 GO:0030246	extracellularregion Golgiapparatus carbohydratemetabolicprocess responsetostress signaltransduction multicellularorganismdevelopment catabolicprocess biosyntheticprocess responsetoabioticstimulus anatomicalstructuremorphogenesis responsetoendogenousstimulus cellgrowth hydrolaseactivity secondarymetabolicprocess celldifferentiation carbohydratebinding	Cellular Component Cellular Component Biological Process Biological Process Biological Process Biological Process Biological Process Biological Process Biological Process Biological Process Biological Process Biological Process Molecular Function Biological Process Biological Process Molecular Function	OG0011563
TR12736|c0_g1_i1	COOMT_COPJA ame: Full=Columbamine O-methyltransferase Short= ame: Full=Tetrahydrocolumbamine 2-O-methyltransferase	443	gi|62901510|sp|Q8H9A8.1|COOMT_COPJARecName: Full=Columbamine O-methyltransferase; Short=CoOMT; AltName: Full=Tetrahydrocolumbamine 2-O-methyltransferase gi|24210466|dbj|BAC22084.1| columbamine O-methyltransferase [Coptis japonica]	Q8H9A8, BAC22084	2.28e-17	49.2647	85.1149	136	67	#N/A	#N/A	#N/A	1	0.52	2	1.1	0	0	0	0	0	0	0	0	#N/A
TR12736|c0_g1_i3	COOMT_COPJA ame: Full=Columbamine O-methyltransferase Short= ame: Full=Tetrahydrocolumbamine 2-O-methyltransferase	555	gi|62901510|sp|Q8H9A8.1|COOMT_COPJARecName: Full=Columbamine O-methyltransferase; Short=CoOMT; AltName: Full=Tetrahydrocolumbamine 2-O-methyltransferase gi|24210466|dbj|BAC22084.1| columbamine O-methyltransferase [Coptis japonica]	Q8H9A8, BAC22084	1.66e-20	50.6944	95.1301	144	73	#N/A	#N/A	#N/A	3	1.1	5	1.96	0	0	0	0	1	GO:0016740	transferaseactivity	Molecular Function	#N/A
TR12740|c0_g1_i1	pentatricopeptide repeat-containing	261	gi|297736478|emb|CBI25349.3|unnamed protein product [Vitis vinifera]	CBI25349	3.73e-24	73.8095	105.145	84	62	#N/A	#N/A	#N/A	1	1.48	2	3.17	1	1.89	0	0	1	GO:0005739	mitochondrion	Cellular Component	#N/A
TR12741|c0_g1_i1	hypothetical protein	514	gi|332322210|emb|CCA66235.1|hypothetical protein [Beta vulgaris subsp. vulgaris]	CCA66235	1.94e-06	56.6667	55.4546	60	34	#N/A	#N/A	#N/A	0	0	0	0	21	11.17	0	0	0	0	0	0	#N/A
TR12742|c0_g1_i1	predicted protein	451	gi|224109380|ref|XP_002315177.1|predicted protein [Populus trichocarpa] gi|222864217|gb|EEF01348.1| predicted protein [Populus trichocarpa]	XP_002315177, EEF01348	1.18e-25	86.9048	111.309	84	73	#N/A	#N/A	#N/A	3	1.5	7	3.75	2	1.3	2	1.48	1	GO:0005634	nucleus	Cellular Component	#N/A
TR12743|c0_g1_i1	pentatricopeptide repeat-containing	269	gi|359485688|ref|XP_002275048.2|PREDICTED: pentatricopeptide repeat-containing protein At3g29230-like [Vitis vinifera] gi|297739328|emb|CBI28979.3| unnamed protein product [Vitis vinifera]	XP_002275048, CBI28979	4.24e-18	67.4157	87.0409	89	60	#N/A	#N/A	#N/A	1	1.37	1	1.47	0	0	2	4.09	2	GO:0005739 GO:0006139	mitochondrion nucleobase-containingcompoundmetabolicprocess	Cellular Component Biological Process	#N/A
TR12743|c1_g1_i1	Pinus taeda anonymous locus 0_11486_01 genomic sequence	228	gi|297742828|emb|CBI35582.3|unnamed protein product [Vitis vinifera]	CBI35582	6.54e-18	71.4286	85.8853	70	50	#N/A	#N/A	#N/A	1	2.16	0	0	0	0	0	0	0	0	0	0	OG0000003
TR12746|c0_g1_i1	ATP-binding cassette	519	gi|75326748|sp|Q7FMW4.1|PDR15_ORYSJRecName: Full=Pleiotropic drug resistance protein 15 gi|27368811|emb|CAD59563.1| PDR-like ABC transporter [Oryza sativa Japonica Group]	Q7FMW4, CAD59563	4.67e-43	81.6327	163.31	98	80	Thiamine metabolism, Purine metabolism	map00730, map00230	ec:2.7.4.7 - kinase, ec:2.7.4.3 - kinase, ec:2.7.1.50 - kinase, ec:2.7.1.49 - kinase, ec:2.2.1.7 - synthase, ec:2.7.6.2 - diphosphokinase, ec:2.5.1.3 - phosphate synthase, ec:2.8.1.7 - desulfurase, ec:3.6.1.15 - phosphatase, ec:6.3.3.1 - cyclo-ligase, ec:2.7.4.8 - kinase, ec:2.7.4.6 - kinase, ec:2.7.4.3 - kinase, ec:3.5.2.5 - ec:3.5.2.5 allantoinase, ec:2.7.1.74 - kinase, ec:4.1.1.21 - carboxylas…	2	0.81	4	1.73	2	1.05	1	0.6	5	GO:0000166 GO:0005215 GO:0005886 GO:0009987 GO:0016787	nucleotidebinding transporteractivity plasmamembrane cellularprocess hydrolaseactivity	Molecular Function Molecular Function Cellular Component Biological Process Molecular Function	#N/A
TR12751|c0_g1_i1	cyclin A2	246	gi|359374360|gb|AEV43293.1|cyclin A2 [Nicotiana benthamiana]	AEV43293	1.69e-37	91.358	134.42	81	74	#N/A	#N/A	#N/A	0	0	1	1.86	0	0	0	0	1	GO:0005634	nucleus	Cellular Component	#N/A
TR12754|c0_g1_i1	cellulose synthase	434	gi|383081839|dbj|BAM05574.1|cellulose synthase 3, partial [Eucalyptus pyrocarpa] gi|383081841|dbj|BAM05575.1| cellulose synthase 3, partial [Eucalyptus pilularis]	BAM05574, BAM05575	2.85e-66	80.5195	218.779	154	124	Starch and sucrose metabolism	map00500	ec:3.1.2.21 - hydrolase, ec:2.4.1.242 - glucosyltransferase, ec:3.2.1.4 - endo-1,4-beta-D-glucanase, ec:3.2.1.2 - saccharogen amylase, ec:3.2.1.1 - glycogenase, ec:3.2.1.68 - debranching enzyme, ec:5.3.1.9 - isomerase, ec:3.2.1.48 - alpha-glucosidase, ec:3.2.1.58 - 1,3-beta-glucosidase, ec:2.7.7.27 - adenylyltransferase, ec:3.2.1.20 - maltase, ec:3.2.1.21 - gentiobiase, ec:2.4.1.34 - synthase, ec…	2	1.07	3	1.71	1	0.69	1	0.79	7	GO:0005488 GO:0005886 GO:0005975 GO:0009058 GO:0009536 GO:0016043 GO:0016740	binding plasmamembrane carbohydratemetabolicprocess biosyntheticprocess plastid cellularcomponentorganization transferaseactivity	Molecular Function Cellular Component Biological Process Biological Process Cellular Component Biological Process Molecular Function	#N/A
TR12761|c0_g1_i2	ubiquitin	256	gi|4586594|dbj|BAA76429.1|polyubiquitin [Cicer arietinum]	BAA76429	3.26e-52	98.8235	169.088	85	84	#N/A	#N/A	#N/A	309	480.57	97	161.76	222	441.74	113	262.77	4	GO:0005634 GO:0005737 GO:0006464 GO:0009056	nucleus cytoplasm cellularproteinmodificationprocess catabolicprocess	Cellular Component Cellular Component Biological Process Biological Process	#N/A
TR12764|c0_g1_i1	probable WRKY transcription factor 12-like	348	gi|225453346|ref|XP_002270527.1|PREDICTED: probable WRKY transcription factor 12 [Vitis vinifera] gi|297734631|emb|CBI16682.3| unnamed protein product [Vitis vinifera]	XP_002270527, CBI16682	7.2e-14	80.2326	73.1738	86	69	#N/A	#N/A	#N/A	0	0	0	0	8	8.12	2	2.33	4	GO:0003677 GO:0003700 GO:0006139 GO:0009058	DNAbinding transcriptionfactoractivity,sequence-specificDNAbinding nucleobase-containingcompoundmetabolicprocess biosyntheticprocess	Molecular Function Molecular Function Biological Process Biological Process	#N/A
TR12776|c0_g2_i1	cc-nbs-lrr resistance	796	gi|224110798|ref|XP_002333034.1|predicted protein [Populus trichocarpa] gi|222834470|gb|EEE72947.1| predicted protein [Populus trichocarpa]	XP_002333034, EEE72947	3.85e-33	46.9565	134.806	345	162	#N/A	#N/A	#N/A	3	0.68	1	0.24	15	4.41	1	0.33	0	0	0	0	OG0013338
TR12777|c0_g1_i1	dopamine beta-	605	gi|255582443|ref|XP_002532009.1|dopamine beta-monooxygenase, putative [Ricinus communis] gi|223528340|gb|EEF30382.1| dopamine beta-monooxygenase, putative [Ricinus communis]	XP_002532009, EEF30382	2.84e-88	86.4706	276.174	170	147	#N/A	#N/A	#N/A	6	1.95	17	5.89	0	0	0	0	6	GO:0003824 GO:0005488 GO:0005576 GO:0005737 GO:0008152 GO:0016020	catalyticactivity binding extracellularregion cytoplasm metabolicprocess membrane	Molecular Function Molecular Function Cellular Component Cellular Component Biological Process Cellular Component	#N/A
TR12778|c0_g1_i1	At1g27930 F13K9_4	353	gi|224075563|ref|XP_002304685.1|predicted protein [Populus trichocarpa] gi|222842117|gb|EEE79664.1| predicted protein [Populus trichocarpa]	XP_002304685, EEE79664	4.94e-59	83.7607	193.741	117	98	#N/A	#N/A	#N/A	4	3.06	2	1.64	1	0.99	0	0	9	GO:0005515 GO:0005739 GO:0005768 GO:0005794 GO:0005975 GO:0009058 GO:0009987 GO:0016020 GO:0016740	proteinbinding mitochondrion endosome Golgiapparatus carbohydratemetabolicprocess biosyntheticprocess cellularprocess membrane transferaseactivity	Molecular Function Cellular Component Cellular Component Cellular Component Biological Process Biological Process Biological Process Cellular Component Molecular Function	#N/A
TR1278|c0_g1_i1	pentatricopeptide repeat-containing	530	gi|296088921|emb|CBI38481.3|unnamed protein product [Vitis vinifera]	CBI38481	4.9e-70	79.8851	234.572	174	139	Pyrimidine metabolism, Drug metabolism - other enzymes	map00240, map00983	ec:2.7.4.6 - kinase, ec:3.5.2.3 - carbamoylaspartic dehydrase, ec:2.7.4.9 - kinase, ec:3.5.2.2 - hydantoinase, ec:1.3.5.2 - dehydrogenase (quinone), ec:2.7.1.74 - kinase, ec:4.1.1.23 - decarboxylase, ec:2.7.1.48 - kinase, ec:3.5.4.5 - deaminase, ec:2.1.3.2 - carbamoyltransferase, ec:2.7.1.21 - kinase, ec:4.2.1.70 - synthase, ec:1.8.1.9 - reductase, ec:2.1.1.45 - synthase, ec:3.1.3.5 - uridine 5'-…	4	1.57	3	1.26	5	2.54	2	1.16	5	GO:0000166 GO:0005739 GO:0006139 GO:0009058 GO:0016301	nucleotidebinding mitochondrion nucleobase-containingcompoundmetabolicprocess biosyntheticprocess kinaseactivity	Molecular Function Cellular Component Biological Process Biological Process Molecular Function	#N/A
TR12780|c1_g1_i1	HVA22 a	418	gi|356508578|ref|XP_003523032.1|PREDICTED: HVA22-like protein a-like [Glycine max]	XP_003523032	5.89e-38	74.7899	136.732	119	89	#N/A	#N/A	#N/A	2	1.13	3	1.82	2	1.47	1	0.84	5	GO:0005634 GO:0006950 GO:0009628 GO:0009719 GO:0016020	nucleus responsetostress responsetoabioticstimulus responsetoendogenousstimulus membrane	Cellular Component Biological Process Biological Process Biological Process Cellular Component	OG0002438
TR12783|c0_g1_i1	LURP-one-related 6	323	gi|224068474|ref|XP_002326129.1|predicted protein [Populus trichocarpa] gi|222833322|gb|EEE71799.1| predicted protein [Populus trichocarpa]	XP_002326129, EEE71799	1.93e-38	81.1881	137.887	101	82	#N/A	#N/A	#N/A	0	0	0	0	6	7.04	0	0	1	GO:0006950	responsetostress	Biological Process	#N/A
TR12783|c0_g2_i1	LURP-one-related 6	293	gi|224068474|ref|XP_002326129.1|predicted protein [Populus trichocarpa] gi|222833322|gb|EEE71799.1| predicted protein [Populus trichocarpa]	XP_002326129, EEE71799	9.02e-33	81.5217	122.865	92	75	#N/A	#N/A	#N/A	1	1.12	1	1.2	1	1.44	0	0	1	GO:0006950	responsetostress	Biological Process	#N/A
TR12787|c0_g1_i1	Rop guanine nucleotide exchange	398	gi|242059241|ref|XP_002458766.1|hypothetical protein SORBIDRAFT_03g039890 [Sorghum bicolor] gi|241930741|gb|EES03886.1| hypothetical protein SORBIDRAFT_03g039890 [Sorghum bicolor]	XP_002458766, EES03886	8.49e-61	84.127	205.682	126	106	#N/A	#N/A	#N/A	3	1.85	3	1.98	0	0	2	1.82	4	GO:0005634 GO:0005829 GO:0005886 GO:0016301	nucleus cytosol plasmamembrane kinaseactivity	Cellular Component Cellular Component Cellular Component Molecular Function	#N/A
TR12788|c0_g1_i1	gag-pol poly	225	gi|310753563|gb|ADP20178.1|gag-pol polyprotein [Silene latifolia]	ADP20178	2.86e-14	62.6667	76.2554	75	47	#N/A	#N/A	#N/A	0	0	1	2.41	0	0	0	0	1	GO:0005488	binding	Molecular Function	#N/A
TR12790|c0_g1_i1	Os02g0178500	274	gi|115444595|ref|NP_001046077.1|Os02g0178500 [Oryza sativa Japonica Group] gi|50252068|dbj|BAD27998.1| putative dem protein [Oryza sativa Japonica Group] gi|113535608|dbj|BAF07991.1| Os02g0178500 [Oryza sativa Japonica Group] gi|125581026|gb|EAZ21957.1| hypothetical protein OsJ_05609 [Oryza sativa Japonica Group] gi|215717096|dbj|BAG95459.1| unnamed protein product [Oryza sativa Japonica Group]	NP_001046077, BAD27998, BAF07991, EAZ21957, BAG95459	6.08e-43	88.5057	156.377	87	77	#N/A	#N/A	#N/A	3	3.93	2	2.81	0	0	0	0	3	GO:0005634 GO:0005829 GO:0005886	nucleus cytosol plasmamembrane	Cellular Component Cellular Component Cellular Component	#N/A
TR12791|c0_g1_i1	mutator-like transposase	762	gi|224124326|ref|XP_002329995.1|predicted protein [Populus trichocarpa] gi|222871420|gb|EEF08551.1| predicted protein [Populus trichocarpa]	XP_002329995, EEF08551	2.62e-54	60.6426	194.126	249	151	#N/A	#N/A	#N/A	9	2.15	8	2.04	12	3.73	1	0.35	0	0	0	0	#N/A
TR12793|c0_g1_i1	callose synthase 5-like	524	gi|4726111|gb|AAD28311.1|hypothetical protein [Arabidopsis thaliana] gi|20198051|gb|AAM15371.1| hypothetical protein [Arabidopsis thaliana]	AAD28311, AAM15371	4.54e-77	92.2078	244.588	154	142	Starch and sucrose metabolism	map00500	ec:3.1.2.21 - hydrolase, ec:2.4.1.242 - glucosyltransferase, ec:3.2.1.4 - endo-1,4-beta-D-glucanase, ec:3.2.1.2 - saccharogen amylase, ec:3.2.1.1 - glycogenase, ec:3.2.1.68 - debranching enzyme, ec:5.3.1.9 - isomerase, ec:3.2.1.48 - alpha-glucosidase, ec:3.2.1.58 - 1,3-beta-glucosidase, ec:2.7.7.27 - adenylyltransferase, ec:3.2.1.20 - maltase, ec:3.2.1.21 - gentiobiase, ec:2.4.1.34 - synthase, ec…	5	1.99	13	5.54	1	0.52	0	0	11	GO:0005886 GO:0005975 GO:0007049 GO:0007275 GO:0009058 GO:0009653 GO:0009856 GO:0016043 GO:0016049 GO:0016740 GO:0030154	plasmamembrane carbohydratemetabolicprocess cellcycle multicellularorganismdevelopment biosyntheticprocess anatomicalstructuremorphogenesis pollination cellularcomponentorganization cellgrowth transferaseactivity celldifferentiation	Cellular Component Biological Process Biological Process Biological Process Biological Process Biological Process Biological Process Biological Process Biological Process Molecular Function Biological Process	#N/A
TR12795|c0_g1_i1	UDP-glycosyltransferase 1	348	gi|359488137|ref|XP_002268341.2|PREDICTED: UDP-glycosyltransferase 89A2-like [Vitis vinifera]	XP_002268341	4.12e-36	69.5652	137.502	115	80	#N/A	#N/A	#N/A	2	1.57	2	1.68	2	2.03	8	9.33	2	GO:0008152 GO:0016740	metabolicprocess transferaseactivity	Biological Process Molecular Function	#N/A
TR12800|c0_g1_i1	retrotransposon Ty3-gypsy subclass	404	gi|77555397|gb|ABA98193.1|retrotransposon protein, putative, Ty3-gypsy subclass [Oryza sativa Japonica Group]	ABA98193	7.67e-06	42.9688	53.1434	128	55	#N/A	#N/A	#N/A	1	0.6	6	3.86	1	0.78	2	1.78	0	0	0	0	#N/A
TR12803|c0_g1_i1	mTERF family	294	gi|255593266|ref|XP_002535825.1|conserved hypothetical protein [Ricinus communis] gi|223521814|gb|EEF26558.1| conserved hypothetical protein [Ricinus communis]	XP_002535825, EEF26558	4.09e-12	55.6701	69.3218	97	54	#N/A	#N/A	#N/A	1	1.11	7	8.35	1	1.43	1	1.66	0	0	0	0	#N/A
TR12804|c0_g1_i1	zinc finger	227	gi|296088514|emb|CBI37505.3|unnamed protein product [Vitis vinifera]	CBI37505	1.41e-25	79.2208	107.457	77	61	#N/A	#N/A	#N/A	4	8.74	6	14.04	0	0	0	0	1	GO:0005488	binding	Molecular Function	#N/A
TR12805|c0_g1_i1	Tousled-like kinase	430	gi|350539429|ref|NP_001234393.1|tousled-like protein [Solanum lycopersicum] gi|187884338|gb|ACD37257.1| tousled-like protein [Solanum lycopersicum]	NP_001234393, ACD37257	1.06e-77	89.5105	253.447	143	128	#N/A	#N/A	#N/A	2	1.08	0	0	3	2.1	1	0.8	4	GO:0000166 GO:0006464 GO:0009536 GO:0016301	nucleotidebinding cellularproteinmodificationprocess plastid kinaseactivity	Molecular Function Biological Process Cellular Component Molecular Function	OG0020029
TR1281|c0_g1_i1	O-fucosyltransferase family	281	gi|22330205|ref|NP_175672.2|O-fucosyltransferase family protein [Arabidopsis thaliana] gi|18491205|gb|AAL69505.1| unknown protein [Arabidopsis thaliana] gi|20465295|gb|AAM20051.1| unknown protein [Arabidopsis thaliana] gi|332194710|gb|AEE32831.1| O-fucosyltransferase family protein [Arabidopsis thaliana]	NP_175672, AAL69505, AAM20051, AEE32831	3.21e-55	93.4066	186.808	91	85	#N/A	#N/A	#N/A	2	2.47	1	1.32	0	0	0	0	9	GO:0003677 GO:0003700 GO:0005634 GO:0005794 GO:0006139 GO:0009058 GO:0009536 GO:0016020 GO:0016740	DNAbinding transcriptionfactoractivity,sequence-specificDNAbinding nucleus Golgiapparatus nucleobase-containingcompoundmetabolicprocess biosyntheticprocess plastid membrane transferaseactivity	Molecular Function Molecular Function Cellular Component Cellular Component Biological Process Biological Process Cellular Component Cellular Component Molecular Function	#N/A
TR12812|c0_g1_i1	serine threonine- kinase SMG1	331	gi|147834325|emb|CAN72113.1|hypothetical protein VITISV_009996 [Vitis vinifera]	CAN72113	5.74e-25	69.3548	108.612	124	86	#N/A	#N/A	#N/A	2	1.73	9	8.36	1	1.12	0	0	3	GO:0008152 GO:0009987 GO:0016740	metabolicprocess cellularprocess transferaseactivity	Biological Process Biological Process Molecular Function	#N/A
TR12813|c0_g1_i1	EST gb	692	gi|359477754|ref|XP_002285403.2|PREDICTED: uncharacterized protein LOC100240788 [Vitis vinifera]	XP_002285403	3.06e-72	74.1667	246.899	240	178	#N/A	#N/A	#N/A	2	0.54	5	1.45	5	1.76	0	0	2	GO:0005739 GO:0016020	mitochondrion membrane	Cellular Component Cellular Component	#N/A
TR12816|c0_g1_i1	pentatricopeptide repeat-containing	580	gi|359475765|ref|XP_002273555.2|PREDICTED: pentatricopeptide repeat-containing protein At5g61990, mitochondrial-like [Vitis vinifera]	XP_002273555	8.78e-19	59.633	93.5893	109	65	#N/A	#N/A	#N/A	8	2.75	3	1.1	0	0	4	2.03	0	0	0	0	#N/A
TR12818|c0_g1_i1	carboxypeptidase D	665	gi|224083898|ref|XP_002307165.1|predicted protein [Populus trichocarpa] gi|222856614|gb|EEE94161.1| predicted protein [Populus trichocarpa]	XP_002307165, EEE94161	6.14e-89	78.7037	280.796	216	170	#N/A	#N/A	#N/A	0	0	0	0	20	7.42	0	0	5	GO:0005773 GO:0009056 GO:0009987 GO:0016787 GO:0019538	vacuole catabolicprocess cellularprocess hydrolaseactivity proteinmetabolicprocess	Cellular Component Biological Process Biological Process Molecular Function Biological Process	OG0014950
TR12819|c0_g1_i1	chaperone dnaJ 15	424	gi|255572122|ref|XP_002527001.1|altered response to gravity (arg1), plant, putative [Ricinus communis] gi|223533636|gb|EEF35373.1| altered response to gravity (arg1), plant, putative [Ricinus communis]	XP_002527001, EEF35373	3.14e-13	74	73.1738	50	37	#N/A	#N/A	#N/A	4	2.21	1	0.59	0	0	0	0	7	GO:0005515 GO:0005737 GO:0009606 GO:0009628 GO:0009987 GO:0016020 GO:0019538	proteinbinding cytoplasm tropism responsetoabioticstimulus cellularprocess membrane proteinmetabolicprocess	Molecular Function Cellular Component Biological Process Biological Process Biological Process Cellular Component Biological Process	#N/A
TR12823|c0_g1_i1	retrotransposon Ty1-copia subclass	446	gi|147804664|emb|CAN66637.1|hypothetical protein VITISV_011340 [Vitis vinifera]	CAN66637	3.55e-80	92.4138	266.929	145	134	#N/A	#N/A	#N/A	8	4.08	4	2.18	2	1.32	1	0.75	2	GO:0003676 GO:0006259	nucleicacidbinding DNAmetabolicprocess	Molecular Function Biological Process	#N/A
TR12829|c0_g1_i2	nipped-B -like	296	gi|147766183|emb|CAN67967.1|hypothetical protein VITISV_002799 [Vitis vinifera]	CAN67967	2.85e-12	58.9744	71.2478	78	46	#N/A	#N/A	#N/A	3	3.29	3	3.53	2	2.82	0	0	2	GO:0005488 GO:0009987	binding cellularprocess	Molecular Function Biological Process	#N/A
TR12832|c0_g1_i1	60S ribosomal L27a	279	gi|225452340|ref|XP_002274098.1|PREDICTED: 60S ribosomal protein L27a-3 [Vitis vinifera] gi|147783378|emb|CAN59887.1| hypothetical protein VITISV_026169 [Vitis vinifera]	XP_002274098, CAN59887	5.64e-46	92.0455	154.836	88	81	#N/A	#N/A	#N/A	340	426.91	250	336.61	199	320.7	228	426.92	4	GO:0005198 GO:0005829 GO:0005840 GO:0006412	structuralmoleculeactivity cytosol ribosome translation	Molecular Function Cellular Component Cellular Component Biological Process	#N/A
TR12837|c0_g1_i1	Charged multivesicular body 1b	367	gi|28916459|gb|AAO59435.1|putative developmental protein [Nicotiana benthamiana]	AAO59435	3.58e-44	98.0583	153.295	103	101	#N/A	#N/A	#N/A	37	26.32	25	19.05	15	13.79	2	2.11	10	GO:0005515 GO:0005768 GO:0006810 GO:0009056 GO:0009536 GO:0009790 GO:0009791 GO:0009987 GO:0016020 GO:0040007	proteinbinding endosome transport catabolicprocess plastid embryodevelopment post-embryonicdevelopment cellularprocess membrane growth	Molecular Function Cellular Component Biological Process Biological Process Cellular Component Biological Process Biological Process Biological Process Cellular Component Biological Process	#N/A
TR12839|c0_g1_i1	probable disease resistance At5g63020-like	356	gi|297743231|emb|CBI36098.3|unnamed protein product [Vitis vinifera]	CBI36098	4.07e-23	80.8824	101.679	68	55	#N/A	#N/A	#N/A	0	0	3	2.42	5	4.86	0	0	1	GO:0016020	membrane	Cellular Component	#N/A
TR1284|c0_g1_i1	cysteinyl-tRNA synthetase	332	gi|255585350|ref|XP_002533372.1|cysteinyl-tRNA synthetase, putative [Ricinus communis] gi|223526794|gb|EEF29017.1| cysteinyl-tRNA synthetase, putative [Ricinus communis]	XP_002533372, EEF29017	8.57e-11	81.8182	66.6254	44	36	Aminoacyl-tRNA biosynthesis	map00970	ec:6.1.1.6 - ligase, ec:6.1.1.7 - ligase, ec:6.1.1.9 - ligase, ec:6.1.1.2 - ligase, ec:6.1.1.3 - ligase, ec:6.1.1.4 - ligase, ec:6.1.1.5 - ligase, ec:6.1.1.1 - ligase, ec:6.3.5.7 - synthase (glutamine-hydrolysing), ec:2.1.2.9 - formyltransferase, ec:6.1.1.18 - ligase, ec:6.1.1.17 - ligase, ec:6.1.1.19 - ligase, ec:6.1.1.14 - ligase, ec:6.1.1.16 - ligase, ec:6.1.1.15 - ligase, ec:6.1.1.10 - ligase…	2	1.72	1	0.92	1	1.11	0	0	11	GO:0000166 GO:0003824 GO:0005739 GO:0005829 GO:0006139 GO:0006412 GO:0007275 GO:0008219 GO:0009536 GO:0016043 GO:0030154	nucleotidebinding catalyticactivity mitochondrion cytosol nucleobase-containingcompoundmetabolicprocess translation multicellularorganismdevelopment celldeath plastid cellularcomponentorganization celldifferentiation	Molecular Function Molecular Function Cellular Component Cellular Component Biological Process Biological Process Biological Process Biological Process Cellular Component Biological Process Biological Process	#N/A
TR12854|c0_g1_i1	xyloglucan endotransglycosylase hydrolase partial	375	gi|70779685|gb|AAZ08319.1|putative xyloglucan endotransglycosylase/hydrolase [Eucalyptus globulus]	AAZ08319	5.4e-23	82.7586	97.0561	58	48	#N/A	#N/A	#N/A	1	0.68	11	8.06	1	0.88	3	3.04	7	GO:0005576 GO:0005618 GO:0005975 GO:0016020 GO:0016043 GO:0016740 GO:0016787	extracellularregion cellwall carbohydratemetabolicprocess membrane cellularcomponentorganization transferaseactivity hydrolaseactivity	Cellular Component Cellular Component Biological Process Cellular Component Biological Process Molecular Function Molecular Function	#N/A
TR12856|c0_g1_i1	kinase like	470	gi|297734625|emb|CBI16676.3|unnamed protein product [Vitis vinifera]	CBI16676	1.98e-57	74.359	197.208	156	116	#N/A	#N/A	#N/A	3	1.41	5	2.51	0	0	3	2.08	11	GO:0000166 GO:0005634 GO:0005737 GO:0006259 GO:0006464 GO:0006810 GO:0006950 GO:0009058 GO:0009653 GO:0016043 GO:0016301	nucleotidebinding nucleus cytoplasm DNAmetabolicprocess cellularproteinmodificationprocess transport responsetostress biosyntheticprocess anatomicalstructuremorphogenesis cellularcomponentorganization kinaseactivity	Molecular Function Cellular Component Cellular Component Biological Process Biological Process Biological Process Biological Process Biological Process Biological Process Biological Process Molecular Function	#N/A
TR12857|c0_g2_i1	methionine synthase	489	gi|82569023|emb|CAJ43618.1|methionine synthase [Plantago major]	CAJ43618	6.31e-48	95.2941	163.31	85	81	Selenocompound metabolism, Cysteine and methionine metabolism, One carbon pool by folate	map00450, map00270, map00670	ec:1.8.1.9 - reductase, ec:2.1.1.12 - S-methyltransferase, ec:2.1.1.13 - synthase, ec:2.1.1.14 - S-methyltransferase, ec:4.4.1.8 - beta-lyase, ec:4.4.1.1 - gamma-lyase, ec:4.4.1.16 - lyase, ec:4.4.1.11 - gamma-lyase, ec:2.7.7.4 - adenylyltransferase, ec:2.5.1.48 - gamma-synthase, ec:6.1.1.10 - ligase, ec:4.1.1.50 - decarboxylase, ec:2.7.1.100 - kinase, ec:2.1.1.5 - S-methyltransferase, ec:1.4.3.2…	3	1.32	8	3.78	12	6.88	3	1.96	6	GO:0005488 GO:0005576 GO:0005829 GO:0009058 GO:0009987 GO:0016740	binding extracellularregion cytosol biosyntheticprocess cellularprocess transferaseactivity	Molecular Function Cellular Component Cellular Component Biological Process Biological Process Molecular Function	OG0001004
TR12858|c0_g1_i1	transcriptional regulator	518	gi|356576723|ref|XP_003556479.1|PREDICTED: uncharacterized protein LOC100813450 [Glycine max]	XP_003556479	5.74e-30	78.4946	123.635	93	73	#N/A	#N/A	#N/A	3	1.21	10	4.33	2	1.05	3	1.79	3	GO:0005739 GO:0005829 GO:0009536	mitochondrion cytosol plastid	Cellular Component Cellular Component Cellular Component	#N/A
TR12873|c0_g1_i1	Pentatricopeptide repeat-containing	537	gi|297736155|emb|CBI24193.3|unnamed protein product [Vitis vinifera]	CBI24193	6.57e-91	87.0787	296.975	178	155	#N/A	#N/A	#N/A	8	3.07	2	0.82	2	1	2	1.13	3	GO:0005488 GO:0005739 GO:0009536	binding mitochondrion plastid	Molecular Function Cellular Component Cellular Component	OG0003116
TR12874|c0_g1_i1	Pentatricopeptide repeat-containing	590	gi|225423551|ref|XP_002274884.1|PREDICTED: pentatricopeptide repeat-containing protein At2g03380, mitochondrial [Vitis vinifera] gi|147818711|emb|CAN65040.1| hypothetical protein VITISV_009460 [Vitis vinifera]	XP_002274884, CAN65040	9.47e-103	87.1795	322.013	195	170	#N/A	#N/A	#N/A	1	0.34	6	2.15	2	0.87	3	1.49	5	GO:0005739 GO:0009536 GO:0009790 GO:0009791 GO:0016787	mitochondrion plastid embryodevelopment post-embryonicdevelopment hydrolaseactivity	Cellular Component Cellular Component Biological Process Biological Process Molecular Function	OG0000001
TR12875|c0_g1_i1	translation factor	513	gi|225461083|ref|XP_002281891.1|PREDICTED: protein translation factor SUI1 homolog isoform 2 [Vitis vinifera] gi|225461085|ref|XP_002281872.1| PREDICTED: protein translation factor SUI1 homolog isoform 1 [Vitis vinifera] gi|297735962|emb|CBI23936.3| unnamed protein product [Vitis vinifera]	XP_002281891, XP_002281872, CBI23936	1.34e-48	97.5309	163.696	81	79	#N/A	#N/A	#N/A	374	153.64	281	123.48	291	155.22	309	187.35	1	GO:0008135	translationfactoractivity,RNAbinding	Molecular Function	#N/A
TR12879|c0_g1_i1	retrotransposon unclassified	960	gi|31249714|gb|AAP46207.1|putative retrotransposon protein [Oryza sativa Japonica Group]	AAP46207	2.17e-28	66.6667	118.242	123	82	#N/A	#N/A	#N/A	9	1.61	0	0	0	0	0	0	4	GO:0005488 GO:0005737 GO:0008152 GO:0009987	binding cytoplasm metabolicprocess cellularprocess	Molecular Function Cellular Component Biological Process Biological Process	#N/A
TR12879|c0_g1_i2	Integrase core domain containing	985	gi|38567922|emb|CAE75905.1|OSJNBa0088I22.18 [Oryza sativa Japonica Group]	CAE75905	1.26e-30	50.1767	130.568	283	142	#N/A	#N/A	#N/A	12	2.08	0	0	3	0.68	0	0	2	GO:0005488 GO:0008152	binding metabolicprocess	Molecular Function Biological Process	#N/A
TR12880|c0_g1_i1	thioredoxin h	625	gi|4928460|gb|AAD33596.1|AF133127_1thioredoxin h [Hevea brasiliensis]	AAD33596	1.39e-50	87.395	170.629	119	104	#N/A	#N/A	#N/A	50	15.51	38	12.6	41	16.54	553	252.73	6	GO:0003824 GO:0005829 GO:0005886 GO:0006464 GO:0006950 GO:0019725	catalyticactivity cytosol plasmamembrane cellularproteinmodificationprocess responsetostress cellularhomeostasis	Molecular Function Cellular Component Cellular Component Biological Process Biological Process Biological Process	OG0018519
TR12882|c0_g2_i1	acyl carrier	515	gi|224092039|ref|XP_002309450.1|predicted protein [Populus trichocarpa] gi|222855426|gb|EEE92973.1| predicted protein [Populus trichocarpa]	XP_002309450, EEE92973	1.26e-39	94.9367	139.428	79	75	#N/A	#N/A	#N/A	14	5.72	0	0	0	0	0	0	5	GO:0003824 GO:0005488 GO:0006629 GO:0009058 GO:0009987	catalyticactivity binding lipidmetabolicprocess biosyntheticprocess cellularprocess	Molecular Function Molecular Function Biological Process Biological Process Biological Process	#N/A
TR12883|c0_g1_i1	hypothetical protein VITISV_027646	248	gi|147767813|emb|CAN77920.1|hypothetical protein VITISV_027646 [Vitis vinifera]	CAN77920	1.67e-06	44.8276	38.5058	58	26	#N/A	#N/A	#N/A	1	1.69	2	3.63	0	0	0	0	0	0	0	0	#N/A
TR12885|c0_g1_i1	Nucleotidyltransferase family	376	gi|147819078|emb|CAN65347.1|hypothetical protein VITISV_000637 [Vitis vinifera]	CAN65347	1.02e-20	73.3333	97.0561	90	66	#N/A	#N/A	#N/A	11	7.49	10	7.29	2	1.76	0	0	4	GO:0005634 GO:0009790 GO:0009791 GO:0016740	nucleus embryodevelopment post-embryonicdevelopment transferaseactivity	Cellular Component Biological Process Biological Process Molecular Function	#N/A
TR1289|c0_g1_i1	hypothetical protein VITISV_030993	235	gi|147795390|emb|CAN67605.1|hypothetical protein VITISV_030993 [Vitis vinifera]	CAN67605	9.93e-12	64.4737	68.9366	76	49	#N/A	#N/A	#N/A	11	21.67	5	10.56	6	15.06	7	20.68	0	0	0	0	#N/A
TR12890|c0_g2_i1	far-red impaired response	280	gi|124359796|gb|ABD33026.2|Cyclin-like F-box; FAR1; Zinc finger, SWIM-type [Medicago truncatula]	ABD33026	2.46e-14	73.4694	66.6254	49	36	#N/A	#N/A	#N/A	0	0	4	5.34	0	0	0	0	1	GO:0005488	binding	Molecular Function	#N/A
TR12891|c0_g1_i1	ATP binding	239	gi|302142841|emb|CBI20136.3|unnamed protein product [Vitis vinifera]	CBI20136	3.16e-46	97.5	165.236	80	78	T cell receptor signaling pathway	map04660	ec:2.7.10.2 - protein-tyrosine kinase, ec:3.1.3.16 - phosphatase	0	0	1	2.01	0	0	0	0	4	GO:0000166 GO:0005886 GO:0006464 GO:0016301	nucleotidebinding plasmamembrane cellularproteinmodificationprocess kinaseactivity	Molecular Function Cellular Component Biological Process Molecular Function	#N/A
TR12892|c0_g1_i1	DNA binding	586	gi|225441987|ref|XP_002271218.1|PREDICTED: uncharacterized protein LOC100260045 [Vitis vinifera]	XP_002271218	2.49e-26	72.9167	112.849	96	70	#N/A	#N/A	#N/A	19	6.44	3	1.09	0	0	0	0	0	0	0	0	#N/A
TR12894|c0_g2_i1	retrotransposon unclassified	242	gi|222622736|gb|EEE56868.1|hypothetical protein OsJ_06501 [Oryza sativa Japonica Group]	EEE56868	1.23e-16	69.7368	77.7962	76	53	#N/A	#N/A	#N/A	0	0	2	3.88	1	2.31	0	0	8	GO:0003677 GO:0003723 GO:0004518 GO:0005739 GO:0006259 GO:0009058 GO:0009536 GO:0016740	DNAbinding RNAbinding nucleaseactivity mitochondrion DNAmetabolicprocess biosyntheticprocess plastid transferaseactivity	Molecular Function Molecular Function Molecular Function Cellular Component Biological Process Biological Process Cellular Component Molecular Function	#N/A
TR12895|c0_g1_i1	SET domain	401	gi|255573673|ref|XP_002527758.1|phd finger protein, putative [Ricinus communis] gi|223532845|gb|EEF34619.1| phd finger protein, putative [Ricinus communis]	XP_002527758, EEF34619	5.24e-40	75.6098	152.525	123	93	Lysine degradation	map00310	ec:2.6.1.21 - transaminase, ec:1.14.11.4 - 5-dioxygenase, ec:2.1.1.43 - N-methyltransferase, ec:1.2.1.3 - dehydrogenase (NAD+), ec:2.3.1.9 - C-acetyltransferase, ec:1.5.1.8 - dehydrogenase (NADP+, L-lysine-forming), ec:2.3.1.61 - succinyltransferase, ec:1.5.1.10 - dehydrogenase (NADP+, L-glutamate-forming), ec:4.2.1.17 - hydratase, ec:1.1.1.35 - dehydrogenase, ec:1.2.4.2 - dehydrogenase (succinyl…	9	5.47	4	2.6	1	0.79	1	0.9	7	GO:0003677 GO:0005634 GO:0006139 GO:0006464 GO:0009058 GO:0016043 GO:0016740	DNAbinding nucleus nucleobase-containingcompoundmetabolicprocess cellularproteinmodificationprocess biosyntheticprocess cellularcomponentorganization transferaseactivity	Molecular Function Cellular Component Biological Process Biological Process Biological Process Biological Process Molecular Function	#N/A
TR12897|c0_g1_i1	Ty-1 copia retrotransposon	1018	gi|353685482|gb|AER13159.1|putative Ty-1 copia retrotransposon [Phaseolus vulgaris]	AER13159	7.95e-08	58.5366	43.5134	41	24	#N/A	#N/A	#N/A	5	0.83	7	1.25	3	0.65	1	0.25	0	0	0	0	#N/A
TR12898|c0_g1_i1	hypothetical protein VITISV_012537	373	gi|147795686|emb|CAN72177.1|hypothetical protein VITISV_012537 [Vitis vinifera]	CAN72177	3.31e-17	56.8966	85.5001	116	66	#N/A	#N/A	#N/A	6	4.14	2	1.48	0	0	0	0	0	0	0	0	OG0007888
TR12904|c0_g1_i1	predicted protein	262	gi|224129288|ref|XP_002328937.1|predicted protein [Populus trichocarpa] gi|118483654|gb|ABK93721.1| unknown [Populus trichocarpa] gi|222839367|gb|EEE77704.1| predicted protein [Populus trichocarpa]	XP_002328937, ABK93721, EEE77704	8.6e-18	85.1064	79.7221	47	40	#N/A	#N/A	#N/A	0	0	3	4.71	1	1.88	0	0	2	GO:0005737 GO:0016020	cytoplasm membrane	Cellular Component Cellular Component	#N/A
TR12909|c0_g1_i1	Pinus taeda anonymous locus 0_9722_01 genomic sequence	406	gi|357116318|ref|XP_003559929.1|PREDICTED: putative pentatricopeptide repeat-containing protein At3g23330-like [Brachypodium distachyon]	XP_003559929	7e-41	70.8955	152.525	134	95	#N/A	#N/A	#N/A	0	0	4	2.55	3	2.31	3	2.64	3	GO:0005739 GO:0006139 GO:0009536	mitochondrion nucleobase-containingcompoundmetabolicprocess plastid	Cellular Component Biological Process Cellular Component	OG0000030
TR12919|c0_g2_i1	receptor kinase-like	568	gi|12331620|gb|AAG52994.1|receptor-like protein kinase INRPK1c [Ipomoea nil]	AAG52994	5.8e-84	81.1111	265.774	180	146	Purine metabolism	map00230	ec:6.3.3.1 - cyclo-ligase, ec:2.7.4.8 - kinase, ec:2.7.4.6 - kinase, ec:2.7.4.3 - kinase, ec:3.5.2.5 - ec:3.5.2.5 allantoinase, ec:2.7.1.74 - kinase, ec:4.1.1.21 - carboxylase, ec:3.5.4.4 - deaminase, ec:4.3.2.2 - lyase, ec:3.5.4.3 - deaminase, ec:2.7.1.40 - kinase, ec:3.5.4.6 - deaminase, ec:2.7.1.25 - kinase, ec:2.7.1.20 - kinase, ec:1.17.3.2 - oxidase, ec:2.7.6.5 - diphosphokinase, ec:2.7.6.1 …	5	1.77	6	2.27	1	0.46	0	0	11	GO:0000166 GO:0004871 GO:0004872 GO:0005515 GO:0005576 GO:0005737 GO:0005886 GO:0006464 GO:0006950 GO:0009719 GO:0016301	nucleotidebinding signaltransduceractivity receptoractivity proteinbinding extracellularregion cytoplasm plasmamembrane cellularproteinmodificationprocess responsetostress responsetoendogenousstimulus kinaseactivity	Molecular Function Molecular Function Molecular Function Molecular Function Cellular Component Cellular Component Cellular Component Biological Process Biological Process Biological Process Molecular Function	OG0000888
TR12923|c0_g1_i1	Rieske iron-sulfur	417	gi|1717949|sp|P49729.1|UCRI1_TOBACRecName: Full=Cytochrome b-c1 complex subunit Rieske-1, mitochondrial; AltName: Full=Complex III subunit 5-1; AltName: Full=Rieske iron-sulfur protein 1; Short=RISP1; AltName: Full=Ubiquinol-cytochrome c reductase iron-sulfur subunit 1; Flags: Precursor gi|170322|gb|AAA34112.1| Rieske Fe-S protein, partial [Nicotiana tabacum]	P49729, AAA34112	1.48e-83	100	256.529	138	138	Oxidative phosphorylation	map00190	ec:1.3.5.1 - dehydrogenase, ec:1.6.5.3 - reductase (H+-translocating), ec:3.6.1.1 - diphosphatase, ec:3.6.3.6 - ATPase, ec:1.9.3.1 - oxidase, ec:1.10.2.2 - reductase, ec:1.6.99.3 - dehydrogenase	75	42.68	38	23.15	46	33.91	28	23.57	7	GO:0003824 GO:0005215 GO:0005488 GO:0005739 GO:0008152 GO:0009987 GO:0016020	catalyticactivity transporteractivity binding mitochondrion metabolicprocess cellularprocess membrane	Molecular Function Molecular Function Molecular Function Cellular Component Biological Process Biological Process Cellular Component	#N/A
TR12931|c0_g1_i1	Mitogen-activated kinase	225	gi|358249014|ref|NP_001240234.1|uncharacterized protein LOC100802929 [Glycine max] gi|255642592|gb|ACU21591.1| unknown [Glycine max]	NP_001240234, ACU21591	9.76e-42	96	149.443	75	72	mTOR signaling pathway	map04150	ec:2.7.11.24 - protein kinase	2	4.49	2	4.81	0	0	0	0	5	GO:0000166 GO:0004871 GO:0005622 GO:0006464 GO:0016301	nucleotidebinding signaltransduceractivity intracellular cellularproteinmodificationprocess kinaseactivity	Molecular Function Molecular Function Cellular Component Biological Process Molecular Function	#N/A
TR12932|c0_g1_i1	terminal uridylyltransferase 7-like	237	gi|359480776|ref|XP_003632523.1|PREDICTED: uncharacterized protein LOC100854980 [Vitis vinifera]	XP_003632523	3.86e-17	76.6667	79.337	60	46	#N/A	#N/A	#N/A	0	0	3	6.18	0	0	0	0	2	GO:0009536 GO:0016740	plastid transferaseactivity	Cellular Component Molecular Function	#N/A
TR12933|c0_g1_i1	pentatricopeptide repeat-containing At1g19720-like	273	gi|356551872|ref|XP_003544296.1|PREDICTED: pentatricopeptide repeat-containing protein At1g19720-like [Glycine max]	XP_003544296	2.07e-17	67.5	85.5001	80	54	#N/A	#N/A	#N/A	2	2.65	5	7.09	1	1.7	1	1.97	0	0	0	0	#N/A
TR12937|c0_g1_i1	F-box SKIP19	386	gi|356546510|ref|XP_003541669.1|PREDICTED: F-box protein SKIP19-like [Glycine max]	XP_003541669	1.55e-08	68.6275	59.6918	51	35	#N/A	#N/A	#N/A	1	0.65	0	0	2	1.68	0	0	0	0	0	0	#N/A
TR1294|c0_g1_i1	linoleate 13S-lipoxygenase 2- chloroplastic-like	319	gi|308943877|gb|ADO51752.1|lipoxygenase [Camellia sinensis]	ADO51752	6.76e-22	73.5294	98.9821	102	75	#N/A	#N/A	#N/A	4	3.74	1	1	0	0	0	0	4	GO:0003824 GO:0006629 GO:0009058 GO:0009987	catalyticactivity lipidmetabolicprocess biosyntheticprocess cellularprocess	Molecular Function Biological Process Biological Process Biological Process	#N/A
TR12941|c0_g1_i1	NBS-containing resistance	270	gi|70727712|gb|AAZ07904.1|NBS-LRR protein [Ipomoea batatas]	AAZ07904	7.16e-28	71.5909	108.997	88	63	#N/A	#N/A	#N/A	5	6.79	1	1.46	3	5.23	0	0	1	GO:0003824	catalyticactivity	Molecular Function	#N/A
TR12942|c0_g1_i1	nbs-lrr resistance	796	gi|359491404|ref|XP_002274414.2|PREDICTED: probable disease resistance RPP8-like protein 2-like [Vitis vinifera]	XP_002274414	6.45e-55	62.4535	199.134	269	168	#N/A	#N/A	#N/A	9	2.03	3	0.72	2	0.59	1	0.33	0	0	0	0	#N/A
TR12942|c1_g1_i1	disease resistance RPP13-like	373	gi|147789800|emb|CAN67241.1|hypothetical protein VITISV_037461 [Vitis vinifera]	CAN67241	8.21e-15	59.6899	79.7221	129	77	#N/A	#N/A	#N/A	2	1.38	1	0.74	1	0.89	0	0	0	0	0	0	#N/A
TR12943|c0_g1_i1	MLP 34	387	gi|225424270|ref|XP_002284516.1|PREDICTED: MLP-like protein 28 [Vitis vinifera]	XP_002284516	1.24e-22	58.5366	96.2857	123	72	#N/A	#N/A	#N/A	0	0	0	0	0	0	13	12.45	1	GO:0005737	cytoplasm	Cellular Component	OG0009859
TR12949|c0_g1_i1	predicted protein	229	gi|224123202|ref|XP_002319019.1|predicted protein [Populus trichocarpa] gi|222857395|gb|EEE94942.1| predicted protein [Populus trichocarpa]	XP_002319019, EEE94942	3.44e-07	60.5263	54.6842	76	46	#N/A	#N/A	#N/A	0	0	5	11.4	0	0	0	0	0	0	0	0	#N/A
TR1295|c0_g1_i1	hypothetical protein VITISV_037097	372	gi|147818286|emb|CAN73539.1|hypothetical protein VITISV_037097 [Vitis vinifera]	CAN73539	3.45e-13	55.6604	74.7146	106	59	#N/A	#N/A	#N/A	2	1.39	1	0.74	3	2.69	0	0	2	GO:0005488 GO:0008152	binding metabolicprocess	Molecular Function Biological Process	#N/A
TR12957|c0_g1_i1	hypothetical retrotransposon	236	gi|1167523|dbj|BAA11674.1|unnamed protein product [Nicotiana tabacum]	BAA11674	7.83e-11	59.7403	66.2402	77	46	#N/A	#N/A	#N/A	1	1.95	2	4.17	0	0	0	0	0	0	0	0	#N/A
TR12958|c0_g1_i1	AF149414_3 a family of Arabidopsis thaliana s see (GB:AF001308)	496	gi|332322140|emb|CCA66049.1|hypothetical protein [Beta vulgaris subsp. vulgaris]	CCA66049	3.64e-07	54.1667	56.9954	72	39	#N/A	#N/A	#N/A	2	0.86	4	1.85	0	0	2	1.28	0	0	0	0	#N/A
TR12965|c0_g1_i1	Tubby 8	328	gi|359483135|ref|XP_002272047.2|PREDICTED: tubby-like protein 8-like [Vitis vinifera] gi|298204762|emb|CBI25260.3| unnamed protein product [Vitis vinifera]	XP_002272047, CBI25260	6.43e-16	75.8621	80.1073	58	44	#N/A	#N/A	#N/A	3	2.65	0	0	1	1.14	0	0	7	GO:0005634 GO:0005829 GO:0006139 GO:0008289 GO:0009058 GO:0009605 GO:0009607	nucleus cytosol nucleobase-containingcompoundmetabolicprocess lipidbinding biosyntheticprocess responsetoexternalstimulus responsetobioticstimulus	Cellular Component Cellular Component Biological Process Molecular Function Biological Process Biological Process Biological Process	#N/A
TR12970|c0_g2_i1	tRNA (guanine-N(1)-)-methyltransferase-like	957	gi|297738868|emb|CBI28113.3|unnamed protein product [Vitis vinifera]	CBI28113	1.34e-55	85.7143	122.094	70	60	#N/A	#N/A	#N/A	4	0.72	16	3.07	2	0.47	1	0.26	6	GO:0005634 GO:0005739 GO:0005829 GO:0006139 GO:0016020 GO:0016740	nucleus mitochondrion cytosol nucleobase-containingcompoundmetabolicprocess membrane transferaseactivity	Cellular Component Cellular Component Cellular Component Biological Process Cellular Component Molecular Function	#N/A
TR12971|c0_g1_i1	unnamed protein product	786	gi|296085077|emb|CBI28492.3|unnamed protein product [Vitis vinifera]	CBI28492	1.26e-150	89.272	454.521	261	233	#N/A	#N/A	#N/A	4	0.92	12	2.94	1	0.3	0	0	2	GO:0009536 GO:0016020	plastid membrane	Cellular Component Cellular Component	#N/A
TR12971|c0_g1_i2	unnamed protein product	807	gi|296085077|emb|CBI28492.3|unnamed protein product [Vitis vinifera]	CBI28492	9.81e-148	86.9403	447.203	268	233	#N/A	#N/A	#N/A	4	0.89	6	1.42	2	0.58	2	0.65	2	GO:0009536 GO:0016020	plastid membrane	Cellular Component Cellular Component	#N/A
TR12974|c0_g1_i1	gag-pol poly	762	gi|147841519|emb|CAN68662.1|hypothetical protein VITISV_004407 [Vitis vinifera]	CAN68662	7.51e-39	61.2717	151.369	173	106	#N/A	#N/A	#N/A	3	0.72	8	2.04	2	0.62	1	0.35	1	GO:0003676	nucleicacidbinding	Molecular Function	#N/A
TR12975|c0_g1_i1	transport Sec61 subunit beta	320	gi|224067618|ref|XP_002302515.1|predicted protein [Populus trichocarpa] gi|118481855|gb|ABK92864.1| unknown [Populus trichocarpa] gi|222844241|gb|EEE81788.1| predicted protein [Populus trichocarpa]	XP_002302515, ABK92864, EEE81788	6.17e-17	93.1818	78.5666	44	41	#N/A	#N/A	#N/A	0	0	21	20.89	0	0	0	0	3	GO:0005215 GO:0005783 GO:0016020	transporteractivity endoplasmicreticulum membrane	Molecular Function Cellular Component Cellular Component	#N/A
[truncated: 56,109 more rows]
