# Supplementary material for: De Novo RNA Sequencing and Expression Analysis of Aconitum carmichaelii to Analyze Key Genes Involved in the Biosynthesis of Diterpene Alkaloids
Source: Molecules. 2017 Dec 5;22(12):2155. doi: 10.3390/molecules22122155 (PMC6150021; doi:10.3390/molecules22122155)
Supplement: Supplementary file 1 [file molecules-22-02155-s001.zip › supplementary-revised/ESM_5_v1.xls]

## Sheet: Sheet1
Pathway	Unigenes in KEGG pathway
Purine metabolism	5271
Thiamine metabolism	2698
Aminobenzoate degradation	1021
Starch and sucrose metabolism	927
Drug metabolism - other enzymes	590
Phenylpropanoid biosynthesis	519
Pyrimidine metabolism	506
Amino sugar and nucleotide sugar metabolism	471
Glycolysis / Gluconeogenesis	442
Cysteine and methionine metabolism	418
Galactose metabolism	379
Pyruvate metabolism	377
Glycerolipid metabolism	376
Phenylalanine, tyrosine and tryptophan biosynthesis	349
Phenylalanine metabolism	344
Pentose and glucuronate interconversions	335
Inositol phosphate metabolism	329
Glycerophospholipid metabolism	320
Tyrosine metabolism	306
Glycine, serine and threonine metabolism	298
Oxidative phosphorylation	291
Carbon fixation in photosynthetic organisms	290
Isoquinoline alkaloid biosynthesis	266
Glutathione metabolism	263
Glyoxylate and dicarboxylate metabolism	255
Fatty acid degradation	253
Aminoacyl-tRNA biosynthesis	246
Fructose and mannose metabolism	237
Carbon fixation pathways in prokaryotes	227
Methane metabolism	225
Alanine, aspartate and glutamate metabolism	224
Tryptophan metabolism	221
Cyanoamino acid metabolism	219
beta-Alanine metabolism	217
Sphingolipid metabolism	213
Fatty acid biosynthesis	208
Valine, leucine and isoleucine degradation	206
Tropane, piperidine and pyridine alkaloid biosynthesis	198
Other glycan degradation	196
alpha-Linolenic acid metabolism	192
Arginine and proline metabolism	191
Citrate cycle (TCA cycle)	188
Lysine degradation	188
Pentose phosphate pathway	184
Riboflavin metabolism	176
Flavonoid biosynthesis	171
Propanoate metabolism	165
Ascorbate and aldarate metabolism	163
Porphyrin and chlorophyll metabolism	159
Sulfur metabolism	156
Terpenoid backbone biosynthesis	149
Arginine biosynthesis	144
Novobiocin biosynthesis	144
One carbon pool by folate	141
Biosynthesis of unsaturated fatty acids	128
Glycosaminoglycan degradation	127
Steroid hormone biosynthesis	125
Butanoate metabolism	122
Histidine metabolism	122
Nitrogen metabolism	120
Pantothenate and CoA biosynthesis	118
Glycosphingolipid biosynthesis - ganglio series	118
Nicotinate and nicotinamide metabolism	116
Selenocompound metabolism	114
N-Glycan biosynthesis	107
Ubiquinone and other terpenoid-quinone biosynthesis	104
Arachidonic acid metabolism	99
Lysine biosynthesis	87
Benzoate degradation	80
Fatty acid elongation	80
Various types of N-glycan biosynthesis	78
Diterpenoid biosynthesis	78
Linoleic acid metabolism	78
Valine, leucine and isoleucine biosynthesis	74
Folate biosynthesis	71
Chloroalkane and chloroalkene degradation	68
Limonene and pinene degradation	68
Biotin metabolism	67
Geraniol degradation	62
Caprolactam degradation	60
Flavone and flavonol biosynthesis	56
Cutin, suberine and wax biosynthesis	56
Indole alkaloid biosynthesis	55
Caffeine metabolism	53
Steroid biosynthesis	52
Glycosaminoglycan biosynthesis - heparan sulfate / heparin	51
Monobactam biosynthesis	50
Zeatin biosynthesis	48
Vitamin B6 metabolism	40
Insect hormone biosynthesis	40
Anthocyanin biosynthesis	36
Styrene degradation	35
Monoterpenoid biosynthesis	34
C5-Branched dibasic acid metabolism	32
Steroid degradation	32
Taurine and hypotaurine metabolism	31
Glycosaminoglycan biosynthesis - chondroitin sulfate / dermatan sulfate	30
Naphthalene degradation	28
D-Glutamine and D-glutamate metabolism	27
Carotenoid biosynthesis	24
Carbapenem biosynthesis	24
Isoflavonoid biosynthesis	22
Lipopolysaccharide biosynthesis	21
Ethylbenzene degradation	21
Aflatoxin biosynthesis	21
Betalain biosynthesis	20
Glucosinolate biosynthesis	19
Synthesis and degradation of ketone bodies	18
Phosphonate and phosphinate metabolism	17
Mannose type O-glycan biosynthesis	16
Stilbenoid, diarylheptanoid and gingerol biosynthesis	15
Lipoic acid metabolism	14
Toluene degradation	13
Polyketide sugar unit biosynthesis	13
Photosynthesis	13
Peptidoglycan biosynthesis	12
Other types of O-glycan biosynthesis	12
Glycosylphosphatidylinositol (GPI)-anchor biosynthesis	12
Chlorocyclohexane and chlorobenzene degradation	11
Sesquiterpenoid and triterpenoid biosynthesis	10
D-Arginine and D-ornithine metabolism	10
Biosynthesis of siderophore group nonribosomal peptides	8
Atrazine degradation	8
Glycosphingolipid biosynthesis - lacto and neolacto series	7
Benzoxazinoid biosynthesis	7
Fluorobenzoate degradation	6
D-Alanine metabolism	5
Biosynthesis of terpenoids and steroids	5
Acridone alkaloid biosynthesis	1
Brassinosteroid biosynthesis	1
Xylene degradation	1
