# Supplementary material for: De Novo RNA Sequencing and Expression Analysis of Aconitum carmichaelii to Analyze Key Genes Involved in the Biosynthesis of Diterpene Alkaloids
Source: Molecules. 2017 Dec 5;22(12):2155. doi: 10.3390/molecules22122155 (PMC6150021; doi:10.3390/molecules22122155)
Supplement: Supplementary file 1 [file molecules-22-02155-s001.zip › supplementary-revised/ESM_6_v1.xls]

## Sheet: Sheet1
Frequency of identified SSR motifs in A. carmichaelii
----------------------------------
Repeats	5	6	7	8	9	10	11	12	13	14	15	16	17	18	19	20	21	22	23	24	25	26	27	28	29	30	31	total
A	-	-	-	-	-	2043	1458	1202	908	580	350	186	102	56	54	11	16	9	11	6	10	4	1			1	1	7009
C	-	-	-	-	-	58	24	13	6	2	1	1		1	1				5									112
G	-	-	-	-	-	21	11	4	4	2				1			2											45
T	-	-	-	-	-	1642	651	294	160	112	59	43	29	10	16	12	14	7	7	4	2	3	1					3066
AC	-	36	18	6	4						1		1															66
AG	-	127	67	56	12	10		3	1																			276
AT	-	53	28	15	9	5	6	6																				122
CA	-	22	18	3	6		1		1		1																	52
CG	-	3	1																									4
CT	-	210	112	84	34	25	19	13		2	5		1	4														509
GA	-	107	50	15	14	9	2		3	3	1	1		5		1	1											212
GT	-	17	10	5		2	1	1									1											37
TA	-	61	38	28	18	8	7		1			3			2		1											167
TC	-	184	98	53	41	19	12	3	2	6	3	1	2	1					1		1							427
TG	-	34	14	4	1	1		2			1																	57
AAC	16	12	3	2						1																		34
AAG	115	58	12	7		3		2	2		1																	200
AAT	19	4	1	2	2			1	1	1																		31
ACA	43	4	2																									49
ACC	65	21	15	4		1	1																					107
ACG	2	2	3	1					1																			9
ACT	8	5	1																									14
AGA	114	32	17	5	5	1	1		1	2																		178
AGC	30	20	7	1			1																					59
AGG	22	5	1																									28
AGT	13	3		2																								18
ATA	10	4	2	1	2																							19
ATC	10	5	13	5	2			1																				36
ATG	19	5	4	4			1																					33
ATT	16	9	5					1	1																			32
CAA	77	25	15	2							2																	121
CAC	86	27	16	9	3	1																						142
CAG	62	43	19	8			1	1																				134
CAT	25	8	5	3			2																					43
CCA	91	28	17	8	1		1																					146
CCG	6	3	2	1																								12
CCT	58	16	4																									78
CGA	13	5	4	4		1					1																	28
CGC	7	2		1																								10
CGG	6	3																										9
CGT	8	2	1																									11
CTA	6	3	1																									10
CTC	50	26	6	3																								85
CTG	14	5	2	2																								23
CTT	87	25	20	13	3		1		1		3																	153
GAA	148	64	20	10	3	6	1	3	1	2	2																	260
GAC	18	7	2	1		2																						30
GAG	34	13	4																									51
GAT	38	9	3	1		3		1																				55
GCA	46	25	8	1	2																							82
GCC	6																											6
GCG	9	2	4	1																								16
GCT	25	5	4	1																								35
GGA	31	10	3																									44
GGC	16	4	1																									21
GGT	51	9	1																									61
GTA	5	5	1				1																					12
GTC	9	1																										10
GTG	42	13	4																									59
GTT	4	1												1														6
TAA	15	3	1																									19
TAC	9	1	1																									11
TAG	8	2																										10
TAT	12	9	3	3																								27
TCA	22	17	2	5			1																					47
TCC	45	19	4																									68
TCG	16	1	3		1																							21
TCT	162	46	22	14	2	4	3	2	2	3	1																	261
TGA	27	9	4		1	2	3																					46
TGC	38	19	3	2																								62
TGG	46	13	9																									68
TGT	11	6	1			1																						19
TTA	41	20	12	6				2	1	1	1		1													2		87
TTC	128	36	20	14	2		2							1														203
TTG	22	8	8	4																								42
AAAC		2																										2
AAAG	1																											1
AAAT	1																											1
AAGA	1	2																										3
AATA	2																											2
ACGA	2																											2
AGAA	1	1																										2
AGCG	1																											1
ATTT	1																											1
CACT	1																											1
CATA	1																											1
CATC	1	2																										3
CCTA	1																											1
CGAG	2																											2
CTCA	1																											1
CTCG	4																											4
CTGC	2																											2
CTTC	1																											1
GAAA	2																											2
GAAG	1																											1
GAGT	1																											1
GATC	4																											4
GCAA	1																											1
GCAG	1																											1
GCTC	3	1																										4
GTTC		1																										1
TAAA	1																											1
TATT	1																											1
TCCT	1																											1
TCGA	1																											1
TCGC	1																											1
TCTT	2																											2
TGAT	1																											1
TGCC	1																											1
TGTC		1																										1
TGTT	1																											1
TTAT	2																											2
TTGT	1																											1
TTTA	6		1																									7
TTTC	1	1																										2
TTTG	3	2																										5
AAAAG	1																											1
AACCA	1																											1
AAGGG	1																											1
AATCA	1																											1
AATCC	1																											1
ACACA	3																											3
ACACC	1																											1
AGAAG	8		2																									10
AGACC	1																											1
AGAGA	2																											2
AGAGG	5																											5
AGTTG	1																											1
ATACT		1																										1
ATCCA		2																										2
CAATC		1																										1
CACAA	2																											2
CCAAT	1	1																										2
CCCAC	1																											1
CCCGA	1																											1
CCCTT	1																											1
CCTCT	1																											1
CTCAC	1																											1
CTCCT	1																											1
CTCGT	2																											2
CTCTC	3																											3
CTCTT	1		2																									3
CTTCA		1																										1
CTTCT	2																											2
GAAGA	3																											3
GAGAA		1																										1
GAGGA	1																											1
GAGTT	1																											1
GCAGG	1																											1
GCTAT	1																											1
GCTCT	1																											1
GGATC	1																											1
GGTTT	1																											1
GTGTC	1																											1
GTGTT		1	1																									2
TATTG		1																										1
TCTCT	2	2																										4
TCTTC	3	1																										4
TGCAG	1																											1
TGTGT	1																											1
TTCCC	1																											1
TTCGA	1																											1
TTGGC	1																											1
AAAAGG			1																									1
AAACCC		1																										1
AACCCT		1	1																									2
AAGAGG	2																											2
AAGCAG	1																											1
AAGGAA				1																								1
ACAAAT											1																	1
ACAAGA											1																	1
ACACAG					1																							1
ACACCA		1	1																									2
ACAGGG		1																										1
ACCACA	1																											1
ACCGCC	1																											1
ACCTCA	1																											1
ACCTCC	1																											1
AGAAAG	2																											2
AGAAGC	1																											1
AGAAGG	2			1																								3
AGAGAA	1																											1
AGAGGA		1																										1
AGAGGC	1																											1
AGAGTG	1																											1
AGATGA	1																											1
AGATGG	1	3																										4
AGGAAG				1		1																						2
AGGCAG	1																											1
ATCACC		1																										1
ATCCCC	1																											1
ATCGAA	1																											1
ATGAAG	1		1																									2
ATTTTG		1																										1
CAAAGG											1																	1
CAACTC	1																											1
CAATCC									1																			1
CACAGC		1																										1
CACCAA		1																										1
CACTAC	1																											1
CAGAAG				1																								1
CAGCAA	2	1		1																								4
CAGCCT		3																										3
CATCAC	2																											2
CATCGG		1																										1
CATGAA		2																										2
CCAGCA	2																											2
CCCAAT	1																											1
CCTAAC	1	2																										3
CCTCCA			1																									1
CCTCTT		2																										2
CCTGAG	1																											1
CCTTCT	6																											6
CGAAGG			1																									1
CGATGC		1																										1
CGTGGT	1																											1
CTCAAC			1																									1
CTCCAG		2																										2
CTCCCA		1																										1
CTCCCT	1																											1
CTCTAC							1																					1
CTCTCC		1																										1
CTCTTC			1																									1
CTGAGG					1																							1
CTGTGC			1																									1
CTTCTC		1																										1
CTTGAT	1																											1
GAAAAA		1																										1
GAAGAG	1	2				1	1																					5
GAAGAT	1																											1
GAGAAG	1																											1
GAGGAA			1																									1
GAGGGA	1																											1
GAGGTA	2																											2
GATGAG				1																								1
GCACCA						1																						1
GCAGAG	2																											2
GCCAGT	1																											1
GCTCAC			1																									1
GGAAAA			1																									1
GGAAGA		2																										2
GGAGAA	1																											1
GGATAT	1																											1
GGCAAC	1																											1
GGCAGA		1																										1
GGGTTA	2																											2
GGTTTG	1																											1
GTATTA			2																									2
GTCATT				1																								1
GTCCCA	3																											3
GTGATG		1																										1
GTGGAA	1																											1
GTGGCA	1																											1
GTTGGT				1																								1
TACCAC	1																											1
TAGTGG		1																										1
TCCATC		2																										2
TCGCCG	3																											3
TCGGCG						1																						1
TCTCCA			2																									2
TCTCTG			1																									1
TCTCTT				1																								1
TCTTCA			1																									1
TCTTCC	4	1																										5
TCTTCG	1																											1
TGAAGG	1																											1
TGAGGC										1																		1
TGATGG			1																									1
TGCTGA		1																										1
TGCTGT						1																						1
TGGGTT	1																											1
TTCCTA					1																							1
TTGATA			1																									1
TTTCTC		1			1																							2
TTTTGG	1																											1
TTTTTG	1																											1
Frequency of classified repeat types (considering sequence complementary)
-------------------------------------------------------------------------
Repeats	5	6	7	8	9	10	11	12	13	14	15	16	17	18	19	20	21	22	23	24	25	26	27	28	29	30	31	total
A/T	-	-	-	-	-	3685	2109	1496	1068	692	409	229	131	66	70	23	30	16	18	10	12	7	2			1	1	10075
C/G	-	-	-	-	-	79	35	17	10	4	1	1		2	1		2		5									157
AC/GT	-	109	60	18	11	3	2	3	1		3		1				1											212
AG/CT	-	628	327	208	101	63	33	19	6	11	9	2	3	10		1	1		1		1							1424
AT/AT	-	114	66	43	27	13	13	6	1			3			2		1											289
CG/CG	-	3	1																									4
AAC/GTT	173	56	29	8		1				1	2			1														271
AAG/CTT	754	261	111	63	15	14	8	7	7	7	7			1														1255
AAT/ATT	113	49	24	12	4			4	3	2	1		1													2		215
ACC/GGT	381	111	62	21	4	2	2																					583
ACG/CGT	66	18	13	6	1	3			1		1																	109
ACT/AGT	49	19	4	2			1																					75
AGC/CTG	215	117	43	15	2		2	1																				395
AGG/CCT	240	89	22	3																								354
ATC/ATG	141	53	31	18	3	5	7	2																				260
CCG/CGG	50	14	7	3																								74
AAAC/GTTT	5	4																										9
AAAG/CTTT	8	4																										12
AAAT/ATTT	14		1																									15
AACG/CGTT	2	1																										3
AAGC/CTTG	1																											1
AAGG/CCTT	3																											3
AATC/ATTG	1																											1
ACAG/CTGT		1																										1
ACAT/ATGT	1																											1
ACCT/AGGT	1																											1
ACTC/AGTG	3																											3
AGCG/CGCT	11	1																										12
AGGC/CCTG	4																											4
ATCC/ATGG	1	2																										3
ATCG/ATCG	5																											5
AAAAG/CTTTT	1																											1
AAACC/GGTTT	2																											2
AAATC/ATTTG	1																											1
AACAC/GTGTT	6	1	1																									8
AACTC/AGTTG	2																											2
AAGAG/CTCTT	21	4	4																									29
AAGCC/CTTGG	1																											1
AAGGG/CCCTT	3																											3
AAGTG/ACTTC		1																										1
AATAC/ATTGT		1																										1
AATCC/ATTGG	2	4																										6
AATCG/ATTCG	1																											1
ACACC/GGTGT	1																											1
ACACG/CGTGT	1																											1
ACCAG/CTGGT	1																											1
ACCCC/GGGGT	1																											1
ACCCG/CGGGT	1																											1
ACCTC/AGGTG	1																											1
ACGAG/CGTCT	2																											2
ACTAT/AGTAT		1																										1
ACTGC/AGTGC	1																											1
AGAGC/CTCTG	1																											1
AGAGG/CCTCT	11																											11
AGCAT/ATGCT	1																											1
AGGGC/CCCTG	1																											1
ATCCG/ATCGG	1																											1
AAAAAC/GTTTTT	1																											1
AAAAAG/CTTTTT		1																										1
AAAACC/GGTTTT	1																											1
AAAAGG/CCTTTT			2	1																								3
AAAATC/ATTTTG		1																										1
AAACCC/GGGTTT	2	1																										3
AAAGAG/CTCTTT	3	1		1	1																							6
AAAGGC/CCTTTG											1																	1
AAATAC/ATTTGT											1																	1
AAATCG/ATTTCG	1																											1
AACAAG/CTTGTT											1																	1
AACACC/GGTGTT		2	1	1																								4
AACAGC/CTGTTG	2	1		1		1																						5
AACATG/ATGTTC		2																										2
AACCAC/GGTTGT	1																											1
AACCCT/AGGGTT	3	3	1																									7
AACCTC/AGGTTG	1		1																									2
AACGGC/CCGTTG	1																											1
AACTCC/AGTTGG	1																											1
AAGACG/CGTCTT	1																											1
AAGAGG/CCTCTT	7	8	2	1		2	1																					21
AAGATC/ATCTTG	1																											1
AAGATG/ATCTTC	3		2																									5
AAGCAG/CTGCTT	2			1																								3
AAGGAG/CCTTCT	10	1		1																								12
AAGGCG/CCTTCG			1																									1
AAGGTG/ACCTTC	1																											1
AAGTGG/ACTTCC	1																											1
AATACT/AGTATT			2																									2
AATAGG/ATTCCT					1																							1
AATATC/ATATTG			1																									1
AATCCC/ATTGGG	1								1																			2
AATGAC/ATTGTC				1																								1
ACACAG/CTGTGT					1																							1
ACAGAG/CTCTGT			1																									1
ACAGCC/CTGTGG		1																										1
ACAGGC/CCTGTG			1																									1
ACAGGG/CCCTGT		1																										1
ACCACG/CGTGGT	1																											1
ACCACT/AGTGGT	2	1																										3
ACCAGC/CTGGTG	2					1																						3
ACCATC/ATGGTG	2	2	1																									5
ACCGCC/CGGTGG	1																											1
ACCTCC/AGGTGG	1		1																									2
ACCTCT/AGAGGT	2						1																					3
ACGCCG/CGGCGT						1																						1
ACGCTC/AGCGTG			1																									1
ACGGCG/CCGTCG	3																											3
ACTCCC/AGTGGG		1																										1
ACTCTC/AGAGTG	1																											1
ACTGCC/AGTGGC	1																											1
ACTGGC/AGTGCC	1																											1
ACTGGG/AGTCCC	3																											3
AGAGGC/CCTCTG	4	1																										5
AGAGGG/CCCTCT	2	1																										3
AGATGG/ATCTCC	1	5	2																									8
AGCATC/ATGCTG		1																										1
AGCCTC/AGGCTG		3			1					1																		5
AGCCTG/AGGCTC	1																											1
AGCTCC/AGCTGG		2																										2
AGGATG/ATCCTC				1																								1
ATATCC/ATATGG	1																											1
ATCCCC/ATGGGG	1																											1
ATCGGC/ATGCCG		2																										2
