# Supplementary material for: De Novo RNA Sequencing and Expression Analysis of Aconitum carmichaelii to Analyze Key Genes Involved in the Biosynthesis of Diterpene Alkaloids
Source: Molecules. 2017 Dec 5;22(12):2155. doi: 10.3390/molecules22122155 (PMC6150021; doi:10.3390/molecules22122155)
Supplement: Supplementary file 1 [file molecules-22-02155-s001.zip › supplementary-revised/ESM_8_v1.xls]

## Sheet: AH_rename_transcripts-CDHIT.fas
Frequency of identified SSR motifs
----------------------------------
Repeats	5	6	7	8	9	10	11	12	13	14	15	16	17	18	19	20	21	22	23	24	25	26	27	28	29	30	31	32	33	34	35	36	37	38	39	40	41	42	43	44	45	46	47	48	49	50	51	total
A	-	-	-	-	-	1479	648	291	120	89	50	37	28	15	11	2	7	5	4	2	2	2	3		1	1		3			1	1	6	8	9	8	4	1	2	1	3	6	10	1	3			2864
C	-	-	-	-	-	23	12	4	4	1				1																																		45
G	-	-	-	-	-	14	9	2	4	1			1																																			31
T	-	-	-	-	-	1455	611	279	124	94	54	31	20	15	12	4	5	3	1	4			1	4	1			1		1	2	5	3	6	8	2	2	7			2	5	5	3		2	1	2773
AC	-	7	5	6	1		1																																									20
AG	-	64	48	11	12	6	2	1	2											1																												147
AT	-	60	30	16	14	6	4	2					2				1		1																													136
CA	-	18	6	3			3			1											1																											32
CT	-	46	30	20	17		3	1	4								1		2	1																												125
GA	-	46	27	18	13	9		5		1	2	1		1				1																														124
GT	-	16	3	1			1			1				1																																		23
TA	-	73	29	14	5	9	4	4	1	2																																						141
TC	-	84	51	23	15	8	4	5		3	3	2			1						1																											200
TG	-	17	10	3	2	4	1																																									37
AAC	14	15	1																																													30
AAG	69	19	2	5		1	1					3																																				100
AAT	14	8	1			2	1																																									26
ACA	16	5	6		4	3																																										34
ACC	23	13	2	2		1																																										41
ACG		4		1	1																																											6
ACT	5		2																																													7
AGA	74	16	6	4		2	2	1	1																																							106
AGC	28	11	2																																													41
AGG	17	11																																														28
AGT	12	5	1					1																																								19
ATA	15	6	2																																													23
ATC	13	6	4							1																																						24
ATG	8	6				1																																										15
ATT	14	5				1																																										20
CAA	30	8	3	3			3		1																																							48
CAC	32	19	6	3	1	1																																										62
CAG	34	16	3	4	1																																											58
CAT	20	6	3	3		1	1																																									34
CCA	51	14	17	5																																												87
CCG	5	3	3																																													11
CCT	17	9	4																																													30
CGA	4	4		2																																												10
CGC	8	1	1																																													10
CGG	9																																															9
CGT	3		1																																													4
CTA	2	1	1																																													4
CTC	26	7	2																																													35
CTG	36	6	1																																													43
CTT	50	17	8	5	2	1																																										83
GAA	107	27	23	2	1	1		1	1	1	2																																					166
GAC	8	2	3																																													13
GAG	21	8	2	1																																												32
GAT	25	10	7			1																																										43
GCA	23	7		1																																												31
GCC	3	1																																														4
GCG	7																																															7
GCT	12	4	1	2																																												19
GGA	31	4	2	1																																												38
GGC	11	2	1																																													14
GGT	49	11	5	4			1																																									70
GTA	5	3	1				1																																									10
GTC	6	2	4																																													12
GTG	24	10	8	5	1																																											48
GTT	12	13	2		1							2																																				30
TAA	9		2				4			2																																						17
TAC	5																																															5
TAG	5	2	1	1																																												9
TAT	7	2		1																																												10
TCA	24	4	3									1																																				32
TCC	17	11	4																																													32
TCG	13	1	1		1																																											16
TCT	102	22	23	5	2	1			1																																							156
TGA	22	6	3							1																																						32
TGC	34	9	3	4																																												50
TGG	33	13	5	4	1																																											56
TGT	12	4	2	1																																												19
TTA	16	6	4	2			1																																									29
TTC	70	22	9	3			1																																									105
TTG	20	7	3	2	1								1																																			34
AAAT	1																																															1
AATA	1																																															1
ACAA	1																																															1
AGAA	2	2																																														4
ATAA	1																																															1
ATAG	2																																															2
ATCA			1																																													1
CAAT	1																																															1
CATA			1																																													1
CTCA		1																																														1
CTTC	2																																															2
GATC	2	2																																														4
GGAA			2																																													2
GGTC	1																																															1
TAAT		1																																														1
TAGA	2																																															2
TATG	3																																															3
TCTA	3	1																																														4
TCTT	5																																															5
TGAT		1																																														1
TTAT	6																																															6
TTCG	1																																															1
TTCT	1		1		1				1																																							4
TTGC	1																																															1
TTTA	6																																															6
TTTG	1																																															1
AAAAG	2	2																																														4
AAGAG	2	1																																														3
AATAC			1																																													1
ACAAA	1																																															1
AGAAG			1																																													1
AGAGA	3																																															3
CACAA	1																																															1
CTATA	1																																															1
CTCTT	1																																															1
CTTCC			4																																													4
GAGAA	1																																															1
GAGGA		1																																														1
GGAAT					1																																											1
TAGGT							1																																									1
TCTCT	1																																															1
TGGAA	1																																															1
TTTTC	1	1																																														2
AAAAAG	2																																															2
AAAGGA	2																																															2
AACCTC	1																																															1
AAGAGA	1																																															1
AAGAGG	1																																															1
ACCTTC	1																																															1
AGAGGG	1																																															1
AGGAAG	1																																															1
AGGTGC	1																																															1
ATCTCC	1																																															1
ATCTTT	1																																															1
CAAACT	1																																															1
CAACAG			1																																													1
CAAGGT		1																																														1
CACCAA	1																																															1
CACCAG	1																																															1
CACCTT	2																																															2
CACTAC	1																																															1
CACTTC	1																																															1
CAGCAA			1																																													1
CAGGCA	1																																															1
CATCAC		1																																														1
CATCTC	1																																															1
CCACTT			1																																													1
CCATCT	1																																															1
CCTCAA	4																																															4
CTATCT	1																																															1
CTCAAT				1																																												1
CTTCTC		1																																														1
CTTTGC	1																																															1
GAAGAC	1																																															1
GAAGAG	2																																															2
GAAGAT	1																																															1
GACAGG	1																																															1
GACGAG				1																																												1
GAGGAC				1																																												1
GAGGCG	1																																															1
GAGTGG	1																																															1
GATGAA				1	1																																											2
GATGAC	1																																															1
GATGCT	1																																															1
GCTGTT			2	1																																												3
GGAAGT				1																																												1
GGAGAA		1																																														1
GGCACT	1																																															1
GGTGCT	1			1																																												2
GGTGTT		1																																														1
GGTTGA		1																																														1
GTCCCT	1																																															1
GTTAGG	1																																															1
GTTCCG	1																																															1
GTTCTT	2																																															2
TAGGGT	1																																															1
TCAACC	1																																															1
TCAATC		1																																														1
TCATCT	1																																															1
TCCACA	1																																															1
TCCCCT	1																																															1
TCGTCA		1																																														1
TCTCTG	1																																															1
TCTTCA	1	1																																														2
TGAAGA	6																																															6
TGCTGG	1																																															1
TGCTTC		1																																														1
TGGATT	1																																															1
TGGTTC		1	1																																													2
TGTCTT	1																																															1
TGTGGT	3																																															3
TTCAGT	2																																															2
TTGGTT	1																																															1
TTTTCC	3																																															3
TTTTTA	1	1																																														2
Frequency of classified repeat types (considering sequence complementary)
-------------------------------------------------------------------------
Repeats	5	6	7	8	9	10	11	12	13	14	15	16	17	18	19	20	21	22	23	24	25	26	27	28	29	30	31	32	33	34	35	36	37	38	39	40	41	42	43	44	45	46	47	48	49	50	51	total
A/T	-	-	-	-	-	2934	1259	570	244	183	104	68	48	30	23	6	12	8	5	6	2	2	4	4	2	1		4		1	3	6	9	14	17	10	6	8	2	1	5	11	15	4	3	2	1	5637
C/G	-	-	-	-	-	37	21	6	8	2			1	1																																		76
AC/GT	-	58	24	13	3	4	6			2				1							1																											112
AG/CT	-	240	156	72	57	23	9	12	6	4	5	3		1	1		1	1	2	2	1																											596
AT/AT	-	133	59	30	19	15	8	6	1	2			2				1		1																													277
AAC/GTT	104	52	17	6	6	3	3		1			2	1																																			195
AAG/CTT	472	123	71	24	5	6	4	2	3	1	2	3																																				716
AAT/ATT	75	27	9	3		3	6			2																																						125
ACC/GGT	212	80	43	23	3	2	1																																									364
ACG/CGT	34	13	9	3	2																																											61
ACT/AGT	34	11	6	1			1	1																																								54
AGC/CTG	167	53	10	11	1																																											242
AGG/CCT	129	50	14	2																																												195
ATC/ATG	112	38	20	3		3	1			2		1																																				180
CCG/CGG	43	7	5																																													55
AAAC/GTTT	2																																															2
AAAG/CTTT	8	2	1		1				1																																							13
AAAT/ATTT	15																																															15
AACG/CGTT	1																																															1
AAGC/CTTG	1																																															1
AAGG/CCTT	2		2																																													4
AATC/ATTG	1	1	1																																													3
AATT/AATT		1																																														1
ACAT/ATGT	3		1																																													4
ACCG/CGGT	1																																															1
ACTC/AGTG		1																																														1
AGAT/ATCT	7	1																																														8
ATCG/ATCG	2	2																																														4
AAAAC/GTTTT	1																																															1
AAAAG/CTTTT	3	3																																														6
AACAC/GTGTT	1																																															1
AACCT/AGGTT							1																																									1
AAGAG/CTCTT	8	1	1																																													10
AAGGG/CCCTT			4																																													4
AATAC/ATTGT			1																																													1
AATGG/ATTCC	1				1																																											2
ACTAT/AGTAT	1																																															1
AGAGG/CCTCT		1																																														1
AAAAAG/CTTTTT	2																																															2
AAAAAT/ATTTTT	1	1																																														2
AAAACC/GGTTTT	1																																															1
AAAAGG/CCTTTT	5																																															5
AAACTC/AGTTTG	1																																															1
AAACTG/AGTTTC	2																																															2
AAAGAC/CTTTGT	1																																															1
AAAGAG/CTCTTT	1																																															1
AAAGAT/ATCTTT	1																																															1
AAAGGC/CCTTTG	1																																															1
AAATCC/ATTTGG	1																																															1
AACAAG/CTTGTT	2																																															2
AACACC/GGTGTT	1	1																																														2
AACAGC/CTGTTG			4	1																																												5
AACCAC/GGTTGT	3																																															3
AACCAG/CTGGTT		1	1																																													2
AACCCT/AGGGTT	2																																															2
AACCGG/CCGGTT	1																																															1
AACCTC/AGGTTG	6	1																																														7
AAGACG/CGTCTT	1																																															1
AAGAGG/CCTCTT	4																																															4
AAGATG/ATCTTC	9	1		1	1																																											12
AAGCAG/CTGCTT		1																																														1
AAGGAG/CCTTCT		2																																														2
AAGGGG/CCCCTT	1																																															1
AAGGTC/ACCTTG		1																																														1
AAGGTG/ACCTTC	3																																															3
AAGTGG/ACTTCC	1		1	1																																												3
AATCTC/AGATTG		1		1																																												2
ACAGAG/CTCTGT	1																																															1
ACAGGC/CCTGTG	1																																															1
ACAGGG/CCCTGT	2																																															2
ACATCC/ATGTGG	1																																															1
ACCACT/AGTGGT	1																																															1
ACCAGC/CTGGTG	3			1																																												4
ACCATC/ATGGTG		1																																														1
ACCTGC/AGGTGC	1																																															1
ACGAGG/CCTCGT				2																																												2
ACGATG/ATCGTC	1	1																																														2
ACTCCC/AGTGGG	1																																															1
ACTGGC/AGTGCC	1																																															1
AGAGAT/ATCTCT	1																																															1
AGAGGG/CCCTCT	1																																															1
AGATGG/ATCTCC	3																																															3
AGCATC/ATGCTG	1																																															1
AGGCGG/CCGCCT	1																																															1
