# Supplementary material for: De Novo RNA Sequencing and Expression Analysis of Aconitum carmichaelii to Analyze Key Genes Involved in the Biosynthesis of Diterpene Alkaloids
Source: Molecules. 2017 Dec 5;22(12):2155. doi: 10.3390/molecules22122155 (PMC6150021; doi:10.3390/molecules22122155)
Supplement: Supplementary file 1 [file molecules-22-02155-s001.zip › supplementary-revised/ESM_9_v1.xls]

## Sheet: FPKM_all_transcript
Transcript_id	FPKM_Flower	FPKM_Bud	FPKM_Leaf	FPKM_Root		Transcript_id	FPKM_Flower	FPKM_Bud	FPKM_Leaf	FPKM_Root
TR1|c0_g1_i1	1.99	6.41	0	0		TR41749|c0_g1_i1	6.26	6.95	8.66	18.95
TR10|c0_g1_i1	1.51	6.47	0	0		TR41749|c0_g1_i2	5.26	7.74	6.86	26.95
TR100|c0_g1_i1	1.06	2.27	0	0		TR41749|c0_g1_i3	5.08	6.7	6.62	15.12
TR1000|c0_g1_i1	0	2.37	0	0		TR4175|c0_g1_i1	4.71	0	0	0
TR10000|c0_g1_i1	1.32	0.71	0.86	0.98		TR41750|c0_g1_i1	11.21	5.66	9.76	9.32
TR10001|c0_g1_i1	0	2.19	2.61	3.07		TR41751|c0_g1_i2	57.79	36.93	30.64	49.01
TR10002|c0_g2_i1	1.76	3.78	0	1.31		TR41751|c0_g2_i1	96.82	65.04	74.48	81.49
TR10003|c0_g1_i1	1.2	1.29	3.09	0		TR41752|c0_g1_i1	0	6.41	0	0
TR10004|c0_g1_i1	2.42	0.87	0	0		TR41752|c0_g2_i1	0	1.96	2.34	0
TR10005|c0_g2_i1	0.91	0	3.52	0		TR41752|c1_g1_i1	2.02	2.16	2.57	0
TR10006|c0_g1_i1	1.25	4.01	0	1.86		TR41752|c1_g1_i10	0	2.2	0	0
TR10007|c0_g1_i1	0.88	0.47	1.14	0.65		TR41752|c1_g1_i12	1.27	3.06	2.07	0
TR10008|c0_g1_i1	2.07	0	0	0		TR41752|c1_g1_i15	1.79	2.88	0	0
TR10008|c0_g2_i1	1.32	0	1.7	0		TR41752|c1_g1_i2	1.27	1.36	0.83	1.88
TR10009|c0_g1_i1	0.44	0	0.57	0		TR41752|c1_g1_i4	0.85	2.74	2.22	1.26
TR1001|c0_g1_i1	0.91	0.98	1.77	0		TR41752|c1_g1_i5	2.23	11.92	3.31	0.94
TR10010|c0_g1_i1	0	0	0	0		TR41752|c1_g1_i9	2.7	6.95	0	0
TR10011|c0_g1_i1	0	2.25	0	0		TR41753|c2_g1_i1	3.1	3.71	1.38	1.78
TR10011|c0_g2_i1	1.1	0	0	0		TR41753|c2_g1_i5	0	0	1.73	0
TR10012|c0_g2_i1	2.39	3.52	3.5	3.08		TR41753|c2_g2_i1	0.74	1.58	1.44	0
TR10013|c0_g1_i1	2.13	4.56	2.71	0		TR41754|c0_g1_i1	3.9	4.87	5.04	0
TR10014|c0_g1_i1	0	6.49	5.15	0		TR41754|c1_g1_i1	1.59	0	0	2.37
TR10015|c0_g1_i1	2.82	6.03	0.52	0		TR41754|c1_g2_i1	2.24	9.62	2.85	0
TR10016|c0_g1_i1	0	6.25	1.5	0		TR41754|c1_g2_i2	2.24	16.84	0	3.37
TR10017|c0_g1_i1	1.79	3.84	2.29	0		TR41754|c1_g4_i1	1.49	1.59	1.93	5.86
TR10018|c0_g1_i1	0	1.78	10.58	0		TR41754|c1_g5_i1	2.74	4.75	1.56	2.52
TR10019|c0_g1_i1	1.6	0.86	0	2.37		TR41754|c1_g5_i3	0.44	1.88	4	0.65
TR1002|c0_g1_i1	1.5	0.8	0.97	0		TR41754|c1_g5_i4	0	0	1.74	0
TR10020|c0_g1_i1	6.2	7.76	6.65	7.69		TR41754|c1_g5_i5	0.61	2.6	1.19	2.69
TR10021|c0_g1_i1	2.24	0	2.85	0		TR41754|c1_g6_i1	2.11	5.28	0.91	1.04
TR10022|c0_g1_i1	2.35	1.01	7.33	0		TR41754|c1_g7_i1	4.78	1.28	0	3.56
TR10023|c0_g1_i1	0.99	0	1.28	1.47		TR41754|c1_g8_i2	4.64	7.67	5.85	1.76
TR10024|c0_g1_i1	2.91	1.04	0	0		TR41754|c1_g8_i4	0.63	4.05	3.26	0
TR10025|c0_g1_i1	1.48	1.59	1.89	0		TR41754|c1_g8_i5	1.6	3.44	2.05	4.8
TR10026|c0_g1_i1	0	0	5.21	0		TR41754|c1_g8_i6	5.37	3.84	0	0
TR10027|c0_g1_i1	3.28	1.76	2.09	7.36		TR41754|c1_g8_i8	3.06	2.46	0	2.27
TR10028|c0_g1_i1	6.1	1.63	1.95	0		TR41754|c2_g1_i1	1.19	2.54	0	0
TR10029|c0_g1_i1	1.07	2.3	5.52	0		TR41755|c0_g1_i1	12.25	11.31	29.8	5.8
TR1003|c0_g1_i1	5.86	1.57	18.76	0		TR41755|c0_g1_i3	9.45	10.62	30.45	5.06
TR10030|c0_g1_i1	0	0	0	5.24		TR41756|c0_g1_i1	49.8	24.53	29.98	5.19
TR10031|c0_g1_i1	0.78	1.67	0	0		TR41757|c0_g1_i2	12.18	9.4	30.03	12.08
TR10032|c0_g1_i1	0.68	5.1	0	0		TR41757|c0_g2_i1	0.59	2.54	0	0
TR10033|c0_g1_i1	1.99	2.14	5.08	0		TR41757|c0_g2_i3	0	0.78	0.94	3.23
TR10034|c0_g1_i1	0	4.62	0	0		TR41757|c0_g3_i1	3.25	5.65	5.35	3.27
TR10035|c0_g1_i1	1.01	1.08	1.29	1.5		TR41757|c0_g4_i1	0	1.44	2.34	0
TR10036|c0_g1_i1	0.96	3.59	0	0		TR41758|c0_g1_i1	20.84	33.45	26.13	16.28
TR10037|c0_g1_i1	0	0	0	8.54		TR41758|c0_g2_i3	7.87	8.53	11.3	5.12
TR10038|c0_g1_i1	0.88	3.78	1.14	0		TR41759|c1_g1_i2	108.75	123.04	160.49	162.95
TR10039|c0_g1_i1	1.25	1.34	4.79	0		TR41759|c2_g1_i1	132.41	150.03	166.25	219.06
TR1004|c0_g1_i1	0.74	1.99	0.97	0.55		TR41759|c3_g1_i1	167.14	179.64	165.71	774.76
TR10040|c0_g1_i1	1.19	0	3.07	0		TR41759|c3_g1_i3	77.86	80.3	84.65	376.45
TR10041|c0_g1_i1	0	2.16	12.87	6.06		TR4176|c0_g1_i1	2.26	1.94	0	2.01
TR10042|c0_g1_i1	0	4.85	1.93	0		TR41760|c1_g1_i1	1.74	2.8	2.25	1.29
TR10043|c0_g1_i1	0.94	1.01	1.21	1.4		TR41760|c2_g1_i3	10.08	8.58	6.57	7.42
TR10044|c0_g1_i1	2.82	1.21	0.73	0		TR41760|c2_g1_i5	23.59	18.81	11.73	22.21
TR10045|c0_g1_i1	1.96	1.4	0	0		TR41760|c2_g1_i6	3.36	3.6	0	6.63
TR10046|c0_g1_i1	1.21	0.97	0	1.34		TR41760|c2_g1_i7	9.18	6.15	1.48	8.55
TR10047|c0_g1_i1	1.05	2.26	0.68	0.78		TR41760|c3_g1_i1	0	5.81	0	0
TR10048|c0_g1_i1	1.83	0	2.38	0.68		TR41761|c1_g1_i1	12.18	30.53	5.47	11.38
TR10049|c0_g1_i1	4.25	11.4	5.41	9.58		TR41761|c1_g1_i2	2.55	2.74	1.64	1.91
TR1005|c0_g1_i1	0	0	0	2.62		TR41761|c1_g1_i5	1.76	6	1.21	0.99
TR10050|c0_g1_i1	2.22	0.79	0	2.2		TR41762|c0_g1_i1	2.99	1.6	1.91	0
TR10051|c0_g1_i1	0	1.29	6.19	0		TR41762|c0_g2_i1	9.67	12.73	6.03	3
TR10052|c0_g1_i1	0	2.16	7.72	0		TR41763|c0_g2_i1	3.7	6.67	3.16	5.81
TR10053|c0_g1_i1	2.84	0.43	0.53	0		TR41763|c0_g2_i2	3.5	3.33	1.52	1.72
TR10054|c0_g1_i1	4.14	0	2.64	0		TR41763|c0_g2_i3	4.15	5.33	2.88	6.12
TR10055|c0_g1_i1	0.85	0.91	0	0.62		TR41764|c0_g1_i1	0.45	1.2	4.69	4.97
TR10056|c0_g1_i1	0	0	0	7.73		TR41764|c1_g2_i1	1.53	1.14	1.79	1.12
TR10057|c0_g1_i1	0.52	2.8	0	0		TR41764|c1_g2_i5	0.47	0.5	3.25	2.06
TR10058|c0_g1_i1	1.75	1.88	0	2.61		TR41764|c1_g2_i6	3.35	3.14	5.99	3.71
TR10059|c0_g1_i1	2.41	0	0	5.39		TR41764|c1_g2_i7	1.78	2.86	1.74	1.31
TR10060|c0_g1_i1	0	0	0	1.94		TR41765|c1_g1_i1	104.88	57.56	354.03	160.71
TR10061|c0_g1_i1	0	11.25	0	0		TR41766|c0_g1_i1	8.81	10.94	6.4	4.52
TR10062|c0_g1_i1	0	2.28	0	0		TR41766|c0_g1_i3	1.62	6.95	6.22	2.43
TR10062|c1_g1_i1	0	2.77	0	0		TR41766|c0_g1_i4	3.47	3.71	6.77	0.51
TR10063|c0_g1_i1	1.32	1.42	0	0		TR41766|c0_g3_i1	2.67	0	0	1.99
TR10064|c0_g2_i1	0.98	8.45	1.27	1.46		TR41767|c0_g1_i1	45.43	41.33	35.03	25.53
TR10065|c0_g1_i1	1.75	1.88	2.26	0		TR41768|c0_g1_i1	1.6	3.2	1.07	1.35
TR10066|c0_g1_i1	3.32	2.96	0	0		TR41768|c0_g1_i3	0	2.04	0	0
TR10067|c0_g1_i1	1.24	0	1.61	0.92		TR41768|c0_g1_i4	1.23	0.99	1.2	0.68
TR10068|c0_g2_i1	0	0	1.55	3.55		TR41768|c0_g1_i6	0.62	1.66	0.81	0.46
TR10069|c0_g2_i1	0	2.01	0	0		TR41768|c0_g2_i1	0	0.81	0	0
TR1007|c0_g1_i1	3.53	5.04	0	0		TR41769|c0_g1_i2	161.31	149.44	165.51	340.61
TR10070|c0_g1_i1	1.4	2.25	0	1.03		TR4177|c0_g1_i1	6.67	1.43	1.71	1.99
TR10071|c0_g1_i1	0	1.76	0	0		TR41770|c0_g1_i1	107.49	73.86	59.49	46.82
TR10074|c0_g1_i1	3.54	7.59	4.52	2.65		TR41771|c0_g3_i1	19.46	0	0	0
TR10075|c0_g1_i1	1.97	1.06	1.27	0		TR41771|c1_g1_i2	1.92	2.56	1.24	0
TR10076|c0_g1_i1	2.65	3.98	0	0.78		TR41771|c1_g1_i3	0	0	0	0
TR10077|c0_g1_i1	4.24	3.87	0.16	1.28		TR41771|c1_g1_i4	0.77	0	0	0
TR10078|c0_g1_i1	1.32	1.42	1.7	0		TR41771|c2_g1_i1	1.32	2.51	1.15	0.22
TR10079|c0_g1_i1	2.07	0	5.28	0		TR41771|c2_g3_i2	0	2.81	0	0
TR1008|c0_g1_i1	1.31	1.64	1.14	1.29		TR41771|c2_g4_i1	3.08	6.6	3.94	0
TR1008|c0_g2_i1	0	5.82	0	0		TR41771|c2_g5_i1	9.88	0.96	0.47	0
TR10080|c0_g1_i1	1.19	1.69	0.51	0		TR41771|c2_g5_i2	9.59	0.23	0	0
TR10081|c0_g1_i1	3.03	1.08	0	0		TR41771|c2_g5_i3	9.9	0.89	0.12	0
TR10082|c0_g1_i1	1.62	3.48	4.15	2.43		TR41771|c2_g6_i1	0	4.28	5.08	0
TR10083|c0_g1_i1	2.05	0	1.32	0		TR41772|c1_g1_i1	3.99	5.94	5.2	5.45
TR10084|c0_g1_i1	0.56	2.41	2.19	0		TR41772|c1_g1_i10	5.3	6.48	2.96	2.6
TR10085|c0_g1_i1	4.92	5.27	0	0		TR41772|c1_g1_i2	7.23	7.45	3.97	2.8
TR10086|c0_g1_i1	0.61	2.59	2.35	0		TR41772|c1_g1_i3	2.43	3.03	0.53	3.59
TR10087|c0_g2_i1	0.92	1.96	0	0		TR41772|c1_g1_i7	4.09	4.48	2.38	4.42
TR10088|c0_g1_i1	1.87	2	0	0		TR41772|c1_g1_i8	4.51	5.65	3.65	2.29
TR10089|c0_g1_i1	1.64	7	1.41	0.81		TR41772|c1_g1_i9	3.24	5.31	2.53	3.81
TR1009|c0_g1_i1	2.62	2.25	1.36	3.88		TR41773|c0_g1_i1	15.19	16.28	9.69	2.85
TR10090|c0_g1_i1	7.39	1.98	0.8	0		TR41773|c0_g2_i2	6.41	12.33	6.96	7.55
TR10091|c0_g1_i1	0	6.18	0	0		TR41773|c0_g2_i5	19	25.69	12.13	13.28
TR10092|c0_g1_i1	0.98	3.15	0	0		TR41774|c0_g1_i1	15.67	8.5	15.37	14.55
TR10093|c0_g1_i1	0	3.48	4.2	0		TR41774|c1_g1_i2	12.21	10.51	12.53	12.2
TR10094|c0_g1_i1	2.26	1.93	0.59	0.67		TR41774|c1_g1_i3	7.57	14.88	13.31	14.82
TR10095|c0_g1_i1	0	1.78	2.12	0		TR41774|c1_g2_i1	34.26	24.78	24.45	41.59
TR10096|c0_g1_i1	1.47	0	0	0		TR41775|c1_g1_i2	10.73	7.51	63.87	44.89
TR10097|c0_g1_i1	0	2.41	0	0		TR41775|c2_g1_i1	4.52	5.82	33.82	37.64
TR10098|c0_g1_i1	0.77	2.47	0	0		TR41776|c0_g1_i1	2.22	6.61	3.93	0.23
TR10099|c0_g1_i1	1.81	3.23	0.78	0		TR41776|c0_g1_i4	2.65	2.84	2.28	0
TR101|c0_g1_i1	1.73	1.86	0	0		TR41776|c0_g1_i5	2.39	2.89	2.91	0
TR1010|c0_g1_i1	1.01	4.34	0.44	1.5		TR41776|c1_g1_i1	3.5	0.75	0.91	0
TR10100|c0_g1_i1	0	4.22	0	0		TR41777|c0_g1_i2	29.83	12.23	13.13	10.17
TR10101|c0_g1_i1	1.01	0.54	0	0		TR41778|c0_g1_i1	48.43	27.55	154.75	0.19
TR10102|c0_g1_i1	1.09	1.16	2.36	2.67		TR41779|c0_g1_i1	1.63	14.65	0.9	2.02
TR10103|c0_g1_i1	0.91	1.95	1.17	0		TR41779|c1_g1_i1	4	7.73	2.9	8.67
TR10104|c0_g1_i1	5.18	4.15	1.97	1.27		TR4178|c0_g1_i1	0	0	1.17	2.69
TR10105|c0_g1_i1	1.37	0	0	0		TR41780|c0_g1_i1	42	43.16	6.7	7.86
TR10105|c0_g2_i1	2.53	2.72	0	0		TR41780|c0_g3_i1	279.58	222.31	85.72	143.19
TR10106|c0_g1_i1	0.93	1	1.2	0		TR41781|c0_g1_i1	14.7	5.12	7.46	2.27
TR10108|c0_g1_i1	1.1	1.18	0	0		TR41781|c0_g1_i2	11.81	3.97	9.11	2.57
TR10108|c0_g2_i1	0	1.24	0	0		TR41782|c0_g1_i1	12.15	8.43	30.5	6.36
TR10109|c0_g1_i1	0	1.9	0	5.28		TR41782|c0_g3_i1	23.67	12.56	59.47	16.02
TR1011|c0_g1_i1	0	3.75	3	0		TR41782|c0_g4_i3	59.17	22.21	119.33	24.32
TR10110|c0_g1_i1	1.41	0	1.81	0		TR41783|c0_g1_i1	2.64	5.36	1.15	0.65
TR10111|c0_g1_i1	1.43	1.53	0.62	0		TR41783|c0_g1_i2	3.06	2.46	0.99	2.27
TR10113|c0_g1_i1	0	4.33	0	3.03		TR41784|c2_g1_i1	45.62	50.18	35.73	24.41
TR10114|c0_g1_i1	1.79	0.96	1.15	2.65		TR41784|c2_g1_i2	10.9	9.55	5.78	3.66
TR10116|c0_g1_i1	0	0	0	11.11		TR41784|c2_g2_i1	14.14	16.97	18.4	19.99
TR10117|c0_g1_i1	0	3.75	0	0		TR41785|c0_g1_i2	26.35	32.39	5.05	4.39
TR10118|c0_g1_i1	1.5	0.8	0	0		TR41786|c0_g1_i2	17.59	29.88	12.05	15.56
TR10119|c0_g1_i1	3.37	0.72	3.49	1		TR41786|c0_g1_i3	7.09	12.62	2.8	7.9
TR1012|c0_g1_i1	0.55	5.33	0	0.82		TR41787|c0_g1_i1	4.37	9.36	0	0
TR10120|c0_g1_i1	4.31	2.31	0	0		TR41787|c1_g1_i2	10.76	14.67	10.5	12.04
TR10121|c0_g2_i1	0	0	0	7.28		TR41787|c1_g1_i3	2.28	4.89	6.88	4.51
TR10122|c0_g1_i1	2.55	1.82	0	0		TR41787|c1_g1_i4	6.22	2.38	5.19	0.66
TR10123|c0_g1_i1	3.31	0	0	0		TR41788|c0_g1_i1	9.53	13.48	7.67	3.01
TR10124|c0_g1_i1	0.64	2.73	0	0		TR41789|c0_g1_i1	7.24	10.67	2.33	6.72
TR10125|c0_g1_i1	6.22	0	0	0		TR41789|c0_g2_i1	4.12	5.28	2.36	8.48
TR10126|c0_g1_i1	0.78	0.84	0	0		TR41789|c0_g2_i2	3.88	5.31	2.03	7.54
TR10127|c0_g1_i1	0	3.08	0	0		TR41789|c0_g2_i3	2.46	4.83	2.32	4.63
TR10128|c0_g1_i1	4.14	2.22	0	0		TR41789|c0_g2_i4	4.47	6.62	3.76	7.63
TR10129|c0_g1_i1	0	3.37	0	0		TR41789|c0_g2_i5	4.59	6.59	1.87	9.7
TR1013|c0_g1_i1	2.96	1.81	0.55	0		TR41789|c0_g3_i2	22.32	28.04	15.67	36.82
TR10130|c0_g1_i1	0.32	0.68	3.31	0		TR41789|c0_g5_i1	0	0	0	0
TR10131|c0_g1_i1	1.97	1.06	0	0		TR4179|c0_g1_i1	0	4.33	0	0
TR10132|c0_g1_i1	1.6	0	20.52	0		TR41790|c0_g1_i1	7.81	7.01	12.32	0
TR10133|c0_g1_i1	2.11	3.4	0	0		TR41790|c0_g1_i2	7.49	7.45	11.29	0.09
TR10134|c0_g1_i1	0	1.06	0	0		TR41791|c0_g1_i1	0	0	4.47	2.62
TR10135|c0_g1_i1	6.49	0	2.07	0		TR41791|c0_g1_i2	1.47	1.68	11.9	24.04
TR10136|c0_g1_i1	0	3.02	0	0		TR41792|c0_g1_i1	2.48	0	0	0
TR10137|c0_g1_i1	1.59	8.51	0	0		TR41792|c1_g1_i1	10.85	4.5	1.44	0
TR10138|c0_g1_i1	0	0	5.28	0		TR41792|c1_g2_i1	26.09	11.41	27.69	0.2
TR10138|c0_g2_i1	3.99	6.41	5.08	0		TR41793|c0_g1_i1	7.91	6.06	1.45	0
TR10139|c0_g1_i2	2.91	1.04	0	0		TR41793|c1_g1_i1	40.31	7.48	4.65	2.53
TR1014|c0_g1_i1	1.54	1.65	0	2.3		TR41793|c2_g1_i1	2.8	1	1.2	0
TR10140|c0_g1_i1	1.19	1.28	1.53	3.56		TR41794|c0_g1_i1	14.33	12.64	69.9	3.01
TR10141|c0_g1_i1	3.42	3.66	0	0		TR41794|c0_g1_i3	15.61	18.3	74.59	1.77
TR10142|c0_g2_i1	1.87	0	2.41	0		TR41795|c0_g1_i2	5.81	5.92	0.95	5.34
TR10143|c0_g1_i1	1.92	0	0	2.88		TR41796|c0_g1_i2	1.63	3.74	1.91	1.56
TR10144|c0_g1_i1	2.04	3.65	0	0		TR41796|c0_g2_i1	0	3.93	0	0
TR10146|c0_g2_i1	3.66	2.95	0	2.72		TR41796|c0_g3_i1	3.04	2.45	0	1.13
TR10147|c0_g1_i1	1.75	1.88	0	0		TR41796|c0_g3_i2	1.01	2.17	0	0
TR10148|c0_g1_i1	9.73	6.95	2.07	26.68		TR41797|c0_g1_i1	6.32	8.8	3.27	6.55
TR10149|c0_g1_i1	1.11	1.19	0	0		TR41797|c0_g1_i2	4.67	7.66	1.93	6.19
TR1015|c0_g1_i1	0.52	0	0	3.05		TR41797|c0_g1_i3	0	2.06	0	0
TR10150|c0_g1_i1	4.35	3.11	0	0		TR41797|c0_g1_i5	2.92	6.92	1.79	5.9
TR10151|c0_g1_i1	0	1.58	0	3.28		TR41797|c0_g2_i1	0.67	0.47	5.79	0
TR10152|c0_g1_i1	0	0	0	6.56		TR41797|c0_g2_i2	0.93	0.25	1.81	0
TR10153|c0_g1_i1	0	3.98	0	0		TR41797|c0_g3_i1	0	0	0	0
TR10154|c0_g1_i1	0.73	0.78	0	2.16		TR41797|c0_g5_i1	3.27	5.44	1.89	1.07
TR10155|c0_g1_i1	6.06	4.33	2.57	0		TR41797|c0_g5_i4	0.37	2.8	0	0
TR10156|c0_g1_i1	3.99	2.14	0	5.98		TR41797|c0_g5_i5	0	5.44	0	0
TR10157|c0_g1_i1	4.55	2.44	2.89	0		TR41797|c0_g5_i6	5.84	2.09	2.48	0
TR10158|c0_g1_i1	1.75	2.99	0.45	0		TR41797|c0_g5_i7	1.32	3.89	0	1.46
TR10159|c0_g1_i1	1.92	7.19	0	0		TR41798|c0_g1_i1	0	8.88	0	9.33
TR1016|c0_g1_i1	3.86	1.03	0	0		TR41798|c0_g1_i2	14.76	16.26	23.16	12.9
TR10160|c0_g2_i1	0	3.94	3.14	1.83		TR41799|c0_g1_i1	94.33	36.87	20.68	38.97
TR10161|c0_g1_i1	0.91	0.97	0	2.01		TR418|c0_g2_i1	3.66	3.93	0	2.75
TR10162|c0_g1_i1	1.51	6.47	0	0		TR4180|c0_g1_i1	1.65	1.77	1.07	0
TR10163|c0_g1_i1	0.71	0	0.92	0		TR41800|c0_g1_i1	26.17	13.74	42.43	23.69
TR10164|c0_g1_i1	1.66	3.55	0	0		TR41801|c1_g1_i1	0.85	0.45	1.65	0.62
TR10165|c0_g1_i1	0.96	5.66	0	0.71		TR41801|c1_g2_i1	9.9	9.28	33.94	5.44
TR10166|c0_g1_i1	0	3.9	1.17	0		TR41802|c0_g1_i1	1.25	2.24	1.63	1.85
TR10167|c0_g1_i1	0.98	4.19	1.26	0		TR41802|c1_g1_i1	3.14	4.23	1.94	2.79
TR10168|c0_g1_i1	3.31	0	1.07	0		TR41802|c1_g1_i2	3.08	2.87	3.25	2.92
TR10169|c0_g1_i1	1.45	3.11	1.86	0		TR41802|c1_g2_i1	0	0	1.91	0
TR1017|c0_g1_i1	0	1.96	0	0		TR41802|c1_g3_i1	1.05	2.25	4.05	7.81
TR1017|c0_g2_i1	0	9.24	0	0		TR41803|c0_g1_i1	24.97	22.77	13.36	6.5
TR10170|c0_g1_i1	4.19	1.5	0	0		TR41803|c0_g1_i2	5.72	8.34	8.8	5.74
TR10171|c0_g1_i1	2.04	0	0	1.52		TR41803|c0_g1_i3	1.92	4.51	3.98	3.39
TR10172|c0_g1_i1	2.6	0	0	0		TR41803|c0_g2_i1	11.06	8.62	10.35	10.47
TR10173|c0_g2_i1	0	7.45	0	0		TR41803|c0_g2_i3	37.99	33.94	15.16	13.44
TR10174|c0_g1_i1	0.68	1.46	0	5.04		TR41804|c0_g2_i1	13.57	8.09	12.67	3.82
TR10175|c0_g1_i1	3.31	8.29	0	0		TR41804|c0_g2_i2	7.14	7.73	38.84	0.3
TR10176|c0_g1_i1	2.87	3.08	0	0		TR41804|c0_g2_i5	15.5	10.15	18.36	4.23
TR10176|c0_g2_i1	0	0	0	0		TR41804|c0_g2_i8	5.21	4.39	19.22	0.74
TR10177|c0_g1_i1	8.18	2.19	0	3.07		TR41804|c0_g2_i9	7.41	2.65	19.02	0
TR10178|c0_g1_i1	1.21	1.73	0	0.6		TR41805|c1_g1_i1	3.08	3.53	2.29	0.97
TR10179|c0_g1_i1	0	1.76	2.09	0		TR41805|c1_g1_i2	5.3	1.35	2.3	0.37
TR1018|c0_g1_i1	1.49	1.6	0	0		TR41805|c1_g1_i5	1.46	1.04	2.22	0.36
TR10180|c0_g1_i1	2.6	0	1.67	1.94		TR41805|c1_g2_i1	1.73	0	0	0
TR10181|c0_g1_i1	1.26	2.7	0	0		TR41806|c0_g1_i1	2.74	1.47	1.76	0
TR10182|c0_g1_i1	0	2.19	0	0		TR41806|c0_g1_i5	2.51	3.13	3	0.62
TR10183|c0_g1_i1	1.27	0	0	47.22		TR41806|c0_g2_i2	0	0	3	0
TR10184|c0_g1_i1	7	3.75	2.23	0		TR41806|c0_g2_i3	4.5	5.15	2.93	1.42
TR10185|c0_g2_i1	1.99	14.96	0	0		TR41806|c0_g2_i4	1.82	0.65	0	0
TR10186|c0_g1_i1	3.74	0	0.97	4.44		TR41806|c0_g2_i5	9.63	7.96	2.09	3.87
TR10187|c0_g1_i1	0	0.78	1.89	1.08		TR41806|c0_g2_i6	14.78	13.35	3.1	3.8
TR10187|c0_g2_i1	0	0	0	0		TR41807|c0_g1_i1	2.75	2.8	0.68	0.29
TR10188|c0_g1_i1	3.8	0	2.42	0		TR41807|c0_g1_i3	4.53	5.54	0.84	0
TR10189|c0_g1_i1	0	3.54	0	0		TR41807|c0_g1_i4	2.43	2.31	0.62	0.3
TR1019|c0_g1_i1	2.82	0.75	0.91	0		TR41807|c0_g2_i1	4.06	2.74	0	0
TR10190|c0_g1_i1	16.89	16.09	2.39	5.62		TR41807|c0_g2_i2	4.11	2.02	0	0
TR10191|c0_g1_i1	0	3.75	0	0		TR41808|c1_g1_i2	2.93	3.34	1.58	1.48
TR10192|c0_g1_i1	1.42	1.14	4.16	0		TR41808|c1_g1_i3	1.81	1.72	0.92	1.63
TR10193|c0_g1_i1	0.44	2.82	0	3.24		TR41808|c1_g2_i1	149.61	79.72	32.33	45.96
TR10194|c0_g1_i1	2.47	4.64	1.6	0.92		TR41808|c1_g3_i1	1.38	1.76	3.94	0.81
TR10195|c0_g1_i1	3.35	0	0	0		TR41808|c1_g3_i3	0.94	0	0	1.4
TR10196|c0_g1_i1	0	3.44	4.1	0		TR41808|c1_g3_i4	0.31	1	2.44	2.3
TR10197|c0_g1_i1	2.38	0	0	0		TR41808|c1_g3_i6	2.81	2.67	4.47	1.38
TR10198|c0_g1_i1	0	6.93	0	0		TR41808|c1_g3_i7	2.85	3.25	3.71	1.96
TR10199|c0_g1_i1	3.13	4.19	2.02	1.16		TR41809|c0_g1_i1	3.96	4.81	4.75	2.56
TR102|c0_g1_i1	1.05	2.25	4.05	0		TR41809|c0_g1_i10	1.52	3.7	1.43	1.74
TR1020|c0_g1_i1	7.86	5.05	0	2.35		TR41809|c0_g1_i13	2.25	1.72	2.51	1.42
TR10200|c0_g1_i1	1.06	2.28	0	1.58		TR41809|c0_g1_i2	1.34	2.62	0.87	0.33
TR10201|c0_g1_i1	6.55	0	2.78	0		TR41809|c0_g1_i4	2.83	2.53	0	0
TR10202|c0_g1_i1	0	2.81	0	0		TR41809|c0_g1_i7	2.44	4.24	2.47	1.59
TR10203|c0_g1_i1	2.24	2.41	0	0		TR41809|c0_g1_i8	2.32	4.77	2.56	2.36
TR10204|c0_g1_i1	5.98	0	0	2.99		TR41809|c0_g1_i9	2.11	3.77	2.55	1.66
TR10205|c0_g1_i1	0	1.53	0	2.13		TR4181|c0_g1_i1	0	7.12	0	0
TR10206|c1_g1_i1	1.33	1.43	0	0		TR41810|c0_g1_i1	6.39	9.36	6.39	7.42
TR10207|c0_g1_i1	1.56	6.67	0	0		TR41810|c0_g1_i3	8.65	7.79	5.03	5.66
TR10208|c0_g1_i1	4.66	0	1.5	0		TR41811|c0_g1_i1	2.1	4.05	1.22	1.2
TR10209|c0_g1_i1	5.89	5.41	0	1.25		TR41811|c0_g1_i4	0.74	1.38	0.72	0.54
TR1021|c0_g1_i1	2.13	0	0	0		TR41812|c0_g2_i1	10.29	4.19	8.3	283.68
TR10210|c0_g1_i1	0	0	0	1.86		TR41812|c0_g2_i11	5.35	8.41	18.59	124.26
TR10211|c0_g1_i1	0	3.37	0	0		TR41812|c0_g2_i12	142.7	100.44	111.81	23.29
TR10212|c0_g1_i1	0.72	3.85	0	0		TR41812|c0_g2_i2	115.34	141.18	93.76	37.26
TR10213|c0_g1_i1	0	2.19	0	1.52		TR41812|c0_g2_i3	0.8	3.28	8.19	134.79
TR10214|c0_g1_i1	2.82	3.02	0	0		TR41812|c0_g2_i5	3.44	12.54	14.56	195.06
TR10215|c0_g2_i1	1.09	1.17	2.8	0		TR41812|c0_g2_i7	52.02	49.62	30.38	12.88
TR10216|c0_g1_i1	1.4	0	0	0		TR41812|c0_g2_i8	93.5	67.32	65.05	8.14
TR10216|c0_g2_i1	0	5.66	1.36	0		TR41812|c0_g3_i1	312.36	278.54	336.27	22.97
TR10217|c0_g1_i1	3.05	4.9	0	0		TR41813|c0_g1_i1	6.19	10.23	3.84	2.6
TR10218|c0_g1_i1	1.57	1.68	2.03	0		TR41813|c0_g1_i2	0	1.86	2.24	1.29
TR10219|c0_g1_i1	2.19	4.69	0.94	0		TR41814|c0_g1_i2	51.27	50.7	39.25	52.39
TR1022|c0_g1_i1	5.85	1.93	1.75	0		TR41815|c0_g1_i1	6.43	8.02	1.8	2.03
TR10220|c0_g1_i1	0	3.16	0.76	0		TR41815|c1_g1_i1	9.86	13.35	3.8	6.33
TR10222|c0_g1_i1	2.5	0	0.81	0.92		TR41816|c0_g2_i1	32.1	39.17	30.73	25.35
TR10223|c0_g1_i1	2.16	2.31	2.74	0		TR41817|c1_g1_i1	2.14	2.75	3.89	0.63
TR10224|c0_g2_i1	0.86	0.92	0	0		TR41817|c2_g1_i1	3.08	4.95	3.94	4.6
TR10225|c0_g1_i1	2.65	1.42	3.39	0		TR41817|c2_g2_i1	0	0.84	3.03	0
TR10226|c0_g1_i1	1.06	2.27	0	0		TR41817|c2_g3_i1	2.73	3.33	1.52	1.15
TR10227|c0_g2_i1	0	0.67	0	0		TR41817|c2_g3_i2	2.3	4.22	2.57	0.97
TR10228|c0_g1_i1	3.02	1.93	0.78	0.89		TR41817|c3_g1_i1	2.43	4.78	1.34	3.01
TR10229|c0_g1_i1	1.38	1.48	0	2.07		TR41817|c3_g1_i3	4.24	6.17	2.77	3.64
TR10229|c1_g1_i1	0.64	2.76	0	3.81		TR41817|c3_g1_i4	1.15	2.65	2.99	0.56
TR1023|c0_g1_i1	1.79	0	2.29	2.68		TR41817|c4_g1_i1	14.64	8.16	9.29	5.9
TR10230|c0_g1_i1	10.1	0	0	0		TR41817|c5_g1_i1	3.38	0.91	1.09	0
TR10231|c0_g1_i1	8.46	0	0	0		TR41818|c0_g1_i1	1.44	3.87	0	1.07
TR10232|c0_g1_i1	0	4.12	0	0		TR41818|c0_g1_i5	4.52	7.65	8.32	11.22
TR10233|c0_g1_i1	0	2.06	0	0		TR41818|c0_g1_i6	11.13	14.99	16.48	33.84
TR10234|c0_g2_i1	0	0	5.28	6.22		TR41819|c0_g1_i1	0	5.51	0	0
TR10235|c0_g2_i1	1.56	3.9	0	0		TR41819|c1_g1_i1	0.18	1.52	8.12	13.88
TR10236|c0_g1_i1	1.07	1.15	4.14	0		TR41819|c1_g1_i2	1.23	2.18	8.7	4.2
TR10237|c0_g1_i1	1.88	2.01	0	0		TR41819|c1_g2_i1	0	13.25	0	1.02
TR10238|c1_g1_i1	4.1	5.13	3.54	3.04		TR41819|c1_g3_i1	0.74	0.79	18.1	3.28
TR10239|c0_g1_i1	0	3.75	0	0		TR41819|c1_g4_i1	0.57	3.05	2.21	4.21
TR10239|c0_g2_i1	0	0	0	0		TR41819|c1_g5_i1	1.32	0.71	2.56	1.95
TR1024|c0_g1_i1	1.46	2.33	2.84	4.28		TR4182|c0_g1_i1	0.92	0	0	0
TR10240|c0_g2_i1	0	3	0	2.09		TR41820|c0_g1_i1	10.09	22.11	3.12	6.39
TR10241|c0_g2_i1	0.74	1.6	0	0		TR41820|c0_g1_i2	66.68	143.78	30.08	31
TR10242|c0_g1_i1	7.42	0	0	2.78		TR41820|c0_g2_i1	48.26	117.96	3.73	7.18
TR10243|c0_g1_i1	2.26	1.21	1.45	0		TR41820|c0_g2_i2	41.67	91.15	0.77	5.29
TR10244|c0_g1_i1	0.77	2.05	0.5	2.83		TR41820|c0_g3_i1	104.32	265.42	0.64	10.18
TR10245|c0_g1_i1	0	3.05	0.74	0		TR41820|c0_g3_i3	179.74	414.32	2.56	19.7
TR10246|c0_g1_i1	2.85	1.22	0	2.53		TR41820|c0_g4_i1	279.71	719.97	5.02	26.59
TR10246|c0_g2_i1	2.6	1.11	1.35	1.53		TR41820|c0_g5_i1	377.87	720.56	62.96	68.32
TR10247|c0_g1_i1	2.26	2.42	0	0		TR41821|c0_g1_i2	10.85	9.27	5.66	2.99
TR10248|c0_g1_i1	1.47	0	1.88	4.38		TR41822|c0_g1_i1	12.25	13.13	31.29	2.62
TR10249|c0_g1_i1	1.25	1.34	0	1.86		TR41822|c1_g1_i1	43.7	33.28	25.01	18.57
TR1025|c0_g1_i1	0.46	1.47	1.79	0.68		TR41822|c1_g1_i3	18.92	13.99	9.64	6.51
TR10250|c0_g1_i1	1.65	2.95	0.71	0		TR41823|c0_g1_i2	1.72	8.85	0.9	1.53
TR10251|c0_g1_i1	0.47	2.51	1.22	0.69		TR41823|c1_g1_i1	1.16	3.72	1.49	1.72
TR10252|c0_g1_i1	1.75	2.82	0	0		TR41823|c1_g1_i2	1.45	5.67	1.88	0.71
TR10253|c0_g1_i1	0	0	2.82	0		TR41823|c1_g2_i2	0.59	0.63	12.91	14.34
TR10254|c0_g2_i1	1.09	2.91	0	0.4		TR41823|c1_g2_i3	0.36	0.52	9.65	13.55
TR10255|c0_g1_i1	5.57	1.19	7.15	1.66		TR41823|c1_g2_i4	0.75	0.66	9.73	17.9
TR10256|c0_g2_i1	2.5	1.6	1.31	0.98		TR41823|c1_g3_i1	2.72	1.46	0.88	0
TR10257|c0_g1_i1	0.84	0.9	0	0		TR41824|c0_g1_i1	3.27	4	0.61	3.45
TR10258|c0_g1_i1	1.29	2.76	0	0		TR41824|c0_g1_i2	7.83	9.7	1.07	0
TR10259|c0_g1_i1	1.19	2.56	0	0		TR41824|c0_g2_i1	2.34	2.76	2.09	1.27
TR1026|c0_g2_i1	1.84	0	1.19	4.11		TR41824|c0_g2_i2	0.64	1.37	0	0
TR10260|c0_g1_i1	1.27	0	2.19	0		TR41824|c0_g2_i3	2	3.61	1.4	0.45
TR10261|c0_g1_i1	5.98	0	0	0		TR41824|c0_g2_i4	1.36	5.1	1.76	1.01
TR10262|c0_g1_i1	2.55	0.91	1.1	2.53		TR41824|c0_g2_i7	0.48	1.87	0.42	0.47
TR10263|c0_g1_i1	0.8	0.86	0	14.23		TR41824|c0_g3_i1	0	1.17	0.47	1.07
TR10264|c0_g1_i1	0	0	0	2.59		TR41825|c0_g1_i1	12.18	15.09	6.52	9.13
TR10265|c0_g1_i1	1.81	1.94	0	0		TR41826|c0_g1_i1	24.1	64.13	8.75	59.09
TR10266|c0_g1_i1	0.75	3.23	1.94	0		TR41827|c1_g1_i1	0	1.25	0	0
TR10267|c0_g1_i1	1.51	1.61	0	2.23		TR41827|c1_g2_i2	0.58	4.97	0	0
TR10268|c0_g1_i1	3.76	1.01	3.63	0		TR41827|c1_g3_i1	4.43	2.37	0	0
TR10269|c0_g1_i1	0	1.31	3.14	0		TR41827|c2_g1_i6	0	3.55	0	0
TR1027|c0_g2_i1	0	3.83	0	0		TR41827|c2_g1_i7	1.29	4.52	0.24	0.54
TR10270|c0_g1_i1	0	2.37	0	0		TR41827|c2_g1_i8	0.98	0	0	0
TR10272|c0_g1_i1	4.04	0.87	2.09	0		TR41827|c2_g2_i1	3.5	1.88	0	0
TR10273|c0_g1_i1	0	3.37	0	2.35		TR41828|c0_g1_i1	1.69	1.81	2.16	0
TR10274|c0_g1_i1	1.95	2.78	0.84	0		TR41828|c0_g1_i2	4.64	6.13	8.93	2.27
TR10275|c0_g1_i1	2.31	1.24	0.75	0		TR41828|c0_g1_i3	0	1.51	3.61	0
TR10276|c0_g1_i1	5.98	8.01	0	0		TR41828|c0_g1_i5	0.99	0	0	0
TR10277|c0_g1_i1	0	0	0	3.78		TR41828|c0_g1_i6	2.08	1.91	2.32	0
TR10278|c0_g1_i1	0	1.3	6.24	0		TR41829|c0_g1_i1	43.75	46.85	44.6	47.07
TR10279|c0_g1_i1	3.28	1.76	0	0		TR41829|c0_g1_i2	7.88	19	0	2.95
TR1028|c0_g1_i1	1.87	4.29	1.39	0.39		TR4183|c0_g1_i1	0	0.82	0	1.13
TR10280|c0_g1_i1	0	0	4.23	1.63		TR41830|c0_g1_i1	18	15.01	14.95	8.63
TR10281|c0_g1_i1	0	16.52	0	0		TR41830|c0_g1_i2	13.56	8.25	4.87	4.48
TR10282|c0_g1_i1	1.37	3.68	0	0		TR41830|c0_g1_i3	18.31	16.71	16.16	3.79
TR10283|c0_g1_i1	163.77	123.08	595.6	217.15		TR41831|c0_g1_i1	13.69	12.11	80.16	2.64
TR10284|c0_g1_i1	3.98	1.42	2.07	2.35		TR41831|c0_g3_i1	55.12	68.22	185.1	9.29
TR10285|c0_g1_i1	0	2.6	2.09	2.4		TR41831|c0_g7_i1	12.83	16.86	32.47	0
TR10286|c0_g1_i1	0	5.73	0	0		TR41831|c0_g7_i2	19.32	37.35	49.39	3.17
TR10287|c0_g1_i1	3.15	1.68	0	0.58		TR41831|c0_g8_i2	25.21	34.43	129.73	5.36
TR10288|c0_g1_i1	3.02	1.62	0	2.26		TR41832|c0_g1_i2	22.78	6.11	14.59	6.38
TR10289|c0_g1_i1	0.34	2.2	1.34	0		TR41832|c0_g2_i1	13.73	1.11	3.25	1.84
TR1029|c0_g1_i1	1.97	2.11	0	0		TR41832|c0_g2_i2	11.72	1.31	2.96	1.29
TR10290|c0_g1_i1	0	3.61	1.44	0		TR41832|c0_g2_i5	11.61	1.4	3.66	1.65
TR10291|c0_g1_i1	0.69	2.57	0	0		TR41832|c0_g2_i6	12.23	1.59	7.58	3.73
TR10292|c0_g1_i1	0	8.36	0	0		TR41833|c0_g1_i1	0	1.68	0	0
TR10293|c0_g1_i1	0	4.97	0	0		TR41833|c0_g2_i1	0	1.03	0	0
TR10294|c0_g1_i1	0	2.55	3.08	1.18		TR41833|c0_g2_i2	3.31	3.54	0	0
TR10295|c0_g2_i1	3.34	4.29	2.59	0		TR41833|c1_g1_i1	3.73	2.39	9.21	5.5
TR10296|c0_g1_i1	0.82	3.5	0	1.21		TR41833|c1_g1_i3	1.09	1.74	2.81	5.62
TR10297|c0_g2_i1	0	0	0	4.38		TR41833|c1_g1_i4	5.26	5.62	6.31	6.82
TR10298|c0_g1_i1	1.83	1.96	0	0		TR41833|c1_g1_i5	21.29	21.52	28.43	29.06
TR10299|c0_g1_i1	0	0	4.42	0		TR41833|c1_g1_i6	0	2.58	1.25	5.7
TR103|c0_g1_i1	1.79	1.92	0	5.36		TR41833|c1_g2_i1	0.71	2.27	0.46	0
TR1030|c0_g1_i1	1.31	0.93	0	0		TR41834|c1_g1_i1	395.23	657.91	67.72	64.15
TR1030|c0_g2_i1	0.61	2.59	2.35	0		TR41835|c0_g1_i2	22.58	25.9	26.67	28.52
TR1030|c0_g3_i1	0	1.96	0	0		TR41835|c0_g1_i3	30.01	24.53	31.34	30.31
TR10300|c0_g1_i1	3.35	2.09	0.36	1.65		TR41835|c0_g2_i1	39.16	27.03	28.06	38.85
TR10301|c0_g1_i1	2.97	2.13	0	0		TR41836|c0_g1_i1	9.77	20.88	3.09	6.75
TR10302|c0_g1_i1	1.35	2.89	1.73	0		TR41836|c0_g1_i5	9.92	23.26	3.77	5.07
TR10303|c0_g1_i1	2.1	3	0	3.12		TR41837|c0_g1_i1	29.63	15.95	11.96	4.32
TR10304|c0_g1_i1	0	4.56	0	0		TR41838|c0_g1_i1	76.91	52.99	38.12	29.78
TR10305|c0_g1_i1	0.49	0.52	2.52	0		TR41839|c0_g1_i1	1.15	1.64	1	0.57
TR10306|c0_g1_i1	1.99	4.28	0	0		TR41839|c0_g1_i2	6.89	4.92	1.48	1.71
TR10307|c0_g2_i1	0	0	0	0		TR41839|c0_g1_i4	12.62	6.44	13.06	2.96
TR10308|c0_g1_i1	4.86	0	0	0		TR41839|c0_g1_i5	2.06	2.21	2.69	1.14
TR10308|c0_g2_i1	0	0	0	0		TR4184|c0_g1_i1	0	3.26	0	6.02
TR10309|c0_g1_i1	0.79	1.69	0	0		TR41840|c0_g1_i1	0	1.85	0.64	1.82
TR1031|c0_g1_i1	0	2.89	0	0		TR41840|c1_g1_i1	6.63	7.1	8.47	12.39
TR1031|c1_g1_i1	0	3.35	0	0.42		TR41840|c2_g1_i1	2.07	2.55	2.49	1.4
TR10310|c0_g2_i1	0	4.01	0	0		TR41840|c3_g1_i1	2.05	3.17	3.18	2.29
TR10311|c0_g1_i1	6.18	2.84	1.14	0		TR41841|c0_g2_i2	17.11	15.24	90.95	0
TR10312|c0_g1_i1	3.85	0.63	0	1.75		TR41842|c0_g1_i1	1.21	5.19	2.35	0.9
TR10313|c0_g1_i1	1.52	2.17	3.95	0.75		TR41842|c0_g2_i1	1.61	4.3	0	0
TR10314|c0_g1_i1	1.28	4.11	0	0		TR41842|c0_g3_i3	1.8	4.03	0.94	0.53
TR10315|c0_g1_i1	0	0	6.93	2.71		TR41842|c0_g3_i4	1.52	4.9	0	0
TR10316|c0_g1_i1	3.04	0	5.21	0		TR41842|c0_g3_i5	13.59	47.23	0.47	1.33
TR10317|c0_g1_i1	0	6.49	0	3.03		TR41842|c0_g3_i7	0.76	0.82	1.98	0
TR10318|c0_g1_i1	1.57	3.37	2.05	1.39		TR41842|c0_g3_i8	1.35	1.21	0.88	0.33
TR10319|c0_g1_i1	1.83	3.93	2.34	2.75		TR41843|c0_g1_i2	5.46	3.85	4.95	4.62
TR1032|c0_g1_i1	0	1.78	0	2.48		TR41843|c0_g1_i4	2.5	2.29	2.79	2.63
TR10320|c0_g1_i1	0	1.5	5.37	0		TR41844|c1_g1_i1	8.37	12.57	6.42	5.01
TR10321|c0_g1_i1	0	3.56	0	0		TR41844|c1_g2_i1	6.78	13.85	7.18	7.29
TR10321|c0_g2_i1	0.67	2.15	0.86	0		TR41844|c1_g2_i3	2.28	21.95	14.47	3.42
TR10322|c0_g2_i1	5.86	1.05	1.9	0.72		TR41844|c1_g2_i4	4.92	3.51	6.28	2.45
TR10323|c0_g1_i1	2.98	3.35	0.61	2.08		TR41844|c1_g2_i6	4.31	18.48	21.94	6.47
TR10324|c0_g1_i1	1.92	0	0	0		TR41844|c1_g3_i1	1.75	7.51	4.47	2.62
TR10324|c0_g2_i1	0	2	0	4.6		TR41844|c2_g1_i1	1.75	7.51	6.7	2.62
TR10325|c0_g1_i1	1.35	2.89	0	0		TR41844|c2_g2_i1	2.07	13.32	5.28	9.33
TR10326|c0_g1_i1	2.96	1.59	0	0		TR41844|c2_g3_i1	2.77	5.94	1.77	2.07
TR10327|c0_g1_i1	1.48	7.93	0	0		TR41844|c2_g4_i1	3.06	4.37	1.31	1.52
TR10328|c0_g1_i1	1.33	0.71	1.72	0		TR41844|c2_g5_i1	1.57	3.37	2.01	4.7
TR10329|c0_g1_i1	1.67	0	0	0		TR41844|c2_g6_i2	3.83	17.47	12.35	8.55
TR1033|c0_g1_i1	0	1.65	0	0		TR41845|c0_g2_i1	13.5	6.03	0.32	0
TR10330|c0_g1_i1	1.01	3.26	1.3	0		TR41845|c0_g2_i4	10.03	2.26	0	0
TR10331|c0_g1_i1	1.49	0	1.91	0		TR41845|c0_g2_i5	0	2.91	0	0
TR10333|c0_g1_i1	0.93	3	2.41	0		TR41845|c0_g3_i1	2.39	1.28	0	3.56
TR10334|c0_g1_i1	0	3.67	0	0		TR41845|c0_g4_i1	5.49	2.94	0	0
TR10335|c0_g1_i1	2.25	3.61	1.46	0.83		TR41845|c0_g5_i2	1.59	0.28	0	0.39
TR10336|c0_g1_i1	1.3	2.79	1.67	0		TR41845|c0_g5_i3	1.06	1.52	0.92	0
TR10337|c0_g1_i1	2.13	4.56	0	3.19		TR41845|c0_g5_i5	1.4	2	0.61	0.69
TR10338|c0_g1_i1	2.14	3.45	1.38	3.19		TR41845|c0_g5_i6	0.55	0.3	0	0.82
TR10339|c0_g1_i1	2.32	0.83	1	0		TR41845|c0_g5_i7	1.01	1.43	0.87	0.49
TR10339|c0_g2_i1	1.05	1.12	0.68	0.77		TR41845|c0_g6_i1	0.72	1.54	0	1.6
TR1034|c0_g1_i1	0	0	5.02	0		TR41846|c0_g1_i1	20.04	17.36	12.38	26.79
TR1034|c0_g2_i1	1.66	1.19	0	0		TR41846|c0_g3_i1	28.28	31.87	23.11	52.04
TR10340|c0_g1_i1	1.48	0	0	4.42		TR41847|c0_g1_i1	0.91	0	8.66	3.55
TR10341|c0_g1_i2	0	0.69	1.67	0		TR41847|c0_g1_i2	0.69	0.18	3.61	5.85
TR10342|c0_g2_i1	1.92	4.8	1.66	0		TR41847|c0_g3_i1	1.39	0	2.26	0.51
TR10344|c0_g1_i1	0.88	3.76	0	0		TR41848|c0_g2_i2	52.56	55.06	39.81	80.45
TR10345|c0_g1_i1	1.43	0.77	0.92	0		TR41848|c0_g2_i4	27.27	41.62	34.84	56.07
TR10346|c0_g1_i1	1.67	3.59	2.14	0		TR41848|c0_g2_i6	43.33	45.09	39.97	66.57
TR10347|c0_g1_i1	6.3	0	2.67	0		TR41849|c0_g1_i1	3.84	6.23	6.16	8.57
TR10348|c0_g2_i1	1.94	2.77	0	0		TR4185|c0_g1_i1	0.76	4.89	0.33	0
TR10349|c0_g2_i1	2.45	1.31	4.72	0		TR41850|c0_g1_i1	2.49	4.01	0	0
TR1035|c0_g1_i1	1.34	1.43	0	2.36		TR41850|c2_g2_i5	4.09	5.24	8.88	1.2
TR10350|c0_g1_i1	0	0	2.14	6.46		TR41851|c0_g1_i1	11.82	12.67	12.55	8.86
TR10351|c0_g1_i1	0.95	2.04	1.23	0		TR41851|c0_g2_i1	16.1	19.99	20.05	23.77
TR10352|c0_g1_i1	0	13.32	2.64	9.33		TR41851|c0_g2_i2	3.47	5.93	3.6	3.07
TR10353|c0_g1_i1	1.32	1.42	0	0		TR41851|c0_g2_i3	3.22	4.85	2.17	2.44
TR10354|c0_g1_i1	1.69	0	0	0		TR41851|c0_g2_i4	7.84	9.05	11.42	16.17
TR10355|c0_g1_i1	1.9	0	0	2.85		TR41851|c0_g2_i7	1.51	0	1.31	0.75
TR10356|c0_g2_i1	0.31	0.67	0.81	2.31		TR41851|c0_g3_i1	2.34	7.81	1.9	2.15
TR10357|c0_g1_i1	0	5.97	0	0		TR41852|c0_g1_i1	4.55	2.44	0	0
TR10358|c0_g1_i1	0	0	0	2.23		TR41852|c0_g2_i1	15.78	0.9	0.25	0.83
TR10359|c0_g1_i1	3.62	5.83	2.31	0		TR41853|c0_g1_i1	6.77	5.44	0	0
TR1036|c0_g1_i1	1.5	2.57	0.39	0		TR41853|c1_g1_i1	7.52	2.02	1.21	0
TR10360|c0_g1_i1	0	0	0	0		TR41853|c1_g1_i4	3.86	0.85	0.17	0
TR10361|c0_g1_i1	0.3	0.64	1.55	3.52		TR41853|c1_g1_i5	2.81	2.5	1.21	0
TR10361|c0_g2_i1	0	0.4	0	3.31		TR41853|c1_g1_i6	3.23	0.83	0.51	0
TR10362|c0_g1_i1	3.5	1.88	0	0		TR41853|c1_g1_i7	4.81	0.73	1.19	0.17
TR10363|c0_g1_i1	8.86	0	0	3.33		TR41854|c0_g1_i1	54.09	15.49	53.52	0.56
TR10364|c0_g1_i1	2.96	0	7.58	0		TR41855|c0_g1_i1	4.31	3.37	3.46	2.68
TR10365|c0_g1_i1	3.84	0	0	0		TR41855|c0_g2_i1	6.95	4.12	3.46	1.95
TR10366|c0_g1_i1	0	3.66	1.46	0		TR41856|c0_g1_i1	56.72	36.87	45.94	30.47
TR10367|c0_g1_i1	1.75	7.51	0	0		TR41856|c0_g2_i1	1.83	0.98	1.19	2.03
TR10368|c0_g1_i1	0	1.51	0	0		TR41856|c0_g2_i2	1.02	1.36	0	0.37
TR10369|c0_g1_i1	1.1	2.37	0	1.64		TR41857|c0_g1_i2	6.36	6.37	2.07	3.22
TR1037|c0_g1_i1	0.82	1.31	1.34	0.6		TR41858|c0_g1_i1	7.08	2.27	4.58	2.1
TR10370|c0_g1_i1	6.16	1.1	1.32	1.53		TR41859|c0_g1_i2	4.53	7.77	4.67	2.8
TR10371|c0_g1_i1	1.73	12.99	0	0		TR41859|c0_g1_i3	0.91	3.9	0	2.71
TR10372|c0_g1_i1	0.76	0.82	0.99	0		TR41859|c0_g1_i4	3.72	4.07	2.89	2.34
TR10373|c0_g1_i1	0.52	1.67	1.35	0		TR4186|c0_g1_i1	0.8	9.47	1.04	0
TR10374|c0_g1_i1	2.83	1.52	0.92	0		TR41860|c0_g1_i1	29.28	6.69	15.17	2.99
TR10375|c0_g1_i1	0	0.78	1.89	2.16		TR41860|c0_g1_i3	32.18	9.81	16.65	5.12
TR10376|c0_g1_i1	0.75	0.8	1.93	0		TR41861|c0_g1_i2	16.9	18.55	6.11	29.6
TR10377|c0_g1_i1	0	0	0	5.66		TR41862|c0_g1_i1	2.86	4.6	2.48	4.23
TR10378|c0_g1_i1	1.49	3.2	0	0		TR41862|c0_g2_i1	1.88	4.03	2.45	3.34
TR10379|c0_g1_i1	3.55	1.9	0	0		TR41862|c1_g1_i1	1.98	0.71	0	2.93
TR1038|c0_g1_i1	0.97	0.78	1.26	1.07		TR41862|c1_g2_i1	1.26	1.8	4.37	0
TR10380|c0_g1_i1	1.21	0	1.56	0		TR41862|c1_g3_i1	0	0	1.99	0
TR10381|c0_g1_i1	4.15	2.97	0	0		TR41862|c2_g1_i1	0.6	2.26	0.79	1.34
TR10382|c0_g1_i1	4.44	3.17	0	2.21		TR41862|c2_g1_i3	10.75	5.12	3.07	1.78
TR10383|c0_g1_i1	0	1.48	0	4.13		TR41862|c2_g1_i4	1.65	1.77	1.07	0.61
TR10384|c0_g1_i1	3.25	5.09	1.41	0.96		TR41862|c3_g1_i1	0	1.19	0.48	3.84
TR10385|c0_g1_i1	1.66	0	0	0		TR41862|c3_g2_i2	12.25	17.11	2.07	14.97
TR10386|c0_g1_i1	0	1.19	2.86	0		TR41862|c3_g3_i1	1.69	0	0	5.07
TR10387|c0_g1_i1	9.61	2.06	9.8	25.94		TR41862|c3_g4_i1	0	3.63	0	2.53
TR10388|c0_g2_i1	0	3.51	0	2.45		TR41862|c3_g5_i1	0.78	3.35	0	1.16
TR10389|c0_g1_i1	1.03	1.1	1.32	0		TR41862|c3_g6_i1	0	4.67	0	0
TR1039|c0_g1_i1	1.18	5.04	0.76	0		TR41862|c3_g6_i2	4	1.22	1.48	3.38
TR10390|c0_g1_i1	4.86	1.49	0	0		TR41862|c3_g7_i1	0.64	4.8	3.32	5.69
TR10391|c0_g1_i1	0.77	2.07	1.5	1.14		TR41862|c3_g8_i1	4.19	2.56	2.33	12.78
TR10392|c0_g1_i1	3.54	0	0	0		TR41863|c0_g1_i1	3.71	0	1.6	0
TR10393|c0_g1_i1	3.08	0	0	0		TR41863|c0_g2_i1	39.47	21.45	9.83	2.51
TR10394|c0_g1_i1	0.79	2.53	2.03	1.17		TR41864|c0_g2_i1	6.59	8.47	0.85	0.98
TR10395|c0_g1_i1	2.17	2.91	1.41	0.8		TR41864|c1_g1_i2	14.69	13.86	17.24	10.61
TR10396|c0_g1_i1	1.32	1.41	2.56	0		TR41864|c1_g1_i3	35.02	25.2	36.13	16.47
TR10397|c0_g1_i1	1.99	2.14	2.54	0		TR41865|c0_g1_i1	4.7	5.55	3.07	3.33
TR10398|c0_g1_i1	0	2.37	2.82	0		TR41866|c0_g1_i1	25.91	19.45	13.97	6.47
TR10399|c0_g1_i1	1.69	9.07	0	0		TR41866|c0_g1_i3	7.53	9.95	6.32	0.65
TR104|c0_g1_i1	0	0	1.73	0		TR41866|c0_g1_i4	6.52	4.24	4.06	3.76
TR1040|c0_g1_i1	3.29	0	0	0		TR41867|c0_g1_i1	57.13	20.6	13.57	2.56
TR10400|c0_g1_i1	1.2	0.64	1.55	0		TR41868|c0_g1_i2	104.07	69.59	52.38	83.53
TR10401|c0_g1_i1	1.52	3.27	0	0		TR41869|c0_g1_i3	14.25	24.98	36.07	5.68
TR10402|c0_g1_i1	5.56	1.99	4.73	0		TR4187|c0_g1_i1	1.22	0	1.57	1.83
TR10403|c0_g1_i1	4.86	1.74	0	0		TR41870|c1_g1_i1	55.01	81.03	62.6	28.11
TR10404|c0_g1_i1	0	1.35	1.61	1.87		TR41871|c0_g1_i1	1.72	3.85	0.45	1.26
TR10405|c0_g1_i1	1.01	1.09	1.3	0		TR41871|c0_g2_i2	2.34	5.93	0.91	1.78
TR10406|c0_g1_i1	0	6.41	2.54	0		TR41872|c0_g1_i1	19.48	16.45	53.55	16.95
TR10407|c0_g1_i1	0	1.22	1.46	0		TR41873|c0_g1_i2	18.37	23.14	15.93	11.64
TR10408|c0_g1_i1	1.19	3.84	0	0		TR41874|c1_g1_i1	38.97	38.63	7.49	3.58
TR10409|c0_g1_i1	0.49	0.52	1.27	0		TR41875|c0_g1_i1	17.58	10.7	14.27	6.8
TR1041|c0_g1_i1	0	0	2.48	5.84		TR41875|c0_g1_i2	6.65	4.27	6.88	0.98
TR10410|c0_g1_i1	2.7	2.88	1.17	0.79		TR41876|c0_g1_i2	12.31	5.14	42.18	3.54
TR10411|c0_g1_i1	0	6.58	0	0		TR41876|c1_g1_i2	16.16	0	1.73	0
TR10412|c0_g1_i1	2.91	1.04	0	0		TR41876|c1_g1_i3	94.9	13.41	30.54	2.55
TR10413|c0_g1_i1	3.01	1.61	0	0		TR41876|c1_g2_i1	8.41	6.3	31.12	1.86
TR10414|c0_g1_i1	0	0	1.24	0		TR41877|c0_g1_i2	5.61	2.74	2.51	7.78
TR10415|c0_g1_i1	1.34	0.95	0	0.66		TR41877|c0_g1_i3	2.4	3.21	1.55	2.67
TR10416|c0_g1_i1	0	4.47	0	0		TR41878|c0_g1_i1	23.39	51.97	144.91	463.2
TR10417|c0_g1_i1	2.62	0	1.7	1.94		TR41879|c0_g2_i1	4.12	4.42	2.67	13.24
TR10417|c0_g2_i1	1.26	0	1.61	0		TR41879|c0_g2_i2	2.62	0.93	0	3.88
TR10418|c0_g1_i1	2.52	2.69	3.27	0		TR41879|c0_g2_i3	3	2.14	0	20.79
TR10419|c0_g2_i1	0	4.01	0	0		TR41879|c0_g2_i5	3.17	4.79	1.03	16.71
TR1042|c0_g1_i1	0	0	7.96	0		TR41879|c0_g4_i1	6.14	0	7.82	3.07
TR10420|c0_g2_i1	0.57	1.84	0	0		TR4188|c0_g1_i1	0	2.3	0	1.06
TR10421|c0_g1_i1	1.73	0	0	0		TR41880|c0_g1_i1	146.04	133.76	63.12	79.83
TR10422|c0_g1_i1	2.69	1.44	0	2.01		TR41881|c0_g1_i2	3.79	5	1.16	4.59
TR10423|c0_g1_i1	2.72	5.83	0	0		TR41881|c0_g1_i4	1.6	3.41	1.19	3.36
TR10424|c0_g1_i1	0.66	0.71	0.85	0		TR41881|c1_g1_i4	3.78	4.73	5.54	3.25
TR10424|c1_g1_i1	1.79	0	0	0		TR41881|c1_g1_i5	1.88	1.44	0.7	1.19
TR10425|c0_g1_i1	1.69	7.26	0	0		TR41881|c1_g1_i6	0.96	2.05	1.56	1.41
TR10426|c0_g1_i1	3.31	4.74	2.84	0		TR41882|c0_g1_i2	32.02	3.17	0.26	4.65
TR10427|c0_g1_i1	2.18	4.68	0	0		TR41882|c0_g1_i3	8.84	0	0	1.64
TR10428|c0_g1_i1	0	7.68	0	0		TR41883|c0_g2_i1	14.21	13.45	0.84	9.96
TR10429|c0_g1_i1	0.95	0	0	2.83		TR41884|c0_g1_i1	14.58	29.43	3.26	10.71
TR1043|c0_g1_i1	1.92	3.81	3.21	0		TR41885|c0_g1_i1	5.6	12.32	13.74	6.75
TR10430|c0_g1_i1	0.84	0	5.43	1.23		TR41886|c1_g1_i1	4.83	8.28	1.24	2.87
TR10431|c0_g1_i1	26.46	1.42	3.39	0		TR41886|c1_g2_i1	94.27	164.02	66.39	238.7
TR10432|c0_g1_i1	1.95	6.26	0	0		TR41886|c1_g3_i1	0	0	0	0
TR10432|c1_g1_i1	0	1.18	7.05	0		TR41886|c1_g3_i10	0	1.38	1.65	0
TR10433|c0_g1_i1	1.88	2.01	2.39	0		TR41886|c1_g3_i11	1.76	1.07	0.98	0.74
TR10434|c0_g1_i1	2.33	1.25	1.51	0		TR41886|c1_g3_i2	2.54	3.61	1.1	3.32
TR10435|c0_g1_i1	1.45	0.52	1.25	0		TR41886|c1_g3_i3	5.9	3.79	3.82	11.36
TR10436|c0_g1_i1	1.69	4.21	2.91	0		TR41886|c1_g3_i4	1.14	0	0	1.68
TR10437|c0_g1_i1	0.83	0.89	1.07	0		TR41886|c1_g3_i6	5.82	4.85	7.53	10.54
TR10438|c0_g1_i1	0.83	2.67	0	1.23		TR41886|c1_g3_i7	0	1.72	0	1.19
TR10438|c0_g2_i1	0.93	0.99	0	0		TR41886|c1_g3_i8	1.52	0.54	1.31	0
TR10439|c0_g1_i1	0.95	1.02	0	1.42		TR41886|c1_g4_i1	2.31	6.2	2.97	0
TR10439|c0_g2_i1	1.59	1.7	0	0		TR41886|c1_g5_i1	2.07	4.44	2.64	3.11
TR1044|c0_g1_i1	1.97	1.06	0	0		TR41886|c1_g5_i2	11.69	9.8	6.89	4.62
TR10440|c0_g1_i1	0	0	0	0		TR41886|c1_g5_i3	4.1	1.25	3.03	0.87
TR10441|c0_g1_i1	3.02	3.24	0	0		TR41886|c1_g6_i2	1.1	4.7	4.23	9.79
TR10442|c0_g1_i1	0	1.26	1.51	0		TR41886|c1_g6_i3	5.86	1.57	1.88	0
TR10443|c0_g1_i1	0.43	0.46	1.67	0		TR41886|c1_g7_i1	3.09	3.31	0.8	0.92
TR10444|c0_g2_i1	1.9	0	1.23	0		TR41886|c1_g8_i1	17.78	17.44	7.04	0
TR10445|c0_g2_i1	0.93	1	1.2	1.39		TR41886|c1_g8_i2	21.66	18.83	4.69	10.67
TR10446|c0_g1_i1	0	1.34	3.2	0		TR41886|c1_g9_i1	0	2.28	0	0
TR10448|c0_g1_i1	0	4.12	0	0		TR41887|c0_g2_i2	25.13	21.28	32.23	29.61
TR10449|c0_g1_i1	1.29	1.38	1.65	0		TR41887|c1_g1_i1	1.92	2.99	4.78	1.03
TR1045|c0_g1_i1	0	0.74	0	0		TR41887|c1_g2_i1	0	2.47	0	0
TR10450|c0_g1_i1	1.06	0	2.74	0		TR41887|c1_g2_i2	1.63	4.07	5.63	0.8
TR10451|c0_g1_i1	0.95	2.03	0	2.81		TR41887|c1_g3_i2	2.77	1.73	0.9	3.06
TR10452|c0_g1_i1	2.1	0	0	3.15		TR41887|c2_g1_i3	5.3	6.44	1.43	0.81
TR10453|c0_g1_i1	0.87	3.74	1.12	0		TR41887|c2_g1_i4	3.18	5.39	2.07	1.56
TR10454|c0_g2_i1	42.56	55.34	2.36	130.5		TR41888|c0_g1_i1	16.1	13.5	9.44	0.47
TR10455|c0_g1_i1	1.48	0	3.79	0		TR41888|c1_g1_i3	4.98	5.33	2.76	1.05
TR10456|c0_g1_i1	0	3.19	2.55	0		TR41888|c1_g1_i4	8.64	9.02	4.98	1.48
TR10457|c0_g1_i1	0	0	4.6	0		TR41888|c1_g1_i5	17.39	17.52	11.15	6.64
TR10458|c0_g1_i1	1.46	0.78	0.95	0.36		TR41888|c1_g2_i1	0	2.19	2.61	0
TR10459|c0_g1_i1	4.02	1.56	0.47	0		TR41889|c0_g1_i2	3.86	4.65	0.49	0.37
TR1046|c0_g1_i1	4.38	3.51	2.13	0.81		TR41889|c0_g1_i7	5.03	5.66	0.17	1.75
TR10460|c0_g1_i1	0	0	0	9.34		TR4189|c0_g1_i1	0	0	3.88	0
TR10461|c0_g1_i1	2.25	1.6	0	0		TR41890|c0_g1_i1	2.82	8.86	15.14	0
TR10462|c0_g1_i1	0.78	1.67	1	0		TR41890|c0_g1_i2	2.6	6.36	15.55	0
TR10464|c0_g2_i1	1.33	7.16	0	0		TR41891|c0_g1_i1	3.78	4.04	2.08	5.56
TR10465|c0_g1_i1	5.5	0	0	0		TR41891|c0_g1_i3	3.78	2.99	2.01	4.94
TR10466|c0_g1_i1	1.15	4.92	2.95	0		TR41892|c0_g1_i2	41.4	27.01	43.03	83.9
TR10466|c1_g1_i1	1.71	0	2.19	0		TR41892|c0_g2_i1	20.49	9.62	8.15	14.32
TR10467|c0_g1_i1	0	2.34	5.56	0		TR41892|c0_g2_i2	7.6	2.91	5.63	2.41
TR10468|c0_g1_i1	1.69	0	0	0		TR41892|c0_g3_i1	4.27	6.11	1.82	19.13
TR10469|c0_g1_i1	3.71	0	2.37	0		TR41893|c1_g1_i3	19.5	24.87	18.66	77.75
TR1047|c0_g1_i1	1.77	1.9	0	4.37		TR41893|c1_g1_i4	16.28	25.29	13	152.65
TR10470|c0_g1_i1	1.23	1.32	0	0		TR41894|c0_g1_i1	0.92	0	1.19	4.11
TR10471|c0_g1_i1	0.78	0	0	11.59		TR41894|c0_g1_i2	2.86	2.94	5.83	4.21
TR10472|c0_g1_i1	2.74	5.88	0	2.05		TR41894|c0_g1_i3	2.45	3.21	5.23	6.87
TR10473|c0_g1_i1	1.08	2.32	1.39	1.61		TR41895|c1_g1_i2	5.12	10.12	7.36	4.64
TR10474|c0_g1_i1	4.14	3.7	0	0		TR41895|c1_g1_i3	6.58	11.16	5.64	4.9
TR10475|c0_g1_i1	6.16	1.65	0	2.3		TR41895|c1_g1_i4	8.07	8.32	4.81	3.64
TR10476|c0_g1_i1	0.9	0	0	2.69		TR41896|c0_g1_i2	14.96	22.59	10.73	10.36
TR10477|c0_g1_i1	2.24	2.41	2.85	0		TR41897|c0_g1_i1	12.15	14.1	11.7	6.11
TR10478|c0_g1_i1	1.3	6.97	0	0		TR41897|c0_g1_i3	13.46	10.67	9.35	5.42
TR10479|c0_g1_i1	2.07	0.74	0	2.05		TR41898|c0_g1_i1	227.64	174.4	97.19	203.42
TR1048|c0_g1_i1	0	3.71	2.21	2.59		TR41898|c1_g1_i1	42.22	29.75	17.23	40.98
TR10480|c0_g1_i1	0	0	2.39	0		TR41898|c1_g1_i2	78.99	59.47	37.45	60.4
TR10481|c0_g1_i1	0	5.18	0	1.3		TR41898|c1_g2_i1	431.28	166.98	135.55	194.72
TR10482|c0_g1_i1	2.13	6.84	0	0		TR41898|c1_g3_i1	191.37	66.54	67.2	79.22
TR10483|c0_g1_i1	1.21	2.59	0	0		TR41898|c1_g6_i2	251.55	74.85	80.67	65.51
TR10484|c0_g2_i1	0.78	0.42	0.51	0		TR41899|c0_g1_i1	0	0	0	0
TR10485|c0_g1_i1	0	2.81	1.68	0		TR41899|c0_g2_i1	2.35	1.26	0	0
TR10486|c0_g1_i1	4.59	1.23	0	0		TR41899|c1_g1_i2	7.76	7.81	9.93	9.88
TR10487|c0_g1_i1	1.77	0	0	0		TR41899|c1_g1_i3	5.82	6.24	4.29	9.87
TR10488|c0_g1_i1	4.04	2.16	2.57	0		TR41899|c1_g1_i5	7.91	12.38	10.74	14.64
TR10488|c0_g2_i1	1.89	1.01	4.88	2.81		TR419|c0_g2_i1	0.62	2.67	0	0.92
TR10489|c0_g2_i1	1.81	3.88	0	0		TR4190|c0_g1_i1	0	2.84	0	0
TR1049|c0_g1_i1	0	0	0	9.84		TR41900|c0_g1_i1	2.55	2.74	3.28	5.72
TR10490|c0_g1_i1	0	2.19	0	0		TR41900|c0_g1_i2	2.27	6.13	2.61	0.59
TR10491|c0_g1_i1	2.1	6.75	2.7	0		TR41900|c0_g1_i4	1.9	4.07	0	5.69
TR10492|c0_g1_i1	2.3	1.85	0.75	0.85		TR41900|c0_g2_i2	6.27	8.86	1.05	2.97
TR10493|c0_g1_i1	2.24	2.41	0	0		TR41900|c0_g2_i3	3.27	6.18	0	1.11
TR10494|c0_g1_i1	2.54	2.72	1.64	1.88		TR41901|c0_g1_i1	4.28	16.1	0.35	1.57
TR10495|c0_g1_i1	0	0	0	0		TR41902|c0_g1_i1	15.99	12.4	11.43	1.63
TR10496|c0_g2_i1	0	5.5	2.19	0		TR41902|c0_g1_i3	28.59	16.91	26.72	13.73
TR10497|c0_g1_i1	3.61	2.58	0	0		TR41903|c0_g1_i1	5.81	11.17	1.68	8.54
TR10498|c0_g1_i1	2.85	1.53	0	0		TR41903|c0_g1_i10	2.61	2.79	0.97	0
TR10499|c0_g1_i1	0	6.35	0	1.77		TR41903|c0_g1_i11	3.48	5.31	0.97	2.56
TR105|c0_g1_i1	3.06	1.64	0	0		TR41903|c0_g1_i2	1.64	0	0	0
TR1050|c0_g1_i1	0	3.51	0	0		TR41903|c0_g1_i3	0	0	0	0
TR10500|c0_g1_i1	0	6.85	0	0		TR41903|c0_g1_i5	6.37	10.71	1.48	6.15
TR10501|c0_g2_i1	0	1.42	1.7	0		TR41903|c0_g1_i6	3.04	6.18	0	3.59
TR10502|c0_g1_i1	0.82	3.5	0	0		TR41903|c0_g1_i7	1.54	0.55	0.67	0.76
TR10503|c0_g1_i1	0.84	0.9	3.26	0		TR41903|c0_g2_i1	1.79	0.82	1.67	0.75
TR10504|c0_g1_i1	1.38	4.45	0	8.27		TR41903|c0_g2_i3	0.28	3.02	0	0
TR10505|c0_g1_i1	0	0	8.34	0		TR41903|c0_g2_i4	0	1.42	1.35	0.43
TR10506|c0_g1_i1	2.8	2.25	0	1.03		TR41903|c0_g2_i6	0	2.66	0	0
TR10507|c0_g1_i1	0	6.74	0	2.35		TR41903|c0_g3_i1	0	1.72	0.23	0
TR10508|c0_g1_i1	0	7.86	0	0		TR41903|c0_g3_i2	1.35	3.19	0.35	0
TR10509|c0_g1_i1	2.59	0.69	0.84	0.96		TR41903|c0_g3_i3	1.53	2.94	0.4	0.45
TR1051|c0_g1_i1	0.98	1.75	0.42	0.48		TR41903|c0_g3_i4	0.84	1.26	0.44	0.49
TR10510|c0_g1_i1	4.11	1.47	0	2.05		TR41903|c0_g3_i5	0.66	1.77	0.22	0.49
TR10511|c0_g1_i1	2.28	2.44	0	0		TR41903|c0_g3_i6	1.51	1.29	0.39	1.34
TR10512|c0_g1_i1	0	2.81	0	0		TR41903|c0_g3_i7	0.9	2.41	0	0.66
TR10513|c0_g2_i1	4.22	3.81	3.37	0		TR41903|c0_g3_i8	1.55	1.98	0.8	0
TR10514|c0_g1_i1	6.81	1.28	0	0		TR41903|c0_g4_i2	0.45	1.68	0.88	0
TR10515|c0_g1_i1	1.07	1.72	2.09	0		TR41903|c0_g4_i3	0.23	1.5	2.13	0
TR10516|c0_g1_i1	1.05	0.56	0.34	1.54		TR41903|c0_g6_i1	0	1.13	1.36	0
TR10517|c0_g1_i1	0	3.72	0	0		TR41903|c0_g7_i1	2.45	2.63	1.57	0
TR10518|c0_g1_i1	2.34	3.35	0	0		TR41903|c1_g1_i1	2.9	1.56	1.86	0
TR10519|c0_g1_i1	1.65	1.76	0.27	0		TR41904|c0_g1_i2	4.59	1.64	1.98	1.13
TR1052|c0_g2_i1	3.58	1.64	0	1.51		TR41904|c1_g1_i2	2.25	2.89	1.17	0.66
TR10520|c0_g1_i1	2.18	2.34	0	0		TR41904|c1_g1_i4	1.78	3.17	1.54	1.75
TR10521|c0_g2_i1	2.47	1.99	2.4	4.58		TR41904|c1_g1_i5	6.02	5.79	5.09	3.1
TR10522|c0_g1_i1	2.03	7.26	0	0		TR41904|c1_g2_i1	0	4.17	0	0
TR10523|c0_g1_i1	20.43	1.68	0	0		TR41904|c1_g3_i1	5.19	3.71	0	0
TR10524|c0_g1_i1	5.43	0	0	0		TR41905|c1_g1_i2	0.09	150.48	0	0
TR10525|c0_g1_i1	1.64	5.27	0	0		TR41906|c0_g1_i1	4.19	1.5	3.58	0
TR10526|c0_g1_i1	2.07	3.44	0.6	0		TR41906|c0_g2_i2	1.58	1.69	0.51	1.75
TR10527|c0_g2_i1	1.97	4.22	0	0		TR41906|c0_g2_i4	0.62	1.32	1.07	1.81
TR10528|c0_g1_i1	0	0	1.33	0		TR41906|c0_g2_i7	3.58	1.49	4.67	2.64
TR10529|c0_g1_i1	0	1.98	0.8	0		TR41906|c0_g2_i8	1.32	1.06	0.43	1.46
TR1053|c0_g2_i1	1.49	3.18	2.67	0.55		TR41906|c0_g3_i1	0.73	1.03	0.63	0.36
TR10530|c0_g1_i1	0.95	2.04	0.62	1.41		TR41906|c0_g3_i2	1.36	0.73	2.64	5.04
TR10531|c0_g2_i1	2.01	5.03	0	0		TR41906|c0_g3_i3	0.7	0.75	0.45	3.09
TR10532|c0_g2_i1	1.81	1.94	0	0		TR41906|c0_g3_i4	1.73	0.62	0.75	0.85
TR10533|c0_g1_i1	7.5	0	0	0		TR41906|c0_g4_i1	1.26	1.35	1.61	0
TR10534|c0_g1_i1	3.14	1.68	0	0		TR41906|c0_g4_i2	1.64	0	1.06	1.22
TR10535|c0_g1_i1	0.68	2.18	0	7.03		TR41906|c0_g5_i1	3.54	1.9	5.75	0
TR10536|c0_g1_i1	1.69	3.02	0	0		TR41906|c0_g5_i2	1.95	1.33	1.39	0
TR10537|c0_g1_i1	0	6.93	0	0		TR41907|c0_g1_i4	5.92	9.75	0.75	2.18
TR10538|c0_g1_i1	5.37	1.92	0	0		TR41908|c0_g1_i1	8.94	9.88	5.56	11.14
TR10539|c0_g1_i1	1.81	3.88	0	0		TR41909|c0_g1_i1	0.96	1.71	1.25	0
TR1054|c0_g1_i1	0	1.42	0.86	0		TR41909|c0_g1_i2	0	0.66	0.79	0
TR10540|c0_g1_i1	5.08	0	0	0		TR41909|c0_g1_i3	2.27	5.7	2.87	1.5
TR10541|c0_g1_i1	1.71	0.92	2.21	0		TR41909|c0_g2_i1	1.34	3.23	1.31	1.49
TR10542|c0_g1_i1	2.48	0	0	0		TR4191|c0_g1_i1	58.2	180.15	0	5.92
TR10543|c0_g1_i1	3.75	0	0	0		TR41910|c0_g1_i2	7.25	0.73	0.11	0
TR10544|c0_g1_i1	1.1	1.95	0	1.08		TR41910|c0_g1_i3	2.77	0.37	0	0
TR10545|c0_g1_i1	0.42	0.9	2.47	0.31		TR41910|c0_g1_i4	5.99	0.77	0	0
TR10546|c0_g1_i1	4.03	1.62	4.58	0		TR41910|c0_g1_i5	2.45	0.66	0	0
TR10547|c0_g1_i1	4.66	0	1.5	0		TR41910|c0_g1_i6	1.04	0.28	0.34	0
TR10548|c0_g1_i1	2.22	2.38	2.88	0.66		TR41910|c0_g1_i7	7.74	0.86	0	0
TR10549|c0_g1_i1	0	0	0	3.24		TR41910|c0_g1_i8	1.73	0.84	0	0
TR1055|c0_g1_i1	4.49	0	0	0		TR41910|c0_g2_i1	3.97	0	0	0
TR10550|c0_g1_i1	2.16	2.31	0	0		TR41911|c0_g1_i1	1.98	1.06	0	4.42
TR10552|c0_g1_i1	8.08	4.33	0	0		TR41911|c1_g1_i1	7.57	8.75	5.93	5.63
TR10553|c0_g1_i1	1.47	4.71	0.95	1.09		TR41911|c1_g1_i2	5.9	7.32	5.55	4.46
TR10554|c0_g1_i1	0	4.26	0	1.18		TR41911|c1_g1_i5	2.01	4.29	4.17	1.78
TR10556|c0_g1_i1	0.93	12.01	1.2	0		TR41911|c1_g2_i1	2.58	4.14	0	0
TR10557|c0_g1_i1	0	1.5	0.91	0		TR41911|c1_g2_i2	2.58	6.91	0	1.92
TR10558|c0_g1_i1	0.36	0.76	0.93	0.53		TR41911|c1_g3_i1	12.35	31.39	6.27	2.86
TR10559|c0_g1_i1	3.06	0	1.31	1.52		TR41911|c1_g3_i3	10.33	26.68	5.5	1.86
TR1056|c0_g1_i1	1.62	1.74	1.4	3.2		TR41911|c2_g1_i1	0	6.46	0	0
TR1056|c0_g2_i1	3.05	0	3.9	0		TR41912|c0_g1_i1	3.43	12.37	0	3.79
TR10560|c0_g1_i1	0	2.93	0	0		TR41912|c1_g1_i1	3.16	9.89	0.15	0.86
TR10561|c0_g1_i1	2.02	0	0	0		TR41913|c0_g1_i2	1.17	0.18	1.96	11.32
TR10562|c0_g1_i1	3.84	2.06	2.45	0		TR41913|c0_g1_i3	0.91	0.26	1.07	18.38
TR10563|c0_g1_i1	3.78	4.55	0	1.4		TR41914|c0_g1_i2	3.86	5.72	3.41	6.4
TR10564|c0_g1_i1	2.23	0	4.29	0		TR41915|c0_g1_i1	4.2	4.5	13.36	0
TR10565|c0_g1_i1	0.73	0.79	2.84	1.09		TR41915|c1_g2_i1	4.03	3.07	2.13	23.68
TR10566|c0_g1_i1	5.11	1.37	4.92	0		TR41915|c2_g1_i1	2.16	0	0	0
TR10567|c0_g1_i1	0.61	1.95	2.36	0		TR41915|c2_g2_i1	2.84	4.56	2.31	1.05
TR10568|c0_g2_i1	2.6	2.53	0	0		TR41915|c2_g2_i2	2.93	3.48	0.85	0.48
TR10569|c0_g1_i1	2.23	2.39	1.43	1.66		TR41915|c2_g3_i1	3.54	3.8	0	5.3
TR1057|c0_g1_i1	1.81	2.28	0.43	0.48		TR41915|c2_g4_i1	0.23	0.74	0.3	0
TR10570|c0_g1_i1	8.46	5.44	6.49	5.07		TR41915|c2_g4_i3	6.4	7.78	2.01	3.57
TR10572|c0_g1_i1	2.99	2.41	0	0		TR41916|c0_g1_i1	11.35	16	7.54	13.51
TR10573|c0_g1_i1	1.99	0.71	0	0		TR41916|c0_g1_i3	0.85	1.82	1.1	0
TR10574|c0_g1_i1	0	0	1.1	1.26		TR41916|c0_g2_i1	2.18	2.34	5.56	9.84
TR10574|c1_g1_i1	0	0.81	0.97	0		TR41916|c0_g2_i2	10.51	8.09	7.86	5.45
TR10575|c0_g1_i1	1.22	1.31	0	0		TR41916|c0_g2_i3	10.12	9.38	8.27	9.68
TR10576|c0_g1_i1	2.24	0	5.71	0		TR41917|c0_g1_i1	1.41	0	0	4.21
TR10577|c0_g1_i1	0	5.83	1.74	8.11		TR41917|c1_g1_i1	9.03	15.41	6.15	18.03
TR10578|c0_g2_i1	0	2.5	0	3.46		TR41917|c1_g1_i2	18.35	20.25	13.57	36.99
TR10579|c0_g1_i1	0	2.09	4.96	2.92		TR41917|c1_g2_i1	1.33	7.16	3.42	3.98
TR1058|c0_g1_i1	0	0	1.17	2.69		TR41917|c1_g2_i4	3.42	1.47	7.08	13.18
TR1058|c1_g1_i1	0	0	0	11.67		TR41917|c1_g3_i2	1.19	1.27	1.86	2.11
TR10580|c0_g1_i1	1.09	4.29	1.42	0.54		TR41917|c1_g3_i3	1.77	0.27	2.63	4.46
TR10581|c0_g1_i1	1.41	4.54	1.81	0		TR41917|c1_g3_i4	3.47	1.14	4.17	9.04
TR10582|c0_g1_i1	0	3.42	0	0		TR41917|c1_g4_i1	0	14.98	0	0
TR10583|c0_g1_i1	2.18	0	0.94	0		TR41917|c1_g4_i2	0	30.81	0.32	0.71
TR10584|c0_g1_i1	2.75	0	0	1.36		TR41918|c0_g1_i1	20.54	20.18	150.86	10.25
TR10585|c0_g1_i1	4.43	0	0	3.33		TR41918|c1_g1_i1	14.9	13.6	14.64	4.29
TR10586|c0_g1_i1	3.11	3.34	0	0		TR41918|c2_g1_i1	15.58	22.89	147.37	7.32
TR10587|c0_g1_i1	0	4.35	0	0		TR41918|c2_g2_i1	62.98	36.12	46.38	6.64
TR10588|c0_g1_i1	2.39	3.59	1.24	0		TR41918|c2_g2_i2	21.87	23.35	115.57	4.1
TR10589|c0_g1_i1	0	2.72	3.25	0		TR41919|c0_g1_i1	11.56	3.24	3.22	1.62
TR1059|c0_g1_i1	2.51	2.69	0	0		TR41919|c1_g1_i1	18.11	6.6	4.44	4.39
TR10590|c0_g1_i1	0.47	3.04	0	0		TR41919|c1_g2_i1	8.87	77.91	1.97	1.25
TR10591|c0_g1_i1	1.79	3.82	0.77	0		TR4192|c0_g1_i1	8.51	4.56	0	0
TR10592|c0_g1_i1	0.82	1.46	0.36	0		TR41920|c0_g1_i1	4.47	5.65	1.58	1.2
TR10593|c0_g1_i1	1.83	0	0	0		TR41920|c1_g1_i2	2.8	6.97	4.55	4.46
TR10593|c1_g1_i1	0.87	2.79	2.24	0		TR41920|c1_g2_i1	5.12	4.11	1.11	1.26
TR10594|c0_g1_i1	2.21	3.95	0	4.37		TR41920|c2_g1_i1	2.43	2.9	0.56	1.47
TR10595|c0_g1_i1	1.35	1.44	0	2.01		TR41920|c2_g1_i10	2.12	1.24	0.25	0
TR10596|c0_g1_i1	1.52	3.27	1.95	0		TR41920|c2_g1_i2	3.42	5.48	2.79	2.93
TR10597|c0_g1_i1	4.66	3.75	0	0		TR41920|c2_g1_i4	3.27	3.49	1.82	2.29
TR10598|c0_g1_i1	1.63	0.35	0.42	0.48		TR41920|c2_g1_i5	3.06	8.74	1.31	6.07
TR10599|c0_g1_i1	0.72	2.31	0	0		TR41920|c2_g1_i6	14.08	1.08	0	1.5
TR106|c0_g1_i1	0	0	0	3.37		TR41920|c2_g1_i8	5.36	5.1	1.54	3.52
TR1060|c0_g1_i1	2.43	1.3	3.12	0		TR41920|c2_g1_i9	3.27	3.22	1.02	1.15
TR1060|c1_g1_i1	0	0	5.79	0		TR41920|c2_g2_i1	11.05	24.87	1.42	4.93
TR10600|c0_g1_i1	4.02	0	0	0		TR41920|c2_g2_i3	7.94	35.46	1.7	15.79
TR10601|c0_g1_i1	1.97	0	2.51	0		TR41921|c0_g1_i1	2.22	0.59	0.72	0
TR10602|c0_g1_i1	0	0.88	0	0		TR41921|c0_g1_i4	9.21	7.76	3.52	1.22
TR10602|c0_g2_i1	0	0	0	0		TR41922|c0_g1_i1	22.57	19.3	14.09	8.42
TR10603|c0_g1_i1	0.76	1.21	0.98	0.56		TR41922|c1_g1_i2	48.04	38.48	29.04	20.04
TR10604|c0_g1_i1	0	1.83	0.74	0		TR41922|c1_g1_i4	3.73	3.57	2.85	0.57
TR10605|c0_g1_i1	5.74	1.23	2.95	0		TR41922|c1_g1_i5	1	1.83	1.11	0.63
TR10606|c0_g1_i1	3.24	3.48	0	0		TR41922|c1_g2_i1	37.16	25.96	21.09	9.47
TR10606|c0_g2_i1	1.71	1.83	0	0		TR41923|c2_g1_i1	6.22	6.66	2.64	0
TR10607|c0_g1_i1	2.55	3.65	1.1	0		TR41923|c2_g1_i4	0	0	0	0
TR10608|c0_g2_i1	0.77	0	2.99	1.15		TR41923|c2_g1_i5	3.7	1.32	0	1.84
TR10609|c0_g1_i1	0	3.14	0	2.19		TR41923|c3_g1_i1	1.2	0.64	0	0
TR1061|c0_g1_i1	0.9	3.85	0	0		TR41923|c3_g1_i4	0	0	0.89	0
TR10610|c0_g1_i1	2.25	4.01	0.97	4.44		TR41923|c3_g2_i1	0	7.62	3.04	0
TR10611|c0_g1_i1	1.13	2.42	4.39	0.84		TR41923|c3_g2_i2	2.74	1.47	0	4.09
TR10612|c0_g1_i1	1.64	0	2.09	0		TR41923|c4_g1_i1	0.6	2.25	0.39	0
TR10614|c0_g1_i1	7.63	6.69	9.87	4.11		TR41923|c4_g1_i11	2.3	1.64	0	0.57
TR10615|c0_g1_i1	12.51	0	0	0		TR41923|c4_g1_i14	1.07	2.3	1.38	1.6
TR10616|c0_g1_i1	2.29	0.61	0	2.54		TR41923|c4_g1_i15	1.88	4.29	0.7	0.39
TR10617|c0_g2_i1	0	3.59	0	0		TR41923|c4_g1_i18	1.33	1.02	0.25	0
TR10618|c0_g2_i1	0.62	0	0	1.82		TR41923|c4_g1_i20	1.25	0.89	0	1.85
TR10619|c0_g1_i1	5.84	0	0	0		TR41923|c4_g1_i6	0.3	4.11	0.38	0
TR1062|c0_g1_i1	0.47	3.01	0.61	0		TR41923|c4_g1_i7	1.99	3.55	1.29	0.49
TR10620|c0_g1_i1	5.7	0	33.9	2.85		TR41923|c4_g1_i8	4.91	1.97	2.38	0
TR10621|c0_g1_i1	1.72	0.92	0	0		TR41923|c4_g1_i9	1.31	2.1	0.43	0.48
TR10622|c0_g1_i1	1.79	1.44	1.74	1.32		TR41923|c4_g2_i1	2.16	4.63	1.39	0
TR10623|c0_g1_i1	1.04	0	5.36	1.55		TR41924|c0_g2_i1	1.59	2.18	0.89	1.42
TR10624|c0_g1_i1	1.38	1.48	0	0		TR41924|c0_g2_i2	1.84	2.41	1.47	1.66
TR10625|c0_g1_i1	0	17.12	0	0		TR41924|c0_g2_i3	0	1.07	0	1.49
TR10626|c0_g1_i1	0	2.72	0	0		TR41925|c1_g1_i1	60.49	44	26.05	28.61
TR10627|c0_g1_i1	0	4.75	2.82	0		TR41926|c0_g1_i2	5.47	9.91	3.89	1.71
TR10628|c0_g1_i1	0	9.05	0	0		TR41926|c0_g1_i3	1.05	2.25	0	3.12
TR10629|c0_g2_i1	0	3.52	0	0		TR41927|c0_g1_i1	0	0	3.28	0
TR1063|c0_g1_i1	1.83	3.93	4.68	0		TR41927|c0_g2_i1	0.73	3.13	1.42	1.08
TR10630|c0_g1_i1	0	3.17	0	2.21		TR41927|c1_g1_i1	2.05	8.77	0	0
TR10631|c0_g2_i1	1.59	1.7	0	0		TR41927|c1_g10_i1	3.34	1.43	1.73	0
TR10632|c0_g1_i1	6.22	1.67	5.97	0		TR41927|c1_g2_i1	1.73	3.71	0	2.59
TR10633|c0_g1_i1	2.66	1.9	2.29	5.28		TR41927|c1_g2_i2	2.22	5.14	2.4	0.55
TR10634|c0_g1_i1	0.74	2.39	0	0		TR41927|c1_g2_i3	1.55	2.76	0	0.76
TR10635|c0_g1_i1	5.76	1.23	1.49	0		TR41927|c1_g3_i1	2.45	3.94	4.72	0
TR10636|c0_g1_i1	2.1	0	0	0		TR41927|c1_g3_i2	3.24	1.74	2.07	0
TR10637|c0_g1_i1	1.23	0	1.59	0		TR41927|c1_g3_i3	7.4	6.35	7.58	2.21
TR10638|c0_g2_i1	2.8	2.25	3.62	0		TR41927|c1_g3_i4	0	0	0	0
TR10639|c0_g1_i1	1.01	1.08	0	0		TR41927|c1_g5_i1	0	2.14	0	0
TR10640|c0_g1_i1	1.27	1.36	0	0		TR41927|c1_g6_i1	1.41	2.64	1.37	0.52
TR10641|c0_g1_i1	0	3.4	1.36	3.15		TR41927|c1_g7_i11	1.51	2.6	3.79	0.34
TR10642|c0_g1_i1	0.84	0.9	1.09	0		TR41927|c1_g7_i2	0.36	1.55	1.88	0
TR10643|c0_g1_i1	4.44	9.52	0	2.21		TR41927|c1_g7_i3	1.08	1.03	3.93	0.63
TR10644|c0_g1_i1	1.1	3.55	0	0		TR41927|c1_g7_i4	1.83	1.96	6.32	0
TR10645|c0_g1_i1	2.19	0.78	0	2.16		TR41927|c1_g7_i5	1.47	2.43	0.7	0.2
TR10646|c0_g1_i1	4.08	1.87	0.76	0.86		TR41927|c1_g7_i9	1.01	1.35	0.98	0
TR10648|c0_g1_i1	0.81	2.6	0	0		TR41927|c1_g8_i1	1.92	3.08	11.12	1.43
TR10649|c0_g1_i1	3.77	1.35	0	0		TR41927|c1_g9_i1	38.87	39.05	8.16	5.79
TR1065|c0_g1_i1	3.39	5.44	2.16	0		TR41928|c0_g1_i1	3.14	6.79	2.05	7.03
TR10650|c0_g1_i1	4.13	3.54	17.07	0		TR41929|c0_g1_i2	6.18	1.65	1.1	2.06
TR10651|c0_g1_i1	6.15	0	0	0		TR41929|c0_g2_i3	0.91	0.92	2.43	0.44
TR10652|c0_g2_i1	1.05	1.69	0	0		TR41929|c0_g2_i6	0.99	1.21	2.16	0.42
TR10653|c0_g1_i1	0	6.03	0	5.62		TR41929|c0_g2_i7	0.55	1.17	1.78	0
TR10654|c0_g1_i1	2.48	2.66	1.07	0		TR41929|c0_g3_i1	0	1.1	5.29	1.53
TR10655|c0_g1_i1	0.95	0	3.66	1.41		TR4193|c0_g1_i1	0	11.93	0	0
TR10656|c0_g1_i1	2.53	2.37	0	2.33		TR41930|c0_g1_i1	1.34	1.43	1.61	0.6
TR10657|c0_g1_i1	4.31	4.62	0	0		TR41930|c0_g1_i3	1.45	2.42	2.6	0.93
TR10658|c0_g1_i1	0.62	2.34	0	0.92		TR41930|c0_g1_i4	1.69	3.5	0.69	0.47
TR10659|c0_g1_i1	3.08	2.2	0	0		TR41930|c0_g1_i5	1.49	1.6	0	0
TR1066|c0_g1_i1	1.42	1.52	0.61	0.7		TR41930|c0_g1_i6	1.85	2.6	1.78	0.72
TR10660|c0_g1_i1	2.21	3.16	0	4.37		TR41930|c0_g1_i8	1.38	1.69	0.69	0.31
TR10661|c0_g1_i1	2.1	1.12	1.35	1.56		TR41930|c0_g2_i1	5.31	3.8	2.26	0
TR10662|c0_g1_i1	1.03	2.2	1.32	1.53		TR41930|c0_g3_i1	0.89	1.91	0.77	0.88
TR10663|c0_g1_i1	1.53	2.04	0	0.56		TR41931|c0_g1_i1	10.16	1.56	1.86	2.17
TR10664|c0_g1_i1	1.47	0	0	0		TR41931|c1_g1_i1	0.51	1.3	0.4	0.15
TR10665|c0_g1_i1	1.49	3.73	3.22	3.67		TR41931|c1_g1_i10	0.72	0.44	0	0.45
TR10666|c0_g1_i1	0.7	1.51	0.91	0		TR41931|c1_g1_i2	0.22	0.59	0.58	0.33
TR10667|c0_g1_i1	1.84	2.75	0	0.27		TR41931|c1_g1_i3	0.54	0.69	0.71	0.32
TR10668|c0_g1_i1	2.02	0	0	3.03		TR41931|c1_g1_i4	0.36	0.19	0	0.53
TR10669|c0_g1_i1	0.73	1.57	0	1.09		TR41931|c1_g1_i5	0.46	1.22	0.3	0
TR1067|c0_g1_i1	5.41	7.02	1.5	7.41		TR41931|c1_g1_i6	0.56	0.4	0.49	0
TR10670|c0_g1_i1	7.12	6.11	1.82	0		TR41931|c1_g1_i7	0.69	1.47	0.67	0
TR10671|c0_g1_i1	6.02	3.87	0	0		TR41931|c1_g1_i8	0.52	1	0.95	0
TR10672|c0_g1_i1	0	7.86	2.34	2.75		TR41931|c1_g1_i9	0.55	0.35	0.14	0.16
TR10673|c0_g1_i1	2.37	0	1.52	0		TR41932|c0_g1_i1	4.97	2.66	1.61	0
TR10674|c0_g1_i1	0	0	6.75	0		TR41932|c0_g1_i2	3.81	3.61	0.55	0
TR10675|c0_g1_i1	4	8.59	1.71	1.99		TR41932|c0_g1_i4	1.84	2.13	0.8	0
TR10676|c0_g1_i1	1.71	1.83	0	0		TR41932|c0_g2_i1	1.64	2.91	0	0
TR10677|c0_g1_i1	0.25	1.07	0	1.85		TR41932|c0_g2_i2	0.66	2.47	1.29	0
TR10677|c0_g1_i2	0.24	2.56	0	1.41		TR41932|c0_g2_i3	1.57	0.28	0.34	0
TR10678|c0_g1_i1	0	7.59	0	0		TR41932|c0_g2_i4	0.45	3.12	0.29	0
TR10679|c0_g1_i1	5.52	1.18	0	0		TR41932|c0_g2_i5	1.57	0	0	0
TR1068|c0_g1_i1	7.79	4.77	1.43	0		TR41932|c0_g2_i6	0.58	1.23	1.49	0
TR1068|c1_g1_i1	2.37	0	3.04	1.77		TR41932|c0_g2_i7	1.46	1.56	0	0
TR10680|c0_g1_i1	3.01	7.26	2.92	0		TR41932|c1_g1_i1	0	1.54	0.62	1.41
TR10681|c0_g1_i1	0.55	1.78	1.43	0.82		TR41933|c0_g1_i4	29.37	38.26	24.96	32.78
TR10682|c0_g1_i1	0.83	10.17	1.61	0		TR41933|c0_g1_i5	10.32	18.22	9.97	8.49
TR10683|c0_g1_i1	0	2.84	1.72	0.65		TR41933|c0_g2_i1	7.48	16.01	13.49	4.91
TR10684|c0_g1_i1	0.84	2.69	1.09	1.24		TR41934|c0_g1_i1	45.43	36.6	39.01	70.65
TR10685|c0_g1_i1	3.9	6.97	0	0		TR41935|c0_g1_i1	39.9	63.66	11.96	8.27
TR10686|c0_g1_i1	1.73	1.86	2.21	2.59		TR41935|c1_g1_i1	73.85	77.91	105.39	428.19
TR10687|c0_g1_i1	0.75	0.8	0	0		TR41936|c0_g1_i2	19.09	13.27	11.98	7.52
TR10687|c0_g2_i1	0.41	0.44	0	0		TR41937|c0_g1_i1	12.46	6.18	8.71	0
TR10688|c0_g1_i1	1.19	0	0	1.77		TR41937|c0_g2_i1	3.33	0.65	2.76	0
TR10689|c0_g1_i1	1.25	1.34	0	1.86		TR41937|c0_g3_i1	11.25	4.23	6.72	0.9
TR1069|c0_g1_i1	1.46	2.08	1.26	0.72		TR41938|c0_g1_i1	3.68	3.8	19.94	1.52
TR10690|c0_g1_i1	1.95	1.39	0.84	0		TR41938|c0_g1_i2	2.47	2.01	12.86	1.28
TR10691|c0_g1_i1	1.85	1.99	2.37	0		TR41938|c0_g1_i6	1.48	1.89	12.67	0.44
TR10692|c0_g1_i1	1.43	2.38	3.53	0		TR41939|c0_g1_i1	1.81	2.35	2.47	0.81
TR10693|c0_g1_i1	1.05	3.37	0	0		TR41939|c0_g1_i3	0.85	4.56	0	0
TR10694|c0_g1_i1	0	1.72	2.05	0		TR41939|c0_g1_i5	2.96	2.37	2.15	1.33
TR10695|c0_g1_i1	2.27	0.81	1.95	0		TR41939|c0_g1_i6	2.91	2.5	3.48	1.19
TR10696|c0_g2_i1	0.83	0	0	0		TR41939|c0_g1_i7	2.26	3.66	1.09	1.97
TR10697|c0_g1_i1	2.07	4.44	0	0		TR41939|c0_g1_i8	2.67	3.02	1.96	1.71
TR10698|c0_g1_i1	1.67	0.9	2.16	0		TR41939|c0_g2_i1	5.34	8.4	1.65	1.65
TR10699|c0_g1_i1	2.28	0	0	0		TR4194|c0_g1_i1	1.49	1.6	0	1.1
TR107|c0_g1_i1	1.57	1.68	0	0		TR41940|c0_g1_i1	5.57	1.19	0	0
TR1070|c0_g1_i1	1.03	0	1.32	0		TR41940|c0_g2_i1	5.29	6.65	1.62	0.46
TR10700|c0_g1_i1	1.19	1.28	1.53	1.78		TR41940|c0_g3_i1	1.71	0	0	0
TR10701|c0_g1_i1	0	3.47	0	3.22		TR41940|c0_g4_i2	2.62	5.26	0	0
TR10702|c0_g1_i1	1.06	1.41	0	0.78		TR41941|c0_g1_i2	8.42	10.14	4.88	4.32
TR10703|c0_g1_i1	0	3.69	0	0		TR41942|c0_g1_i1	27.33	10.15	10.12	14.85
TR10703|c0_g2_i1	0	4.08	0	0		TR41942|c1_g1_i1	2	3.49	1.18	12.81
TR10704|c0_g1_i1	8.74	4.68	0	9.84		TR41942|c1_g2_i1	2.41	0.86	0	8.35
TR10705|c0_g1_i1	0	9.82	0	0		TR41942|c2_g1_i1	84.93	51.88	29.35	56.29
TR10706|c0_g1_i1	1.49	4.81	0	0		TR41942|c2_g2_i1	51.13	47.85	30.92	36.8
TR10707|c0_g1_i1	1.58	5.08	3.06	0		TR41942|c2_g2_i3	30.76	23.42	16.53	32.24
TR10708|c0_g1_i1	0	1.31	4.72	3.65		TR41943|c0_g1_i3	32.65	28.72	50.59	219.14
TR10709|c0_g1_i1	5.5	3.93	4.68	0		TR41943|c1_g1_i2	22.76	9.3	34.29	138.61
TR1071|c0_g1_i1	0	4.44	0.89	0		TR41943|c2_g1_i1	21.29	7.98	46.28	157.93
TR10710|c0_g1_i1	0	0	2.89	3.42		TR41943|c3_g1_i1	34.13	43.51	17.86	29.42
TR10711|c0_g1_i1	2.73	2.5	2.53	1.72		TR41944|c0_g1_i2	12.58	16.2	29.58	2.91
TR10712|c0_g1_i1	0	3.08	1.84	0		TR41944|c0_g1_i3	12.87	15.84	32.69	3.53
TR10713|c0_g1_i1	0.95	1.01	0	0		TR41945|c0_g2_i1	24.89	15.26	8.79	9.29
TR10714|c0_g1_i1	0	3.98	0	2.78		TR41945|c0_g3_i1	0.63	2.71	0	0
TR10715|c0_g1_i1	0.76	4.1	3.95	0		TR41946|c0_g1_i2	38.05	47.98	21.54	21.85
TR10716|c0_g1_i1	3.89	2.09	2.48	0		TR41947|c0_g1_i1	4.71	9.33	3.33	3.16
TR10717|c0_g1_i1	0.43	1.83	1.11	0		TR41947|c0_g1_i3	4.21	10.27	2.4	3.87
TR10718|c0_g1_i1	1.71	1.83	2.19	2.56		TR41948|c0_g1_i1	67.82	104.63	99.11	80.24
TR10719|c0_g1_i1	0.68	1.45	0.88	0.5		TR41948|c0_g2_i2	24.37	36.15	29.61	21.01
TR1072|c0_g2_i1	5.02	5.9	0	0.37		TR41948|c0_g2_i4	18.62	33.68	23.73	18.58
TR10720|c0_g1_i1	3.94	0	2.51	0		TR41949|c0_g2_i2	5.08	8.65	1.43	3.83
TR10721|c0_g1_i1	2.18	2.33	0	0		TR41949|c1_g1_i2	3.52	6.58	1.53	3.66
TR10722|c0_g2_i1	0.49	3.13	0	0		TR4195|c0_g1_i1	4.37	0	0	3.28
TR10723|c0_g1_i1	2.07	6.66	2.64	3.11		TR41950|c0_g1_i1	9.07	3.06	15.47	4.23
TR10724|c0_g1_i1	2.23	3.19	0	0		TR41950|c0_g1_i5	4.17	3.35	4.73	0.77
TR10725|c0_g1_i1	1.65	0	2.13	1.62		TR41950|c0_g1_i6	7.6	6.97	4.22	4.82
TR10726|c0_g1_i1	0	5.5	2.19	0		TR41950|c0_g1_i7	3.78	2.03	6.1	0
TR10727|c0_g1_i1	3.14	1.68	4.02	2.35		TR41951|c0_g1_i1	6.93	0.76	3.87	0.78
TR10728|c0_g1_i1	1.6	2.28	0	1.58		TR41952|c0_g1_i1	43.76	53.94	28.87	89.62
TR10729|c0_g1_i1	0	5.83	2.31	0		TR41953|c0_g1_i1	1.45	1.56	0	0
TR1073|c0_g1_i1	2.65	0.71	2.57	1.96		TR41953|c0_g2_i1	79.26	100.92	47.8	67.11
TR10730|c0_g1_i1	4.39	3.53	4.23	0		TR41953|c0_g2_i2	64.91	64.87	39.99	93.02
TR10731|c0_g1_i1	0	1.81	0	0		TR41953|c0_g3_i1	15.68	25.62	11.93	23.54
TR10732|c0_g1_i1	4.25	0	0	0		TR41953|c0_g3_i3	28.92	43.13	13.22	61.91
TR10733|c0_g1_i1	6.35	0	2.03	0		TR41953|c0_g3_i4	36.59	34.75	13.36	47.99
TR10734|c0_g1_i1	0	4.81	0	0		TR41953|c0_g4_i1	3.28	8.78	6.28	2.45
TR10735|c0_g1_i1	2.78	5.97	0	0		TR41954|c0_g1_i3	9.71	9.27	50.09	1.68
TR10736|c0_g2_i1	2.37	5.08	0	0		TR41954|c0_g1_i4	6.54	2	7.22	1.39
TR10737|c0_g1_i1	1.38	2.95	1.79	0		TR41954|c0_g1_i5	4.28	2.96	15.73	0
TR10738|c0_g1_i1	1.61	1.72	1.04	0		TR41954|c0_g1_i6	6.94	4.58	17.53	0.43
TR10739|c0_g1_i1	0.89	2.38	0	1.32		TR41955|c0_g1_i1	0	0	0	8.98
TR1074|c0_g1_i1	3.49	0.93	2.25	0		TR41955|c0_g2_i1	1.81	0	0	16.28
TR10740|c0_g1_i1	0	1.42	0	0		TR41955|c0_g3_i1	0	4.68	0	0
TR10740|c0_g2_i1	1.79	0	2.29	0		TR41955|c0_g4_i4	2.47	3.32	4.76	3.63
TR10741|c0_g1_i1	0.89	1.42	0.57	0.65		TR41955|c0_g4_i5	3.05	3.9	5.04	4.03
TR10742|c0_g1_i1	0.93	0.5	1.81	1.37		TR41956|c0_g1_i1	30.38	16.58	10.3	0
TR10743|c0_g1_i1	0.76	3.25	0	0.37		TR41957|c0_g1_i1	0.71	0	0.93	2.63
TR10744|c0_g1_i1	1.98	1.06	0	1.47		TR41957|c0_g2_i1	3.43	5.39	1.86	10.21
TR10745|c0_g1_i1	1.03	2.2	0	0		TR41957|c0_g2_i2	2.19	1.92	0.67	24.78
TR10746|c0_g1_i1	1.92	3.08	0	0		TR41957|c0_g3_i1	2.29	0.82	2.96	20.42
TR10747|c0_g1_i1	3.57	3.82	0	0.88		TR41958|c0_g1_i2	3.54	13.81	12.63	0.55
TR10748|c0_g1_i1	0	1.54	0	0		TR41959|c0_g1_i1	47.78	47.07	42.95	50.61
TR10749|c0_g1_i1	1.1	1.77	0	0		TR41959|c1_g1_i2	30.52	26.1	24.85	39.45
TR1075|c0_g1_i1	1.25	2.24	0.54	0		TR41959|c1_g1_i4	37.05	26.99	30.7	47.71
TR1075|c0_g2_i1	0	0	4.91	0		TR4196|c0_g1_i1	2.07	2.22	2.64	0
TR10750|c0_g1_i1	0	3.84	2.29	2.68		TR41960|c0_g2_i3	14.65	14.98	7.04	5.16
TR10751|c0_g2_i1	8.41	0	0	0		TR41960|c0_g2_i5	20.53	29.32	10	11.85
TR10752|c0_g1_i1	2.53	0.81	1.64	6.7		TR41960|c0_g2_i6	15.61	20.52	6.27	8.02
TR10753|c0_g1_i1	0	0	0	7.92		TR41961|c0_g1_i1	2.77	1.48	0	2.07
TR10754|c0_g1_i1	0.88	0	0	3.91		TR41961|c0_g1_i2	9.74	14.67	5.12	19.43
TR10755|c1_g1_i1	0.69	4.44	0.89	0		TR41961|c0_g1_i3	1.56	4.67	2.03	7.36
TR10756|c0_g1_i1	0	1.47	0	0		TR41962|c0_g1_i1	5.24	5.62	1.68	0
TR10757|c0_g1_i1	1.33	2.86	1.71	0		TR41962|c0_g2_i1	4.28	10.92	3	0.49
TR10758|c0_g1_i1	0	0	4.47	0		TR41962|c1_g2_i1	0	0	0	0
TR10759|c0_g1_i1	0.98	0.35	0	4.34		TR41962|c1_g3_i1	6.22	8.34	5.97	4.65
TR1076|c0_g1_i1	2.02	1.73	2.1	0		TR41962|c1_g5_i1	113.88	136.41	72.75	97.91
TR10760|c0_g1_i1	3.42	0	0	0		TR41963|c0_g1_i2	0	41.87	0	0
TR10761|c0_g1_i1	0.47	3.55	0.61	0.7		TR41963|c0_g1_i3	17.36	29.61	15.88	19.89
TR10762|c0_g1_i1	0	2.2	0	1.53		TR41963|c0_g1_i4	15.91	24.29	14.73	20.85
TR10763|c0_g1_i1	2.49	2.66	0.8	1.84		TR41963|c0_g2_i1	0	2.14	0	0
TR10764|c0_g1_i1	1.21	2.58	0	0		TR41963|c0_g2_i2	3.56	2.29	1.84	0
TR10765|c0_g1_i1	0	0	2.57	0		TR41964|c0_g1_i2	6.26	7.92	3.44	7.75
TR10766|c0_g1_i1	0	1.35	0	0		TR41964|c0_g1_i3	6	7.54	3.22	5.71
TR10766|c0_g2_i1	0	0	0	0		TR41965|c0_g1_i1	18.19	16.07	4.94	15.91
TR10767|c0_g1_i1	0.7	2.99	0	0		TR41965|c0_g1_i2	17.59	11.72	3.67	12.83
TR10768|c0_g1_i1	1.07	1.72	1.39	0.79		TR41966|c0_g1_i2	0.72	1.54	3.71	5.33
TR10769|c0_g1_i1	3.31	3.55	6.35	0		TR41966|c0_g1_i3	5.69	6.86	1.84	2.11
TR1077|c0_g1_i1	13.22	0.57	0	0		TR41966|c0_g1_i4	5.4	6.74	2.34	19.93
TR10770|c0_g1_i1	0	1.51	1.81	0		TR41966|c0_g2_i1	0	7.03	0	2.45
TR10771|c0_g1_i1	4.25	2.28	0	0		TR41966|c0_g3_i1	11.63	16.32	3.78	17.15
TR10772|c0_g1_i1	3.39	2.9	0	0		TR41966|c0_g3_i2	8.62	4.62	1.84	42.93
TR10773|c0_g1_i1	0	2	1.2	0		TR41966|c1_g1_i1	242.12	77.87	212.08	179.73
TR10773|c0_g2_i1	0	0	0	0		TR41967|c0_g1_i2	2	1.9	9.12	0.33
TR10773|c0_g3_i1	0	4.41	0	0		TR41967|c0_g1_i4	2.18	2.57	10.04	0.34
TR10775|c0_g2_i1	4.53	3.24	0	0		TR41967|c0_g1_i6	1.22	1.96	2.37	0
TR10777|c0_g1_i1	5.13	3.67	0	0		TR41968|c0_g1_i2	33.8	31.79	15.26	11.69
TR10778|c0_g1_i1	1.44	3.85	0	0		TR41969|c0_g1_i1	1.55	17.62	0.78	0
TR10779|c0_g1_i1	1.75	1.87	0.76	0.86		TR41969|c0_g1_i2	0.4	5.78	0.26	0
TR1078|c0_g1_i1	0	0.8	0	0		TR4197|c0_g1_i1	0	1.83	2.19	0
TR1078|c0_g2_i1	0.7	1.5	0.91	1.04		TR41970|c0_g1_i1	2.6	3.06	1.02	0.77
TR10780|c0_g1_i1	1.38	3.12	0.67	1.01		TR41970|c0_g1_i3	1.74	3.74	2.25	0
TR10781|c0_g1_i1	0.98	2.1	0	0		TR41970|c1_g1_i1	0	0.86	1.04	0
TR10782|c0_g1_i1	0	3.51	0	0		TR41970|c1_g1_i2	5.81	0	0	0
TR10783|c0_g1_i1	1.64	7.03	0	4.9		TR41970|c1_g1_i3	1.79	0.96	0	0
TR10784|c0_g1_i1	0.36	3.46	1.4	0		TR41970|c1_g1_i4	12.78	0	0	0
TR10785|c0_g1_i1	4.34	1.16	1.41	0.8		TR41970|c1_g1_i5	2.51	1.79	2.16	0
TR10786|c0_g1_i1	4.53	1.62	0	0		TR41970|c1_g1_i6	2.29	0.98	0	0.68
TR10787|c0_g1_i1	0	2.7	0	0		TR41970|c1_g1_i7	4.49	0	0	0
TR10788|c0_g1_i1	1.92	4.12	0	0		TR41970|c1_g2_i1	6.83	3.38	2.28	0.61
TR10789|c0_g1_i1	0.91	2.6	0.39	1.34		TR41970|c1_g3_i1	1.54	0.82	0	0
TR1079|c0_g1_i1	2.07	4.43	1.33	4.62		TR41970|c1_g4_i1	2.97	2.91	0	0.36
TR10790|c1_g1_i1	1.44	0	0	0		TR41971|c0_g1_i1	0.99	1.19	0.32	0.18
TR10791|c0_g1_i1	4.65	0.55	0	0		TR41971|c0_g1_i2	1.63	3.05	0.71	0.4
TR10792|c0_g1_i1	5.05	2.02	2.19	0		TR41971|c0_g1_i4	1.41	1.04	0.71	0.64
TR10793|c0_g1_i1	2.43	5.21	1.56	0		TR41971|c0_g1_i5	0.83	1.63	0.36	0.2
TR10794|c0_g1_i1	4.23	1.13	0	0		TR41971|c0_g1_i6	1.83	3.29	1.03	0.19
TR10795|c0_g1_i1	1.56	2.15	0.58	0		TR41971|c0_g1_i7	1.18	2.96	1.03	0
TR10796|c0_g1_i1	2.26	2.42	1.45	0		TR41971|c0_g1_i8	1.69	2.7	1.1	0.53
TR10797|c0_g1_i1	1.55	4.97	0	0		TR41971|c0_g1_i9	0	2.41	0	3.37
TR10798|c0_g1_i1	1.95	0	2.48	0		TR41971|c0_g2_i1	2.24	0	0	0
TR10799|c0_g1_i1	4.22	0.75	1.22	1.73		TR41972|c2_g1_i1	125.8	146.92	133.08	157.1
TR108|c0_g1_i1	0.48	2.04	3.08	0.7		TR41973|c0_g1_i1	4.54	7.1	6.01	9.67
TR1080|c0_g1_i1	2.57	0	1.1	5.09		TR41973|c0_g1_i2	4.08	7.65	6.73	11.16
TR10800|c0_g1_i1	0.68	2.19	0	1.01		TR41974|c0_g1_i1	1.66	23.09	8.47	64.44
TR10801|c0_g1_i1	4.27	0	0	0		TR41974|c0_g1_i2	1.74	3.72	0	25.03
TR10802|c0_g1_i1	8.62	0	0	0		TR41974|c0_g1_i4	4.62	12.77	1.5	13.64
TR10803|c0_g1_i1	3.94	0	5.02	0		TR41974|c0_g1_i5	1.09	2.33	0.47	11.23
TR10804|c0_g1_i1	4.23	0	1.81	0		TR41974|c0_g1_i6	0	1.62	0	0
TR10805|c0_g2_i1	0	2.84	0	0		TR41974|c0_g1_i8	20.75	3.38	3.66	16.6
TR10806|c0_g1_i1	1.15	4.92	0.5	1.13		TR41974|c0_g3_i2	11.45	28.4	8.59	49.97
TR10807|c0_g1_i1	0	2.63	0	3.65		TR41975|c2_g1_i1	278.45	264.78	229.73	411.88
TR10808|c0_g1_i1	0	9.4	0	0		TR41975|c3_g1_i1	253.78	210.17	272.38	1872.2
TR10809|c0_g1_i1	0	4.92	0	0		TR41975|c3_g1_i2	208.63	199.63	150.11	408.82
TR1081|c0_g1_i1	1.97	6.33	0	0		TR41976|c0_g1_i1	0.27	1.28	27.91	0.59
TR10810|c0_g1_i1	1.03	7.71	0	0		TR41977|c0_g1_i1	2.24	4.81	0	0
TR10811|c0_g1_i1	3	5.14	1.56	8.41		TR41977|c1_g1_i1	11.66	13.87	9.59	6.08
TR10812|c0_g1_i1	0	3.71	3.35	0		TR41977|c1_g1_i2	8.77	8.77	9.12	6.84
TR10813|c0_g2_i1	1.49	1.6	2.58	0		TR41978|c0_g1_i2	7.82	14.8	6.23	13.26
TR10814|c0_g2_i1	0.88	1.88	0	0		TR41979|c0_g1_i1	1.42	3.04	0.61	0
TR10815|c0_g1_i1	5.04	0	0.65	0.75		TR41979|c1_g3_i2	1.79	1.53	1.63	0.79
TR10816|c0_g2_i1	1.06	1.14	2.74	1.58		TR41979|c1_g3_i4	1.81	2.51	1.4	0.69
TR10817|c0_g1_i1	2.02	6.49	0	3.03		TR41979|c1_g3_i7	2.21	2.36	1.79	0.96
TR10818|c0_g2_i1	4.41	5.8	0.88	0		TR41979|c1_g4_i1	5.32	3.26	0	1.13
TR10819|c0_g1_i1	4.12	1.89	0.76	0		TR41979|c1_g5_i1	3.1	0.83	0	0
TR1082|c0_g1_i1	2.47	1.89	0.46	0		TR41979|c1_g6_i1	3.62	0	2.31	0
TR10820|c0_g1_i1	1.36	0.73	0	3.52		TR41979|c1_g6_i6	1.14	1.67	1.3	0.21
TR10821|c0_g1_i1	2.62	4.22	0	0		TR41979|c1_g6_i7	1.03	1.24	1.35	0
TR10822|c0_g1_i1	1.5	1.6	0	0.32		TR4198|c0_g1_i1	6.25	0.74	0	4.11
TR10823|c0_g2_i1	0.99	2.13	1.28	0		TR41980|c0_g1_i1	19.23	1.74	1.42	0
TR10824|c0_g1_i1	2.47	3.97	1.59	0		TR41980|c0_g1_i2	15.42	0.85	0.87	0.2
TR10825|c0_g1_i1	1.18	2.52	0	0		TR41980|c1_g1_i2	6.4	4.51	2.05	0.89
TR10825|c0_g2_i1	4.73	0	1.22	0		TR41980|c1_g1_i3	0	5.05	0	0
TR10827|c0_g1_i1	1.38	0	0	4.13		TR41980|c1_g1_i4	2.74	3.66	1.33	0
TR10828|c0_g1_i1	1.54	1.65	0	2.3		TR41980|c1_g1_i5	5.2	5.55	4.88	0.43
TR10829|c0_g1_i1	0	2.55	0	1.18		TR41981|c0_g1_i3	3.04	9.49	60.65	0
TR1083|c0_g2_i1	0	0.93	1.12	0		TR41981|c0_g1_i4	5.25	11.36	67.88	0
TR10830|c0_g1_i1	1.49	0	0	0		TR41981|c1_g1_i1	7.53	0.9	0	0
TR10830|c0_g2_i1	2.21	0	2.82	0		TR41981|c1_g2_i1	3.21	0	0	0
TR10831|c0_g1_i1	1.59	0	0	2.37		TR41981|c1_g3_i1	0	0	22.25	0
TR10832|c0_g1_i1	2.54	0.91	0	1.26		TR41981|c1_g4_i2	0.33	1.42	55.56	0
TR10832|c0_g1_i2	1.28	1.37	0	0		TR41981|c1_g4_i4	0	1.69	67.01	0
TR10833|c0_g1_i1	5.43	0	0	0		TR41981|c1_g4_i5	0	2.16	53.08	0
TR10834|c0_g1_i1	0	2.46	1.48	0		TR41981|c2_g1_i1	1.97	6.33	0	0
TR10835|c0_g1_i1	0	0	5.35	0		TR41982|c0_g1_i1	0	0	0	0
TR10836|c0_g1_i1	1.15	0.62	2.24	0		TR41982|c0_g2_i1	2.51	4.17	0.91	2.36
TR10838|c0_g1_i1	2.24	0	2.85	0		TR41982|c0_g3_i1	0.95	0	0	0
TR10839|c0_g2_i1	1.4	5.99	0	0		TR41982|c0_g3_i2	0	3.34	0	0
TR1084|c0_g1_i1	1.3	2.79	0	0		TR41982|c0_g4_i1	1.87	1.67	1.62	0
TR10840|c0_g1_i1	1.28	2.73	0	0		TR41982|c0_g5_i1	0.38	2.01	1.47	0.55
TR10841|c0_g1_i1	0.63	2.01	0.81	0		TR41983|c0_g1_i2	39.04	33.07	31.44	58.52
TR10842|c0_g1_i1	3.04	0	0	1.13		TR41983|c0_g2_i1	4.09	6.58	5.21	6.14
TR10843|c1_g1_i1	4.58	0	0	0		TR41984|c0_g1_i1	2.47	5.28	0.72	1.41
TR10844|c0_g1_i1	3.8	4.07	0	0		TR41984|c0_g1_i2	1.64	2.45	0.43	0.48
TR10845|c0_g1_i1	2.62	0	1.68	3.91		TR41985|c0_g1_i1	12.38	40.51	2.49	21.88
TR10846|c0_g1_i1	4.21	3.61	0	0		TR41986|c1_g1_i1	1.44	1.54	0	0
TR10847|c0_g1_i1	5.34	5.72	1.71	0		TR41986|c3_g1_i1	2.51	1.35	0	0
TR10848|c0_g1_i1	1.93	3.45	0.83	0.95		TR41986|c4_g1_i1	2.77	1.69	0.51	0
TR10849|c0_g1_i1	2.69	4.33	0	0		TR41986|c4_g2_i1	4.08	4.37	0	0
TR1085|c0_g1_i1	5.31	5.06	2.29	0.87		TR41986|c4_g3_i3	7.84	9.28	6.02	4.1
TR10850|c0_g2_i1	0.58	1.25	0	0.86		TR41986|c4_g3_i6	12.41	13.6	7.45	1.44
TR10851|c0_g1_i1	1.2	1.29	0	0		TR41986|c4_g4_i1	2.05	2.82	1.15	0.86
TR10852|c0_g1_i1	0.67	3.59	0	2.98		TR41986|c4_g4_i2	2.24	4.8	1.75	1.99
TR10853|c0_g1_i1	0.47	1.26	1.53	0		TR41986|c4_g4_i3	1.02	1.37	1.66	0.38
TR10854|c0_g2_i1	0	1.18	0	0		TR41986|c4_g4_i4	2.13	0	2.71	0
TR10855|c0_g1_i1	0	6.58	2.61	0		TR41986|c4_g4_i5	3.2	2.28	2.07	0
TR10856|c0_g1_i1	3.89	2.09	0	2.92		TR41987|c0_g1_i1	51.64	68.45	89.68	120.35
TR10857|c0_g1_i1	6.64	4.75	0	0		TR41987|c0_g2_i1	3.02	6.47	0	0
TR10858|c0_g1_i1	2.24	1.6	1.46	0.55		TR41987|c0_g2_i2	7.98	10.68	4.3	0.98
TR10859|c0_g1_i1	4.25	2.28	0	0		TR41987|c0_g2_i3	3.43	6.87	3.33	2.53
TR1086|c0_g1_i1	5.36	1.92	1.15	0		TR41987|c0_g3_i3	24.76	43.83	21.62	28.3
TR10860|c0_g1_i1	5.19	3.71	0	2.59		TR41987|c0_g3_i4	7.94	16.66	6.27	8.35
TR10861|c0_g1_i1	0	3	1.79	0		TR41987|c0_g3_i5	13.21	21.7	9.27	11.45
TR10862|c0_g1_i1	5.93	2.54	0	0		TR41987|c0_g4_i1	6.79	16.03	0	4.06
TR10863|c0_g1_i1	1.4	1.5	0	2.09		TR41987|c0_g5_i1	22.46	43.32	41.59	35.53
TR10864|c0_g1_i1	1.81	3.88	0	0		TR41987|c0_g6_i1	40.14	50.46	76.28	146.72
TR10865|c0_g1_i1	1.27	5.44	0	0.94		TR41988|c0_g1_i2	10.05	3.99	5.04	4.54
TR10866|c0_g1_i1	1.66	3.55	0	2.48		TR41989|c0_g1_i1	2.61	3.17	1.42	2.66
TR10867|c0_g1_i1	16.3	3.88	0	0		TR41989|c0_g1_i5	2.27	2.94	1.98	1.92
TR10868|c0_g2_i1	1.03	2.2	0	0		TR4199|c0_g1_i1	1.51	2.42	1.94	2.23
TR10869|c0_g1_i1	1.1	1.18	0	0		TR41990|c0_g1_i1	2.4	12.84	0	17.78
TR1087|c0_g1_i1	3.31	0	1.42	0		TR41990|c1_g1_i1	5.69	18.84	0.15	16.71
TR10870|c0_g2_i1	2.41	0.43	0	0		TR41991|c0_g1_i1	16.15	20.63	6.75	1.54
TR10871|c0_g1_i1	0.79	0.84	1.01	0		TR41991|c0_g1_i3	4.94	1.32	0	0
TR10872|c0_g1_i1	1.17	0	5.99	0		TR41991|c1_g1_i2	7.7	3.62	8.41	5.9
TR10873|c0_g1_i1	0	0	0	0		TR41991|c1_g1_i3	17.42	5.74	21.85	41.14
TR10875|c0_g1_i1	1.51	1.08	0	0		TR41991|c2_g1_i2	4.75	6.4	4.18	2.12
TR10876|c0_g1_i1	3.06	2.73	1.32	0		TR41991|c2_g1_i3	4.77	4.49	3.55	2
TR10877|c0_g2_i1	2.24	0	0	0		TR41992|c0_g1_i2	1.5	3.31	7.82	6.01
TR10878|c0_g1_i1	0.75	3.21	0.97	0		TR41993|c0_g1_i3	3.98	6.37	2.72	4.45
TR10879|c0_g1_i1	1.56	2.51	0	0		TR41994|c0_g1_i1	25.15	30.21	86.86	9.4
TR10879|c0_g2_i1	1.33	3.91	0	0.49		TR41995|c0_g2_i2	40.94	32.59	27.89	7.59
TR1088|c0_g1_i1	1.71	5.94	2.77	2.52		TR41996|c0_g1_i1	0	7.22	0	3.37
TR10880|c0_g1_i1	0	0	0.89	2.04		TR41996|c1_g2_i1	13.36	16.84	4.06	2.33
TR10880|c0_g2_i1	0.69	0	0.89	2.05		TR41996|c2_g2_i1	3.52	0.94	2.86	0
TR10881|c0_g1_i1	1.11	1.19	0	0		TR41996|c2_g2_i11	1.5	1.84	2.52	0
TR10882|c0_g2_i1	0	2.04	0	0		TR41996|c2_g2_i4	17.02	25.33	6.25	4.37
TR10883|c0_g1_i1	1.99	4.28	0	0		TR41996|c2_g2_i5	1.46	1.21	1.9	0.24
TR10884|c0_g1_i1	1.31	1.41	0	0		TR41996|c2_g2_i7	1.6	1.49	1.82	0.29
TR10884|c0_g1_i2	0	0	0	0		TR41996|c2_g2_i9	1.36	2.61	1.77	0
TR10885|c1_g1_i1	1.06	1.14	0	0		TR41996|c2_g3_i1	2.1	2.52	1.37	1.16
TR10886|c0_g1_i1	11.48	1.23	0	0		TR41996|c2_g3_i2	11.98	10.99	6.8	1.35
TR10887|c0_g1_i1	2.1	2.25	0	0		TR41997|c0_g1_i2	3.37	6.97	8.65	4.49
TR10889|c0_g1_i1	0	1.9	0	0		TR41997|c0_g1_i3	0	0	9.35	0
TR10889|c0_g2_i1	0	2.95	0	0		TR41998|c0_g1_i1	104.97	56.66	72.45	234.53
TR1089|c0_g1_i1	1.4	1.5	3.58	0		TR41999|c0_g1_i3	13.74	11.8	31.8	16.99
TR10890|c0_g1_i1	1.79	0.48	1.16	0		TR42|c0_g1_i1	0.85	5.44	0	1.26
TR10891|c0_g1_i1	0.8	2.57	3.09	0		TR420|c0_g1_i1	2.35	2.52	0	1.75
TR10892|c0_g1_i1	1.57	6.74	2.01	0		TR4200|c0_g1_i1	1.64	3.51	2.09	0
TR10893|c0_g1_i1	2.71	1.45	0.88	0		TR42000|c0_g1_i2	3.51	3.32	7.58	7.51
TR10894|c0_g1_i1	0	2.41	1.44	1.67		TR42001|c0_g1_i1	8.72	5.83	2.12	1.61
TR10895|c0_g1_i1	2.39	2.56	1.53	0		TR42001|c0_g2_i1	5.41	7.33	1.9	0.47
TR10896|c0_g1_i1	0	0	0	0		TR42002|c0_g1_i1	19.76	26.44	17.73	7.88
TR10897|c0_g1_i1	0.26	1.7	2.41	0		TR42003|c0_g1_i1	14.83	16.09	9.2	4.57
TR10898|c0_g1_i1	0.49	3.17	1.92	0.73		TR42004|c0_g1_i1	0.03	15.99	0.04	0
TR10899|c0_g1_i1	0	5.83	2.31	0		TR42005|c1_g1_i1	2.21	18.98	0	0
TR109|c0_g1_i1	1.08	1.16	0	1.6		TR42005|c2_g1_i1	1.19	3.14	2.83	0.51
TR1090|c0_g2_i1	5.26	0.94	5.66	0		TR42005|c2_g1_i5	1.69	3.61	1.25	0.54
TR10900|c0_g1_i1	1.09	1.76	0	0		TR42005|c2_g1_i7	2.64	3.48	1.01	1.37
TR10901|c0_g1_i1	0	3.85	1.16	0		TR42006|c0_g1_i1	9.82	6.33	6.81	2.6
TR10902|c0_g1_i1	3.19	1.14	0	0		TR42006|c0_g1_i2	7.65	4	3.71	2.87
TR10903|c0_g1_i1	0.7	2.24	0.9	0		TR42006|c0_g1_i3	8.9	8.13	6.86	2.21
TR10904|c0_g1_i1	0.7	4.23	0.3	0		TR42006|c0_g1_i4	7.21	5.81	2.84	1.8
TR10905|c0_g1_i1	0	0	1.88	0		TR42006|c0_g1_i5	8.21	8.9	6.42	2.6
TR10906|c0_g1_i1	4.06	1.74	0	1.21		TR42006|c0_g1_i8	4.09	5.61	7.23	1.72
TR10907|c0_g1_i1	0.78	2.23	0.34	0.38		TR42007|c0_g1_i1	5.67	8.81	15.76	2.28
TR10908|c0_g2_i1	0	2.01	0	0		TR42007|c0_g2_i1	125.62	11.33	13.85	8.39
TR10909|c0_g1_i1	1.9	6.11	0	0		TR42008|c0_g1_i1	4.96	4.31	3.24	1.66
TR1091|c0_g1_i1	1.48	0	1.89	0		TR42008|c0_g1_i2	5.3	3.13	3.83	2.1
TR1091|c0_g2_i1	1.85	1.99	0	2.78		TR42009|c0_g1_i1	12.25	9.84	10.79	6.15
TR10910|c0_g1_i1	0	4.47	0	0		TR42009|c0_g1_i2	3.11	4.16	2.01	1.15
TR10911|c0_g1_i1	3.87	1.38	0	0		TR4201|c0_g1_i1	2.1	4.5	0	0
TR10912|c0_g1_i1	0	2.08	0	1.44		TR42010|c0_g1_i1	3.31	4.08	4.14	1.8
TR10913|c0_g1_i1	2.43	1.3	0	0		TR42011|c1_g2_i1	0	3713.73	0	0
TR10914|c0_g1_i1	0.6	1.91	0	0		TR42012|c0_g1_i1	210.9	160.55	294.96	45.85
TR10915|c0_g1_i1	5.89	11.85	0.59	1.67		TR42013|c0_g1_i1	1.33	2.13	0.72	0.57
TR10916|c0_g1_i1	0	1.08	6.47	0		TR42013|c0_g1_i2	0.91	2.19	0.79	0.22
TR10917|c0_g1_i1	4.09	0	0	3.07		TR42013|c0_g1_i5	1.01	2.84	0.84	0.81
TR10918|c0_g1_i1	1.36	4.37	3.48	0		TR42013|c0_g1_i8	1.01	1.08	0	0.74
TR10919|c0_g1_i1	0	2.48	0	1.72		TR42014|c0_g1_i1	32.07	31.76	4.66	2.55
TR1092|c0_g1_i1	1.45	0.77	0	1.07		TR42015|c0_g1_i1	2.51	1.35	0	1.87
TR10920|c0_g1_i1	1.26	2.69	0	1.87		TR42015|c0_g2_i1	0	2.94	3.52	0
TR10921|c0_g1_i1	4.52	1.94	0	1.34		TR42015|c1_g1_i1	3.18	5.11	0	2.37
TR10922|c0_g1_i1	1.97	4.22	0	0		TR42015|c2_g1_i1	3.5	4.6	1.75	1.98
TR10923|c0_g1_i1	0	1.3	0	0		TR42015|c3_g2_i2	1.6	1.72	0	0
TR10925|c0_g1_i1	1	3.21	0	0		TR42015|c3_g3_i1	0.68	2.19	0	0
TR10926|c0_g2_i1	1.48	4.76	0	0.73		TR42015|c3_g3_i2	0.84	0.89	2.17	0
TR10927|c0_g1_i1	1.89	5.25	1.47	0.56		TR42015|c4_g1_i1	2.86	3.89	3.72	0.38
TR10928|c0_g1_i1	2.28	0	0	0		TR42015|c5_g1_i1	4.18	8.07	2.16	4.97
TR10929|c0_g1_i1	2.67	2.44	0	1.12		TR42015|c5_g2_i1	2.42	3.83	0.69	0.31
TR1093|c0_g1_i1	3.37	3.01	1.46	0		TR42015|c5_g2_i2	2.24	4.89	0.27	0.15
TR10930|c0_g1_i1	1.53	1.91	1	4.13		TR42015|c5_g2_i4	1.87	3.72	0	0
TR10931|c0_g1_i1	2.16	0	2.74	0		TR42016|c0_g1_i2	7.44	4.55	6.91	13.06
TR10931|c0_g2_i1	0	0	0	0		TR42016|c2_g1_i4	15.53	5.53	6.55	23.27
TR10932|c0_g1_i1	2.47	1.32	1.59	1.84		TR42017|c0_g1_i1	32.86	22.63	64.3	25.23
TR10933|c0_g1_i1	0	3.81	0	1.05		TR42017|c0_g1_i4	27.38	26.3	67.24	29.96
TR10934|c0_g1_i1	1.45	6.22	1.86	2.17		TR42018|c0_g1_i2	0.92	2.95	0.4	0
TR10935|c0_g1_i1	4.23	0	0	0		TR42018|c0_g1_i3	8.14	9.3	0.73	0.41
TR10936|c0_g2_i1	2.44	1.57	0	0		TR42018|c0_g1_i4	5.71	13.38	2	1.62
TR10937|c0_g1_i1	0.26	0.85	3.45	0		TR42018|c0_g1_i5	2.76	4.87	0.47	0.18
TR10938|c0_g1_i1	3.24	1.74	8.29	2.43		TR42018|c0_g1_i6	3.46	2.77	2.09	0.36
TR10939|c0_g1_i1	1.95	0	2.48	0		TR42019|c0_g1_i1	0.91	1.69	2.06	2.67
TR1094|c0_g1_i1	0.56	1.81	0	0		TR42019|c0_g1_i2	0.6	2.76	3.1	0.29
TR1094|c0_g2_i1	0.49	1.05	0	0		TR42019|c0_g2_i1	3.8	5.48	7.11	6.57
TR10940|c0_g1_i1	0	0.99	0	1.37		TR4202|c0_g1_i1	0	6.03	1.05	4.75
TR10941|c0_g1_i1	3.13	2.09	0	0.58		TR42020|c0_g1_i1	2.25	1.8	24.4	10.55
TR10942|c0_g1_i1	1.82	0.65	1.57	0		TR42021|c0_g1_i1	6.89	7.94	4.71	2.89
TR10943|c0_g1_i1	2	0	1.29	2.97		TR42021|c0_g1_i3	5.48	2.35	2.82	0
TR10944|c0_g1_i1	2.21	0	19.71	0		TR42022|c1_g1_i1	1.94	2.08	0	0
TR10945|c0_g1_i1	0.92	4.91	1.18	0		TR42022|c1_g1_i2	2.12	1.52	0.92	4.2
TR10946|c0_g1_i1	0	1.34	0	9.28		TR42022|c1_g1_i4	5.98	4.92	4.78	10.19
TR10947|c0_g1_i1	0.95	3.06	1.23	0		TR42022|c1_g2_i2	12.79	5.13	6.21	13.39
TR10948|c0_g1_i1	1.19	2.54	0	0		TR42023|c0_g2_i3	8.38	14.69	6.22	3.24
TR10949|c0_g1_i1	0	1.88	0	0		TR42023|c0_g2_i4	8.36	16.5	5.75	3.7
TR1095|c0_g1_i1	2.61	1.4	0	0		TR42023|c0_g2_i5	8.96	14.99	7.98	4.97
TR10950|c0_g1_i1	1.99	2.14	0	0		TR42023|c0_g2_i7	10.11	14.22	5.67	4.86
TR10951|c0_g1_i1	0.71	1.14	7.4	1.05		TR42024|c0_g1_i1	0	0.96	2.34	2.66
TR10952|c0_g1_i1	9.27	7.95	0	11.11		TR42024|c1_g1_i1	0.79	0	1.02	4.69
TR10953|c0_g1_i1	2.43	1.3	3.12	0		TR42024|c1_g2_i1	7.88	2.11	2.51	2.95
TR10954|c0_g1_i1	2.76	2.11	0.51	0		TR42024|c1_g2_i2	0.99	0.71	1.72	15.58
TR10955|c0_g1_i1	2.5	1.34	0	0		TR42024|c1_g2_i3	4.83	1.23	3.15	14.38
TR10956|c0_g1_i1	1.71	1.83	2.19	2.56		TR42024|c1_g2_i5	0	0.32	0.59	18.66
TR10957|c0_g1_i1	0.8	0.86	0	0		TR42024|c1_g2_i6	2.16	6.03	0.8	23.53
TR10958|c0_g1_i1	0	3.95	0.95	0		TR42024|c1_g3_i1	1.64	1.6	3.02	51.12
TR10959|c0_g1_i1	1.83	0	1.18	0		TR42025|c0_g1_i1	0	1.37	29.5	3.81
TR1096|c0_g1_i1	1.92	2.05	1.24	0		TR42025|c1_g1_i1	12.26	4.49	36.84	6.01
TR10960|c0_g1_i1	0.85	1.37	1.11	0		TR42025|c1_g1_i5	35.65	14.39	32.84	15.06
TR10961|c0_g1_i1	1.63	2.04	2.12	0		TR42025|c1_g1_i6	4.54	1.73	35	1.91
TR10962|c0_g1_i1	2.67	0	0	0		TR42025|c1_g1_i7	6.54	16.14	5.59	0.52
TR10963|c0_g1_i1	1.51	1.21	0	0.56		TR42026|c1_g1_i1	2.31	2.48	0	1.72
TR10964|c0_g1_i1	0	9.85	0	0		TR42026|c1_g2_i1	0	0	0	1.36
TR10965|c0_g1_i1	0.98	1.05	1.27	0		TR42026|c1_g2_i2	2.2	3.91	2.86	18.31
TR10966|c0_g1_i1	0	0	1.38	4.79		TR42026|c1_g2_i3	2.54	5.43	2.98	14.96
TR10967|c0_g1_i1	0	1.01	1.22	0		TR42026|c1_g2_i4	3	1.07	0	1.49
TR10968|c0_g1_i1	1.88	2.01	0	0		TR42026|c1_g3_i1	1.19	7.62	7.61	45.92
TR10969|c0_g1_i1	0	3.42	0	0		TR42026|c2_g1_i2	6.2	8.07	6.81	27.34
TR1097|c0_g1_i1	0	9.62	2.85	0		TR42027|c0_g1_i1	6.7	16.16	2.14	27.56
TR10970|c0_g1_i1	2.07	0	2.64	21.77		TR42027|c1_g1_i1	5.98	5.7	3.44	0
TR10971|c0_g1_i1	0	3.88	0	0		TR42027|c1_g3_i1	5.42	4.46	2.16	1.85
TR10972|c0_g1_i1	5.6	0	1.2	0		TR42027|c1_g4_i1	3.22	9.2	12.41	6.38
TR10973|c0_g1_i1	6.73	0	0	0		TR42027|c1_g6_i1	1.98	2.13	3.83	4.42
TR10974|c0_g1_i1	0	3.84	2.29	0		TR42027|c2_g1_i1	5.41	4.21	7.66	0.73
TR10975|c0_g1_i1	2.29	2.46	0.74	0		TR42027|c2_g2_i1	5.44	3.19	1.83	0.26
TR10976|c0_g1_i1	0.38	0.41	1.49	6.78		TR42027|c2_g2_i10	0.84	0	0	3.72
TR10977|c0_g2_i1	4.25	6.84	0	0		TR42027|c2_g2_i11	0.7	0.75	0	1.04
TR10978|c0_g1_i1	2.39	2.55	3.71	0		TR42027|c2_g2_i12	0	1.83	0	0
TR10979|c0_g1_i1	1.77	0	0	0		TR42027|c2_g2_i5	4.28	6.76	1.21	0.82
TR10980|c0_g1_i1	1.33	0.71	0	0.98		TR42027|c2_g2_i6	3.77	1.35	0	3.74
TR10981|c0_g1_i1	1.9	0.34	0.41	0		TR42027|c2_g2_i7	0.81	1.73	0.53	0
TR10982|c0_g1_i1	4.31	0	0	0		TR42027|c2_g2_i8	1.7	3.94	1.11	0.42
TR10983|c0_g1_i1	2.05	2.2	0	0		TR42027|c3_g1_i1	2.07	4.42	4.29	1.83
TR10984|c0_g1_i1	3.74	0	3.2	0		TR42027|c3_g2_i1	1.03	0.55	0	0.76
TR10985|c0_g1_i1	3.5	5	1.5	1.74		TR42027|c3_g2_i2	1.46	3.65	6.32	2.16
TR10986|c0_g1_i1	1.62	1.74	4.15	0		TR42027|c3_g3_i1	3.46	4.23	4.19	2.91
TR10987|c0_g1_i1	8.08	4.33	0	3.03		TR42027|c3_g3_i3	0	0	0	3.19
TR10988|c0_g2_i1	1.03	3.32	1.34	0.76		TR42027|c3_g3_i5	0	0.54	0	0
TR10989|c0_g1_i1	1.67	5.39	2.14	2.51		TR42027|c3_g3_i6	1.28	2.05	1.65	0.94
TR1099|c0_g1_i1	0.71	7.6	0	0		TR42028|c0_g1_i1	6.43	6.18	5.53	4.16
TR10990|c0_g1_i1	0	4.29	0	0		TR42028|c0_g1_i3	5.27	6.3	6.22	3.5
TR10991|c0_g1_i1	4.35	0	0	0		TR42029|c0_g1_i10	6.28	2.73	4.4	9.22
TR10992|c0_g1_i1	0	0	6.56	0		TR42029|c0_g1_i11	5.7	2.98	4.74	8.55
TR10993|c0_g1_i1	0	4.03	3.63	0		TR42029|c0_g1_i2	4.16	3.17	3.25	8.9
TR10994|c0_g2_i1	1.51	2.15	0	0.74		TR42029|c0_g1_i6	6.69	2.34	4.76	8.4
TR10995|c0_g1_i1	0.69	1.1	7.16	4.03		TR4203|c0_g1_i1	0	1.63	3.9	0
TR10996|c0_g1_i1	0.65	2.1	0.84	1.93		TR42030|c0_g1_i2	2.59	9.2	1.55	1.03
TR10997|c0_g1_i1	4.31	0	0	0		TR42031|c1_g2_i1	6.7	10.77	2.14	5.01
TR10998|c0_g1_i1	0	0	2.93	1.7		TR42031|c2_g1_i1	419.68	49.86	58.73	75.94
TR10999|c0_g1_i1	0.64	2.75	0.83	1.9		TR42031|c3_g1_i1	1.14	0	0	0
TR11|c0_g1_i1	0.74	1.6	1.92	1.1		TR42031|c3_g2_i1	302.5	427.31	4.41	53.24
TR110|c0_g1_i1	1.92	1.03	0	0		TR42032|c0_g1_i2	21.45	20.68	9.24	27.55
TR1100|c0_g1_i1	2.33	3.75	0	0		TR42032|c1_g1_i1	71.41	62.19	36.11	71.63
TR11000|c0_g1_i1	1.57	3.37	0	0		TR42033|c2_g1_i1	3.31	6.57	3.68	0
TR11001|c0_g1_i1	6.04	3.24	1.93	0		TR42033|c2_g2_i1	42.16	28.13	25.28	4.85
TR11002|c0_g1_i1	0	8.59	0	0		TR42033|c2_g2_i2	99.45	63.35	82.09	9.34
TR11003|c0_g1_i1	4.91	3	0	0		TR42034|c0_g1_i1	8.72	2.67	1.6	1.86
TR11004|c0_g1_i1	0.78	2.5	0	0		TR42034|c0_g3_i1	22.93	22.28	10.11	12.14
TR11005|c0_g1_i1	4.35	1.17	0	0		TR42034|c0_g3_i2	12.37	11.59	4.64	5.48
TR11006|c0_g1_i1	1.67	1.8	2.14	0		TR42034|c0_g3_i3	2.02	12.99	2.57	0
TR11007|c0_g1_i1	1.47	0	0	0		TR42034|c0_g5_i1	1.62	0	2.07	0
TR11007|c0_g2_i1	1.41	0	0	0		TR42035|c0_g1_i1	0.79	0.31	0.56	35.21
TR11008|c0_g1_i1	1.69	0	2.16	0		TR42036|c0_g1_i3	1.02	4.65	4.47	0.14
TR11009|c0_g2_i1	1.05	0	1.36	0		TR42037|c0_g1_i1	18.85	17.47	13.57	17.67
TR1101|c0_g1_i1	0.76	2.46	0	1.13		TR42038|c0_g1_i1	1.64	5.27	10.47	4.9
TR11010|c0_g1_i1	4.03	5.03	2.6	0.99		TR42038|c0_g2_i1	7.74	10.67	11.07	22.94
TR11011|c0_g1_i1	4.92	6.34	0	1.46		TR42039|c0_g1_i1	0	0.81	0.97	0
TR11012|c0_g1_i1	0.98	4.22	0	0		TR42039|c0_g1_i2	9.96	11.63	5.47	2.06
TR11013|c0_g1_i1	0	1.2	1.44	5.01		TR42039|c0_g1_i3	3.11	1.67	1	2.31
TR11014|c0_g2_i1	1.35	1.44	0	0.5		TR42039|c0_g1_i4	7.24	9.71	6.93	0
TR11015|c0_g1_i1	0.58	0.62	0	0		TR4204|c0_g1_i1	4.37	0	13.9	0
TR11016|c0_g1_i1	3.53	3.78	1.51	1.75		TR4204|c1_g1_i1	0	2.39	4.29	0
TR11017|c0_g1_i1	1.44	1.54	0	0		TR42040|c1_g1_i1	3.97	4.26	1.7	3.95
TR11018|c0_g1_i1	1.57	3.37	0	0		TR42040|c2_g1_i2	1.56	1.66	2.03	0.92
TR11019|c0_g1_i1	1.13	2.42	2.91	0		TR42040|c3_g1_i2	0	2.99	1.45	1.65
TR1102|c0_g1_i1	2.36	0	0	0		TR42040|c3_g1_i3	2.12	3.24	1.18	1.78
TR11020|c0_g1_i1	1.95	0	7.44	0		TR42040|c3_g10_i1	2.85	4.58	3.65	0
TR11021|c0_g1_i1	1.12	2.41	0	0		TR42040|c3_g11_i1	4.16	5.95	1.79	6.17
TR11022|c0_g1_i1	0	7.11	0	0		TR42040|c3_g2_i1	0	7.44	5.11	1.47
TR11023|c0_g1_i1	1.28	0	0	1.26		TR42040|c3_g2_i2	3.21	1.72	0	3.58
TR11024|c0_g2_i1	0.9	1.28	0.78	0		TR42040|c3_g3_i1	0	0	0	0
TR11025|c0_g1_i1	4	0	0	0		TR42040|c3_g4_i1	0	8.14	2.42	2.85
TR11026|c0_g1_i1	3.62	1.94	2.31	0		TR42040|c3_g4_i2	6.61	2.84	1.7	0
TR11027|c0_g1_i1	2.11	2.27	0	0		TR42040|c3_g4_i3	0	6.11	0	0
TR11028|c0_g1_i1	3.1	1.11	0	1.54		TR42040|c3_g4_i4	0	1.42	0	0
TR11029|c0_g1_i1	2.16	9.24	0	0		TR42040|c3_g5_i1	1.04	1.12	0	0
TR1103|c0_g1_i1	0.78	0.83	0	0		TR42040|c3_g6_i1	1.61	0.86	0	0
TR11030|c0_g1_i1	3.77	2.69	1.61	0		TR42040|c3_g6_i2	0.5	2.14	1.3	0
TR11031|c0_g2_i1	2.37	1.27	1.54	0.44		TR42040|c3_g6_i3	3.05	1.76	0.31	0.35
TR11032|c0_g1_i1	0	1.96	0	0		TR42040|c3_g7_i1	0	0	0	0
TR11033|c0_g2_i1	0	0.71	0.86	0.98		TR42040|c3_g7_i2	0	0	0	0
TR11034|c0_g1_i1	0	5.53	1.65	0		TR42040|c3_g7_i3	0.36	1.15	1.39	0
TR11035|c0_g1_i1	0	2.19	2.61	0		TR42040|c3_g7_i4	0.34	1.08	0.44	0
TR11036|c0_g1_i1	2.21	5.31	0	2.45		TR42040|c3_g8_i1	8.62	4.62	5.52	2.15
TR11037|c0_g1_i1	1.3	2.79	0	0		TR42040|c3_g8_i2	9.63	10.32	6.15	2.4
TR11038|c0_g1_i1	4.27	0	0	2.13		TR42040|c3_g9_i1	2.25	13.64	1.93	0
TR11039|c0_g1_i1	1.39	1.49	2.69	0		TR42040|c3_g9_i2	3.24	1.16	1.39	0
TR1104|c0_g1_i1	1.42	0	0	0		TR42040|c3_g9_i3	14.06	55.38	8.74	1.66
TR11040|c0_g1_i1	0	0.98	1.17	5.41		TR42040|c3_g9_i5	14.22	44.81	10.79	2.48
TR11041|c0_g1_i1	3.63	2.99	0	0.82		TR42040|c3_g9_i6	4.29	6.9	2.76	0
TR11042|c0_g1_i1	0.91	0.65	0	0		TR42041|c0_g1_i1	9.73	15.97	15.48	4.36
TR11043|c0_g1_i1	2.1	1.12	1.36	0		TR42041|c0_g1_i2	6.98	6.5	10.56	2.98
TR11044|c0_g1_i1	0	1.21	0	0		TR42042|c0_g1_i1	0.71	4.6	5.54	1.06
TR11045|c0_g1_i1	3.1	1.11	0	0		TR42042|c0_g2_i1	4.25	4.08	2.77	0.31
TR11046|c0_g1_i1	1.68	0	1.09	0		TR42042|c0_g2_i2	2.29	3.09	1.39	0.67
TR11047|c0_g1_i1	0.9	0	0	2.69		TR42043|c0_g1_i2	7.79	8.26	7.78	6.87
TR11048|c0_g1_i1	1.56	0.84	1.01	3.48		TR42044|c1_g1_i1	29.02	23.45	7.02	6.96
TR11049|c0_g2_i1	0	1.3	3.94	0		TR42044|c2_g1_i1	61.17	57.84	58.32	68.2
TR1105|c0_g1_i1	1.16	3.11	0.75	0		TR42044|c2_g2_i1	93.54	126.39	84.29	119.16
TR11050|c0_g1_i1	0	0.98	1.17	1.35		TR42044|c2_g3_i1	37.98	38.89	8.31	9.18
TR11051|c0_g1_i1	2.02	1.09	2.61	3.01		TR42045|c1_g1_i1	2.1	0	0	0
TR11052|c0_g1_i1	3.5	3.75	0	0		TR42045|c1_g2_i2	7.66	7.52	0	0
TR11053|c0_g1_i1	0	3.02	0	0		TR42045|c1_g3_i1	0	5.69	2.26	0
TR11054|c0_g1_i1	2.13	2.74	0	0.63		TR42045|c1_g4_i1	4.17	4.47	0	0
TR11055|c0_g1_i1	0	0	2.78	6.56		TR42045|c2_g1_i1	11.85	9.31	6.12	4.69
TR11056|c0_g1_i1	0	2.04	0	0		TR42045|c2_g2_i1	1.51	2.59	2.76	0.89
TR11057|c0_g1_i1	3.18	22.13	2.03	7.12		TR42045|c2_g3_i1	0	2.56	0	0
TR11058|c0_g1_i1	5.32	4.89	1.97	0		TR42045|c2_g4_i1	5.08	12.7	2.16	2.53
TR11059|c0_g1_i1	2.91	6.25	0	0		TR42045|c2_g5_i1	1.98	5.32	1.28	5.9
TR1106|c0_g1_i1	0	2.91	0	0		TR42045|c2_g5_i2	13.46	15.63	11.53	18.37
TR11060|c0_g1_i1	0.73	1.56	0	0		TR42045|c2_g7_i1	0	0	2.29	0
TR11061|c0_g1_i1	0	4.56	0	0		TR42045|c2_g7_i10	0.97	1.04	0	0
TR11062|c0_g2_i1	0	1.54	1.84	0		TR42045|c2_g7_i11	1.92	4.1	0	0.71
TR11063|c0_g1_i1	0.43	2.33	0	0.64		TR42045|c2_g7_i13	2.8	1.8	0	0
TR11063|c0_g2_i1	1.25	1.06	0	0.73		TR42045|c2_g7_i2	23.56	23.98	10.37	16.82
TR11064|c0_g1_i1	1.88	3.01	2.44	4.85		TR42045|c2_g7_i3	6.86	9.25	7.76	14.51
TR11065|c0_g2_i1	0	0	0	1.83		TR42045|c2_g7_i4	0	1.23	0	0
TR11066|c0_g1_i1	1.9	4.07	0	0		TR42045|c2_g7_i5	1.46	3.13	1.89	0
TR11067|c0_g1_i1	1.42	3.05	1.82	0		TR42045|c2_g7_i6	24.24	35.53	12.38	20.79
TR11068|c0_g1_i1	3.75	2.01	2.39	0		TR42045|c2_g7_i7	0	2.44	1.46	0
TR11069|c0_g1_i1	0	0	0	10.12		TR42045|c2_g7_i8	0	2.97	0	0
TR1107|c0_g1_i1	3.83	1.37	0	0		TR42046|c0_g1_i1	0.37	1.28	10.09	25.43
TR11070|c0_g1_i1	4.25	2.28	2.71	6.39		TR42046|c0_g1_i2	0.85	1.25	12.35	36.26
TR11071|c0_g1_i1	1.72	4.62	2.22	0		TR42046|c0_g1_i3	0	0	1.83	2.1
TR11072|c0_g1_i1	1.65	1.77	0	0		TR42047|c1_g1_i2	7.6	13.08	4.8	11.16
TR11073|c0_g1_i1	3.28	1.76	2.09	0		TR42047|c1_g1_i3	0	0.88	1.05	2.43
TR11074|c0_g1_i1	6.22	1.67	0	0		TR42047|c1_g2_i1	0	2.44	2.89	0
TR11075|c0_g1_i1	0	5.66	1.36	0		TR42047|c2_g1_i1	1.92	0	0	0
TR11076|c0_g1_i1	4.09	0	0	0		TR42048|c0_g1_i1	12.28	4.52	14.22	10.57
TR11077|c0_g1_i1	5.7	12.21	2.42	11.39		TR42049|c0_g1_i1	5.27	4.22	0	34.7
TR11078|c0_g2_i1	0	1.16	0	0		TR4205|c0_g1_i1	0	11.5	1.38	0
TR11079|c0_g1_i1	1.48	0.79	0	0		TR42050|c0_g1_i1	20.24	14.77	29.74	17.39
TR1108|c0_g1_i1	1.04	4.47	0	1.55		TR42050|c0_g1_i2	35.82	19.36	33.01	33.63
TR11080|c0_g1_i1	0.87	3.71	0	2.57		TR42051|c0_g1_i1	0	1.96	0	236.12
TR11081|c0_g1_i1	0	0	0	3.17		TR42051|c1_g1_i1	32.78	21.09	28.59	334.51
TR11082|c0_g2_i1	0.63	1.01	0.41	0		TR42051|c2_g1_i2	67.93	56.97	13.07	774.32
TR11083|c0_g1_i1	0.61	0.65	1.19	0.45		TR42051|c2_g2_i10	42.96	17.54	18.24	193.39
TR11084|c0_g1_i1	0	6.41	0	0		TR42051|c2_g2_i12	4.53	11.33	5.79	193.95
TR11085|c0_g1_i1	0	0	4.23	0		TR42051|c2_g2_i2	39.88	22.47	58.31	15.75
TR11086|c0_g1_i1	0	5.34	0	0		TR42051|c2_g2_i3	2.18	0	2.78	121.39
TR11087|c0_g1_i1	1.19	1.9	0	0		TR42051|c2_g2_i5	26.62	17.12	11.79	27.08
TR11088|c0_g1_i1	1.49	2.23	0.39	0.88		TR42051|c2_g2_i6	46.33	31.04	26.11	90.41
TR11089|c0_g1_i1	0	2.16	0	0		TR42051|c2_g2_i7	1.71	1.57	0.96	329.01
TR11090|c0_g1_i1	1.78	3.34	0.58	1.97		TR42051|c2_g2_i8	108.11	80.23	87.46	110.98
TR11091|c0_g1_i1	0	2.06	0	0		TR42051|c2_g2_i9	36.31	36.65	10.18	439.25
TR11092|c0_g1_i1	6.38	9.12	0	0		TR42051|c2_g3_i1	2.13	0	0	277.83
TR11093|c0_g1_i1	4.67	3.34	11.94	0		TR42051|c2_g4_i1	10.87	9.71	2.31	236.07
TR11094|c0_g1_i1	0	1.38	0.83	1.91		TR42052|c0_g1_i1	10.71	23.64	6.18	9.53
TR11095|c0_g1_i1	4.82	0	2.07	0		TR42052|c0_g1_i3	11.6	22.27	4.32	9.88
TR11095|c1_g1_i1	1.66	0	8.47	0		TR42053|c0_g1_i1	8.34	14.45	3.38	15.8
TR11096|c0_g2_i1	0.69	1.83	2.23	0		TR42053|c1_g1_i1	10.15	17.65	7.57	23.75
TR11097|c0_g1_i1	0.87	2.34	0	0		TR42054|c0_g1_i2	15.04	9.9	11.96	9.99
TR11098|c0_g1_i1	2.41	0.65	0.78	0		TR42054|c0_g1_i3	17.83	9.21	13.77	12.01
TR11099|c0_g1_i1	1.81	3.88	0	2.71		TR42055|c0_g2_i1	27.6	19.13	63	2.57
TR111|c0_g1_i1	0	2.14	2.57	2.97		TR42056|c1_g1_i1	37.96	20.95	25.54	137.16
TR1110|c0_g1_i1	0	6.84	5.41	0		TR42056|c1_g2_i1	9.33	6.66	10.04	33.44
TR11100|c0_g1_i1	0.66	0	0	4.88		TR42057|c0_g1_i1	4.65	10.28	5.24	4.57
TR11101|c0_g1_i1	0.3	1.92	0	0.88		TR42057|c0_g1_i3	2.39	2.19	3.11	1.01
TR11102|c0_g1_i1	3.58	2.56	3.07	1.78		TR42057|c0_g2_i3	7.96	13.28	4.97	2.82
TR11103|c0_g1_i1	3.8	2.04	2.42	0		TR42058|c0_g1_i1	0.88	3.53	0.29	0.65
TR11104|c0_g1_i1	0	0	10.55	0		TR42058|c1_g1_i1	11.4	27.01	0	0.45
TR11105|c0_g1_i1	0	3.8	0	0		TR42058|c1_g1_i2	4.43	4.74	0	0
TR11106|c0_g2_i1	0	2.65	3.17	0		TR42058|c1_g1_i3	7.7	19.77	0	0
TR11107|c0_g1_i1	4.9	1.31	0	3.65		TR42059|c0_g1_i1	51.06	50.46	43.45	89.54
TR11108|c0_g1_i1	1.29	4.14	0	0		TR4206|c0_g1_i1	1.29	5.05	0	1.9
TR11109|c0_g1_i1	1.92	0	2.45	0		TR42060|c0_g1_i1	1.9	6.11	4.84	0
TR1111|c0_g1_i1	4.28	4.93	0.43	0.97		TR42060|c0_g2_i10	0	0	1.89	0
TR11110|c0_g1_i1	1.64	1.17	1.42	1.62		TR42060|c0_g2_i4	4.93	8.42	14.86	0.83
TR11111|c0_g1_i1	0	11.45	0	0		TR42060|c0_g2_i7	6.35	8.99	15.54	0.76
TR11112|c0_g1_i1	0	2.19	0	0		TR42060|c0_g2_i9	2.7	3.37	7.59	0
TR11113|c0_g1_i1	0.79	1.68	4.06	0		TR42061|c0_g1_i1	369.98	120.01	29.81	2.42
TR11114|c0_g1_i1	1.45	0	0	4.34		TR42061|c0_g1_i4	110.52	44.36	11.65	0.98
TR11115|c0_g1_i1	1.73	0	2.21	5.18		TR42062|c0_g1_i1	5.81	5.74	8.53	3.2
TR11117|c0_g1_i1	1.6	1.72	0	0		TR42062|c0_g1_i2	1.2	0	0	0
TR11118|c0_g1_i1	0.44	1.4	0.57	0.64		TR42062|c0_g1_i3	0	0.89	1.61	0.61
TR11119|c0_g1_i1	2.23	2.39	1.43	1.66		TR42062|c0_g1_i4	0	2.5	0	5.21
TR1112|c0_g1_i1	2.96	1.59	0	0		TR42062|c0_g2_i1	1.67	1.8	6.42	0
TR11120|c0_g1_i1	0	4.43	0	0		TR42063|c0_g1_i1	179.12	201.92	141.38	188.75
TR11121|c0_g1_i1	1.05	0	0	4.68		TR42063|c0_g1_i3	144.44	178.16	86.82	179.51
TR11122|c0_g1_i1	2.04	4.36	1.32	3.01		TR42064|c2_g1_i1	4.01	9.54	4.63	3.29
TR11123|c0_g1_i1	1.42	0	9.12	0		TR42064|c2_g1_i2	6.09	3.48	2.64	3.6
TR11124|c0_g1_i1	0	2.85	1.48	0.56		TR42064|c2_g1_i3	2.52	8.1	4.37	3.72
TR11125|c0_g1_i1	0	4.62	2.74	0		TR42064|c2_g1_i4	3.56	2.42	2.94	0.95
TR11126|c0_g1_i1	1.26	2.96	1.64	1.48		TR42064|c2_g1_i5	2.69	5.75	4.99	5.67
TR11127|c0_g1_i1	1.88	1	0.61	0		TR42064|c2_g2_i2	9.5	11.05	4.29	7.93
TR11128|c0_g1_i1	5.11	0	0	0		TR42064|c2_g2_i3	11.17	13.43	10.3	8.91
TR11129|c0_g1_i1	1.32	2.84	1.7	0		TR42064|c2_g2_i4	18.3	20.93	7.78	16.4
TR11129|c0_g2_i1	0	1.86	2.24	0		TR42064|c2_g3_i1	8.64	6.62	3.17	0
TR1113|c0_g1_i1	0	0.76	0	2.1		TR42064|c2_g4_i1	0	2.06	0	5.76
TR11130|c0_g1_i1	1.77	1.9	1.53	0		TR42064|c2_g4_i2	3.24	1.74	0	0
TR11131|c0_g1_i1	3.08	0.76	0	0		TR42064|c3_g1_i1	24.43	20.76	38.4	68.56
TR11132|c0_g1_i1	2.71	1.45	1.75	1		TR42065|c0_g1_i1	3.42	0	2.19	0
TR11133|c0_g1_i1	0.9	0.48	0.59	1.33		TR42065|c1_g1_i1	1.51	2.96	1.48	2.97
TR11134|c0_g1_i1	3.58	0	2.29	0		TR42065|c1_g1_i4	2.29	3	2.31	4.73
TR11135|c0_g1_i1	2.82	3.02	0	0		TR42066|c0_g1_i2	11.49	16.18	1.33	18.38
TR11136|c0_g1_i1	0	2.28	8.12	0		TR42066|c0_g1_i4	1.6	6.7	1.12	52.83
TR11137|c0_g1_i1	2.74	7.33	4.42	5.07		TR42066|c0_g1_i5	5.43	13.8	2.32	38.27
TR11138|c0_g1_i1	0	4.88	0	0		TR42066|c0_g1_i6	3.44	9.58	0.88	32.88
TR11139|c0_g1_i1	4.35	0	5.57	0		TR42066|c0_g1_i8	0.72	3.07	0.93	65.09
TR1114|c0_g1_i1	0	0	0	0		TR42066|c0_g1_i9	11.62	22.85	1.25	12.7
TR1114|c0_g2_i1	0.64	2.74	0.42	0		TR42066|c0_g2_i1	2.84	7.1	1.22	1.41
TR11140|c0_g1_i1	3.53	2.52	0	0		TR42067|c0_g1_i1	1.87	7.01	0	4.16
TR11141|c0_g1_i1	0	8.45	0	2.95		TR42067|c0_g1_i2	3.14	0.84	2.03	1.17
TR11142|c0_g1_i1	4.04	0	0	0		TR42067|c1_g1_i11	13.97	7.49	10.74	45.89
TR11143|c0_g1_i1	4.14	6.66	0	0		TR42067|c1_g1_i12	30.75	33.95	35.63	5.91
TR11144|c0_g1_i1	3.08	0.82	1.99	0		TR42067|c1_g1_i3	33.48	33.62	36.07	57.88
TR11145|c0_g1_i1	4.49	1.2	0	0		TR42067|c1_g1_i6	14.08	5.65	8.57	5.85
TR11147|c0_g1_i1	2.02	2.16	0	9.09		TR42067|c1_g1_i7	10.3	10.5	11.45	13.77
TR11148|c0_g1_i1	9.34	4.29	0	0		TR42067|c1_g1_i8	14.54	17.01	6.48	55.68
TR11149|c0_g1_i1	0	6.58	0	0		TR42067|c1_g1_i9	25.32	9.68	15.12	8.89
TR1115|c0_g1_i1	0.78	0.84	0.34	3.47		TR42067|c1_g2_i2	33.35	21.64	23.62	20.62
TR1115|c1_g1_i1	0	0	1.13	3.91		TR42067|c1_g2_i3	11.25	19.58	21.73	52.58
TR11150|c0_g1_i1	3.28	4.21	0	0		TR42067|c1_g3_i2	33.77	32.18	38.29	81.55
TR11151|c0_g1_i1	3.61	1.29	0	0		TR42068|c0_g2_i1	1.08	8.04	0	0
TR11152|c0_g1_i1	2.49	1.34	0	0		TR42068|c0_g2_i2	0.53	18.83	0	1.18
TR11153|c0_g1_i1	1.97	2.11	2.51	0		TR42068|c0_g2_i3	3.42	10.96	0.3	0.34
TR11154|c0_g1_i1	1.6	4.27	0	0		TR42068|c0_g3_i1	47.55	42.19	37.68	86.86
TR11155|c0_g1_i1	0.5	2.66	0	0		TR42069|c0_g1_i1	33.6	28.6	39.79	21.96
TR11155|c0_g2_i1	0.71	0.76	0	0		TR4207|c0_g1_i1	1.69	3.63	0	0
TR11156|c0_g1_i1	1.09	2.33	0.71	0		TR42070|c0_g1_i1	3.89	0	0	0
TR11157|c0_g1_i1	0	0	0	8.34		TR42070|c1_g1_i1	3.21	0	4.1	0
TR11158|c0_g1_i1	0	4.07	0	1.89		TR42070|c1_g2_i1	1.45	2.27	0.29	7.07
TR11159|c0_g1_i1	1.23	0.44	3.73	0.61		TR42070|c1_g4_i1	1.27	1.7	0.62	2.34
TR1116|c0_g1_i1	0.62	2.32	0.8	0.91		TR42070|c1_g4_i3	0.84	1.56	1.09	1.85
TR11160|c0_g1_i1	8.4	0	2.67	0		TR42070|c1_g4_i4	1.64	1.94	0.47	0.54
TR11161|c0_g1_i1	1.59	3.4	2.03	0		TR42070|c1_g4_i5	0.72	2.11	0.94	4.76
TR11162|c0_g1_i1	2.28	0	0	17.1		TR42071|c0_g1_i2	36.74	42.15	30.01	38.78
TR11163|c0_g1_i1	1.47	0	0	0		TR42072|c0_g1_i1	9.79	14.7	9.04	10.18
TR11164|c0_g1_i1	1.6	0	0	4.8		TR42072|c0_g1_i3	6.53	9.98	5.42	6.54
TR11165|c0_g1_i1	3.24	5.22	0	0		TR42072|c0_g1_i5	2.48	1.76	1.98	2.23
TR11166|c0_g1_i1	0	4.58	7.29	4.25		TR42072|c0_g1_i6	1.34	2.86	0.87	1.23
TR11167|c0_g1_i1	3.05	3.27	3.9	0		TR42072|c0_g1_i7	1.01	2.63	1.32	1.28
TR11168|c0_g1_i1	0.27	1.42	0.69	0.78		TR42072|c0_g2_i1	5.47	6.16	3.37	2.97
TR11169|c0_g1_i1	1.69	3.63	0	0		TR42073|c0_g1_i1	39.66	33.08	21.02	20.18
TR1117|c0_g1_i1	2.49	1.6	0	1.47		TR42073|c0_g3_i1	21.86	18.23	12.47	3.62
TR11170|c0_g1_i1	1.09	2.33	0	0		TR42074|c0_g1_i1	0.43	2.07	0.28	0.95
TR11171|c0_g1_i1	8.08	4.33	0	0		TR42074|c0_g2_i1	43.55	43.93	29.97	23.33
TR11172|c0_g1_i1	1.1	1.18	0	1.64		TR42075|c0_g1_i2	59.21	53.23	26.59	21.26
TR11173|c1_g1_i1	0	1.48	0	0		TR42076|c0_g1_i1	18.22	11.82	8.48	7.42
TR11174|c0_g1_i1	4.78	6.41	1.53	3.56		TR42076|c1_g1_i1	2.63	2.81	0.49	0.55
TR11175|c0_g1_i1	2.79	1.5	0	0		TR42076|c1_g2_i1	4.27	3.35	2.22	2.1
TR11176|c0_g1_i1	0.43	1.38	1.12	0		TR42076|c1_g2_i2	17.58	11.09	5.32	10.77
TR11177|c0_g1_i1	1.36	2.43	1.77	0		TR42076|c1_g2_i3	3.81	6.57	1.75	0.49
TR11178|c0_g2_i1	0.78	0.83	0	0		TR42076|c1_g2_i4	5.29	10.4	5.69	0
TR11179|c0_g1_i1	0.91	1.29	0.79	0.45		TR42076|c1_g3_i1	4.21	2.82	1.37	0.78
TR11179|c0_g2_i1	2.99	0	1.91	4.47		TR42076|c1_g4_i1	3.86	1.55	3.13	2.85
TR1118|c0_g2_i1	0	0	1.81	2.11		TR42076|c1_g5_i1	1.67	1.34	2.71	0
TR11180|c0_g1_i1	3.41	0	0.74	3.37		TR42077|c0_g1_i1	2.31	4.26	0.82	0.31
TR11181|c0_g1_i1	0.69	4.46	0	2.06		TR42077|c0_g1_i11	2.76	3.44	0.9	1.02
TR11182|c0_g1_i1	1.95	2.09	0	0		TR42077|c0_g1_i14	1.01	2.07	0.22	0.37
TR11183|c0_g1_i1	2.44	0.87	1.05	1.21		TR42077|c0_g1_i18	1.11	2.37	0	0
TR11184|c0_g1_i1	0.8	0.86	0	0		TR42077|c0_g1_i2	1.52	1.72	0.7	0.53
TR11185|c0_g1_i1	1.18	2.52	1.51	1.75		TR42077|c0_g1_i5	1.31	1.77	0.8	0.13
TR11186|c0_g1_i1	2.67	5.72	0	0		TR42077|c0_g1_i6	1.64	1.23	0.32	0.12
TR11187|c0_g1_i1	5.69	4.35	0	0		TR42077|c0_g1_i7	3.66	5.38	2.37	0
TR11188|c0_g1_i1	8.37	5.23	2.71	0		TR42077|c0_g1_i8	2.46	3.57	0.69	0.78
TR1119|c0_g1_i1	0.96	0	1.24	0		TR42077|c0_g2_i1	1.03	3.86	2	4.57
TR11190|c0_g1_i1	1.94	0	1.25	0		TR42078|c0_g1_i1	4.87	1.74	6.29	0
TR11191|c0_g1_i1	1.99	2.14	7.62	0		TR42078|c0_g1_i3	5.95	5.5	9.4	2.69
TR11192|c0_g1_i1	1.17	3.44	0.38	0.43		TR42078|c0_g2_i1	3.24	3.47	1.39	1.61
TR11193|c0_g2_i1	1.84	2.63	0	0		TR42078|c0_g3_i3	0.78	5.03	1.36	0.39
TR11195|c0_g1_i1	7.33	1.96	0	0		TR42078|c0_g3_i4	2.47	7.45	2.08	0.21
TR11196|c0_g1_i1	2.31	2.67	0	0		TR42078|c0_g3_i5	1.2	6.41	2.08	0.29
TR11197|c0_g1_i1	0.88	2.82	1.13	0		TR42078|c0_g3_i6	2.15	7.87	1.99	1.36
TR11198|c0_g1_i1	1.41	0.75	0.91	0		TR42079|c1_g1_i1	19.65	1.92	0	0
TR11198|c0_g2_i1	0	3.24	0	0		TR42079|c2_g1_i4	8.1	10.96	0	39.11
TR11199|c0_g1_i1	0	1.6	1.91	0		TR4208|c0_g1_i1	3.3	5.04	1.22	1.39
TR112|c0_g1_i1	2.57	3.67	0	0		TR42080|c0_g1_i1	18.5	31.56	24.78	46.54
TR1120|c0_g1_i1	2.72	0	1.74	6.09		TR42080|c0_g1_i3	19.71	32.57	25.01	48.55
TR11200|c0_g1_i1	2.26	2.42	0	0		TR42080|c1_g1_i1	25.6	34.61	4.29	4.97
TR11201|c0_g1_i1	2.28	14.62	3.69	4.21		TR42080|c1_g2_i1	12.7	18.73	8.12	4.75
TR11202|c0_g1_i1	8.99	0	0	0		TR42080|c1_g3_i1	32.37	25.03	19.2	18.1
TR11203|c0_g1_i1	0.86	1.84	0	0		TR42080|c1_g4_i1	16.84	23.07	6.51	12.63
TR11204|c0_g1_i1	0	0	13	0		TR42080|c1_g4_i2	10.77	11.33	4.97	5.85
TR11205|c0_g1_i1	1.6	0	0	0		TR42080|c1_g5_i1	1.92	0	2.45	0
TR11206|c0_g1_i1	4.27	4.57	0.92	2.11		TR42081|c0_g1_i2	6.86	4.68	6.01	29.25
TR11207|c0_g1_i1	1.88	0	0	0		TR42081|c0_g2_i1	5.46	2.93	0	16.23
TR11208|c0_g1_i1	0	2.52	1.51	3.5		TR42082|c1_g1_i4	1.64	1.75	0.71	1.21
TR11209|c0_g1_i1	1.03	1.1	0	0		TR42082|c1_g1_i5	8.26	12.39	5.57	4.64
TR1121|c0_g1_i1	2.45	1.31	0	5.48		TR42082|c1_g1_i6	1.41	2.51	2.44	1.39
TR11210|c0_g1_i1	1.15	1.23	1.99	0.57		TR42082|c1_g2_i1	4.14	4.43	1.33	1.54
TR11211|c0_g1_i1	0	3.11	0	2.17		TR42082|c1_g3_i2	7.77	9.78	7.71	1.35
TR11212|c0_g1_i1	0.39	1.66	3.53	0		TR42082|c1_g4_i1	9.88	10.59	4.76	5.52
TR11213|c0_g1_i1	1.9	0	0	5.69		TR42082|c1_g5_i1	2.87	4.62	5.52	2.15
TR11214|c0_g1_i1	1.9	2.04	0	0		TR42082|c1_g5_i2	8.09	3.85	4.64	6.68
TR11215|c0_g1_i1	1.97	6.33	0	0		TR42082|c1_g6_i1	0.91	2.93	1.17	1.35
TR11216|c0_g1_i1	1.01	5.43	3.91	0		TR42082|c1_g7_i1	0	2.01	0	5.62
TR11217|c0_g1_i1	0	11.55	0	0		TR42083|c0_g1_i1	51.93	34.99	26.77	144.65
TR11218|c0_g1_i1	0.95	1.02	1.24	0		TR42084|c0_g2_i1	1.17	1.25	0	0
TR11219|c0_g1_i1	6.16	8.25	7.88	2.3		TR42084|c0_g2_i2	0	1.2	0	0
TR1122|c0_g1_i1	2.93	3.13	0	0		TR42084|c0_g3_i1	0.57	0	0	0
TR11220|c0_g2_i1	2.93	1.05	1.26	5.82		TR42084|c0_g4_i1	0	3.19	0	0
TR11221|c0_g1_i1	1.93	3.1	1.24	1.44		TR42084|c1_g1_i1	2.74	2.4	0.65	1.47
TR11222|c0_g1_i1	2.62	2.81	0	1.96		TR42084|c1_g2_i10	5.21	2.51	2.03	2.3
TR11223|c0_g1_i1	0	1.55	0.93	0		TR42084|c1_g2_i2	3.8	7.89	3.4	6.39
TR11224|c0_g1_i1	0	1.7	0	0		TR42084|c1_g2_i3	14.44	8.74	11.27	12.7
TR11224|c0_g2_i1	1.08	0	0	0		TR42084|c1_g2_i4	2.99	3.2	4.6	4.41
TR11225|c0_g1_i1	0	0	0	21.37		TR42084|c1_g2_i5	2	3.75	0	0.74
TR11226|c0_g1_i1	0	6.32	0	0		TR42084|c1_g2_i6	6.27	4.47	3.26	4.94
TR11227|c0_g1_i1	0	1.94	2.31	0		TR42084|c1_g2_i7	0	0	5.15	6.06
TR11228|c0_g1_i1	1.66	1.78	0	2.48		TR42084|c1_g2_i8	2.41	1.29	1.55	0
TR11229|c0_g1_i1	0	0	0	10.26		TR42084|c1_g2_i9	0	0	2.66	1.54
TR1123|c0_g1_i1	0	4.44	0	0		TR42085|c1_g1_i1	1.35	2.4	1.75	0
TR11230|c0_g1_i1	3.31	2.66	2.13	0		TR42085|c1_g1_i3	0	3.64	2.91	1.68
TR11231|c0_g1_i1	0.27	2.04	0	0.4		TR42085|c2_g1_i1	0.81	1.74	0	0
TR11232|c0_g1_i1	1.58	0.42	3.08	2.91		TR42085|c2_g2_i1	1.77	1.89	1.15	0.98
TR11233|c0_g1_i1	0.98	2.1	2.52	0		TR42085|c2_g2_i2	0	3.63	2.16	2.53
TR11234|c0_g1_i1	2.79	0.75	0	1.03		TR42085|c2_g2_i3	0.89	1.9	1.15	0.66
TR11235|c0_g1_i1	0.56	0	3.63	0		TR42085|c2_g2_i5	1.1	3.55	0	1.64
TR11236|c0_g1_i1	1.26	2.69	0	0		TR42085|c2_g2_i6	0.56	3.02	1.46	0
TR11237|c0_g1_i1	1.38	1.1	0.89	4.06		TR42085|c2_g3_i1	1.97	2.11	0	0
TR11238|c0_g1_i1	0	3.93	2.34	0		TR42085|c2_g3_i2	0	1.4	0.84	0
TR11239|c0_g1_i1	2.52	0.9	1.09	0		TR42085|c2_g3_i3	4.65	10.5	2.7	0.76
TR1124|c0_g1_i1	3.17	1.13	0	0		TR42085|c3_g1_i1	1.64	3.51	0	0
TR11240|c0_g1_i1	0	0	0	0		TR42085|c3_g2_i1	0	0	2.19	2.56
TR11241|c0_g1_i1	0	1.5	0	2.09		TR42085|c3_g3_i1	0.72	1.79	0.31	0.35
TR11242|c0_g1_i1	5.75	4.11	0	0		TR42085|c3_g3_i12	0.36	0.38	0	0
TR11243|c0_g1_i1	1.69	2.03	0.28	1.87		TR42085|c3_g3_i13	0	0.62	0	0.86
TR11244|c0_g1_i1	0	3.04	3.66	0		TR42085|c3_g3_i2	0	1.61	1.95	0
TR11245|c0_g1_i1	1.13	3.64	1.45	0		TR42085|c3_g3_i4	1.75	0.47	0.57	0
TR11246|c0_g1_i1	4.19	1.5	0	0		TR42085|c3_g3_i5	0.83	1.1	0.81	0.61
TR11247|c0_g1_i1	1.12	1.2	0	3.34		TR42085|c3_g3_i6	0.66	1.87	1.71	0.96
TR11248|c0_g1_i1	2.1	2.25	0	0		TR42085|c3_g3_i7	0	0	0	1.07
TR11249|c0_g1_i1	1.59	1.7	2.03	0		TR42085|c3_g3_i8	0.96	2.05	1.25	0
TR1125|c0_g1_i1	0.78	2.51	2.02	0		TR42085|c3_g3_i9	0.79	1.13	0.69	0.39
TR11250|c0_g1_i1	3.11	0	1.99	0		TR42085|c3_g4_i1	0	0	0	0
TR11251|c0_g1_i1	1.01	2.16	0.65	0		TR42085|c3_g4_i2	1.26	1.35	0.55	0
TR11252|c0_g1_i1	0.68	0.73	0.88	3.03		TR42085|c3_g4_i3	1.34	5.26	1.74	0
TR11253|c0_g1_i1	5.34	2.86	0	0		TR42085|c4_g1_i1	0	2.37	0	0
TR11254|c0_g1_i1	1.37	2.94	1.76	2.05		TR42086|c0_g1_i4	108.1	49.72	45.67	31.06
TR11255|c0_g1_i1	4.31	0	0	0		TR42087|c0_g1_i1	4.15	3.88	2.14	0.51
TR11256|c0_g2_i1	4.26	7.98	2.07	0.79		TR42087|c0_g1_i4	3.44	2.55	2.12	0.84
TR11257|c0_g1_i1	2.05	2.19	2.61	0		TR42087|c0_g1_i5	2.41	2.94	2.24	0
TR11258|c0_g1_i1	1.48	4.75	0.55	0.93		TR42088|c0_g1_i1	393.27	0.28	3.43	0.39
TR11259|c0_g1_i1	2.31	3.3	0.99	0		TR42089|c0_g1_i1	7.67	12.21	7.55	0.69
TR1126|c0_g1_i1	2.01	0.54	0	0		TR42089|c0_g1_i5	9.39	12.58	7.47	1.17
TR11260|c0_g1_i1	5.92	0.91	0	1.26		TR42089|c0_g1_i6	9.69	4.45	0	2.07
TR11261|c0_g1_i1	4.08	2.19	0	0		TR4209|c0_g1_i1	2.14	0.57	1.39	0.79
TR11262|c0_g1_i1	0	0	1.49	0		TR42090|c0_g1_i2	0	9.8	0	0
TR11263|c0_g1_i1	4.09	0	5.21	0		TR42090|c0_g2_i1	0	339.05	0	0
TR11264|c0_g1_i1	1.77	2.65	0	0		TR42090|c0_g2_i2	0	277.55	0	0
TR11265|c0_g1_i1	1.88	4.02	0	0		TR42091|c0_g1_i2	10.39	11.27	18.99	16.01
TR11266|c0_g1_i1	2.85	1.83	0.74	1.68		TR42091|c0_g1_i4	6.72	6.9	10.5	11.09
TR11267|c0_g1_i1	0	6.54	1.95	0		TR42091|c0_g2_i1	5.08	3.63	2.16	2.53
TR11269|c0_g1_i1	1.71	1.22	0	2.53		TR42092|c0_g1_i1	494.76	1210	25.08	49.59
TR1127|c0_g1_i1	0.46	0.99	1.8	0.68		TR42092|c3_g1_i3	58.04	211	0	9.93
TR11270|c0_g1_i1	0.87	0.93	2.24	0		TR42092|c4_g1_i1	242.25	675.66	9.95	33.01
TR11271|c0_g1_i1	0.81	2.6	0	0		TR42092|c4_g2_i1	286.16	953.36	6.93	21.71
TR11272|c0_g1_i1	4.35	6.22	0	0		TR42092|c4_g3_i1	75.08	199.51	1.4	17.82
TR11273|c0_g1_i1	2.08	0.84	0	0.77		TR42092|c4_g4_i2	144.16	374.88	6.86	21.58
TR11274|c0_g1_i1	10.31	9.67	3.31	0		TR42092|c4_g5_i3	125.32	364.17	2.07	14.31
TR11275|c0_g1_i1	0	0.33	4.85	0		TR42092|c4_g8_i1	23.1	80.15	3.48	14.2
TR11276|c0_g1_i1	1.01	3.79	0	1.5		TR42092|c4_g8_i2	95.45	184.45	13.5	7.81
TR11277|c0_g2_i1	1.17	3.43	0.38	0.86		TR42092|c4_g8_i3	5.91	8.45	12.55	5.91
TR11278|c0_g1_i1	5.19	1.86	0	0		TR42093|c0_g1_i2	4.89	4.26	5.64	3.23
TR11279|c0_g1_i1	3.11	1.67	0	0		TR42094|c0_g1_i1	10.78	11.56	7.88	9.21
TR1128|c0_g1_i1	0.8	0.86	0	0		TR42094|c1_g1_i1	2.49	2.67	1.6	0
TR11280|c0_g1_i1	0	2.22	2.64	0		TR42094|c1_g2_i1	3.25	1.16	1.4	0
TR11281|c0_g1_i1	1.27	0	1.63	3.78		TR42094|c1_g2_i2	2.17	1.55	1.87	1.07
TR11282|c0_g1_i1	0	5.16	0	0		TR42094|c1_g2_i3	3.47	3.71	0	1.14
TR11283|c0_g1_i1	2.28	0	0	3.42		TR42094|c1_g3_i1	4.7	5.04	1.51	8.76
TR11284|c0_g1_i1	1.47	1.57	0	6.57		TR42094|c1_g3_i12	7.79	12.6	5.79	7.53
TR11285|c0_g1_i1	5.69	3.39	0	0		TR42094|c1_g3_i13	4.43	7.12	2.82	0
TR11286|c0_g1_i1	4.55	2.44	0	0		TR42094|c1_g3_i2	7.98	12.06	6.09	9.32
TR11287|c0_g1_i1	0	9.6	0	0		TR42094|c1_g3_i3	7.38	7.9	0	11.63
TR11288|c0_g1_i1	1.9	2.04	0	0		TR42094|c1_g3_i4	25.45	50.87	19.33	37.92
TR11289|c0_g1_i1	0	0	0	0		TR42094|c1_g3_i6	1.62	1.16	0.7	2.4
TR1129|c0_g2_i1	0.79	0	1.02	0		TR42094|c1_g3_i8	19.37	30.14	11.43	26.65
TR11290|c0_g1_i1	0	5.11	2.03	2.37		TR42094|c1_g4_i1	0.95	2.04	0	1.42
TR11291|c0_g1_i1	0.46	1.97	0	0		TR42094|c1_g5_i2	16.24	18.96	0.64	30.54
TR11292|c0_g1_i1	2.14	2.3	1.38	0		TR42094|c1_g7_i1	6.8	8.33	5.01	2.89
TR11293|c0_g1_i1	1.71	1.83	0	0		TR42095|c0_g1_i1	7.24	13.97	6.62	2.8
TR11294|c0_g1_i1	0	0	0	0		TR42095|c0_g1_i2	6.15	11.53	6.24	1.41
TR11295|c0_g1_i1	1.96	1.4	0	0.97		TR42096|c0_g1_i1	20.57	24.21	20.34	48.43
TR11296|c0_g1_i1	1.65	2.94	0	0		TR42096|c0_g1_i2	10.52	14.08	7.93	24.03
TR11297|c0_g1_i1	0	3.3	0	0		TR42097|c0_g1_i1	5.01	3.31	7.89	1.99
TR11298|c0_g1_i1	3.61	1.29	0	0		TR42098|c0_g1_i1	172.38	135.92	205.65	94.64
TR11299|c0_g1_i1	0	6.21	0	0		TR42099|c0_g1_i1	78.23	67	116.7	21.37
TR113|c0_g1_i1	1.52	0	0	0		TR421|c0_g1_i1	0	0	3.79	0
TR1130|c0_g1_i1	0.69	2.22	0	0		TR4210|c0_g1_i1	18.16	26.97	19.69	12.52
TR11300|c0_g1_i1	2.72	2.91	0	0		TR42100|c0_g1_i1	13.51	10.98	20.29	4.32
TR11301|c0_g1_i1	0.66	3.56	0	0.98		TR42100|c0_g1_i2	13.08	12.43	21.92	3.38
TR11302|c0_g1_i1	1.35	2.41	0.59	0		TR42101|c0_g1_i1	2.94	1.91	2.83	1.88
TR11303|c0_g1_i1	0	0	0.91	0		TR42101|c1_g1_i1	1.89	3.14	1.37	4.32
TR11304|c0_g1_i1	0	1.67	0	0		TR42101|c2_g1_i1	37.64	18.57	35.5	18.02
TR11305|c0_g1_i1	1.93	1.03	0	7.18		TR42102|c0_g1_i3	7.18	5.9	4.08	7.58
TR11306|c0_g2_i1	6.25	0	0	0		TR42103|c0_g1_i1	9.96	5.45	6.17	8.42
TR11307|c0_g1_i1	1.98	1.06	0	0		TR42104|c0_g2_i1	2.04	2.99	1.99	1.12
TR11309|c0_g1_i1	2.13	4.57	0	0		TR42104|c1_g1_i10	1.2	1.92	0.26	0.29
TR1131|c0_g1_i1	0	1.03	1.24	1.43		TR42104|c1_g1_i11	2.67	1.43	1.3	0.98
TR11310|c0_g1_i1	1.82	0	2.36	2.7		TR42104|c1_g1_i12	0.82	0.65	0	0.3
TR11311|c0_g1_i1	2.96	0	0	0		TR42104|c1_g1_i13	1.04	1.49	1.02	0.51
TR11312|c0_g1_i1	1.93	2.07	0	0		TR42104|c1_g1_i3	4.26	4.56	0	0
TR11313|c0_g1_i1	0	9.64	0	0		TR42104|c1_g1_i4	2.59	2.85	0.84	0.48
TR11314|c0_g1_i1	0	3.87	1.55	0		TR42104|c1_g1_i5	1.52	4.9	0	0
TR11315|c0_g1_i1	11.11	5.3	1.59	18.41		TR42104|c1_g1_i7	0.29	1.55	0.75	0.43
TR11316|c0_g1_i1	2.99	3.2	0	0		TR42104|c1_g1_i8	0.88	2.81	2	0.97
TR11317|c0_g1_i1	0.64	2.73	0.83	0		TR42104|c1_g2_i1	18.07	7.17	0	0.71
TR11318|c0_g1_i1	1.06	2.28	0	0		TR42104|c1_g4_i2	9.45	10.59	8.7	10.51
TR11319|c0_g1_i1	3.89	0	0	0		TR42104|c1_g4_i3	8.01	10.8	6.96	9.54
TR1132|c0_g1_i1	1.64	3.87	2.57	0.48		TR42104|c2_g1_i1	0.65	1.39	0.84	1.92
TR11320|c0_g1_i1	0	0	0	0		TR42105|c0_g1_i1	0.54	1.15	0	1.59
TR11320|c0_g2_i1	0	0	0	0		TR42105|c1_g1_i1	7.06	11.47	2.88	4.33
TR11321|c0_g1_i1	2.09	5.23	0.9	0		TR42105|c1_g2_i1	1.25	2.14	0.33	1.11
TR11322|c0_g1_i1	0.79	11.79	0	0		TR42105|c1_g2_i2	2.21	4.13	0	0.81
TR11323|c0_g1_i1	1.95	0	0	0		TR42105|c1_g3_i1	1.28	2.74	0	0
TR11324|c0_g1_i1	3.12	0	0	0		TR42105|c1_g4_i1	1.32	1.42	0	1.97
TR11325|c0_g1_i1	2.85	0	0	0		TR42105|c2_g1_i1	4.02	4.84	1.3	0.74
TR11328|c0_g1_i1	2.28	4.88	0	0		TR42105|c2_g1_i3	1.54	9.9	0	2.3
TR11329|c0_g1_i1	2.69	3.46	0.7	0		TR42105|c2_g1_i4	9.5	16.8	2.37	3.23
TR1133|c0_g1_i1	3.54	0	2.26	2.65		TR42105|c2_g1_i5	10.33	17.23	13.28	5.13
TR11330|c0_g1_i1	0	6.3	0	0		TR42105|c2_g1_i6	1.85	1.98	1.59	1.82
TR11331|c0_g1_i1	4.49	0	0	0		TR42105|c2_g1_i7	8.56	23.41	8.64	1.41
TR11332|c0_g1_i1	0	2.51	1.01	0		TR42105|c2_g1_i8	8.4	2.25	0	0
TR11334|c0_g1_i1	2.93	0	1.88	0		TR42105|c2_g1_i9	3.8	2.04	0	0
TR11335|c0_g2_i1	2.1	4.5	0	3.15		TR42106|c0_g1_i1	1.4	1.2	0.73	1.24
TR11336|c0_g1_i1	0	1.33	0	0		TR42106|c0_g1_i2	3.88	5.39	1.01	2
TR11337|c0_g1_i1	1.22	0	1.57	1.83		TR42106|c0_g10_i1	0	0.97	3.5	1.34
TR11338|c0_g1_i1	1.57	1.68	2.03	0		TR42106|c0_g10_i4	1.7	6.36	1.1	0.63
TR11339|c0_g1_i1	0	1.36	6.5	0		TR42106|c0_g3_i1	1.19	3.81	0	8.83
TR11340|c0_g1_i1	1.04	2.23	1.34	1.55		TR42106|c0_g3_i2	1.29	2.76	3.31	11.53
TR11341|c0_g1_i1	1.72	0.92	1.11	1.28		TR42106|c0_g4_i1	8.89	9.52	4.17	6
TR11342|c0_g1_i1	7.31	4.35	0	0		TR42106|c0_g4_i2	5.44	5	2.01	2.31
TR11343|c0_g1_i1	2.41	0	3.09	0		TR42106|c0_g5_i1	3.15	2.25	0.68	2.33
TR11344|c0_g1_i1	3.83	2.74	0	0		TR42106|c0_g6_i3	0	3.63	2.16	0
TR11345|c0_g2_i1	2.77	4.45	0	0		TR42106|c0_g6_i4	9.04	20.66	6.24	10.71
TR11346|c0_g1_i1	1.2	0.43	2.09	0		TR42106|c0_g7_i1	6.29	1.93	5.8	1.34
TR11347|c0_g1_i1	242.74	180.89	126.57	196.54		TR42106|c0_g8_i1	2.65	4.26	3.39	3.95
TR11348|c0_g2_i1	0	3.3	0	0		TR42106|c0_g9_i3	3.92	6.7	2.03	5.78
TR11349|c0_g1_i1	1.33	5.72	8.56	0		TR42106|c0_g9_i4	0.74	2.37	2.86	4.37
TR1135|c0_g1_i1	0.43	4.15	0	0		TR42107|c0_g1_i1	12.48	13.92	10.31	13.3
TR1135|c1_g1_i1	0	3.08	1.84	0		TR42107|c0_g1_i2	11.95	11.63	10.52	11.98
TR11350|c0_g1_i1	3.19	0	0.83	0		TR42108|c0_g1_i1	6.04	13.2	2.44	2.96
TR11351|c0_g1_i1	0	0	2.09	0		TR42109|c0_g1_i1	4.19	7.49	5.37	0
TR11352|c0_g1_i1	2.5	1.34	0	0		TR42109|c0_g1_i3	12.89	13.82	5.11	4.42
TR11353|c0_g1_i1	2.13	2.28	4.11	1.58		TR42109|c0_g2_i1	27.05	31.33	31.28	87.13
TR11354|c0_g1_i1	0	2.02	1.63	0		TR42109|c0_g3_i1	1.51	0	1.93	0
TR11355|c0_g1_i1	0.7	5.28	0	1.04		TR42109|c0_g4_i2	22.82	31.79	8.84	5.64
TR11356|c0_g1_i1	1.77	3.79	0.46	0		TR42109|c0_g5_i2	10.75	13.29	16	2.45
TR11357|c0_g1_i1	0	0.96	0	1.34		TR42109|c0_g5_i3	5.66	5.31	1.83	1.05
TR11358|c0_g1_i1	0	7.12	8.45	3.33		TR42109|c0_g5_i4	3.44	15.46	3.56	1.02
TR11359|c0_g1_i1	1.77	1.9	0	2.65		TR42109|c0_g5_i6	0.76	0.82	0.98	0
TR1136|c0_g1_i1	3.57	3.06	0.92	0		TR42109|c0_g5_i7	2.32	4.14	1	0
TR11360|c0_g2_i1	0.82	2.63	1.05	0		TR42109|c0_g6_i1	3.93	8.44	3.36	5.87
TR11361|c0_g1_i1	0	5.22	2.07	2.43		TR4211|c0_g1_i1	0	4.67	0	0
TR11362|c0_g1_i1	1.9	2.04	0	2.85		TR42110|c0_g1_i1	23.14	20.1	6.99	17.29
TR11363|c0_g1_i1	0.86	0.92	1.68	1.27		TR42111|c0_g1_i1	10.28	10.53	14.15	11.4
TR11364|c0_g1_i1	1.53	1.64	0.66	0		TR42112|c0_g1_i1	118.06	112.18	69.3	142.17
TR11365|c0_g1_i1	0.52	2.76	0	0.76		TR42113|c0_g1_i1	3.72	7.03	13.03	1.87
TR11366|c0_g1_i1	0	3.81	0	1.77		TR42114|c0_g1_i1	0	1.72	0	0
TR11367|c0_g1_i1	1.54	3.3	0	0		TR42114|c0_g1_i2	5.29	13.33	0.13	0
TR11368|c0_g1_i1	0.47	3	0	0		TR42114|c0_g1_i4	0	5.44	0	0
TR11369|c0_g1_i1	6.32	5.64	11.61	1.56		TR42115|c0_g1_i1	3.99	6.99	2.12	3.02
TR1137|c0_g1_i1	0	2.53	0	7.68		TR42116|c0_g1_i1	1.77	0	0	2.65
TR11370|c0_g1_i1	1.71	5.51	0	5.09		TR42116|c0_g2_i1	3.58	2.23	1.16	0
TR11371|c0_g1_i1	3.81	2.04	0	2.83		TR42116|c1_g2_i1	0.51	0.82	0	0.75
TR11372|c0_g1_i1	1.97	0	0	0		TR42116|c1_g2_i3	0	0	0	0
TR11373|c0_g1_i1	0	2.19	2.61	0		TR42116|c1_g2_i4	0.5	0.54	0.33	0.74
TR11374|c0_g1_i1	0	4.56	0	0		TR42116|c1_g2_i5	1.11	0.3	0.72	0.82
TR11375|c0_g1_i1	0.79	0.85	1.03	0		TR42116|c1_g5_i1	3.17	2.26	1.37	0
TR11376|c0_g1_i1	2.28	2.44	5.79	0		TR42116|c1_g6_i1	3.24	4.88	2.3	1.08
TR11377|c0_g1_i1	2.16	4.62	0	0		TR42116|c1_g6_i2	5.52	8.03	3.68	1.9
TR11378|c0_g2_i1	0	4.02	4.79	0		TR42116|c1_g6_i3	3.42	1.22	0	1.7
TR11379|c0_g1_i1	0.55	2.92	0	0		TR42116|c1_g6_i4	5.1	7.23	3.62	2.93
TR1138|c0_g1_i1	2.26	2.42	0.49	0.56		TR42116|c1_g7_i1	1.58	0.84	0	1.17
TR11380|c0_g1_i1	2.82	2.02	0	0		TR42117|c0_g1_i1	20.31	38.99	9.82	47.74
TR11381|c0_g1_i1	4.43	4.75	5.63	0		TR42117|c1_g1_i1	8.96	25.63	3.83	11.16
TR11382|c0_g1_i1	3.47	1.86	2.25	0		TR42117|c2_g2_i1	11.11	30.45	4.76	46.02
TR11383|c0_g1_i1	3.06	1.09	1.31	0		TR42117|c2_g2_i2	17.28	38.75	4.02	37.59
TR11384|c0_g1_i1	4.19	0	0	0		TR42117|c3_g1_i1	14.19	33.6	4.27	42.42
TR11384|c0_g2_i1	1.65	2.66	1.07	0		TR42117|c4_g1_i1	109.73	64.02	76.65	119.8
TR11385|c0_g1_i1	4.4	0	0	2.19		TR42118|c0_g1_i1	8.8	18.83	7.21	13.68
TR11386|c0_g1_i1	2.13	1.14	1.37	0		TR42118|c1_g1_i1	8.9	12.6	5.94	9.12
TR11387|c0_g1_i1	2.2	3.14	0.95	0		TR42119|c0_g1_i1	2.48	2.51	0.94	1.06
TR11388|c0_g1_i1	0	2.86	1.71	1.99		TR42119|c0_g1_i2	2.07	3.52	1.77	1.61
TR11389|c0_g1_i1	4.35	0	0	0		TR4212|c0_g1_i1	1.19	1.27	1.54	0.88
TR1139|c0_g1_i1	1.77	1.9	0	0		TR42120|c0_g1_i1	14.45	11.52	21.18	10.62
TR11390|c0_g1_i1	2.63	2.41	0.98	3.33		TR42121|c0_g1_i3	14.55	16.34	9.38	9.26
TR11391|c0_g1_i1	1.62	2.61	1.05	0		TR42122|c0_g1_i1	15.11	13.85	3.41	3.67
TR11392|c0_g1_i1	2.41	1.29	0	1.8		TR42123|c0_g1_i1	0	4.67	1.4	0
TR11393|c0_g1_i1	1.71	1.83	0	2.56		TR42123|c0_g2_i3	6.49	7.9	6.58	12.2
TR11394|c0_g1_i1	5.37	3.84	0	0		TR42123|c0_g2_i5	1.39	5.45	1.2	1.37
TR11395|c0_g1_i1	3.28	1.76	0	0		TR42124|c0_g1_i1	8.71	20.7	21.76	11.54
TR11396|c0_g2_i1	2.25	0.96	1.17	0		TR42125|c0_g1_i1	8.19	2.52	2.21	5.09
TR11397|c0_g2_i1	1.12	1.2	0.49	1.1		TR42126|c0_g1_i1	2.87	2.36	2.02	1.3
TR11398|c0_g1_i1	5.63	0	4.79	0		TR42126|c0_g1_i2	2.4	2.77	0.26	0.29
TR11399|c0_g1_i1	0.88	0.47	4.01	0.65		TR42126|c1_g1_i1	10.45	12.82	13.3	23.14
TR114|c0_g1_i1	1.57	3.37	0	0		TR42126|c2_g1_i1	30.26	36.11	38.44	223.78
TR114|c0_g2_i1	0	5.5	0	0		TR42127|c0_g1_i1	15.56	22.98	17.41	14.67
TR1140|c0_g1_i1	0.92	2.47	0	0		TR42128|c0_g1_i1	1.37	0	1.76	0
TR11400|c0_g1_i1	0	1.47	3.52	0		TR42128|c0_g1_i2	2.5	1.91	8.81	0
TR11401|c0_g1_i1	4.43	0	0	0		TR42128|c0_g2_i1	7.31	9.37	22.67	0.24
TR11402|c0_g1_i1	0	2.44	0	0		TR42129|c0_g1_i1	8.71	0	16.72	6.5
TR11403|c0_g1_i1	1.64	1.76	0	0		TR42129|c0_g2_i1	0.68	0	2.64	9.08
TR11404|c0_g1_i1	1.48	2.37	0.48	0.54		TR42129|c0_g3_i1	1.31	2.81	10.09	5.87
TR11405|c0_g1_i1	2.28	2.44	0	1.7		TR42129|c0_g4_i1	0	0	6.12	0
TR11406|c0_g1_i1	1.39	0.74	1.79	1.03		TR42129|c0_g5_i2	0	0	5.8	1.34
TR11406|c0_g2_i1	2.97	1.06	0	0		TR42129|c0_g5_i4	2.07	3.32	7.38	6.12
TR11407|c0_g1_i1	0	3.14	1.9	2.17		TR42129|c0_g5_i5	3.89	1.04	15.02	4.33
TR11408|c0_g1_i1	4.48	0	0	0		TR42129|c0_g5_i6	2.87	6.16	7.43	8.52
TR11409|c0_g1_i1	0	2.44	5.79	3.42		TR4213|c0_g1_i1	1.26	2.69	0	0
TR1141|c0_g1_i1	1.92	0	7.35	0		TR42130|c0_g1_i1	8.35	17.31	4.87	2.17
TR11410|c0_g1_i1	3.66	0	0	5.49		TR42130|c0_g1_i2	1.59	1.7	2.03	0
TR11411|c0_g2_i1	0.5	1.06	0	0.73		TR42131|c0_g1_i1	36.41	28.18	149.57	15.85
TR11412|c0_g1_i1	0	0.88	2.12	0		TR42132|c0_g1_i1	3.33	8.65	0.33	3.23
TR11413|c0_g1_i1	2.05	2.19	0	3.07		TR42133|c1_g1_i1	0	0.9	2.16	0
TR11414|c0_g1_i1	2.1	2.25	2.67	0		TR42133|c2_g1_i1	5.83	6.87	4.53	1.73
TR11415|c0_g1_i1	0.62	1.32	0	0		TR42133|c2_g1_i2	1.4	3.75	5.44	1.04
TR11416|c0_g1_i1	2.45	1.75	5.27	0		TR42133|c3_g1_i1	7.18	5.59	97.95	0.97
TR11417|c0_g1_i1	0	1.32	1.59	0		TR42133|c4_g2_i1	0.72	3.46	14.49	0
TR11418|c0_g1_i1	0	1.6	0	0		TR42133|c4_g2_i2	2.73	3.9	27.2	0
TR11419|c0_g1_i1	3.58	0	0	0		TR42133|c4_g2_i3	1.34	2.85	28.82	0
TR1142|c0_g2_i1	0	0	0	2.37		TR42133|c4_g2_i5	2.07	4.25	39.02	0.23
TR11420|c0_g1_i1	2.33	1.25	0	0		TR42133|c4_g3_i1	0	2.18	5.95	0
TR11421|c0_g1_i1	1.4	4.49	0	0		TR42134|c0_g2_i2	24.84	5.34	8.35	0.92
TR11422|c0_g1_i1	2.17	2.79	0	0.64		TR42134|c0_g2_i3	5.91	2.87	7	1.84
TR11423|c0_g1_i1	2.16	4.62	2.74	0		TR42134|c0_g2_i7	3.58	2.1	3.03	0.26
TR11424|c0_g1_i1	0.72	4.59	0.47	0.53		TR42134|c0_g3_i1	3.99	6.41	7.62	2.99
TR11425|c0_g1_i1	3.19	2.28	1.37	0		TR42135|c0_g1_i1	3.51	5	3.35	0.69
TR11426|c0_g1_i1	5.43	2.91	0	0		TR42135|c0_g1_i10	4.25	5.37	3.01	3.42
TR11427|c0_g1_i1	3.39	3.23	0.98	1.11		TR42135|c0_g1_i2	1.19	1.27	0	1.77
TR11428|c0_g1_i1	1.39	2.97	2.69	0		TR42135|c0_g1_i3	0	0	0	0
TR11429|c0_g1_i1	0	1.68	0	2.35		TR42135|c0_g1_i4	4.43	3.7	3.26	0.85
TR1143|c0_g1_i1	0.54	1.15	0	0.79		TR42135|c0_g1_i7	0.84	0.9	1.08	1.24
TR1143|c0_g2_i1	1.51	0	0	1.12		TR42135|c0_g1_i8	1.68	3.3	2.92	0.83
TR11430|c0_g2_i1	0	0	0	4.9		TR42135|c0_g2_i2	12.07	18.13	7.71	12.38
TR11431|c0_g1_i1	0	0	0	0		TR42135|c0_g2_i3	6.67	8.56	3.77	4.91
TR11432|c0_g1_i1	1.22	0	0	1.83		TR42135|c0_g2_i4	10	13.97	6.69	10.74
TR11433|c0_g1_i1	1.95	4.17	7.44	0		TR42135|c0_g3_i1	1.19	8.89	0	0
TR11434|c0_g1_i1	5.25	1.88	2.23	2.62		TR42135|c0_g4_i1	1.64	3.51	0	0
TR11435|c0_g1_i1	0	0.98	0	0		TR42135|c1_g1_i1	1.56	3.34	0	0
TR11436|c0_g1_i1	1.18	2.52	0.51	2.32		TR42136|c0_g1_i2	65.11	35.98	17.49	40.08
TR11437|c0_g1_i1	0	3.91	0	0		TR42137|c0_g1_i1	1.48	4.5	4.31	0
TR11438|c0_g2_i1	2.62	0	0	0		TR42137|c0_g1_i2	4.17	3.98	6.44	0.16
TR11439|c0_g1_i1	0.74	2.38	0	1.1		TR42138|c0_g1_i2	39.36	6.89	0	2.38
TR1144|c0_g1_i1	1.68	2.4	2.9	0		TR42138|c1_g1_i1	35.96	7.34	0	0
TR11440|c0_g1_i1	1.16	2.48	0	0		TR42138|c2_g1_i1	9.85	2.11	0	0
TR11441|c0_g1_i1	0.79	3.39	0	1.17		TR42138|c2_g2_i1	31.22	6.86	0.23	1.79
TR11442|c0_g1_i1	4	1.43	0	0		TR42138|c3_g1_i2	30.84	89.76	1.19	8.74
TR11444|c0_g1_i1	3.62	1.94	0	0		TR42138|c3_g2_i1	51.42	15.9	2.96	1.69
TR11445|c0_g1_i1	2.49	0	0	0		TR42139|c0_g1_i1	10.93	9.02	6.07	8.43
TR11446|c0_g1_i1	3.34	1.19	0	0		TR42139|c0_g1_i3	0	0	0	0
TR11447|c0_g1_i1	2.07	0	5.28	0		TR42139|c0_g1_i4	0	0	0	0
TR11448|c0_g1_i1	0	1.85	0	1.28		TR42139|c0_g1_i5	0	0	2.67	0
TR11449|c0_g1_i1	0	2.39	0.96	1.1		TR42139|c0_g1_i6	1.47	0	0	0
TR1145|c1_g1_i1	2.49	0	1.61	0		TR42139|c0_g1_i7	3.07	3.29	2.99	7.37
TR11450|c0_g1_i1	5.84	2.09	0	0		TR4214|c0_g1_i1	0	1.83	2.19	0
TR11451|c0_g1_i1	1.15	0	0	11.97		TR42140|c0_g1_i2	7.54	13.5	6.12	14.98
TR11452|c0_g1_i1	2.55	1.37	0	0		TR42140|c0_g2_i2	24.8	36	18.44	10.73
TR11453|c0_g1_i1	3.61	3.87	1.55	0		TR42141|c0_g1_i2	15.11	18.95	15.41	8.4
TR11454|c0_g1_i1	2.23	7.16	2.86	0		TR42142|c0_g1_i2	8.05	7.1	8.98	5.32
TR11455|c0_g1_i1	0.56	0	0	0		TR42143|c1_g1_i1	24.37	21.87	14.49	3.9
TR11455|c0_g2_i1	1.01	1.08	0	0		TR42143|c1_g3_i1	97.16	73.42	37.61	32.84
TR11456|c0_g1_i1	3.66	0	0	0		TR42143|c1_g3_i2	87.95	67.37	55.6	10.58
TR11457|c0_g1_i1	0	0	0	0		TR42144|c0_g1_i1	2.62	1.41	0	0
TR11458|c0_g1_i1	2.19	0.52	0	1.43		TR42144|c0_g2_i2	6.5	2.32	11.2	1.07
TR11459|c0_g1_i1	0	1.41	0	3.91		TR42144|c0_g3_i1	10.47	7.05	13.43	4.03
TR1146|c0_g1_i1	1.05	6.49	0	0.62		TR42144|c0_g3_i2	5.67	3.92	6.07	0
TR11460|c0_g1_i1	1.69	3.61	0	0		TR42145|c0_g1_i1	9.32	5.29	9.85	4.33
TR11461|c0_g1_i1	0	2.44	0	0		TR42146|c0_g1_i1	2.3	1.23	0	5.13
TR11462|c0_g1_i1	2.6	4.18	3.33	0		TR42146|c1_g1_i1	14.57	33.4	24.26	10.97
TR11463|c0_g1_i1	7.53	5.39	3.22	0		TR42146|c1_g1_i2	16.6	26.76	18.97	13.55
TR11464|c0_g1_i1	1.3	2.79	0	0		TR42146|c1_g1_i3	7.27	8.27	5.19	3.11
TR11465|c0_g1_i1	5.59	0.86	2.06	1.19		TR42146|c1_g1_i4	8.47	7.38	5.41	1.52
TR11466|c0_g2_i1	1.05	1.12	2.27	0		TR42146|c1_g1_i5	4.47	4.18	2.18	1.24
TR11467|c0_g1_i1	1.33	0	1.71	0		TR42146|c1_g2_i1	3.42	8.55	2.93	0
TR11468|c0_g1_i1	1.99	0.71	0	0.98		TR42146|c1_g2_i2	11.4	10.86	8.13	0
TR11469|c0_g1_i1	0	0	2.23	0		TR42147|c0_g1_i2	3.95	1.13	1.38	2.41
TR1147|c0_g1_i1	1.41	0	3.61	0		TR42147|c0_g1_i3	5.32	2.25	2.28	3.1
TR11470|c0_g1_i1	0	2.25	2.67	0		TR42147|c0_g2_i1	2.45	2.4	0.53	1.5
TR11471|c0_g1_i1	4.15	7.42	7.1	4.13		TR42147|c0_g2_i2	1.47	3.36	0.55	3.71
TR11472|c0_g1_i1	0	0.46	0	5.74		TR42147|c0_g2_i3	2.09	3.07	0	1.92
TR11473|c0_g1_i1	0	3.72	0	0		TR42148|c1_g1_i2	34.6	32.18	35.25	26.73
TR11474|c0_g2_i1	1.04	1.12	4.05	3.85		TR42149|c1_g1_i1	0	2.93	0	2.71
TR11475|c0_g2_i1	0.68	0.73	2.65	2.03		TR42149|c2_g1_i1	2.21	1.18	0.71	0.82
TR11476|c0_g1_i1	5.84	0	2.48	0		TR42149|c2_g1_i2	0	0	0	2.92
TR11477|c0_g1_i1	2.65	0	0	0		TR42149|c2_g1_i3	0	2.25	0	0
TR11478|c0_g1_i1	2.24	1.2	1.44	0		TR42149|c3_g1_i1	0	2.33	0.94	1.08
TR11479|c0_g1_i1	0.88	1.89	2.28	0		TR42149|c3_g1_i2	1.24	2.66	2.41	4.6
TR1148|c0_g1_i1	1.13	1.41	0.49	1.39		TR42149|c3_g1_i5	1.95	0.52	0.63	0
TR11480|c0_g1_i1	0	0	0	0		TR42149|c3_g2_i1	0	1.74	0	0
TR11481|c0_g1_i1	1.03	2.2	2.64	0		TR42149|c3_g2_i3	0	6.16	0.93	5.33
TR11482|c0_g1_i1	4.08	1.09	1.31	0		TR42149|c3_g3_i1	4.35	0	0	0
TR11483|c0_g1_i1	2.67	0	1.71	0		TR42149|c3_g4_i1	4.49	7.22	0	0
TR11484|c0_g1_i1	1.85	0.5	1.2	0		TR42149|c3_g5_i2	1.01	5.19	1.31	0.25
TR11484|c0_g2_i1	0.52	0.56	3.36	0		TR42149|c3_g5_i6	1.38	2.74	0.77	0.29
TR11485|c0_g1_i1	0.58	0	2.27	0		TR42149|c3_g5_i8	2.6	4.18	0	0
TR11486|c0_g1_i1	3.72	3.98	0.54	0		TR42149|c3_g6_i1	0	1.98	0	0.91
TR11487|c0_g1_i1	0	0	1.42	1.64		TR4215|c0_g1_i1	1.16	1.24	0	6.9
TR11488|c0_g2_i1	0	7.26	0	0		TR42150|c0_g1_i1	3.13	2.51	0	0
TR11489|c0_g1_i1	1.41	0	0	0		TR42150|c0_g1_i2	10.31	15.84	7.09	8.65
TR1149|c0_g1_i1	0	0	13.22	688.76		TR42151|c1_g1_i1	4.59	11.23	0.64	0.54
TR11490|c0_g1_i1	2.48	0	0	0		TR42152|c0_g1_i1	18.55	40.94	12.34	11.4
TR11490|c1_g1_i1	0	2.34	0	0		TR42152|c0_g1_i3	15.23	40.65	8.57	10.16
TR11491|c0_g1_i1	0	3.63	4.33	0		TR42153|c0_g1_i1	0	3.67	0	0
TR11492|c0_g1_i1	0	0	10.84	0		TR42153|c1_g2_i1	3.91	1.23	1.5	4.06
TR11493|c0_g1_i1	3.58	2.56	3.07	3.56		TR42153|c1_g2_i3	2.86	2.48	1.4	2.36
TR11494|c0_g2_i1	6.63	0	1.42	3.29		TR42153|c1_g2_i4	2.95	3.44	3.49	4.73
TR11495|c0_g1_i1	3.19	2.73	0.83	0.94		TR42153|c1_g2_i6	3.36	3.61	0	5
TR11496|c0_g1_i1	0	3.91	0	0		TR42153|c2_g1_i1	0	1.72	0	0
TR11497|c0_g1_i1	0	0	7.61	5.3		TR42153|c2_g2_i1	0	0	2.39	0
TR11498|c0_g1_i1	2.13	2.28	2.71	0		TR42153|c2_g2_i10	0.85	3.09	0.67	0.5
TR11499|c0_g1_i1	1.97	1.4	1.7	0		TR42153|c2_g2_i11	1.88	2.02	0	0
TR115|c0_g1_i1	1.97	6.33	0	0		TR42153|c2_g2_i12	3.58	5.76	2.29	5.36
TR1150|c0_g2_i1	2.51	5.14	1.63	0.62		TR42153|c2_g2_i13	3.5	1.25	2.02	1.15
TR11501|c0_g1_i1	2.17	1.55	0.93	2.14		TR42153|c2_g2_i17	6.05	14.59	7.82	4.49
TR11502|c0_g1_i1	0	8.14	2.42	2.85		TR42153|c2_g2_i18	2.04	2.18	1.12	0.16
TR11503|c0_g1_i1	0.47	3.01	0	0		TR42153|c2_g2_i3	1.09	2.33	1.4	0
TR11504|c0_g1_i1	0	2.59	0.78	0.9		TR42153|c2_g2_i4	6.09	16.59	4.3	0
TR11505|c0_g1_i1	2.33	5	0	0		TR42153|c2_g2_i7	3.66	1.96	0.48	1.08
TR11506|c0_g1_i1	0	12.04	2.05	0		TR42153|c2_g2_i8	1.32	2.13	0	0.98
TR11507|c0_g1_i1	0	1.68	0	0		TR42153|c3_g1_i1	6.3	4.5	0	0
TR11508|c0_g1_i1	0	0	5.32	0		TR42154|c0_g1_i1	23.56	31.34	22.73	17.04
TR11509|c0_g1_i1	2.58	1.38	0	0		TR42155|c0_g1_i2	18	17.93	2.99	3.02
TR1151|c0_g1_i1	0	4.58	0	0		TR42156|c0_g1_i10	1.85	3.45	3.41	0.68
TR11510|c0_g1_i1	0	6.33	0	0		TR42156|c0_g1_i2	15.93	7.68	14.53	0.25
TR11511|c0_g1_i1	2.13	2.28	0	3.19		TR42156|c0_g1_i4	0.9	1.29	1.38	0.44
TR11512|c0_g1_i1	1.32	0	1.7	0		TR42156|c0_g1_i6	9.95	6.22	8.77	1.66
TR11513|c0_g1_i1	5.98	2.14	0	0		TR42156|c0_g1_i8	0	1.12	0	1.55
TR11514|c0_g1_i1	0.89	0.48	0.58	0.66		TR42156|c0_g2_i1	4.21	1.31	8.7	1.81
TR11515|c0_g1_i1	1.17	2.51	0.51	1.73		TR42156|c0_g2_i3	3.99	1.07	1.29	1.49
TR11516|c0_g1_i1	0	2.44	1.46	0		TR42157|c1_g1_i2	58.98	13.2	61.52	0.52
TR11517|c0_g1_i1	0	3.8	2.26	0		TR42158|c0_g1_i1	8.19	2.65	2.26	3.29
TR11518|c0_g1_i1	0	6.88	0	2.4		TR42158|c1_g1_i1	7.02	4.86	3.22	3.66
TR11519|c0_g1_i1	3.94	2.11	0	0		TR42158|c2_g1_i1	6.62	2.86	3.15	1.12
TR1152|c0_g1_i1	0	1.94	0	2.71		TR42158|c2_g1_i3	2.79	2.24	0.91	1.03
TR1152|c0_g2_i1	0	2.41	0	0		TR42158|c2_g1_i5	0	1.28	0.52	5.29
TR11520|c0_g1_i1	3.06	1.09	0	0		TR42159|c0_g1_i1	15	16.02	25.17	38.01
TR11521|c0_g1_i1	0	1.92	0	5.36		TR42159|c0_g1_i2	9.76	17.31	22.38	27.28
TR11522|c0_g1_i1	3.21	1.72	0	2.4		TR42159|c0_g1_i5	11.59	11.57	19.06	34.76
TR11524|c0_g1_i1	1.2	3.43	0	1.18		TR4216|c0_g1_i1	0	0	6.34	0
TR11525|c0_g1_i1	0	1.94	0	0		TR42160|c0_g1_i1	12.03	11.49	9.82	7.47
TR11526|c0_g1_i1	0	3.28	0	1.52		TR42160|c0_g1_i2	9.51	10.53	7.61	6.19
TR11527|c0_g1_i1	0	0	0	0		TR42160|c0_g2_i1	3.54	3.03	0.92	0
TR11527|c0_g2_i1	0	0	2.14	0		TR42161|c0_g1_i4	2.01	0	1.57	5.35
TR11528|c0_g1_i1	5.36	5.75	0	0		TR42161|c0_g1_i5	1.84	1.88	2.08	24.98
TR11529|c0_g1_i1	6.38	18.23	0	0		TR42162|c0_g1_i1	6.69	8.78	7.31	3.72
TR1153|c0_g1_i1	0	1.74	2.07	2.43		TR42162|c0_g1_i5	5.03	7.16	5.1	2.46
TR11530|c0_g1_i1	2.69	8.66	0	0		TR42163|c0_g1_i2	4.66	3.96	12.16	1.41
TR11531|c0_g1_i1	0.83	4.43	0	0		TR42163|c0_g1_i3	1.29	1.38	2.5	0
TR11532|c0_g1_i1	0	1.07	0	0		TR42164|c0_g1_i1	47.73	49.75	34.89	25.58
TR11532|c0_g2_i1	2.97	2.13	0	0		TR42165|c2_g2_i1	11.51	17.61	16.97	4.88
TR11533|c0_g1_i1	1.26	0.67	1.63	0		TR42165|c3_g1_i1	44.66	83.73	39.75	82.67
TR11533|c0_g2_i1	0	0	1.49	0		TR42165|c3_g2_i1	48.33	87.42	48.41	23.79
TR11534|c0_g1_i1	3.99	0	0	2.99		TR42165|c4_g1_i1	3.41	6.08	6.29	0.42
TR11535|c0_g1_i1	1.75	0	0	0		TR42165|c4_g1_i2	1.17	0	0	0
TR11536|c0_g2_i1	0.89	1.89	2.69	0.87		TR42165|c4_g1_i3	6.3	3.37	10.89	0
TR11537|c0_g1_i1	0	4.4	0	0		TR42165|c4_g1_i4	1.97	2.11	3.59	0
TR11538|c0_g1_i1	1.17	5	1.5	0		TR42165|c4_g1_i5	3.11	4.54	4.78	0.42
TR11539|c0_g1_i1	0	0	5.38	0		TR42165|c4_g2_i1	1.03	0	2.66	0
TR1154|c0_g1_i1	7.42	1.99	2.37	0		TR42165|c5_g1_i1	7.87	7.83	2.91	1.66
TR11540|c0_g1_i1	0	0	1.6	0		TR42165|c5_g1_i2	3.2	1.71	4.13	1.19
TR11541|c0_g1_i1	1.41	1.51	9.03	0		TR42165|c5_g2_i1	6.96	0	1	0
TR11542|c0_g1_i1	2.39	1.28	0	0		TR42165|c5_g3_i2	6.82	6.48	1.23	2.23
TR11543|c0_g1_i1	0	1.32	1.07	1.21		TR42165|c6_g1_i1	1.48	0	0	0
TR11544|c0_g1_i1	0	0	9.25	0		TR42166|c0_g1_i1	8.7	6.53	14.74	30.54
TR11545|c0_g1_i1	0	5.99	3.58	0		TR42167|c0_g1_i2	46.83	50.52	55.58	50.38
TR11547|c0_g1_i1	3.24	3.48	0	0		TR42167|c0_g1_i4	44.84	45.89	49.42	43.37
TR11548|c0_g1_i1	1.9	1.02	0	0		TR42168|c0_g1_i1	8.61	5.95	4.17	0.84
TR11549|c0_g1_i1	1.6	0	0	0		TR42168|c0_g1_i2	3.66	2.94	1.78	0
TR11549|c0_g2_i1	0	0.74	0	1.02		TR42169|c0_g1_i1	7.58	4.37	3.78	0
TR1155|c0_g1_i1	2.25	2.41	0	1.33		TR42169|c1_g1_i1	1.41	1.51	0	0
TR11551|c0_g1_i1	3.62	1.94	2.31	0		TR42169|c1_g2_i1	1.11	2.76	0.48	1.09
TR11552|c0_g1_i1	2.1	2.25	2.67	0		TR42169|c1_g2_i2	2.25	1.2	0	1.11
TR11553|c0_g1_i1	0.71	0.76	0	0		TR42169|c1_g2_i4	20.93	21.58	8.25	26.82
TR11553|c0_g2_i1	0.64	2.07	0	0		TR42169|c1_g2_i5	4.6	3.99	2.24	5.08
TR11554|c0_g1_i1	1.21	2.59	2.1	0.6		TR42169|c1_g3_i1	1.98	3.19	0	0
TR11555|c0_g1_i1	2.16	4.62	0	0		TR42169|c1_g3_i2	11.24	9.84	5.31	6.03
TR11556|c0_g1_i1	1.37	0	0	0		TR4217|c0_g1_i1	1.42	1.52	0	1.05
TR11557|c0_g1_i1	1.42	1.52	0.46	1.05		TR42170|c1_g1_i2	3.86	3.19	1.65	1.86
TR11558|c0_g1_i1	2.26	0	1.45	0		TR42170|c1_g2_i1	2.96	1.9	0	3.51
TR11559|c0_g1_i1	0.79	0.85	1.02	0		TR42170|c1_g3_i1	0.86	3.69	1.11	1.28
TR1156|c0_g1_i1	2.28	2.44	0	0		TR42170|c2_g1_i1	2	3.74	4.53	0
TR11560|c0_g1_i1	0	2.22	0	0		TR42170|c2_g1_i11	0.59	0.63	0.76	0.87
TR11561|c0_g1_i1	0.57	3.66	0	0.84		TR42170|c2_g1_i14	1.75	4.21	0.57	2.58
TR11562|c0_g1_i1	0	3.4	2.03	0		TR42170|c2_g1_i15	0.69	2.23	0	0
TR11563|c0_g1_i1	2.13	0	0	0		TR42170|c2_g1_i2	3.32	9.97	0	0
TR11564|c0_g1_i1	2.99	1.6	0	4.47		TR42170|c2_g1_i4	3.7	4.08	4.22	2.21
TR11565|c0_g1_i1	1.2	1.29	0	0		TR42170|c2_g1_i5	0.97	4.17	0	1.44
TR11566|c0_g1_i1	3.35	0	2.14	0		TR42170|c2_g1_i6	3.47	4.96	0	5.17
TR11567|c0_g1_i1	1.25	1.34	1.6	0		TR42170|c2_g1_i9	0.61	1.31	0	0
TR11568|c0_g1_i1	2.21	0	5.63	0		TR42170|c2_g2_i1	0	0	0	3.42
TR11569|c0_g1_i1	1.97	0	0	0		TR42170|c2_g2_i2	0	2.25	2.67	0
TR1157|c0_g1_i1	0	6.17	0	2.85		TR42171|c0_g1_i1	2.85	2.49	0.67	0
TR11570|c0_g2_i1	3.15	3.37	0	0.66		TR42171|c1_g1_i3	4.67	8.11	2.67	3.72
TR11571|c0_g1_i1	0.51	3.02	0.33	1.51		TR42171|c1_g2_i1	2.9	1.03	4.97	2.87
TR11572|c0_g1_i1	2.51	0.9	1.08	2.48		TR42172|c0_g1_i1	0.55	1.77	0.58	0
TR11573|c0_g1_i1	2.35	1.26	1.51	0		TR42172|c0_g1_i10	0.46	1.95	0.6	0
TR11574|c0_g1_i1	8.51	0	0	0		TR42172|c0_g1_i4	0.8	1.71	3.09	1.19
TR11575|c0_g1_i1	1.25	4.01	0	0		TR42172|c0_g1_i7	0.36	2.32	2.05	0.53
TR11575|c0_g2_i1	2.87	2.31	0.93	1.07		TR42172|c0_g1_i9	1.24	1.61	1.79	0.4
TR11576|c0_g1_i1	1.84	0.99	0	0		TR42172|c0_g2_i3	0	1.42	1.7	0
TR11577|c0_g1_i1	1.13	2.42	1.45	3.37		TR42172|c0_g2_i4	1.52	4.54	2.37	0.45
TR11578|c0_g1_i1	1.56	10.01	3.98	0		TR42172|c0_g2_i5	1.6	11.45	2.08	0.79
TR11579|c0_g1_i1	1.48	0	0	0		TR42172|c0_g2_i6	1.18	4.21	3.08	0
TR1158|c0_g1_i1	0.85	2.74	0	3.79		TR42173|c0_g1_i1	6.97	10.78	6.54	8.32
TR11580|c0_g1_i1	3.75	6.03	4.79	2.81		TR42173|c0_g1_i2	5.72	10.86	4.55	6.87
TR11581|c0_g1_i1	3.5	5	0	0		TR42173|c0_g1_i3	5.72	10.1	4.88	5.6
TR11582|c0_g1_i1	0	1.27	0	0		TR42173|c0_g1_i4	6.46	10.57	5.25	4.11
TR11582|c0_g2_i1	0	2.31	0	0		TR42174|c0_g1_i1	3.28	3.5	2.13	0.3
TR11583|c0_g1_i1	1.22	0	0	3.65		TR42174|c0_g2_i1	1.42	3.14	0.62	0.7
TR11583|c0_g2_i1	0.86	1.84	2.21	0		TR42174|c0_g2_i3	0.95	2.9	0.35	0
TR11584|c0_g1_i1	2.47	0	0	0		TR42174|c0_g2_i4	1.51	2.92	0.25	0.42
TR11585|c0_g1_i1	0.99	1.59	0.64	0		TR42174|c0_g2_i5	1.75	1.75	0.67	0.3
TR11586|c0_g2_i1	0.62	3.3	3.19	0		TR42174|c0_g2_i6	2.16	2.32	0	1.61
TR11587|c0_g1_i1	1.36	1.46	0	2.03		TR42174|c0_g3_i1	0.43	3.22	0	0
TR11588|c0_g1_i1	3.8	6.11	2.42	0		TR42174|c0_g3_i10	0	1.16	0	1.07
TR11589|c0_g1_i1	0.55	1.76	5.67	0.81		TR42174|c0_g3_i11	0.56	2.77	0.97	1.64
TR1159|c0_g1_i1	0	4.96	0	3.45		TR42174|c0_g3_i2	1.23	1.32	0	0.91
TR11590|c0_g1_i1	1.44	1.23	1.12	0.85		TR42174|c0_g3_i3	0	10.2	1.74	0
TR11591|c0_g1_i1	1.22	3.94	0	3.65		TR42174|c0_g3_i5	0	5.57	0	0
TR11592|c0_g1_i1	8.37	3.59	4.28	0		TR42174|c0_g3_i6	0.57	0.91	0	0
TR11593|c0_g2_i1	1.56	5.02	2.02	0		TR42174|c0_g3_i8	1.51	2.31	1.41	1.27
TR11594|c0_g1_i1	0	2.44	2.89	0		TR42174|c0_g4_i1	0	4.5	0	0
TR11595|c0_g1_i1	3.42	0	2.93	1.7		TR42175|c0_g1_i1	2.26	3.02	0.73	0
TR11596|c0_g1_i1	3.23	1.39	1.67	0.96		TR42175|c0_g1_i2	1.06	1.14	0	0
TR11596|c1_g1_i1	4.55	0	0	0		TR42175|c0_g2_i1	2.12	0.76	0	0
TR11597|c0_g2_i1	0	0.76	0.92	0		TR42175|c1_g1_i1	0	0.88	0	2.43
TR11598|c0_g1_i1	2	2.14	0	0		TR42175|c1_g1_i2	0.68	0	0	2.03
TR11599|c0_g1_i1	2.47	0.88	0	0		TR42175|c2_g1_i1	10.21	7.03	5.66	4.33
TR116|c0_g1_i1	0.65	0.69	0.84	0		TR42175|c2_g1_i2	1.34	0.72	0.87	1.99
TR1160|c0_g1_i1	1.2	1.29	0.78	1.78		TR42175|c2_g2_i5	15.61	17.88	17.48	23.91
TR11600|c0_g1_i1	0	2.67	0	1.86		TR42176|c1_g4_i1	12.57	10.49	7.16	0
TR11601|c0_g2_i1	0	2.69	1.61	0		TR42176|c2_g1_i1	59.13	36.11	22.86	72.83
TR11602|c0_g1_i1	4.25	0	0	0		TR42176|c2_g2_i1	28.93	15.06	11.73	12.27
TR11603|c0_g1_i1	10.87	0	0	0		TR42176|c2_g2_i2	35.62	22.61	20.84	21.33
TR11604|c0_g1_i1	0	2.01	0	0		TR42176|c2_g2_i3	5.5	2.26	4.94	1.25
TR11605|c0_g1_i1	1.44	0	3.68	0		TR42176|c2_g2_i4	4.37	1.34	3.23	1.85
TR11606|c0_g1_i1	0	1.6	0	0		TR42176|c2_g2_i5	32.44	21.05	17.88	17.66
TR11607|c0_g1_i1	1.41	0.38	0	1.56		TR42176|c2_g3_i1	5.5	5.89	3.54	8.17
TR11607|c0_g2_i1	0.94	0.5	1.22	0		TR42177|c0_g1_i1	13.75	6.65	5.02	1.35
TR11608|c0_g1_i1	1.52	2.45	0	0		TR42178|c0_g1_i1	0.87	3.09	1.89	22.53
TR11609|c0_g1_i1	0.9	0.97	1.17	0.67		TR42179|c0_g1_i2	2.83	1.01	3.28	3.25
TR1161|c0_g1_i1	1.18	1.26	0	0		TR42179|c0_g1_i3	2.99	4.89	6.23	5.26
TR11610|c0_g1_i1	2.9	3.11	0	0		TR42179|c0_g1_i4	2.58	0.92	1.4	1.27
TR11611|c0_g1_i1	2.52	0.9	0	0		TR42179|c0_g3_i1	1.88	3.23	0.98	5.56
TR11612|c0_g1_i1	4.86	5.22	0	0		TR42179|c1_g1_i1	0.7	1.51	0	2.09
TR11613|c0_g1_i1	5.44	1.46	5.23	0		TR4218|c0_g1_i1	2.28	2.44	0	0
TR11614|c0_g1_i1	0.99	2.47	3	1.46		TR42180|c0_g1_i2	4.16	4.17	5.98	1.12
TR11615|c0_g1_i1	0	1.62	0	0		TR42181|c0_g1_i1	162.38	110.55	13.66	75.09
TR11616|c0_g1_i1	2.69	1.44	0	0		TR42181|c0_g1_i3	13.36	9.25	132	2.18
TR11618|c0_g1_i1	0	0	0	2.95		TR42182|c0_g1_i2	3.31	1.68	8.01	1.85
TR11619|c0_g1_i1	0.52	0	0	0.77		TR42182|c0_g1_i6	7.89	5.25	9.81	2.45
TR1162|c0_g1_i1	5.83	6.25	0	3.48		TR42183|c0_g1_i1	0	3.5	0	0
TR11620|c0_g1_i1	1.64	1.76	2.09	0		TR42183|c0_g1_i2	0.67	2.89	0.87	0
TR11621|c0_g1_i1	2.53	1.36	0	1.89		TR42183|c0_g2_i1	32.87	64.19	13.41	48.98
TR11622|c0_g1_i1	1.27	4.07	0	0		TR42183|c0_g2_i4	7.48	12.47	6.44	1.23
TR11623|c0_g1_i1	0	0	0	0		TR42183|c0_g2_i5	12.12	19.48	10.29	9.09
TR11624|c0_g1_i1	2.04	7.65	0	1.52		TR42183|c0_g3_i1	5.62	4.65	5.44	5.34
TR11625|c0_g1_i1	0	0	2.67	0		TR42183|c0_g3_i5	3.78	7.06	4.68	4.17
TR11626|c0_g2_i1	0	0.95	1.14	0		TR42183|c0_g3_i6	2.87	4.98	4.44	4.49
TR11627|c0_g1_i1	0	0	3.48	0		TR42184|c1_g1_i1	14.32	10.6	8.59	2.71
TR11628|c0_g1_i1	0	1.98	1.59	0.91		TR42184|c1_g1_i4	23.89	16.62	15.2	4.75
TR11629|c0_g1_i1	1.01	1.08	0	0		TR42185|c1_g1_i1	1.71	4.35	0.56	0.63
TR1163|c0_g1_i1	1.71	1.84	1.1	0		TR42185|c1_g1_i2	1.87	3.71	2.08	0.39
TR11630|c0_g1_i1	2.62	2.8	0	0		TR42185|c1_g1_i4	0.6	2.24	0.39	1.32
TR11631|c0_g1_i1	2.24	2.41	0	0		TR42185|c2_g1_i1	4.25	6.84	0	6.39
TR11632|c0_g1_i1	0.71	0.76	0.92	0		TR42185|c2_g2_i1	2.86	5.16	7.69	0.79
TR11633|c0_g1_i1	0.85	0.91	1.09	0		TR42185|c2_g2_i3	4.01	4.72	14.36	1.06
TR11634|c0_g1_i1	0.81	2.17	0.53	0		TR42185|c2_g3_i1	10.1	10.79	6	5.24
TR11635|c0_g1_i1	1.31	1.41	0	1.96		TR42186|c0_g1_i1	2.94	4.29	3.48	5.11
TR11636|c0_g1_i1	5.13	0	0	5.12		TR42186|c1_g1_i1	0	2.14	0	2.99
TR11637|c0_g1_i1	5.57	2.39	2.86	0		TR42187|c0_g1_i1	26.6	13.05	12.17	6.8
TR11637|c1_g1_i1	5.91	6.33	0	0		TR42188|c0_g1_i1	10.24	8.76	45.84	4.08
TR11638|c0_g1_i1	2.58	4.14	0	0		TR42188|c0_g1_i2	7.8	7.7	18.83	4.22
TR11639|c0_g1_i1	1.25	1.34	4.79	0		TR42189|c0_g2_i1	0.78	9.16	0	0
TR1164|c0_g1_i1	1.92	0.69	10.84	0		TR42189|c1_g1_i1	1.38	1.1	0.89	0
TR11640|c0_g1_i1	0.93	1.32	0.8	0.91		TR42189|c1_g1_i2	0.34	2.18	0.88	0
TR11641|c0_g1_i1	0	3.42	0	0		TR42189|c1_g1_i3	0.37	1.17	1.42	0
TR11642|c0_g1_i1	4.81	3.44	0	0		TR42189|c1_g1_i4	0.36	0.77	0	0
TR11643|c0_g2_i1	1.42	0.51	0	0.7		TR42189|c2_g1_i1	1.38	2.46	1.19	0
TR11644|c0_g1_i1	1.47	3.93	0	0		TR42189|c2_g1_i2	1.65	2.47	1.71	0.49
TR11645|c1_g1_i1	2.93	0	9.38	2.19		TR42189|c3_g1_i1	0.62	1.65	1.6	0.91
TR11646|c0_g1_i1	1.63	1.16	0.7	0		TR42189|c3_g2_i1	3.05	3.27	0	0.9
TR11647|c0_g1_i1	3.56	0	0.77	0		TR42189|c3_g3_i1	2.98	5.01	3.87	0.63
TR11648|c0_g1_i1	2.51	1.35	0	1.87		TR42189|c3_g3_i2	2.71	2.9	3.09	0.5
TR11649|c0_g1_i1	6.06	4.33	0	0		TR42189|c3_g4_i1	0.57	1.22	0	0
TR1165|c0_g1_i1	1.89	5.07	0	0		TR42189|c3_g4_i10	0	3.27	0	0
TR11650|c0_g1_i1	0	2.31	8.23	0		TR42189|c3_g4_i12	0.87	0.93	0	0
TR11651|c0_g1_i1	1.44	1.54	0	0		TR42189|c3_g4_i13	0.4	0.22	1.05	0.6
TR11652|c0_g1_i1	1.81	0	2.31	0		TR42189|c3_g4_i14	0.19	0.6	0	0
TR11653|c0_g1_i1	3.56	5.08	1.52	0		TR42189|c3_g4_i15	0.82	0.44	0.53	0.6
TR11654|c0_g1_i1	0	0.71	2.56	0.98		TR42189|c3_g4_i3	0.59	0	0	0
TR11655|c0_g1_i1	1.44	2.81	0	0.7		TR42189|c3_g4_i4	0	0	0	0
TR11656|c0_g1_i1	0	0	2.12	12.39		TR42189|c3_g4_i5	0	0	0.48	0
TR11657|c0_g2_i1	4.65	2.9	1.01	1.71		TR42189|c3_g4_i6	0	0.19	0	0
TR11658|c0_g1_i1	0.33	1.06	3.02	0		TR42189|c3_g4_i7	0	0.54	0	0
TR11659|c0_g1_i1	0	0	0	3.42		TR42189|c3_g4_i8	0	0.44	0	0
TR1166|c0_g1_i1	0	0	0	39.91		TR42189|c3_g4_i9	0.23	0.24	0.3	0
TR11660|c0_g1_i1	0	1.77	0	0		TR42189|c3_g5_i1	3.18	5.29	8.73	4.69
TR11661|c0_g1_i1	6.45	4.94	0	0		TR42189|c4_g1_i1	5.32	0.82	1.97	0
TR11662|c0_g1_i1	0	4.75	2.82	0		TR42189|c5_g1_i1	1.66	3.55	0	2.48
TR11662|c1_g1_i1	0	1.23	0	0		TR4219|c0_g1_i1	0	1.02	1.23	0
TR11663|c0_g1_i1	0	4.75	0	3.33		TR4219|c0_g2_i1	1.07	1.15	2.76	1.6
TR11664|c0_g1_i1	86.85	73.6	33.45	15.15		TR42190|c0_g1_i1	0.71	0	1.84	0
TR11665|c0_g1_i1	0	3.1	1.24	0		TR42190|c0_g2_i1	2.39	3.94	2.54	3.51
TR11666|c0_g1_i1	0	1.24	0	0		TR42190|c0_g2_i4	4.29	7.72	4.57	3.98
TR11667|c0_g1_i1	0.95	1.78	0.93	1.4		TR42190|c0_g2_i5	1.5	2.8	1.94	1.1
TR11668|c0_g1_i1	0	2.01	0	0		TR42190|c0_g3_i2	14.81	13.98	9.74	6.11
TR11669|c0_g2_i1	0	0	4.68	0		TR42191|c0_g1_i1	3.63	4.02	2.96	1.14
TR1167|c0_g1_i1	2.08	2.23	0	1.03		TR42192|c2_g1_i1	14.11	32.64	10.97	7.52
TR11670|c0_g1_i1	1.59	5.11	0	0		TR42192|c3_g1_i1	26.55	37.16	34.87	4.83
TR11671|c0_g1_i1	0.8	2.57	2.06	13.04		TR42192|c3_g1_i4	11.76	16.54	9.66	4.1
TR11672|c0_g1_i1	4.09	4.38	2.61	0		TR42192|c3_g1_i5	22.67	35.8	16.15	3.35
TR11673|c0_g1_i1	2.24	2.41	0	0		TR42192|c3_g2_i1	0.97	3.1	11.19	0
TR11674|c0_g1_i1	0	3.8	0	0		TR42193|c0_g1_i3	0	17.19	0	0
TR11675|c0_g1_i1	1.23	3.97	0	0		TR42193|c1_g1_i2	3.47	3.72	2.69	4.11
TR11676|c0_g1_i1	4.57	0	0	0		TR42193|c1_g1_i3	1.18	3.79	0.76	0
TR11677|c0_g1_i1	1.01	1.08	0	0		TR42193|c1_g1_i4	2.19	3.13	1.42	0
TR11678|c0_g1_i1	2.79	0	0	0		TR42193|c1_g1_i5	3.54	0	1.97	0.75
TR11679|c0_g1_i1	0	0	2.89	0		TR42193|c1_g2_i10	0	10.26	0	0
TR1168|c0_g1_i1	1.08	2.32	0	0		TR42193|c1_g2_i11	0	11.71	0	0
TR11680|c0_g1_i1	0.77	1.65	2.98	0		TR42193|c1_g2_i12	0	9.48	0	0
TR11681|c0_g1_i1	2.21	0	0	0		TR42193|c1_g2_i13	0	3.26	0	0
TR11682|c0_g1_i1	0	5.21	0	0		TR42193|c1_g2_i15	0	4.17	0	0
TR11683|c0_g1_i1	0	0	0	0		TR42193|c1_g2_i2	0	10.2	0	0
TR11683|c0_g2_i1	0.92	0.99	2.38	0		TR42193|c1_g2_i3	0	23.71	0	0
TR11684|c0_g1_i1	3.11	0	1.99	0		TR42193|c1_g2_i4	0	5.04	0	0
TR11685|c0_g1_i1	0.49	4.23	0	0		TR42193|c1_g2_i8	0	6.68	0	0
TR11686|c0_g2_i1	0	0	0	3.24		TR42193|c2_g1_i1	0	6.41	0	0
TR11687|c0_g1_i1	1.42	0	0	0		TR42194|c0_g1_i1	6.06	5.65	3.53	3.79
TR11687|c0_g2_i1	1.81	1.94	0	0		TR42194|c0_g1_i2	6.71	5.75	2.6	1.99
TR11688|c0_g2_i1	1.27	1.36	0	0		TR42194|c0_g1_i3	15.2	14.53	8.39	7.55
TR11689|c0_g1_i1	0	1.01	0	1.4		TR42194|c1_g1_i1	0	0	2.51	0
TR1169|c0_g1_i1	1.81	3.87	0	0		TR42195|c0_g1_i2	74.44	49.29	37.59	13.69
TR11690|c0_g1_i1	3.97	3.19	1.28	0		TR42195|c0_g2_i2	3.83	2.62	16.96	0.45
TR11691|c0_g1_i1	0	5.17	1.24	1.44		TR42195|c0_g2_i6	5.66	3.75	24.97	1.72
TR11692|c0_g1_i1	0	2.52	1.51	0		TR42196|c1_g1_i1	49.08	131.08	0	3.68
TR11693|c0_g1_i1	4.44	1.9	1.14	2.64		TR42196|c1_g2_i1	32.25	52.07	0.69	0
TR11694|c0_g1_i1	2.6	1.39	0	0		TR42196|c2_g1_i2	199.94	441.01	22.71	10.21
TR11695|c0_g1_i1	2.07	0	5.28	0		TR42196|c3_g1_i1	528.72	532.35	15.25	15.28
TR11696|c0_g1_i1	0	0	0	5.91		TR42196|c3_g1_i3	152.41	384.15	0	2.35
TR11697|c0_g1_i1	1.22	3.94	0	0		TR42197|c0_g1_i1	1.85	2.57	13.1	5.19
TR11698|c0_g1_i1	4.16	0	0	0		TR42198|c0_g1_i2	8.77	1.88	29.41	5.21
TR11699|c0_g1_i1	1.99	0	2.54	0		TR42198|c0_g1_i4	8.78	6.34	68.61	6.99
TR117|c0_g1_i1	0	0	4.79	1.86		TR42198|c0_g1_i5	4.94	3.53	17.65	4.26
TR1170|c0_g1_i1	2.62	2.81	0	0		TR42198|c0_g1_i7	3.17	1.94	19.39	3.34
TR1170|c1_g1_i1	0.98	1.06	0	4.39		TR42199|c0_g1_i2	1.65	8.53	19.51	0
TR11700|c0_g1_i1	3.71	3.98	0	8.34		TR42199|c0_g1_i3	3.65	8.1	17.4	1.24
TR11701|c0_g1_i1	11.72	5.39	2.14	0		TR422|c0_g1_i1	3.74	0	0	1.86
TR11702|c0_g1_i1	3.42	0	2.19	0		TR4220|c0_g1_i1	0	0	0	0
TR11703|c0_g1_i1	0	4.44	5.28	0		TR42200|c0_g1_i1	4.52	4.84	2.92	0
TR11704|c0_g1_i1	2.4	2.57	0	0		TR42200|c0_g2_i1	3.02	0	1.93	0
TR11705|c0_g1_i1	0	2.14	0	0		TR42200|c0_g2_i2	1.81	0	0	0
TR11706|c0_g2_i1	0	1.47	0	0		TR42200|c1_g1_i1	4.35	4.23	1.03	2.92
TR11707|c0_g1_i1	1.11	1.78	0	0		TR42200|c1_g2_i3	3.97	3.26	2.39	0.9
TR11708|c0_g1_i1	1.92	0	0	2.88		TR42200|c1_g2_i4	1.98	2.71	1.84	1.87
TR1171|c0_g1_i1	1.99	1.42	0.86	1.96		TR42200|c1_g2_i5	3.26	2.27	2.03	2.5
TR1171|c1_g1_i1	1.19	3.81	0	0		TR42200|c1_g2_i6	6.02	6.19	5.61	6.16
TR11710|c0_g1_i1	0	1.31	1.58	0		TR42200|c1_g2_i7	5.88	6.6	5.12	4.87
TR11711|c0_g2_i1	1.49	1.59	0	0		TR42200|c1_g2_i8	4.98	4.74	5.02	5.73
TR11712|c0_g1_i1	2.99	0	1.91	0		TR42200|c1_g2_i9	6.64	5.72	7.94	5.05
TR11713|c0_g1_i1	0	2.34	0	0		TR42201|c0_g1_i1	33.59	33.65	30.83	25.08
TR11714|c0_g1_i1	1.62	1.74	2.07	0		TR42202|c0_g1_i1	13.14	20.11	12.62	12.05
TR11715|c0_g1_i1	3.11	0	0	0		TR42202|c0_g1_i3	5.69	2.61	10.49	10.85
TR11716|c0_g1_i1	1.93	2.07	1.24	0		TR42203|c0_g2_i1	9.4	9.07	4.85	8.38
TR11717|c0_g1_i1	0.77	2.19	0	0.75		TR42203|c1_g1_i1	9.27	3.37	11.24	14.56
TR11718|c0_g2_i1	0.89	0.95	1.14	0		TR42203|c1_g1_i3	6.6	1.34	4.9	8.8
TR11719|c0_g1_i1	0	1.94	0	0		TR42204|c0_g1_i1	10.76	16.78	10.08	5.82
TR1172|c0_g2_i1	1.69	3.63	0	0		TR42204|c1_g1_i1	38.89	61.71	44.82	41.8
TR11720|c0_g1_i1	1.65	0.89	1.07	0		TR42204|c1_g3_i1	20.2	36.47	24.03	22.16
TR11721|c0_g1_i1	2.53	2.72	0	0		TR42205|c1_g1_i1	168.74	61.27	487.23	31.92
TR11723|c0_g1_i1	0	1.75	0	0		TR42206|c0_g1_i1	3.92	9.14	3.38	34.32
TR11724|c0_g1_i1	1.6	3.44	0	0		TR42206|c0_g1_i2	3.35	5.2	1.58	21.51
TR11725|c0_g1_i1	10.99	1.96	2.34	0		TR42207|c1_g1_i1	2.86	0	1.23	0
TR11726|c0_g1_i1	1.76	1.25	1.52	0.87		TR42207|c1_g1_i2	2.19	4.69	0	0
TR11727|c0_g1_i1	3.28	7.03	0	0		TR42207|c2_g2_i1	3.03	4.64	6.19	0
TR11728|c0_g1_i1	3.18	0	0	0		TR42207|c2_g3_i1	2.1	4.74	0.3	0.34
TR11729|c0_g1_i1	6.38	0	0	0		TR42207|c2_g4_i1	21.6	6.06	21.37	0.7
TR1173|c0_g1_i1	2.79	0.75	0.9	0		TR42207|c2_g4_i2	13.22	3.92	13.78	0.22
TR11730|c0_g1_i1	3.63	0.78	2.81	0		TR42207|c2_g5_i1	0	1.81	0	0
TR11730|c1_g1_i1	0	0	3.65	2.13		TR42207|c2_g5_i2	0	3.08	7.36	0
TR11731|c0_g1_i1	0	4.33	0	0		TR42207|c2_g5_i3	1.9	0	0	0
TR11732|c0_g1_i1	2.74	1.47	0	0		TR42207|c2_g5_i4	0	1.65	0	0
TR11733|c0_g1_i1	0	1.83	0	2.56		TR42207|c2_g5_i5	0	2.66	0	0
TR11734|c0_g1_i1	2.39	3.84	3.07	0		TR42207|c2_g5_i6	0.29	1.26	0	0
TR11735|c0_g1_i1	11.97	4.28	5.08	2.99		TR42207|c3_g1_i1	6.77	8.98	12.91	4.12
TR11736|c0_g1_i1	7.16	5.76	20.57	8.05		TR42208|c0_g1_i1	4.33	4.55	3.37	3.71
TR11737|c0_g1_i1	2.28	9.75	0	3.42		TR42208|c0_g1_i2	0.45	0.95	0.58	0
TR11738|c0_g1_i1	3.7	3.97	0	0		TR42208|c0_g1_i3	1.39	0	0	0
TR11739|c0_g1_i1	5.29	1.42	0	0		TR42208|c0_g1_i5	0	0.6	0	0
TR1174|c0_g1_i1	0	3.13	1.25	0		TR42208|c0_g1_i6	0.86	2.52	0.56	0.63
TR11740|c0_g1_i1	0	0.8	1.92	0		TR42208|c0_g2_i1	3.47	2.79	1.12	0
TR11741|c0_g1_i1	0.89	0.96	0	1.33		TR42209|c0_g1_i2	1.46	2.19	1.14	1.29
TR11742|c0_g1_i1	0	4.83	0	0.95		TR42209|c0_g1_i3	6.98	5	5.99	2.43
TR11743|c0_g1_i1	2.28	2.44	2.93	0		TR4221|c0_g1_i1	2.21	2.37	2.82	0
TR11744|c0_g1_i1	0.95	0	2.44	0		TR42210|c0_g1_i1	24.03	30.68	22.66	18.85
TR11745|c0_g1_i1	1.5	1.6	0	0.74		TR42211|c0_g1_i1	4.79	5.23	6.12	10.64
TR11746|c0_g1_i1	0.91	0.98	0	2.7		TR42211|c0_g1_i2	3.82	1.36	0.83	6.1
TR11747|c0_g2_i1	0	3.84	0	0		TR42212|c0_g1_i1	4.77	7.66	7.18	1.18
TR11748|c0_g1_i1	0.97	2.08	0	0.72		TR42212|c0_g2_i1	3.89	2.7	3.83	0.5
TR11749|c0_g1_i1	0.98	2.11	0	0		TR42213|c0_g1_i1	6.52	0	1.54	0.88
TR1175|c0_g1_i1	0	1.09	0	0		TR42213|c0_g2_i2	7.48	7.13	1.07	0
TR1175|c0_g2_i1	1.21	1.94	0.78	0.9		TR42213|c0_g2_i3	2.02	0.46	13.92	0.64
TR11750|c0_g1_i1	0	2.86	0	0		TR42213|c0_g2_i4	2.1	1.12	9.52	0.78
TR11751|c0_g1_i1	4.04	0	0	0		TR42213|c0_g2_i6	0	0	1.38	1.6
TR11752|c0_g1_i1	3.07	2.63	0	0.91		TR42213|c0_g2_i7	2.07	2.21	1.8	0
[truncated: 62,093 more rows]

## Sheet: Flower_specific
Transcript_id	FPKM_Flower
TR24715|c0_g1_i1	4564.84
TR36407|c0_g2_i2	2293.84
TR36407|c0_g3_i1	724.2
TR36407|c0_g4_i1	493.45
TR47604|c1_g4_i6	283.34
TR47604|c1_g3_i3	243.38
TR30215|c0_g1_i1	165.55
TR46350|c1_g1_i1	157.07
TR6366|c0_g1_i1	146.92
TR26653|c0_g1_i1	116.67
TR27703|c0_g1_i1	97.47
TR27163|c0_g1_i1	89.43
TR34542|c0_g4_i1	86.15
TR30179|c0_g3_i1	62.9
TR35344|c1_g1_i1	55.57
TR38156|c0_g1_i1	45.46
TR33837|c0_g1_i2	45.28
TR44081|c2_g1_i1	45.28
TR46757|c1_g1_i1	45.19
TR39434|c0_g2_i1	40.81
TR18136|c0_g1_i1	40.4
TR4473|c0_g1_i1	40.4
TR22930|c0_g1_i1	36.9
TR37294|c0_g1_i4	36.62
TR20130|c0_g1_i1	35.91
TR34282|c0_g1_i1	35.88
TR26653|c0_g1_i3	35.87
TR24006|c0_g1_i1	34.86
TR23622|c0_g1_i1	34.39
TR47604|c1_g3_i1	33.08
TR35569|c0_g1_i1	32.64
TR31075|c0_g1_i1	32.61
TR36436|c1_g1_i4	29.34
TR34565|c0_g1_i1	28.16
TR29769|c0_g1_i1	27.97
TR13529|c0_g1_i1	26.51
TR21677|c0_g1_i1	26.3
TR34163|c0_g2_i1	26.07
TR27703|c0_g1_i2	25.86
TR30906|c1_g1_i2	25.61
TR13244|c1_g1_i1	25.19
TR22811|c0_g1_i1	24.68
TR73374|c0_g1_i1	23.92
TR45078|c2_g1_i1	23.83
TR47026|c2_g6_i1	23.7
TR32683|c0_g1_i2	23.04
TR25998|c0_g1_i1	22.65
TR41706|c0_g2_i1	22.25
TR47026|c2_g7_i1	22.22
TR30906|c1_g1_i3	21.99
TR40735|c2_g8_i1	21.61
TR14615|c0_g1_i1	20.89
TR36061|c0_g1_i1	20.65
TR14130|c0_g1_i2	20.39
TR47026|c1_g3_i1	20.26
TR14130|c0_g1_i1	20.16
TR40484|c1_g6_i6	19.59
TR41771|c0_g3_i1	19.46
TR55173|c0_g1_i1	19.42
TR25400|c0_g1_i1	18.92
TR15362|c0_g1_i1	18.65
TR9738|c0_g1_i1	18.54
TR57123|c0_g1_i1	18.52
TR34230|c0_g1_i2	16.88
TR62523|c0_g1_i1	16.61
TR12261|c0_g1_i1	16.58
TR35303|c0_g1_i2	16.31
TR33312|c0_g1_i3	15.74
TR48577|c6_g1_i1	15.32
TR1874|c0_g1_i1	15.2
TR15362|c0_g2_i1	15.09
TR23516|c0_g1_i1	15.09
TR26927|c0_g1_i1	15.04
TR21719|c0_g1_i1	14.81
TR25809|c0_g1_i1	14.53
TR40574|c3_g5_i1	14.32
TR32811|c0_g1_i1	14.14
TR15798|c0_g1_i1	14.08
TR29847|c0_g1_i4	14
TR39066|c1_g2_i1	14
TR33359|c0_g2_i1	13.96
TR40484|c1_g6_i7	13.74
TR9301|c0_g1_i1	13.72
TR42237|c0_g1_i1	13.65
TR3918|c0_g1_i1	13.29
TR25642|c0_g1_i1	13.25
TR21200|c0_g2_i1	13.23
TR32183|c0_g1_i2	13
TR16450|c0_g1_i1	12.99
TR40785|c1_g1_i2	12.99
TR61802|c0_g1_i1	12.93
TR18480|c0_g1_i1	12.92
TR44219|c1_g2_i6	12.88
TR17416|c0_g1_i1	12.83
TR43407|c0_g1_i1	12.83
TR41970|c1_g1_i4	12.78
TR8871|c0_g1_i1	12.68
TR24819|c0_g1_i1	12.59
TR34542|c0_g1_i1	12.52
TR10615|c0_g1_i1	12.51
TR28323|c0_g1_i1	12.23
TR32297|c0_g1_i4	12.11
TR65070|c0_g1_i1	12.06
TR14157|c0_g2_i1	11.95
TR5486|c0_g1_i1	11.83
TR44703|c0_g2_i2	11.55
TR39605|c0_g1_i1	11.53
TR16501|c0_g1_i1	11.47
TR27436|c0_g1_i1	11.44
TR45836|c1_g5_i1	11.38
TR43670|c1_g4_i8	11.35
TR46573|c1_g4_i1	11.28
TR9205|c0_g1_i1	11.26
TR43237|c0_g2_i1	11.23
TR29391|c0_g1_i1	11.2
TR15674|c0_g1_i1	11.11
TR390|c0_g1_i1	11.07
TR50861|c0_g1_i1	10.99
TR11603|c0_g1_i1	10.87
TR9928|c0_g1_i1	10.87
TR47535|c0_g1_i4	10.84
TR2413|c0_g1_i1	10.78
TR29038|c0_g1_i1	10.71
TR12968|c0_g1_i1	10.68
TR46569|c3_g4_i1	10.67
TR30588|c1_g1_i2	10.63
TR45126|c0_g1_i1	10.63
TR49850|c0_g1_i1	10.62
TR2799|c0_g1_i1	10.59
TR30156|c0_g1_i1	10.56
TR3920|c0_g1_i1	10.54
TR28727|c0_g2_i2	10.49
TR59272|c0_g1_i1	10.38
TR27411|c0_g2_i1	10.36
TR65598|c0_g1_i1	10.32
TR28310|c0_g1_i1	10.24
TR17702|c0_g1_i1	10.23
TR23485|c0_g1_i1	10.23
TR31990|c0_g1_i3	10.21
TR10230|c0_g1_i1	10.1
TR21693|c0_g1_i1	10.1
TR5065|c0_g1_i1	10.03
TR20684|c0_g1_i1	10.02
TR68960|c0_g1_i1	9.85
TR15511|c0_g1_i1	9.77
TR17231|c0_g1_i1	9.73
TR37985|c0_g2_i3	9.73
TR42302|c1_g12_i1	9.73
TR43422|c7_g2_i1	9.73
TR70237|c0_g1_i1	9.73
TR72625|c0_g1_i1	9.73
TR11927|c0_g1_i1	9.61
TR44703|c0_g2_i6	9.52
TR58091|c0_g1_i1	9.51
TR67035|c0_g1_i1	9.51
TR36550|c0_g1_i2	9.49
TR39265|c0_g2_i1	9.49
TR43128|c0_g2_i1	9.48
TR43045|c0_g1_i1	9.44
TR28332|c0_g1_i1	9.36
TR56556|c0_g1_i1	9.27
TR66171|c0_g1_i1	9.27
TR53636|c0_g1_i1	9.26
TR35245|c0_g2_i1	9.19
TR51645|c0_g1_i1	9.16
TR20231|c0_g1_i1	9.14
TR2809|c0_g1_i1	9.1
TR55027|c0_g1_i1	9.1
TR70058|c0_g1_i1	9.1
TR73527|c0_g1_i1	9.1
TR21686|c0_g1_i1	9.05
TR47622|c2_g1_i1	9.05
TR30285|c0_g1_i1	9.02
TR11202|c0_g1_i1	8.99
TR1697|c0_g1_i1	8.99
TR51169|c0_g1_i1	8.99
TR41325|c1_g4_i6	8.98
TR66609|c0_g1_i1	8.98
TR7268|c0_g1_i1	8.98
TR18616|c0_g1_i1	8.95
TR38164|c2_g11_i1	8.94
TR34542|c0_g2_i1	8.88
TR43569|c0_g1_i1	8.88
TR30104|c1_g1_i1	8.86
TR55654|c0_g1_i1	8.86
TR69759|c0_g1_i1	8.86
TR73974|c0_g1_i1	8.86
TR39962|c0_g3_i1	8.79
TR65653|c0_g1_i1	8.77
TR52944|c0_g1_i1	8.75
TR11900|c0_g1_i1	8.74
TR50552|c0_g1_i1	8.74
TR24061|c0_g1_i1	8.71
TR56962|c0_g1_i1	8.71
TR65181|c0_g1_i1	8.65
TR10802|c0_g1_i1	8.62
TR19031|c0_g1_i1	8.62
TR38848|c0_g1_i2	8.62
TR55863|c0_g1_i1	8.62
TR72667|c0_g1_i1	8.62
TR35408|c0_g1_i1	8.58
TR19236|c0_g1_i1	8.56
TR35776|c1_g2_i1	8.56
TR61191|c0_g1_i1	8.54
TR6159|c0_g1_i1	8.54
TR11574|c0_g1_i1	8.51
TR49731|c0_g1_i1	8.51
TR63627|c0_g1_i1	8.51
TR73402|c0_g1_i1	8.51
TR10231|c0_g1_i1	8.46
TR21643|c0_g1_i1	8.46
TR47708|c1_g1_i1	8.43
TR10751|c0_g2_i1	8.41
TR5050|c0_g1_i1	8.4
TR65072|c0_g1_i1	8.4
TR72383|c0_g1_i1	8.4
TR8772|c0_g1_i1	8.4
TR25698|c0_g1_i1	8.38
TR25865|c1_g1_i1	8.3
TR3844|c0_g1_i1	8.3
TR4716|c0_g1_i1	8.3
TR15860|c0_g1_i1	8.28
TR17825|c0_g1_i1	8.28
TR20690|c0_g2_i1	8.27
TR40484|c1_g6_i4	8.27
TR47113|c0_g1_i1	8.25
TR32485|c0_g3_i1	8.23
TR29808|c0_g2_i1	8.2
TR2637|c0_g1_i1	8.19
TR63205|c0_g1_i1	8.19
TR67674|c0_g1_i1	8.19
TR16128|c0_g1_i1	8.18
TR28329|c0_g1_i1	8.18
TR49432|c0_g1_i1	8.18
TR66360|c0_g1_i1	8.18
TR21025|c0_g1_i1	8.15
TR1331|c0_g1_i1	8.11
TR1646|c0_g1_i1	8.11
TR44703|c0_g2_i7	8.11
TR51714|c0_g1_i1	8.11
TR51784|c0_g1_i1	8.08
TR55588|c0_g1_i1	8.08
TR57115|c0_g1_i1	8.08
TR52763|c0_g1_i1	8.04
TR3490|c0_g2_i1	8.02
TR40484|c0_g1_i1	8.02
TR44219|c1_g5_i1	8.02
TR59878|c0_g1_i1	8.02
TR45253|c1_g1_i1	7.98
TR54321|c0_g1_i1	7.98
TR61382|c0_g1_i1	7.98
TR64306|c0_g1_i1	7.98
TR6881|c0_g1_i1	7.98
TR13666|c0_g1_i1	7.97
TR18844|c0_g2_i1	7.94
TR15452|c0_g1_i1	7.91
TR33933|c0_g1_i2	7.88
TR67219|c0_g1_i1	7.86
TR31782|c1_g2_i2	7.82
TR73478|c0_g1_i1	7.8
TR43128|c0_g2_i2	7.78
TR56797|c0_g1_i1	7.78
TR30234|c0_g2_i1	7.73
TR41039|c0_g1_i3	7.72
TR19188|c0_g1_i1	7.69
TR47757|c0_g2_i2	7.69
TR69805|c0_g1_i1	7.69
TR24061|c0_g2_i1	7.67
TR65924|c0_g1_i1	7.62
TR21695|c0_g1_i1	7.6
TR27287|c0_g1_i1	7.6
TR57105|c0_g1_i1	7.6
TR40484|c1_g1_i1	7.59
TR25939|c0_g1_i2	7.54
TR258|c0_g1_i1	7.53
TR44210|c1_g2_i1	7.51
TR10533|c0_g1_i1	7.5
TR36510|c0_g1_i3	7.5
TR449|c0_g1_i1	7.5
TR62234|c0_g1_i1	7.5
TR23228|c0_g1_i1	7.49
TR30156|c0_g1_i2	7.49
TR21261|c0_g1_i1	7.47
TR62708|c0_g1_i1	7.47
TR7145|c0_g1_i1	7.47
TR19711|c0_g1_i1	7.46
TR44523|c2_g11_i1	7.43
TR50858|c0_g1_i1	7.43
TR41053|c1_g2_i1	7.42
TR57172|c0_g1_i1	7.42
TR67846|c0_g1_i1	7.42
TR35421|c0_g1_i1	7.41
TR31612|c0_g7_i1	7.4
TR32019|c0_g1_i1	7.38
TR38664|c0_g5_i1	7.37
TR48357|c0_g2_i1	7.35
TR14406|c0_g1_i1	7.33
TR35776|c1_g1_i1	7.33
TR43326|c2_g1_i4	7.33
TR48471|c0_g1_i1	7.33
TR68617|c0_g1_i1	7.33
TR26922|c0_g1_i1	7.31
TR18392|c0_g1_i1	7.29
TR44219|c1_g2_i7	7.27
TR12417|c0_g1_i1	7.24
TR25925|c0_g2_i1	7.24
TR60978|c0_g1_i1	7.24
TR64488|c0_g1_i1	7.24
TR3375|c0_g1_i1	7.23
TR35125|c0_g1_i1	7.23
TR31782|c0_g1_i1	7.19
TR3362|c0_g1_i1	7.19
TR58162|c0_g1_i1	7.19
TR70230|c0_g1_i1	7.19
TR68020|c0_g1_i1	7.17
TR526|c0_g1_i1	7.16
TR66085|c0_g1_i1	7.16
TR30107|c0_g1_i5	7.15
TR32594|c1_g2_i3	7.15
TR55844|c0_g1_i1	7.14
TR40484|c1_g2_i1	7.12
TR4427|c0_g1_i1	7.12
TR31931|c0_g1_i1	7.11
TR4962|c0_g1_i1	7.11
TR13869|c0_g1_i1	7.08
TR2248|c0_g1_i1	7.08
TR3738|c0_g2_i1	7.08
TR58751|c0_g1_i1	7.07
TR54992|c0_g1_i1	7.05
TR15165|c0_g1_i1	7
TR16300|c0_g1_i1	7
TR18408|c0_g1_i1	7
TR36227|c0_g1_i1	7
TR47370|c0_g2_i1	7
TR16100|c0_g1_i1	6.98
TR16952|c0_g1_i1	6.94
TR54573|c0_g1_i1	6.94
TR12944|c0_g1_i1	6.92
TR17260|c0_g1_i1	6.92
TR3451|c0_g1_i1	6.92
TR46080|c0_g4_i1	6.92
TR58862|c0_g1_i1	6.92
TR54981|c0_g1_i1	6.89
TR62207|c0_g1_i1	6.89
TR14129|c0_g1_i1	6.85
TR36576|c8_g4_i1	6.85
TR38593|c0_g8_i1	6.85
TR50677|c0_g1_i1	6.85
TR61236|c0_g1_i1	6.85
TR25178|c0_g1_i1	6.84
TR11758|c0_g1_i1	6.83
TR13851|c0_g1_i1	6.83
TR48083|c0_g2_i5	6.83
TR51150|c0_g1_i1	6.83
TR56589|c0_g1_i1	6.83
TR57031|c0_g1_i1	6.83
TR57651|c0_g1_i1	6.83
TR62020|c0_g1_i1	6.83
TR66010|c0_g1_i1	6.83
TR67876|c0_g1_i1	6.83
TR28350|c0_g2_i1	6.81
TR54520|c0_g1_i1	6.81
TR34502|c0_g2_i1	6.8
TR47708|c0_g3_i1	6.79
TR48717|c0_g1_i1	6.78
TR14805|c0_g1_i1	6.77
TR38831|c2_g2_i1	6.77
TR40678|c0_g2_i1	6.77
TR47113|c0_g1_i3	6.75
TR15363|c1_g1_i1	6.74
TR10973|c0_g1_i1	6.73
TR17633|c0_g1_i1	6.73
TR37736|c0_g1_i1	6.73
TR49335|c0_g1_i1	6.73
TR49338|c0_g1_i1	6.73
TR49611|c0_g1_i1	6.73
TR51980|c0_g1_i1	6.73
TR53086|c0_g1_i1	6.73
TR5353|c0_g1_i1	6.73
TR54966|c0_g1_i1	6.73
TR59758|c0_g1_i1	6.73
TR60425|c0_g1_i1	6.73
TR62919|c0_g1_i1	6.73
TR70774|c0_g1_i1	6.73
TR31990|c0_g1_i2	6.72
TR30107|c0_g1_i1	6.71
TR26018|c2_g2_i1	6.67
TR42940|c0_g1_i4	6.67
TR50407|c0_g1_i1	6.67
TR63593|c0_g1_i1	6.67
TR45111|c2_g3_i1	6.65
TR12774|c1_g1_i1	6.64
TR16924|c0_g1_i1	6.64
TR20799|c0_g1_i1	6.64
TR31848|c0_g2_i1	6.64
TR3968|c0_g1_i1	6.64
TR42751|c1_g1_i4	6.64
TR48950|c0_g1_i1	6.64
TR50459|c0_g1_i1	6.64
TR524|c0_g1_i1	6.64
TR55223|c0_g1_i1	6.64
TR56124|c0_g1_i1	6.64
TR56158|c0_g1_i1	6.64
TR57433|c0_g1_i1	6.64
TR59413|c0_g1_i1	6.64
TR59907|c0_g1_i1	6.64
TR61359|c0_g1_i1	6.64
TR61437|c0_g1_i1	6.64
TR8341|c0_g1_i1	6.64
TR18254|c0_g1_i1	6.63
TR49140|c0_g1_i1	6.63
TR5775|c0_g1_i1	6.63
TR67757|c0_g1_i1	6.62
TR17532|c1_g1_i1	6.61
TR3868|c0_g1_i1	6.61
TR20759|c0_g1_i1	6.6
TR2844|c0_g1_i1	6.56
TR4013|c0_g1_i1	6.56
TR13313|c0_g1_i1	6.55
TR25649|c0_g2_i1	6.55
TR26469|c0_g3_i1	6.55
TR29270|c0_g1_i2	6.55
TR402|c0_g1_i1	6.55
TR44219|c1_g4_i1	6.55
TR53057|c0_g1_i1	6.55
TR58734|c0_g1_i1	6.55
TR60045|c0_g1_i1	6.55
TR63057|c0_g1_i1	6.55
TR67783|c0_g1_i1	6.55
TR73175|c0_g1_i1	6.55
TR8054|c0_g1_i1	6.55
TR8987|c0_g1_i1	6.55
TR49766|c0_g1_i1	6.53
TR64071|c0_g1_i1	6.53
TR31931|c0_g3_i2	6.51
TR67374|c0_g1_i1	6.51
TR63285|c0_g1_i1	6.49
TR63982|c0_g1_i1	6.49
TR7713|c0_g1_i1	6.49
TR40409|c0_g1_i1	6.48
TR49762|c0_g1_i1	6.47
TR52359|c0_g1_i1	6.47
TR52985|c0_g1_i1	6.47
TR62924|c0_g1_i1	6.47
TR6668|c0_g1_i1	6.47
TR67001|c0_g1_i1	6.47
TR71661|c0_g1_i1	6.47
TR27931|c0_g1_i1	6.44
TR48216|c3_g1_i9	6.44
TR56891|c0_g1_i1	6.44
TR57709|c0_g1_i1	6.44
TR70232|c0_g1_i1	6.44
TR21884|c0_g1_i1	6.43
TR1234|c0_g1_i1	6.42
TR46586|c1_g2_i1	6.42
TR53896|c0_g1_i1	6.42
TR60750|c0_g1_i1	6.42
TR64279|c0_g1_i1	6.42
TR62198|c0_g1_i1	6.41
TR17786|c0_g1_i1	6.4
TR45225|c1_g1_i1	6.39
TR11729|c0_g1_i1	6.38
TR13965|c0_g1_i1	6.38
TR20277|c0_g1_i1	6.38
TR38021|c0_g1_i4	6.38
TR47708|c0_g1_i7	6.38
TR54675|c0_g1_i1	6.38
TR55041|c0_g1_i1	6.38
TR56458|c0_g1_i1	6.38
TR64643|c0_g1_i1	6.38
TR67298|c0_g1_i1	6.38
TR68156|c0_g1_i1	6.38
TR73551|c0_g1_i1	6.38
TR30134|c0_g1_i2	6.37
TR17440|c0_g1_i1	6.35
TR6513|c0_g1_i1	6.35
TR29774|c0_g1_i1	6.33
TR47045|c1_g9_i1	6.33
TR34996|c0_g2_i2	6.31
TR13470|c0_g1_i1	6.3
TR28589|c0_g1_i1	6.3
TR45346|c0_g5_i1	6.3
TR51903|c0_g1_i1	6.3
TR60095|c0_g1_i1	6.3
TR63415|c0_g1_i1	6.3
TR66247|c0_g1_i1	6.3
TR70739|c0_g1_i1	6.3
TR72995|c0_g1_i1	6.3
TR20821|c0_g2_i1	6.29
TR26824|c0_g1_i1	6.28
TR11306|c0_g2_i1	6.25
TR36532|c0_g1_i1	6.23
TR4172|c0_g1_i1	6.23
TR45587|c0_g2_i1	6.23
TR10125|c0_g1_i1	6.22
TR12194|c0_g1_i1	6.22
TR4971|c0_g1_i1	6.22
TR51385|c0_g1_i1	6.22
TR60111|c0_g1_i1	6.22
TR69032|c0_g1_i1	6.22
TR70625|c0_g1_i1	6.22
TR72897|c0_g1_i1	6.22
TR55685|c0_g1_i1	6.18
TR35581|c0_g1_i1	6.16
TR44315|c0_g2_i1	6.16
TR57456|c0_g1_i1	6.16
TR67284|c0_g1_i1	6.16
TR73830|c0_g1_i1	6.16
TR10651|c0_g1_i1	6.15
TR19665|c0_g1_i1	6.14
TR2105|c0_g1_i1	6.14
TR41462|c0_g1_i2	6.14
TR44560|c4_g1_i1	6.14
TR45296|c2_g5_i1	6.14
TR60147|c0_g1_i1	6.14
TR61388|c0_g1_i1	6.14
TR64375|c0_g1_i1	6.14
TR830|c0_g1_i1	6.14
TR8506|c0_g1_i1	6.14
TR8882|c0_g1_i1	6.14
TR47026|c1_g5_i1	6.12
TR64008|c0_g1_i1	6.12
TR44749|c4_g3_i1	6.1
TR52171|c0_g1_i1	6.1
TR63737|c0_g1_i1	6.1
TR5113|c0_g1_i1	6.08
TR48442|c4_g5_i9	6.07
TR9869|c0_g1_i1	6.07
TR43621|c0_g1_i2	6.06
TR60925|c0_g1_i1	6.06
TR61242|c0_g1_i1	6.06
TR63188|c0_g1_i1	6.06
TR67910|c0_g1_i1	6.06
TR67952|c0_g1_i1	6.06
TR69489|c0_g1_i1	6.06
TR73028|c0_g1_i1	6.06
TR153|c0_g1_i1	6.04
TR3219|c0_g1_i1	6.04
TR53046|c0_g1_i1	6.04
TR9650|c0_g1_i1	6.04
TR68050|c0_g1_i1	6.03
TR46403|c0_g1_i2	6.02
TR54464|c0_g1_i1	6.02
TR56344|c0_g1_i1	6.02
TR44231|c2_g1_i18	5.99
TR9066|c1_g1_i1	5.99
TR10261|c0_g1_i1	5.98
TR13553|c0_g1_i1	5.98
TR19710|c0_g1_i1	5.98
TR42956|c3_g6_i1	5.98
TR4974|c0_g1_i1	5.98
TR51009|c0_g1_i1	5.98
TR52245|c0_g1_i1	5.98
TR53370|c0_g1_i1	5.98
TR53613|c0_g1_i1	5.98
TR60372|c0_g1_i1	5.98
TR60746|c0_g1_i1	5.98
TR71720|c0_g1_i1	5.98
TR7948|c0_g1_i1	5.98
TR8705|c0_g1_i1	5.98
TR50457|c0_g1_i1	5.97
TR11969|c0_g1_i1	5.93
TR25119|c0_g2_i1	5.92
TR61402|c0_g1_i1	5.92
TR23871|c0_g1_i1	5.91
TR27287|c0_g3_i1	5.91
TR28991|c0_g1_i1	5.91
TR39236|c2_g1_i1	5.91
TR51528|c0_g1_i1	5.91
TR52964|c0_g1_i1	5.91
TR55855|c0_g1_i1	5.91
TR63296|c0_g1_i1	5.91
TR69067|c0_g1_i1	5.91
TR73888|c0_g1_i1	5.91
TR9843|c0_g1_i1	5.91
TR30739|c0_g1_i1	5.9
TR41132|c0_g2_i3	5.89
TR142|c0_g2_i1	5.88
TR13520|c0_g1_i1	5.87
TR25614|c0_g3_i1	5.87
TR56244|c0_g1_i1	5.87
TR15710|c0_g1_i2	5.86
TR26484|c0_g1_i2	5.86
TR41354|c1_g2_i1	5.86
TR64068|c0_g1_i1	5.86
TR68434|c0_g1_i1	5.86
TR9455|c0_g1_i1	5.86
TR33797|c0_g2_i1	5.85
TR57178|c0_g1_i1	5.85
TR59266|c0_g1_i1	5.85
TR10619|c0_g1_i1	5.84
TR21336|c0_g1_i1	5.84
TR26164|c0_g1_i3	5.84
TR35470|c0_g2_i1	5.84
TR43742|c1_g1_i3	5.84
TR48279|c3_g4_i5	5.84
TR59337|c0_g1_i1	5.84
TR61184|c0_g1_i1	5.84
TR67212|c0_g1_i1	5.84
TR69174|c0_g1_i1	5.84
TR4875|c0_g1_i1	5.83
TR43518|c3_g4_i1	5.82
TR41970|c1_g1_i2	5.81
TR38493|c3_g2_i1	5.8
TR40262|c2_g6_i7	5.8
TR55334|c0_g1_i1	5.8
TR64527|c0_g1_i1	5.8
TR69337|c0_g1_i1	5.8
TR23449|c0_g2_i1	5.78
TR51067|c0_g1_i1	5.78
TR17371|c0_g1_i1	5.77
TR30464|c0_g2_i1	5.77
TR32328|c0_g2_i2	5.77
TR33612|c0_g2_i1	5.77
TR39175|c3_g2_i1	5.77
TR47259|c0_g1_i1	5.77
TR50230|c0_g1_i1	5.77
TR51826|c0_g1_i1	5.77
TR59006|c0_g1_i1	5.77
TR60954|c0_g1_i1	5.77
TR69889|c0_g1_i1	5.77
TR70879|c0_g1_i1	5.77
TR15691|c0_g1_i2	5.75
TR3847|c0_g1_i1	5.75
TR40295|c3_g1_i1	5.75
TR50341|c0_g1_i1	5.75
TR7166|c0_g1_i1	5.75
TR12882|c0_g2_i1	5.72
TR22093|c0_g3_i1	5.72
TR3556|c0_g2_i1	5.7
TR37648|c0_g2_i1	5.7
TR41386|c0_g4_i9	5.7
TR56261|c0_g1_i1	5.7
TR5752|c0_g1_i1	5.7
TR61765|c0_g1_i1	5.7
TR64578|c0_g1_i1	5.7
TR65492|c0_g1_i1	5.7
TR66928|c0_g1_i1	5.7
TR6873|c0_g2_i1	5.7
TR13596|c0_g1_i1	5.69
TR3600|c0_g1_i1	5.69
TR67673|c0_g1_i1	5.69
TR9666|c0_g1_i1	5.69
TR62804|c0_g1_i1	5.67
TR50663|c0_g1_i1	5.64
TR57628|c0_g1_i1	5.64
TR60347|c0_g1_i1	5.64
TR66527|c0_g1_i1	5.64
TR67718|c0_g1_i1	5.64
TR8333|c0_g1_i1	5.64
TR16612|c1_g1_i1	5.63
TR18566|c0_g1_i1	5.63
TR30337|c0_g2_i1	5.63
TR3458|c0_g1_i1	5.63
TR3558|c0_g1_i1	5.63
TR4263|c0_g1_i1	5.63
TR4926|c0_g1_i1	5.63
TR53701|c0_g1_i1	5.63
TR56435|c0_g1_i1	5.63
TR64743|c0_g1_i1	5.63
TR67172|c0_g1_i1	5.63
TR68590|c0_g1_i1	5.63
TR71426|c0_g1_i1	5.63
TR14495|c0_g1_i1	5.61
TR30093|c0_g2_i2	5.61
TR45527|c0_g1_i2	5.6
TR28350|c0_g1_i1	5.59
TR53670|c0_g1_i1	5.59
TR5864|c0_g1_i1	5.59
TR6814|c0_g1_i1	5.59
TR15667|c0_g1_i1	5.58
TR26824|c0_g2_i1	5.57
TR71571|c0_g1_i1	5.57
TR1307|c0_g1_i1	5.56
TR14740|c0_g1_i1	5.56
TR2032|c0_g1_i1	5.56
TR25178|c0_g1_i2	5.56
TR41283|c2_g1_i3	5.56
TR47838|c1_g1_i2	5.56
TR50412|c0_g1_i1	5.56
TR55774|c0_g1_i1	5.56
TR57181|c0_g1_i1	5.56
TR63583|c0_g1_i1	5.56
TR63921|c1_g1_i1	5.56
TR64979|c0_g1_i1	5.56
TR71003|c0_g1_i1	5.56
TR9703|c0_g1_i1	5.56
TR4487|c0_g1_i1	5.54
TR47535|c0_g1_i5	5.54
TR51299|c0_g1_i1	5.54
TR52028|c0_g1_i1	5.54
TR68023|c0_g1_i1	5.54
TR22093|c0_g1_i1	5.53
TR10465|c0_g1_i1	5.5
TR26208|c0_g1_i1	5.5
TR38059|c1_g1_i1	5.5
TR40101|c3_g1_i1	5.5
TR49543|c0_g1_i1	5.5
TR49904|c0_g1_i1	5.5
TR67581|c0_g1_i1	5.5
TR69539|c0_g1_i1	5.5
TR69881|c0_g1_i1	5.5
TR72640|c0_g1_i1	5.5
TR7644|c0_g1_i1	5.5
TR15227|c0_g2_i1	5.49
TR31328|c0_g2_i5	5.49
TR44564|c2_g1_i1	5.49
TR54079|c0_g1_i1	5.49
TR54606|c0_g1_i1	5.49
TR58715|c0_g1_i1	5.49
TR826|c0_g1_i1	5.48
TR51129|c0_g2_i1	5.46
TR32640|c2_g1_i1	5.44
TR38827|c2_g4_i1	5.44
TR54256|c0_g1_i1	5.44
TR56963|c0_g1_i1	5.44
TR10524|c0_g1_i1	5.43
TR10833|c0_g1_i1	5.43
TR28829|c1_g1_i1	5.43
TR32813|c2_g6_i1	5.43
TR5830|c0_g1_i1	5.43
TR60892|c0_g1_i1	5.43
TR64080|c0_g1_i1	5.43
TR70140|c0_g1_i1	5.43
TR74208|c0_g1_i1	5.43
TR59663|c0_g1_i1	5.42
TR26758|c0_g1_i1	5.41
TR20458|c0_g1_i1	5.4
TR45225|c1_g2_i1	5.4
TR71070|c0_g1_i1	5.4
TR12093|c0_g1_i1	5.39
TR23099|c0_g1_i1	5.39
TR27469|c0_g1_i1	5.39
TR38510|c0_g2_i3	5.39
TR5559|c0_g1_i1	5.39
TR61931|c0_g1_i1	5.39
TR62017|c0_g1_i1	5.38
TR43619|c0_g1_i7	5.37
TR44492|c2_g1_i6	5.37
TR49567|c0_g1_i1	5.37
TR50575|c0_g1_i1	5.37
TR54064|c0_g1_i1	5.37
TR57042|c0_g1_i1	5.37
TR57735|c0_g1_i1	5.37
TR70313|c0_g1_i1	5.37
TR71510|c0_g1_i1	5.37
TR18971|c0_g1_i1	5.34
TR47045|c1_g8_i1	5.34
TR57317|c0_g1_i1	5.34
TR64328|c0_g1_i1	5.34
TR69678|c0_g1_i1	5.34
TR70888|c0_g1_i1	5.34
TR7550|c0_g1_i1	5.34
TR31386|c1_g1_i1	5.31
TR494|c0_g1_i1	5.31
TR54816|c0_g1_i1	5.31
TR56941|c0_g1_i1	5.31
TR58671|c0_g1_i1	5.31
TR58745|c0_g1_i1	5.31
TR61586|c0_g1_i1	5.31
TR67024|c0_g1_i1	5.31
TR67978|c0_g1_i1	5.31
TR70602|c0_g1_i1	5.31
TR34936|c3_g1_i1	5.29
TR39222|c2_g1_i1	5.29
TR54275|c0_g1_i1	5.29
TR54706|c0_g1_i1	5.29
TR51857|c0_g1_i1	5.28
TR71293|c0_g1_i1	5.28
TR43037|c0_g1_i2	5.27
TR11950|c0_g1_i1	5.25
TR1877|c0_g1_i1	5.25
TR1943|c0_g1_i1	5.25
TR39081|c0_g1_i1	5.25
TR42564|c2_g3_i1	5.25
TR58166|c0_g1_i1	5.25
TR6572|c1_g1_i1	5.25
TR70957|c0_g1_i1	5.25
TR74157|c0_g1_i1	5.25
TR2388|c0_g1_i1	5.24
TR243|c0_g1_i1	5.24
TR27823|c0_g3_i1	5.24
TR72017|c0_g1_i1	5.24
TR29773|c0_g1_i1	5.23
TR65894|c0_g1_i1	5.23
TR31781|c1_g2_i1	5.22
TR65660|c0_g1_i1	5.22
TR38048|c0_g1_i2	5.21
TR5010|c0_g1_i1	5.21
TR13111|c0_g2_i1	5.2
TR43476|c0_g3_i2	5.2
TR45004|c0_g1_i9	5.2
TR5592|c0_g1_i1	5.2
TR70553|c0_g1_i1	5.2
TR8863|c0_g1_i1	5.2
TR15838|c0_g2_i1	5.19
TR2951|c0_g1_i1	5.19
TR30256|c3_g1_i1	5.19
TR44150|c2_g1_i1	5.19
TR52009|c0_g1_i1	5.19
TR53776|c0_g1_i1	5.19
TR54844|c0_g1_i1	5.19
TR55005|c0_g1_i1	5.19
TR58302|c0_g1_i1	5.19
TR58874|c0_g1_i1	5.19
TR73371|c0_g1_i1	5.19
TR14960|c0_g1_i1	5.17
TR44219|c1_g3_i3	5.17
TR8713|c0_g1_i1	5.17
TR49352|c0_g1_i1	5.16
TR2907|c0_g1_i1	5.15
TR30249|c0_g1_i1	5.15
TR49562|c0_g1_i1	5.15
TR51716|c0_g1_i1	5.15
TR54188|c0_g1_i1	5.15
TR66239|c0_g1_i1	5.15
TR47026|c1_g2_i1	5.14
TR70842|c0_g1_i1	5.14
TR15931|c0_g1_i1	5.13
TR18482|c0_g1_i1	5.13
TR37900|c2_g1_i4	5.13
TR457|c0_g1_i1	5.13
TR45819|c2_g6_i1	5.13
TR46408|c1_g1_i11	5.13
TR5426|c0_g1_i1	5.13
TR56439|c0_g1_i1	5.13
TR65132|c0_g1_i1	5.13
TR71714|c0_g1_i1	5.13
TR72709|c0_g1_i1	5.13
TR56882|c0_g1_i1	5.12
TR11128|c0_g1_i1	5.11
TR13912|c1_g1_i1	5.11
TR55866|c0_g1_i1	5.11
TR59803|c0_g1_i1	5.11
TR11832|c0_g2_i1	5.1
TR47420|c1_g2_i3	5.1
TR67109|c0_g1_i1	5.1
TR7129|c0_g1_i1	5.09
TR10540|c0_g1_i1	5.08
TR12835|c1_g1_i1	5.08
TR18195|c0_g1_i1	5.08
TR52836|c0_g1_i1	5.08
TR52916|c0_g1_i1	5.08
TR57028|c0_g1_i1	5.08
TR57318|c0_g1_i1	5.08
TR64311|c0_g1_i1	5.08
TR64756|c0_g1_i1	5.08
TR66854|c0_g1_i1	5.08
TR68004|c0_g1_i1	5.08
TR72596|c0_g1_i1	5.08
TR8469|c0_g1_i1	5.08
TR43823|c1_g5_i1	5.07
TR44402|c0_g1_i1	5.07
TR49893|c0_g1_i1	5.07
TR8574|c0_g1_i1	5.07
TR55131|c0_g1_i1	5.06
TR62425|c0_g1_i1	5.06
TR67705|c0_g1_i1	5.06
TR20304|c1_g1_i1	5.05
TR58555|c0_g1_i1	5.05
TR32476|c0_g1_i1	5.04
TR71775|c0_g1_i1	5.03
TR15000|c1_g1_i1	5.02
TR2572|c0_g1_i1	5.02
TR51452|c0_g1_i1	5.02
TR53023|c0_g1_i1	5.02
TR54866|c0_g1_i1	5.02
TR54893|c0_g1_i1	5.02
TR60607|c0_g1_i1	5.02
TR62087|c0_g1_i1	5.02
TR69034|c0_g1_i1	5.02
TR9499|c0_g1_i1	5.02
TR14440|c0_g1_i1	5.01
TR19037|c0_g1_i1	5.01
TR30413|c0_g1_i1	5.01
TR57370|c0_g1_i1	4.99
TR61731|c0_g1_i1	4.99
TR16829|c0_g1_i1	4.98
TR65954|c0_g1_i1	4.98
TR67550|c0_g1_i1	4.98
TR15007|c0_g1_i1	4.97
TR44209|c2_g2_i1	4.97
TR54171|c0_g1_i1	4.97
TR54590|c0_g1_i1	4.97
TR59625|c0_g1_i1	4.97
TR60647|c0_g1_i1	4.97
TR63673|c0_g1_i1	4.97
TR8400|c0_g1_i1	4.97
TR9435|c0_g1_i1	4.97
TR52062|c0_g1_i1	4.96
TR56102|c0_g1_i1	4.96
TR9143|c0_g1_i1	4.96
TR16222|c0_g1_i1	4.95
TR15248|c0_g1_i1	4.94
TR58718|c0_g1_i1	4.94
TR58799|c0_g1_i1	4.94
TR69851|c0_g1_i1	4.94
TR5969|c0_g1_i1	4.93
TR63719|c0_g1_i1	4.93
TR17021|c0_g1_i1	4.92
TR30612|c0_g1_i1	4.92
TR34881|c4_g4_i1	4.92
TR39426|c1_g6_i1	4.92
TR41396|c2_g2_i1	4.92
TR49230|c0_g1_i1	4.92
TR49536|c0_g1_i1	4.92
TR52197|c0_g1_i1	4.92
TR5447|c0_g1_i1	4.92
TR58271|c0_g1_i1	4.92
TR65275|c0_g1_i1	4.92
TR67245|c0_g1_i1	4.92
TR69937|c0_g1_i1	4.92
TR72823|c0_g1_i1	4.92
TR73757|c0_g1_i1	4.92
TR7752|c0_g1_i1	4.92
TR7986|c0_g1_i1	4.92
TR3395|c0_g2_i1	4.9
TR3601|c0_g1_i1	4.9
TR3831|c0_g1_i1	4.9
TR61247|c0_g1_i1	4.9
TR73754|c0_g1_i1	4.9
TR63750|c0_g1_i1	4.87
TR10308|c0_g1_i1	4.86
TR38600|c0_g1_i4	4.86
TR4714|c0_g1_i1	4.86
TR47350|c1_g2_i2	4.86
TR62165|c0_g1_i1	4.86
TR62732|c0_g1_i1	4.86
TR63435|c0_g1_i1	4.86
TR7927|c0_g2_i1	4.86
TR9360|c0_g1_i1	4.86
TR15733|c1_g1_i1	4.85
TR68744|c0_g1_i1	4.85
TR4712|c0_g1_i1	4.82
TR5565|c0_g1_i1	4.82
TR57675|c0_g1_i1	4.82
TR3529|c0_g1_i1	4.81
TR57708|c0_g1_i1	4.81
TR58961|c0_g1_i1	4.81
TR58985|c0_g1_i1	4.81
TR60603|c0_g1_i1	4.81
TR64048|c0_g1_i1	4.81
TR64801|c0_g1_i1	4.81
TR69226|c0_g1_i1	4.81
TR71382|c0_g1_i1	4.81
TR72172|c0_g1_i1	4.81
TR7218|c0_g1_i1	4.81
TR72957|c0_g1_i1	4.81
TR73823|c0_g1_i1	4.81
TR21402|c0_g2_i1	4.79
TR13381|c0_g1_i1	4.78
TR47327|c0_g4_i2	4.78
TR54699|c0_g1_i1	4.78
TR58455|c0_g1_i1	4.78
TR70994|c0_g1_i1	4.78
TR72704|c0_g1_i1	4.78
TR22619|c0_g1_i1	4.77
TR12019|c0_g1_i1	4.76
TR18369|c0_g1_i1	4.76
TR21688|c0_g1_i1	4.76
TR3453|c0_g1_i1	4.76
TR48721|c0_g1_i1	4.76
TR65412|c0_g1_i1	4.76
TR67405|c0_g1_i1	4.76
TR73000|c0_g1_i1	4.76
TR14544|c0_g1_i1	4.75
TR15710|c0_g1_i1	4.74
TR30692|c0_g1_i5	4.74
TR3160|c0_g1_i1	4.74
TR48805|c0_g1_i1	4.74
TR63255|c0_g1_i1	4.74
TR6412|c0_g1_i1	4.74
TR6776|c0_g1_i1	4.74
TR70139|c0_g1_i1	4.74
TR72013|c0_g1_i1	4.74
TR2845|c0_g1_i1	4.73
TR11909|c0_g2_i1	4.72
TR29419|c1_g2_i1	4.72
TR4175|c0_g1_i1	4.71
TR48671|c3_g3_i1	4.71
TR49035|c0_g1_i1	4.71
TR50799|c0_g1_i1	4.71
TR5605|c0_g1_i1	4.71
TR60263|c0_g1_i1	4.71
TR63419|c0_g1_i1	4.71
TR72132|c0_g1_i1	4.71
TR19058|c0_g1_i1	4.7
TR49643|c0_g1_i1	4.7
TR64946|c0_g1_i1	4.7
TR68286|c0_g1_i1	4.7
TR73815|c0_g1_i1	4.69
TR29431|c0_g1_i1	4.68
TR67902|c0_g1_i1	4.68
TR50123|c0_g1_i1	4.67
TR50570|c0_g1_i1	4.67
TR51115|c0_g1_i1	4.67
TR51815|c0_g1_i1	4.67
TR65508|c0_g1_i1	4.67
TR70194|c0_g1_i1	4.67
TR73203|c0_g1_i1	4.67
TR22773|c0_g1_i1	4.66
TR25053|c0_g1_i1	4.64
TR62957|c0_g1_i1	4.64
TR15363|c0_g1_i1	4.63
TR20382|c0_g1_i1	4.63
TR64584|c0_g1_i1	4.63
TR70131|c0_g1_i1	4.63
TR72159|c0_g1_i1	4.63
TR1982|c0_g1_i1	4.62
TR24|c0_g1_i1	4.62
TR25403|c0_g2_i2	4.62
TR42754|c2_g2_i1	4.62
TR51562|c0_g1_i1	4.62
TR57970|c0_g1_i1	4.62
TR63969|c0_g1_i1	4.62
TR68823|c0_g1_i1	4.62
TR69568|c0_g1_i1	4.62
TR69662|c0_g1_i1	4.62
TR73431|c0_g1_i1	4.62
TR66664|c0_g1_i1	4.61
TR4020|c0_g1_i1	4.59
TR6386|c0_g1_i1	4.59
TR67701|c0_g1_i1	4.59
TR10843|c1_g1_i1	4.58
TR50486|c0_g1_i1	4.58
TR11676|c0_g1_i1	4.57
TR15774|c0_g1_i1	4.57
TR18412|c1_g1_i1	4.57
TR40574|c3_g4_i1	4.57
TR45581|c0_g1_i1	4.57
TR49299|c0_g1_i1	4.57
TR54380|c0_g1_i1	4.57
TR5484|c0_g1_i1	4.57
TR68441|c0_g1_i1	4.57
TR8927|c0_g1_i1	4.57
TR55235|c0_g1_i1	4.56
TR61878|c0_g1_i1	4.56
TR11596|c1_g1_i1	4.55
TR16949|c0_g1_i1	4.55
TR17704|c0_g1_i1	4.55
TR26746|c0_g1_i1	4.55
TR2776|c0_g1_i1	4.55
TR45320|c0_g7_i1	4.55
TR476|c0_g1_i1	4.55
TR49155|c0_g1_i1	4.55
TR49263|c0_g1_i1	4.55
TR51374|c0_g1_i1	4.55
TR52031|c0_g1_i1	4.55
TR53941|c0_g1_i1	4.55
TR57229|c0_g1_i1	4.55
TR573|c0_g1_i1	4.55
TR58094|c0_g1_i1	4.55
TR58104|c0_g1_i1	4.55
TR61395|c0_g1_i1	4.55
TR64461|c0_g1_i1	4.55
TR65812|c0_g1_i1	4.55
TR66161|c0_g1_i1	4.55
TR68970|c0_g1_i1	4.55
TR69358|c0_g1_i1	4.55
TR71900|c0_g1_i1	4.55
TR71990|c0_g1_i1	4.55
TR73689|c0_g1_i1	4.55
TR95|c0_g1_i1	4.55
TR12732|c0_g1_i1	4.54
TR54729|c0_g1_i1	4.54
TR17158|c0_g1_i2	4.53
TR43969|c2_g4_i1	4.53
TR59405|c0_g1_i1	4.53
TR6661|c0_g1_i1	4.53
TR67169|c0_g1_i1	4.53
TR73282|c0_g1_i1	4.53
TR73456|c0_g1_i1	4.53
TR73988|c0_g1_i1	4.53
TR8880|c0_g2_i1	4.53
TR38164|c2_g8_i1	4.52
TR59737|c0_g1_i1	4.52
TR30149|c0_g1_i2	4.51
TR161|c0_g1_i1	4.5
TR1055|c0_g1_i1	4.49
TR11331|c0_g1_i1	4.49
TR13882|c0_g1_i1	4.49
TR15793|c0_g2_i1	4.49
TR17375|c0_g1_i1	4.49
TR18011|c0_g1_i1	4.49
TR2133|c0_g1_i1	4.49
TR2145|c0_g1_i1	4.49
TR2544|c0_g1_i1	4.49
TR25819|c0_g1_i1	4.49
TR31275|c2_g1_i1	4.49
TR34637|c1_g1_i1	4.49
TR40210|c4_g1_i1	4.49
TR41970|c1_g1_i7	4.49
TR50499|c0_g1_i1	4.49
TR52047|c0_g1_i1	4.49
TR52788|c0_g1_i1	4.49
TR53352|c0_g1_i1	4.49
TR53465|c0_g1_i1	4.49
TR53595|c0_g1_i1	4.49
TR54882|c0_g1_i1	4.49
TR57583|c0_g1_i1	4.49
TR59221|c0_g1_i1	4.49
TR60378|c0_g1_i1	4.49
TR61418|c0_g1_i1	4.49
TR61855|c0_g1_i1	4.49
TR62036|c0_g1_i1	4.49
TR6274|c0_g1_i1	4.49
TR66890|c0_g1_i1	4.49
TR6769|c0_g1_i1	4.49
TR67948|c0_g1_i1	4.49
TR69201|c0_g1_i1	4.49
TR69875|c0_g1_i1	4.49
TR70005|c0_g1_i1	4.49
TR71857|c0_g1_i1	4.49
TR72173|c0_g1_i1	4.49
TR72841|c0_g1_i1	4.49
TR73342|c0_g1_i1	4.49
TR73587|c0_g1_i1	4.49
TR74128|c0_g1_i1	4.49
TR7974|c0_g1_i1	4.49
TR8482|c0_g1_i1	4.49
TR974|c0_g1_i1	4.49
TR11408|c0_g1_i1	4.48
TR25885|c0_g1_i1	4.48
TR39958|c0_g3_i1	4.48
TR50255|c0_g1_i1	4.48
TR52447|c0_g1_i1	4.48
TR54919|c0_g1_i1	4.48
TR64812|c0_g1_i1	4.48
TR67653|c0_g1_i1	4.48
TR72404|c0_g1_i1	4.48
TR72456|c0_g1_i1	4.48
TR7447|c0_g1_i1	4.47
TR19778|c0_g2_i1	4.45
TR65168|c0_g1_i1	4.45
TR68181|c0_g1_i1	4.45
TR68986|c0_g1_i1	4.45
TR11846|c0_g1_i1	4.44
TR148|c0_g1_i1	4.44
TR1852|c0_g1_i1	4.44
TR22345|c1_g1_i1	4.44
TR49319|c0_g1_i1	4.44
TR54284|c0_g1_i1	4.44
TR58411|c0_g1_i1	4.44
TR64282|c0_g1_i1	4.44
TR68070|c0_g1_i1	4.44
TR69646|c0_g1_i1	4.44
TR70873|c0_g1_i1	4.44
TR72835|c0_g1_i1	4.44
TR73505|c0_g1_i1	4.44
TR11401|c0_g1_i1	4.43
TR16553|c0_g1_i1	4.43
TR20271|c0_g1_i1	4.43
TR21185|c0_g1_i1	4.43
TR24574|c0_g1_i1	4.43
TR28099|c0_g1_i3	4.43
TR31654|c1_g1_i1	4.43
TR3352|c0_g1_i1	4.43
TR44885|c0_g1_i1	4.43
TR49513|c0_g1_i1	4.43
TR49559|c0_g1_i1	4.43
TR52458|c0_g1_i1	4.43
TR55350|c0_g1_i1	4.43
TR59636|c0_g1_i1	4.43
TR60469|c0_g1_i1	4.43
TR60718|c0_g1_i1	4.43
TR60989|c0_g1_i1	4.43
TR62715|c0_g1_i1	4.43
TR65563|c0_g1_i1	4.43
TR67594|c0_g1_i1	4.43
TR71223|c0_g1_i1	4.43
TR71729|c0_g1_i1	4.43
TR73225|c0_g1_i1	4.43
TR73542|c0_g1_i1	4.43
TR8573|c1_g1_i1	4.43
TR22931|c0_g1_i1	4.42
TR68066|c0_g1_i1	4.42
TR45212|c2_g1_i2	4.41
TR68199|c0_g1_i1	4.41
TR2206|c0_g2_i1	4.4
TR42949|c1_g1_i1	4.4
TR55427|c0_g1_i1	4.4
TR59732|c0_g1_i1	4.4
TR71737|c0_g1_i1	4.4
TR11919|c0_g1_i1	4.39
TR1772|c0_g1_i1	4.39
TR36149|c1_g1_i1	4.39
TR64661|c0_g1_i1	4.39
TR69399|c0_g1_i1	4.39
TR73393|c0_g1_i1	4.39
TR17710|c0_g1_i1	4.37
TR21202|c1_g1_i1	4.37
TR2693|c0_g1_i1	4.37
TR29875|c0_g3_i1	4.37
TR2990|c0_g1_i1	4.37
TR30570|c0_g1_i1	4.37
TR39035|c0_g1_i1	4.37
TR47422|c0_g2_i1	4.37
TR50305|c0_g1_i1	4.37
TR50753|c0_g1_i1	4.37
TR549|c0_g1_i1	4.37
TR55020|c0_g1_i1	4.37
TR55201|c0_g1_i1	4.37
TR57302|c0_g1_i1	4.37
TR59299|c0_g1_i1	4.37
TR59757|c0_g1_i1	4.37
TR60188|c0_g1_i1	4.37
TR6122|c0_g1_i1	4.37
TR62722|c0_g1_i1	4.37
TR65638|c0_g1_i1	4.37
TR70361|c0_g1_i1	4.37
TR70911|c0_g1_i1	4.37
TR71799|c0_g1_i1	4.37
TR7943|c1_g1_i1	4.37
TR9997|c0_g1_i1	4.37
TR28332|c0_g1_i2	4.36
TR54360|c0_g1_i1	4.36
TR10991|c0_g1_i1	4.35
TR11389|c0_g1_i1	4.35
TR15512|c0_g1_i1	4.35
TR16062|c0_g1_i1	4.35
TR16336|c0_g3_i1	4.35
TR2448|c0_g1_i1	4.35
TR24497|c0_g1_i1	4.35
TR33178|c1_g2_i2	4.35
TR42149|c3_g3_i1	4.35
TR48683|c0_g1_i1	4.35
TR51580|c0_g1_i1	4.35
TR56699|c0_g1_i1	4.35
TR59551|c0_g1_i1	4.35
TR63158|c0_g1_i1	4.35
TR64726|c0_g1_i1	4.35
TR66988|c0_g1_i1	4.35
TR70282|c0_g1_i1	4.35
TR59|c0_g1_i1	4.34
TR72615|c0_g1_i1	4.34
TR17740|c0_g1_i1	4.33
TR10982|c0_g1_i1	4.31
TR10997|c0_g1_i1	4.31
TR11255|c0_g1_i1	4.31
TR13612|c0_g1_i1	4.31
TR13852|c0_g1_i1	4.31
TR18126|c0_g1_i1	4.31
TR18616|c1_g1_i1	4.31
TR18801|c0_g1_i1	4.31
TR2252|c0_g1_i1	4.31
TR23759|c0_g2_i1	4.31
TR26260|c0_g1_i1	4.31
TR3685|c0_g1_i1	4.31
TR45483|c2_g5_i1	4.31
TR49843|c0_g1_i1	4.31
TR50812|c0_g1_i1	4.31
TR51564|c0_g1_i1	4.31
TR5322|c0_g1_i1	4.31
TR53231|c0_g1_i1	4.31
TR53444|c0_g1_i1	4.31
TR54905|c0_g1_i1	4.31
TR56473|c0_g1_i1	4.31
TR56568|c0_g1_i1	4.31
TR56847|c0_g1_i1	4.31
TR57900|c0_g1_i1	4.31
TR58001|c0_g1_i1	4.31
TR58704|c0_g1_i1	4.31
TR58784|c0_g1_i1	4.31
TR59035|c0_g1_i1	4.31
TR59346|c0_g1_i1	4.31
TR60757|c0_g1_i1	4.31
TR60774|c0_g1_i1	4.31
TR61366|c0_g1_i1	4.31
TR62076|c0_g1_i1	4.31
TR62498|c0_g1_i1	4.31
TR63050|c0_g1_i1	4.31
TR63595|c0_g1_i1	4.31
TR64309|c0_g1_i1	4.31
TR67101|c0_g1_i1	4.31
TR68186|c0_g1_i1	4.31
TR68390|c0_g1_i1	4.31
TR69361|c0_g1_i1	4.31
TR70283|c0_g1_i1	4.31
TR72966|c0_g1_i1	4.31
TR9104|c0_g1_i1	4.31
TR40063|c0_g1_i1	4.29
TR65465|c0_g1_i1	4.29
TR8548|c0_g1_i1	4.29
TR38816|c0_g2_i9	4.28
TR4561|c1_g1_i1	4.28
TR10801|c0_g1_i1	4.27
TR1572|c0_g1_i1	4.27
TR50223|c0_g1_i1	4.27
TR57279|c0_g1_i1	4.27
TR57642|c0_g1_i1	4.27
TR58540|c0_g1_i1	4.27
TR59761|c0_g1_i1	4.27
TR60716|c0_g1_i1	4.27
TR68391|c0_g1_i1	4.27
TR72519|c0_g1_i1	4.27
TR73188|c0_g1_i1	4.27
TR8424|c0_g1_i1	4.27
TR32594|c1_g2_i7	4.26
TR36833|c4_g1_i3	4.26
TR59824|c0_g1_i1	4.26
TR65767|c0_g1_i1	4.26
TR68643|c0_g1_i1	4.26
TR72001|c0_g1_i1	4.26
TR8616|c0_g1_i1	4.26
TR10732|c0_g1_i1	4.25
TR11602|c0_g1_i1	4.25
TR24026|c0_g1_i3	4.25
TR30149|c0_g1_i3	4.25
TR3442|c0_g1_i1	4.25
TR42260|c0_g3_i1	4.25
TR5188|c0_g1_i1	4.25
TR54781|c0_g1_i1	4.25
TR58927|c0_g1_i1	4.25
TR59403|c0_g1_i1	4.25
TR60648|c0_g1_i1	4.25
TR61106|c0_g1_i1	4.25
TR61528|c0_g1_i1	4.25
TR63432|c0_g1_i1	4.25
TR63732|c0_g1_i1	4.25
TR6391|c0_g1_i1	4.25
TR65218|c0_g1_i1	4.25
TR66319|c0_g1_i1	4.25
TR66645|c0_g1_i1	4.25
TR68637|c0_g1_i1	4.25
TR69104|c0_g1_i1	4.25
TR70695|c0_g1_i1	4.25
TR70845|c0_g1_i1	4.25
TR71955|c0_g1_i1	4.25
TR72376|c0_g1_i1	4.25
TR72806|c0_g1_i1	4.25
TR73247|c0_g1_i1	4.25
TR7340|c0_g1_i1	4.25
TR73560|c0_g1_i1	4.25
TR74147|c0_g1_i1	4.25
TR10935|c0_g1_i1	4.23
TR1449|c0_g1_i1	4.23
TR304|c0_g1_i1	4.23
TR55600|c0_g1_i1	4.23
TR56521|c0_g1_i1	4.23
TR58525|c0_g1_i1	4.23
TR60495|c0_g1_i1	4.23
TR61447|c0_g1_i1	4.23
TR62783|c0_g1_i1	4.23
TR69995|c0_g1_i1	4.23
TR70170|c0_g1_i1	4.23
TR23008|c0_g2_i1	4.21
TR24147|c1_g1_i1	4.21
TR30098|c1_g1_i1	4.21
TR12275|c0_g2_i1	4.2
TR16244|c0_g1_i1	4.2
TR16589|c0_g1_i1	4.2
TR18522|c0_g1_i1	4.2
TR20345|c0_g1_i1	4.2
TR26164|c0_g1_i1	4.2
TR26814|c0_g1_i1	4.2
TR26919|c0_g1_i1	4.2
TR38430|c2_g4_i1	4.2
TR39424|c3_g1_i1	4.2
TR41442|c2_g1_i1	4.2
TR45415|c3_g1_i1	4.2
TR46939|c5_g1_i1	4.2
TR47286|c0_g1_i1	4.2
TR49680|c0_g1_i1	4.2
TR51915|c0_g1_i1	4.2
TR52497|c0_g1_i1	4.2
TR53870|c0_g1_i1	4.2
TR54536|c0_g1_i1	4.2
TR58937|c0_g1_i1	4.2
TR5938|c0_g1_i1	4.2
TR60101|c0_g1_i1	4.2
TR60758|c0_g1_i1	4.2
TR61073|c0_g1_i1	4.2
TR62470|c0_g1_i1	4.2
TR6389|c0_g1_i1	4.2
TR64418|c0_g1_i1	4.2
TR65048|c0_g1_i1	4.2
TR66744|c0_g1_i1	4.2
TR70999|c0_g1_i1	4.2
TR71356|c0_g1_i1	4.2
TR71889|c0_g1_i1	4.2
TR72310|c0_g1_i1	4.2
TR73276|c0_g1_i1	4.2
TR73811|c0_g1_i1	4.2
TR11384|c0_g1_i1	4.19
TR49456|c0_g1_i1	4.19
TR56389|c0_g1_i1	4.19
TR58945|c0_g1_i1	4.19
TR65975|c0_g1_i1	4.19
TR66964|c0_g1_i1	4.19
TR39974|c0_g1_i1	4.18
TR58657|c0_g1_i1	4.18
TR59963|c0_g1_i1	4.18
TR71958|c0_g1_i1	4.18
TR2565|c0_g1_i1	4.17
TR52519|c0_g1_i1	4.17
TR11698|c0_g1_i1	4.16
TR1176|c0_g1_i1	4.16
TR21406|c0_g1_i1	4.16
TR50827|c0_g1_i1	4.16
TR37097|c0_g1_i1	4.15
TR46678|c0_g1_i4	4.15
TR49271|c0_g1_i1	4.15
TR49341|c0_g1_i1	4.15
TR51931|c0_g1_i1	4.15
TR59951|c0_g1_i1	4.15
TR60885|c0_g1_i1	4.15
TR64890|c0_g1_i1	4.15
TR70583|c0_g1_i1	4.15
TR13190|c0_g1_i1	4.14
TR16829|c0_g2_i1	4.14
TR19057|c0_g1_i1	4.14
TR19156|c1_g1_i1	4.14
TR1925|c0_g1_i1	4.14
TR19834|c0_g1_i1	4.14
TR28179|c1_g2_i1	4.14
TR28636|c2_g2_i1	4.14
TR36099|c4_g3_i3	4.14
TR40357|c3_g2_i1	4.14
TR44825|c1_g9_i2	4.14
TR50635|c0_g1_i1	4.14
TR51899|c0_g1_i1	4.14
TR54471|c0_g1_i1	4.14
TR5777|c0_g1_i1	4.14
TR58847|c0_g1_i1	4.14
TR60458|c0_g1_i1	4.14
TR61294|c0_g1_i1	4.14
TR62468|c0_g1_i1	4.14
TR63014|c0_g1_i1	4.14
TR63455|c0_g1_i1	4.14
TR64470|c0_g1_i1	4.14
TR64962|c0_g1_i1	4.14
TR65061|c0_g1_i1	4.14
TR68485|c0_g1_i1	4.14
TR71974|c0_g1_i1	4.14
TR73591|c0_g1_i1	4.14
TR74267|c0_g1_i1	4.14
TR7795|c0_g1_i1	4.14
TR5882|c0_g1_i1	4.13
TR23313|c0_g2_i1	4.12
TR68437|c0_g1_i1	4.12
TR35423|c0_g6_i5	4.11
TR47113|c0_g1_i11	4.11
TR52664|c0_g1_i1	4.11
TR54541|c0_g1_i1	4.11
TR57519|c0_g1_i1	4.11
TR58062|c0_g1_i1	4.11
TR63752|c0_g1_i1	4.11
TR68916|c0_g1_i1	4.11
TR69668|c0_g1_i1	4.11
TR69907|c0_g1_i1	4.11
TR73874|c0_g1_i1	4.11
TR57605|c0_g1_i1	4.1
TR11076|c0_g1_i1	4.09
TR1761|c0_g1_i1	4.09
TR25893|c1_g1_i1	4.09
TR30108|c0_g1_i1	4.09
TR45443|c0_g1_i2	4.09
TR49400|c0_g1_i1	4.09
TR49606|c0_g1_i1	4.09
TR53136|c0_g1_i1	4.09
TR53276|c0_g1_i1	4.09
TR53498|c0_g1_i1	4.09
TR56590|c0_g1_i1	4.09
TR59862|c0_g1_i1	4.09
TR61208|c0_g1_i1	4.09
TR61256|c0_g1_i1	4.09
TR62293|c0_g1_i1	4.09
TR68362|c0_g1_i1	4.09
TR73080|c0_g1_i1	4.09
TR7842|c0_g1_i1	4.09
TR8248|c0_g1_i1	4.09
TR3505|c0_g1_i1	4.08
TR51207|c0_g1_i1	4.08
TR54207|c0_g1_i1	4.08
TR55915|c0_g1_i1	4.08
TR58603|c0_g1_i1	4.08
TR605|c0_g1_i1	4.08
TR61835|c0_g1_i1	4.08
TR65687|c0_g1_i1	4.08
TR65863|c0_g1_i1	4.08
TR51807|c0_g1_i1	4.07
TR69261|c0_g1_i1	4.07
TR7311|c0_g1_i1	4.07
TR12336|c0_g1_i1	4.06
TR14530|c0_g1_i1	4.06
TR21042|c0_g1_i1	4.05
TR4750|c0_g1_i1	4.05
TR63602|c0_g1_i1	4.05
TR11142|c0_g1_i1	4.04
TR11751|c0_g1_i1	4.04
TR18973|c0_g1_i1	4.04
TR20934|c1_g1_i1	4.04
TR24495|c0_g1_i1	4.04
TR24935|c2_g1_i1	4.04
TR25068|c0_g2_i1	4.04
TR25328|c0_g1_i1	4.04
TR2792|c0_g1_i1	4.04
TR29521|c1_g1_i3	4.04
TR34865|c5_g3_i1	4.04
TR399|c0_g1_i1	4.04
TR4314|c0_g1_i1	4.04
TR43936|c2_g4_i1	4.04
TR4474|c0_g1_i1	4.04
TR45036|c0_g3_i2	4.04
TR47169|c1_g1_i7	4.04
TR53584|c0_g1_i1	4.04
TR54986|c0_g1_i1	4.04
TR55901|c0_g1_i1	4.04
TR56204|c0_g1_i1	4.04
TR57502|c0_g1_i1	4.04
TR57867|c0_g1_i1	4.04
TR58559|c0_g1_i1	4.04
TR61022|c0_g1_i1	4.04
TR61552|c0_g1_i1	4.04
TR6439|c0_g1_i1	4.04
TR64720|c0_g1_i1	4.04
TR68108|c0_g1_i1	4.04
TR68468|c0_g1_i1	4.04
TR71743|c0_g1_i1	4.04
TR73184|c0_g1_i1	4.04
TR73202|c0_g1_i1	4.04
TR73381|c0_g1_i1	4.04
TR73446|c0_g1_i1	4.04
TR73663|c0_g1_i1	4.04
TR74077|c0_g1_i1	4.04
TR8017|c0_g1_i1	4.04
TR8747|c0_g1_i1	4.04
TR9397|c0_g1_i1	4.04
TR7406|c0_g1_i1	4.03
TR10600|c0_g1_i1	4.02
TR1405|c0_g1_i1	4.02
TR44219|c1_g3_i2	4.02
TR52471|c0_g1_i1	4.02
TR62616|c0_g1_i1	4.01
TR11025|c0_g1_i1	4
TR21849|c0_g2_i1	4
TR37289|c0_g3_i1	4
TR45528|c1_g1_i1	4
TR56396|c0_g1_i1	4
TR60518|c0_g1_i1	4
TR68022|c0_g1_i1	4
TR71260|c0_g1_i1	4
TR18041|c0_g1_i1	3.99
TR21171|c0_g1_i1	3.99
TR22733|c0_g1_i1	3.99
TR23452|c0_g1_i1	3.99
TR33577|c1_g1_i2	3.99
TR36691|c4_g1_i1	3.99
TR40605|c0_g1_i1	3.99
TR43314|c0_g4_i2	3.99
TR44440|c1_g6_i1	3.99
TR51614|c0_g1_i1	3.99
TR52969|c0_g1_i1	3.99
TR53124|c0_g1_i1	3.99
TR53752|c0_g1_i1	3.99
TR55067|c0_g1_i1	3.99
TR55299|c0_g1_i1	3.99
TR58159|c0_g1_i1	3.99
TR58854|c0_g1_i1	3.99
TR58967|c0_g1_i1	3.99
TR60318|c0_g1_i1	3.99
TR60626|c0_g1_i1	3.99
TR63221|c0_g1_i1	3.99
TR65900|c0_g1_i1	3.99
TR66074|c0_g1_i1	3.99
TR67345|c0_g1_i1	3.99
TR68642|c0_g1_i1	3.99
TR70273|c0_g1_i1	3.99
TR71396|c0_g1_i1	3.99
TR71625|c0_g1_i1	3.99
TR74141|c0_g1_i1	3.99
TR74170|c0_g1_i1	3.99
TR9527|c0_g1_i1	3.99
TR15415|c0_g1_i1	3.97
TR17917|c0_g1_i1	3.97
TR23440|c0_g1_i1	3.97
TR30448|c0_g1_i1	3.97
TR41910|c0_g2_i1	3.97
TR45483|c2_g1_i1	3.97
TR51022|c0_g1_i1	3.97
TR54505|c0_g1_i1	3.97
TR61506|c0_g1_i1	3.97
TR61511|c0_g1_i1	3.97
TR66768|c0_g1_i1	3.97
TR70470|c0_g1_i1	3.97
TR73370|c0_g1_i1	3.97
TR74087|c0_g1_i1	3.97
TR74247|c0_g1_i1	3.97
TR34749|c0_g1_i5	3.95
TR52712|c0_g1_i1	3.95
TR11881|c0_g1_i1	3.94
TR12860|c0_g1_i1	3.94
TR14640|c0_g1_i1	3.94
TR2051|c0_g2_i1	3.94
TR2763|c0_g1_i1	3.94
TR3118|c0_g2_i1	3.94
TR3539|c0_g1_i1	3.94
TR36391|c5_g3_i1	3.94
TR40017|c1_g2_i1	3.94
TR43030|c0_g3_i4	3.94
TR43180|c2_g1_i1	3.94
TR44704|c3_g1_i1	3.94
TR45004|c0_g1_i10	3.94
TR52459|c0_g1_i1	3.94
TR53099|c0_g1_i1	3.94
TR53825|c0_g1_i1	3.94
TR56115|c0_g1_i1	3.94
TR58858|c0_g1_i1	3.94
TR59668|c0_g1_i1	3.94
TR62495|c0_g1_i1	3.94
TR63425|c0_g1_i1	3.94
TR65122|c0_g1_i1	3.94
TR66861|c0_g1_i1	3.94
TR6769|c1_g1_i1	3.94
TR707|c0_g1_i1	3.94
TR71695|c0_g1_i1	3.94
TR72368|c0_g1_i1	3.94
TR73017|c0_g1_i1	3.94
TR28958|c1_g2_i1	3.93
TR29561|c0_g1_i3	3.93
TR49223|c0_g1_i1	3.93
TR67988|c0_g1_i1	3.93
TR68079|c0_g1_i1	3.93
TR68880|c0_g1_i1	3.93
TR72121|c0_g1_i1	3.93
TR73088|c0_g1_i1	3.93
TR9972|c0_g1_i1	3.93
TR73672|c0_g1_i1	3.91
TR15925|c0_g2_i1	3.9
TR22267|c0_g1_i1	3.9
TR50287|c0_g1_i1	3.9
TR51584|c0_g1_i1	3.9
TR55491|c0_g1_i1	3.9
TR55608|c0_g1_i1	3.9
TR56245|c0_g1_i1	3.9
TR61456|c0_g1_i1	3.9
TR73872|c0_g1_i1	3.9
TR11319|c0_g1_i1	3.89
TR14636|c0_g1_i1	3.89
TR22859|c0_g1_i1	3.89
TR24353|c0_g1_i1	3.89
TR25284|c0_g2_i1	3.89
TR32672|c0_g1_i1	3.89
TR42070|c0_g1_i1	3.89
TR42622|c0_g2_i1	3.89
TR43971|c1_g6_i1	3.89
TR52343|c0_g1_i1	3.89
TR52670|c0_g1_i1	3.89
TR55850|c0_g1_i1	3.89
TR57032|c0_g1_i1	3.89
TR57165|c0_g1_i1	3.89
TR57944|c0_g1_i1	3.89
TR58421|c0_g1_i1	3.89
TR58685|c0_g1_i1	3.89
TR58787|c0_g1_i1	3.89
TR61055|c0_g1_i1	3.89
TR62678|c0_g1_i1	3.89
TR65311|c0_g1_i1	3.89
TR65972|c0_g1_i1	3.89
TR67796|c0_g1_i1	3.89
TR69690|c0_g1_i1	3.89
TR70089|c0_g1_i1	3.89
TR70241|c0_g1_i1	3.89
TR8996|c0_g1_i1	3.89
TR9912|c0_g1_i1	3.89
TR52956|c0_g1_i1	3.87
TR53886|c0_g1_i1	3.87
TR58590|c0_g1_i1	3.87
TR68489|c0_g1_i1	3.87
TR68745|c0_g1_i1	3.87
TR2186|c0_g1_i1	3.86
TR42706|c0_g2_i1	3.86
TR62335|c0_g1_i1	3.86
TR21219|c0_g1_i1	3.85
TR10365|c0_g1_i1	3.84
TR17401|c0_g1_i1	3.84
TR36406|c3_g3_i7	3.84
TR4239|c0_g1_i1	3.84
TR47702|c1_g3_i10	3.84
TR50017|c0_g1_i1	3.84
TR53960|c0_g1_i1	3.84
TR55975|c0_g1_i1	3.84
TR56370|c0_g1_i1	3.84
TR59768|c0_g1_i1	3.84
TR60834|c0_g1_i1	3.84
TR61329|c0_g1_i1	3.84
TR61502|c0_g1_i1	3.84
TR66509|c0_g1_i1	3.84
TR68201|c0_g1_i1	3.84
TR68324|c0_g1_i1	3.84
TR68380|c0_g1_i1	3.84
TR69417|c0_g1_i1	3.84
TR71366|c0_g1_i1	3.84
TR74127|c0_g1_i1	3.84
TR9416|c0_g1_i1	3.84
TR14494|c0_g1_i1	3.83
TR20390|c0_g1_i1	3.83
TR28366|c0_g1_i1	3.83
TR30989|c0_g1_i1	3.83
TR4262|c0_g1_i1	3.83
TR44315|c1_g1_i5	3.83
TR51478|c0_g1_i1	3.83
TR56727|c0_g1_i1	3.83
TR57929|c0_g1_i1	3.83
TR60950|c0_g1_i1	3.83
TR64210|c0_g1_i1	3.83
TR73412|c0_g1_i1	3.83
TR7345|c0_g1_i1	3.83
TR18637|c0_g1_i1	3.81
TR36427|c1_g1_i1	3.81
TR63026|c0_g1_i1	3.81
TR1401|c0_g1_i1	3.8
TR15529|c0_g1_i1	3.8
TR16187|c0_g1_i1	3.8
TR16202|c0_g1_i1	3.8
TR17873|c0_g1_i1	3.8
TR21012|c0_g2_i1	3.8
TR40481|c1_g3_i1	3.8
TR45262|c1_g7_i1	3.8
TR45607|c1_g2_i3	3.8
TR4721|c0_g1_i1	3.8
TR47674|c0_g6_i1	3.8
TR48812|c0_g1_i1	3.8
TR51274|c0_g1_i1	3.8
TR53167|c0_g1_i1	3.8
TR54373|c0_g1_i1	3.8
TR54743|c0_g1_i1	3.8
TR56406|c0_g1_i1	3.8
TR58897|c0_g1_i1	3.8
TR59113|c0_g1_i1	3.8
TR59399|c0_g1_i1	3.8
TR59799|c0_g1_i1	3.8
TR59812|c0_g1_i1	3.8
TR59998|c0_g1_i1	3.8
TR60919|c0_g1_i1	3.8
TR61262|c0_g1_i1	3.8
TR63269|c0_g1_i1	3.8
TR64288|c0_g1_i1	3.8
TR65773|c0_g1_i1	3.8
TR67100|c0_g1_i1	3.8
TR67407|c0_g1_i1	3.8
TR68905|c0_g1_i1	3.8
TR69637|c0_g1_i1	3.8
TR70840|c0_g1_i1	3.8
TR71520|c0_g1_i1	3.8
TR71936|c0_g1_i1	3.8
TR72642|c0_g1_i1	3.8
TR73375|c0_g1_i1	3.8
TR74064|c0_g1_i1	3.8
TR8597|c0_g1_i1	3.8
TR9896|c0_g1_i1	3.8
TR15089|c0_g1_i2	3.79
TR34274|c0_g1_i5	3.78
TR53672|c0_g1_i1	3.78
TR8638|c0_g1_i1	3.78
TR9289|c0_g1_i1	3.78
TR15775|c0_g2_i1	3.77
TR1815|c0_g1_i1	3.77
TR49462|c0_g1_i1	3.77
TR51712|c0_g1_i1	3.77
TR60887|c0_g1_i1	3.77
TR62766|c0_g1_i1	3.77
TR6779|c0_g2_i1	3.77
TR70327|c0_g1_i1	3.77
TR27008|c1_g1_i1	3.76
TR67768|c0_g1_i1	3.76
TR70474|c0_g1_i1	3.76
TR9335|c0_g1_i1	3.76
TR10543|c0_g1_i1	3.75
TR16651|c0_g1_i1	3.75
TR17964|c0_g1_i1	3.75
TR22528|c1_g1_i1	3.75
TR24401|c0_g2_i1	3.75
TR2970|c0_g1_i1	3.75
TR33875|c0_g1_i1	3.75
TR35132|c0_g1_i1	3.75
TR36353|c3_g7_i1	3.75
TR48156|c1_g4_i1	3.75
TR5260|c0_g1_i1	3.75
TR52770|c0_g1_i1	3.75
TR56159|c0_g1_i1	3.75
TR60610|c0_g1_i1	3.75
TR61547|c0_g1_i1	3.75
TR6247|c0_g1_i1	3.75
TR65042|c0_g1_i1	3.75
TR65582|c0_g1_i1	3.75
TR68120|c0_g1_i1	3.75
TR68973|c0_g1_i1	3.75
TR69060|c0_g1_i1	3.75
TR69306|c0_g1_i1	3.75
TR70855|c0_g1_i1	3.75
TR73645|c0_g1_i1	3.75
TR61280|c0_g1_i1	3.74
TR63334|c0_g1_i1	3.74
TR66756|c0_g1_i1	3.74
TR8690|c0_g1_i1	3.74
TR16369|c0_g1_i1	3.73
TR22126|c0_g1_i1	3.72
TR2567|c0_g1_i1	3.72
TR50549|c0_g1_i1	3.72
TR65005|c0_g1_i1	3.72
TR19851|c1_g1_i1	3.71
TR23268|c0_g2_i1	3.71
TR28921|c0_g1_i1	3.71
TR40878|c4_g1_i1	3.71
TR42323|c0_g2_i1	3.71
TR481|c0_g1_i1	3.71
TR5027|c0_g1_i1	3.71
TR52968|c0_g1_i1	3.71
TR56448|c0_g1_i1	3.71
TR58785|c0_g1_i1	3.71
TR61061|c0_g1_i1	3.71
TR65321|c0_g1_i1	3.71
TR65403|c0_g1_i1	3.71
TR67841|c0_g1_i1	3.71
TR72361|c0_g1_i1	3.71
TR73566|c0_g1_i1	3.71
TR9628|c0_g1_i1	3.71
TR13172|c0_g2_i1	3.7
TR16181|c0_g1_i1	3.7
TR47258|c2_g1_i1	3.7
TR56412|c0_g1_i1	3.7
TR60128|c0_g1_i1	3.7
TR54132|c0_g1_i1	3.69
TR55542|c0_g1_i1	3.69
TR66502|c0_g1_i1	3.69
TR69828|c0_g1_i1	3.69
TR71552|c0_g1_i1	3.69
TR57941|c0_g1_i1	3.68
TR17384|c0_g1_i1	3.67
TR25925|c0_g1_i1	3.67
TR49067|c0_g1_i1	3.67
TR62125|c0_g1_i1	3.67
TR64718|c0_g1_i1	3.67
TR64989|c0_g1_i1	3.67
TR71288|c0_g1_i1	3.67
TR73302|c0_g1_i1	3.67
TR11456|c0_g1_i1	3.66
TR1297|c0_g1_i1	3.66
TR13441|c0_g1_i1	3.66
TR28684|c1_g1_i1	3.66
TR4315|c0_g1_i1	3.66
TR43825|c0_g2_i1	3.66
TR4499|c0_g1_i1	3.66
TR4511|c0_g2_i1	3.66
TR4559|c0_g1_i1	3.66
TR49958|c0_g1_i1	3.66
TR51732|c0_g1_i1	3.66
TR52399|c0_g1_i1	3.66
TR52766|c0_g1_i1	3.66
TR56947|c0_g1_i1	3.66
TR57871|c0_g1_i1	3.66
TR58753|c0_g1_i1	3.66
TR59404|c0_g1_i1	3.66
TR59572|c0_g1_i1	3.66
TR61588|c0_g1_i1	3.66
TR62123|c0_g1_i1	3.66
TR64052|c0_g1_i1	3.66
TR66693|c0_g1_i1	3.66
TR68071|c0_g1_i1	3.66
TR72219|c0_g1_i1	3.66
TR72865|c0_g1_i1	3.66
TR73027|c0_g1_i1	3.66
TR73609|c0_g1_i1	3.66
TR8675|c0_g1_i1	3.66
TR4931|c0_g1_i1	3.65
TR63141|c0_g1_i1	3.65
TR30149|c1_g1_i3	3.64
TR38066|c1_g14_i2	3.64
TR42300|c0_g11_i6	3.64
TR44280|c1_g1_i1	3.64
TR51446|c0_g1_i1	3.64
TR52451|c0_g1_i1	3.64
TR53959|c0_g1_i1	3.64
TR55431|c0_g1_i1	3.64
TR60109|c0_g1_i1	3.64
TR63002|c0_g1_i1	3.64
TR66959|c0_g1_i1	3.64
TR73498|c0_g1_i1	3.64
TR8401|c1_g1_i1	3.64
TR12994|c0_g1_i2	3.62
TR13597|c1_g1_i1	3.62
TR15389|c2_g1_i1	3.62
TR20482|c0_g1_i1	3.62
TR24088|c1_g1_i1	3.62
TR32279|c2_g1_i2	3.62
TR39922|c2_g5_i1	3.62
TR41343|c0_g2_i1	3.62
TR4481|c0_g1_i1	3.62
TR45930|c1_g1_i1	3.62
TR46772|c3_g2_i1	3.62
TR50185|c0_g1_i1	3.62
TR50192|c0_g1_i1	3.62
TR51209|c0_g1_i1	3.62
TR53904|c0_g1_i1	3.62
TR54266|c0_g1_i1	3.62
TR55012|c0_g1_i1	3.62
TR55096|c0_g1_i1	3.62
TR56594|c0_g1_i1	3.62
TR56842|c0_g1_i1	3.62
TR59527|c0_g1_i1	3.62
TR60144|c0_g1_i1	3.62
TR61058|c0_g1_i1	3.62
TR62706|c0_g1_i1	3.62
TR62802|c0_g1_i1	3.62
TR63589|c0_g1_i1	3.62
TR64746|c0_g1_i1	3.62
TR66455|c0_g1_i1	3.62
TR66845|c0_g1_i1	3.62
TR66872|c0_g1_i1	3.62
TR67294|c0_g1_i1	3.62
TR71040|c0_g1_i1	3.62
TR71559|c0_g1_i1	3.62
TR71911|c0_g1_i1	3.62
TR73388|c0_g1_i1	3.62
TR74165|c0_g1_i1	3.62
TR74195|c0_g1_i1	3.62
TR12314|c1_g1_i1	3.61
TR15625|c0_g2_i1	3.61
TR16217|c0_g1_i1	3.61
TR2084|c0_g1_i1	3.61
TR21398|c0_g1_i1	3.61
TR24009|c1_g2_i1	3.61
TR53695|c0_g1_i1	3.61
TR54571|c0_g1_i1	3.61
TR55385|c0_g1_i1	3.61
TR56908|c0_g1_i1	3.61
TR63639|c0_g1_i1	3.61
TR66228|c0_g1_i1	3.61
TR69195|c0_g1_i1	3.61
TR70223|c0_g1_i1	3.61
TR12336|c1_g1_i1	3.6
TR44586|c3_g1_i3	3.6
TR57265|c0_g1_i1	3.6
TR11419|c0_g1_i1	3.58
TR13291|c0_g1_i1	3.58
TR13696|c0_g1_i1	3.58
TR15727|c0_g1_i1	3.58
TR36563|c1_g1_i1	3.58
TR39|c0_g2_i1	3.58
TR48837|c0_g1_i1	3.58
TR49079|c0_g1_i1	3.58
TR49646|c0_g1_i1	3.58
TR52063|c0_g1_i1	3.58
TR53162|c0_g1_i1	3.58
TR55244|c0_g1_i1	3.58
TR5793|c1_g1_i1	3.58
TR60042|c0_g1_i1	3.58
TR60327|c0_g1_i1	3.58
TR6127|c0_g1_i1	3.58
TR61594|c0_g1_i1	3.58
TR62489|c0_g1_i1	3.58
TR63344|c0_g1_i1	3.58
TR63581|c0_g1_i1	3.58
TR65728|c0_g1_i1	3.58
TR67227|c0_g1_i1	3.58
TR67798|c0_g1_i1	3.58
TR68400|c0_g1_i1	3.58
TR71154|c0_g1_i1	3.58
TR72151|c0_g1_i1	3.58
TR72893|c0_g1_i1	3.58
TR74151|c0_g1_i1	3.58
TR74281|c0_g1_i1	3.58
TR9956|c0_g1_i1	3.58
TR3477|c0_g1_i1	3.57
TR52396|c0_g1_i1	3.57
TR54350|c0_g1_i1	3.57
TR66232|c0_g1_i1	3.57
TR18849|c0_g1_i1	3.56
TR19974|c0_g1_i1	3.56
TR45652|c1_g1_i1	3.56
TR50337|c0_g1_i1	3.56
TR51611|c0_g1_i1	3.56
TR56408|c0_g1_i1	3.56
TR59944|c0_g1_i1	3.56
TR16094|c0_g1_i1	3.55
TR66607|c0_g1_i1	3.55
TR69533|c0_g1_i1	3.55
TR10392|c0_g1_i1	3.54
TR21381|c0_g1_i2	3.54
TR21402|c0_g1_i1	3.54
TR24366|c1_g1_i1	3.54
TR26499|c0_g2_i1	3.54
TR30265|c0_g1_i1	3.54
TR3480|c0_g1_i1	3.54
TR3801|c0_g1_i1	3.54
TR48665|c0_g1_i2	3.54
TR51696|c0_g1_i1	3.54
TR5288|c0_g1_i1	3.54
TR55396|c0_g1_i1	3.54
TR56506|c0_g1_i1	3.54
TR56577|c0_g1_i1	3.54
TR56835|c0_g1_i1	3.54
TR56929|c0_g1_i1	3.54
TR57744|c0_g1_i1	3.54
TR59685|c0_g1_i1	3.54
TR60164|c0_g1_i1	3.54
TR60476|c0_g1_i1	3.54
TR60502|c0_g1_i1	3.54
[truncated: 2,941 more rows]

## Sheet: Bud_specific
Transcript_id	FPKM_Bud
TR38359|c1_g2_i1	9600.53
TR38359|c1_g2_i3	8591.42
TR38359|c2_g2_i1	6858.4
TR31927|c0_g1_i3	5646.51
TR23476|c0_g1_i1	5362.56
TR38359|c1_g2_i6	5335.5
TR18487|c0_g1_i1	5188.92
TR38359|c2_g3_i1	4609.2
TR32799|c1_g2_i1	4480.6
TR42011|c1_g2_i1	3713.73
TR33378|c0_g3_i1	3052.38
TR38359|c2_g1_i2	3004.94
TR33378|c0_g1_i1	2225.66
TR33378|c0_g5_i1	1825.36
TR45420|c1_g2_i1	1639.46
TR32401|c0_g1_i1	1554.15
TR30606|c0_g1_i1	1528.84
TR32854|c1_g1_i1	1461.92
TR43505|c0_g1_i2	1366.53
TR38359|c2_g1_i3	1194.9
TR26593|c0_g1_i2	1099.02
TR40929|c0_g1_i1	900.72
TR36920|c0_g1_i1	899.03
TR35270|c0_g1_i1	875.67
TR38854|c0_g1_i1	780.91
TR33440|c2_g1_i5	668.28
TR38859|c0_g1_i1	545.62
TR32408|c0_g2_i1	521.28
TR42777|c0_g1_i1	508.65
TR29855|c0_g1_i1	497.88
TR33440|c2_g1_i4	475.89
TR19967|c0_g1_i2	462.87
TR17413|c0_g1_i1	453.3
TR31760|c0_g2_i2	409.4
TR43889|c0_g1_i2	363.27
TR36913|c2_g1_i2	352.13
TR7547|c0_g1_i1	343.49
TR42890|c0_g4_i1	342.76
TR42090|c0_g2_i1	339.05
TR42443|c0_g1_i1	325.79
TR32854|c1_g2_i1	306.09
TR32832|c0_g1_i2	295.34
TR32854|c1_g1_i2	295.04
TR31451|c0_g2_i5	283.08
TR33929|c0_g1_i1	281.15
TR42090|c0_g2_i2	277.55
TR39851|c1_g1_i1	268.17
TR44169|c0_g1_i1	259.26
TR28194|c0_g1_i3	253.27
TR24145|c0_g1_i1	222.54
TR36948|c0_g1_i1	218.5
TR36678|c0_g1_i2	187.88
TR32533|c0_g1_i1	182.65
TR33840|c0_g3_i2	182.43
TR30650|c0_g1_i2	176.55
TR37746|c0_g1_i1	171.93
TR44169|c0_g1_i2	168.91
TR32259|c0_g1_i1	162.09
TR38487|c2_g1_i2	155.43
TR36913|c2_g1_i4	142.95
TR32726|c0_g2_i1	140.7
TR33411|c0_g1_i1	139.41
TR30484|c0_g1_i1	134.51
TR31451|c0_g2_i2	126.43
TR33055|c0_g1_i2	118.81
TR24387|c0_g1_i1	110.4
TR43169|c0_g1_i3	103.95
TR32744|c0_g1_i1	102.12
TR28334|c0_g1_i1	88.39
TR32744|c0_g1_i2	86.7
TR41475|c2_g1_i1	79.13
TR33309|c0_g1_i1	74.72
TR31568|c0_g1_i1	74.68
TR45294|c0_g1_i1	73.57
TR26589|c0_g2_i1	70.59
TR32394|c0_g1_i2	70.5
TR25889|c0_g1_i1	69.75
TR41425|c1_g2_i1	69.29
TR31451|c0_g2_i7	67.63
TR29436|c0_g1_i1	67.53
TR37885|c0_g1_i1	67.35
TR44432|c1_g2_i2	66.99
TR28334|c0_g1_i3	64.34
TR15098|c0_g1_i1	62.39
TR40489|c0_g1_i1	59.94
TR34186|c0_g1_i3	57.15
TR34186|c0_g1_i2	55
TR33052|c1_g1_i1	53.41
TR35648|c0_g1_i1	53.32
TR31276|c0_g1_i1	53.14
TR945|c0_g1_i1	52.87
TR40791|c0_g1_i2	52.01
TR34040|c0_g1_i1	50.66
TR33322|c0_g1_i1	48.61
TR48167|c2_g1_i1	48.23
TR20767|c0_g1_i1	48.1
TR32531|c0_g1_i4	47.65
TR45238|c0_g1_i1	46.77
TR27346|c0_g1_i1	45.44
TR38521|c0_g1_i1	45.31
TR32531|c0_g1_i5	44.25
TR41425|c1_g3_i1	43.91
TR41251|c1_g4_i1	43.26
TR22661|c0_g1_i1	43.22
TR37746|c0_g1_i2	42.66
TR41963|c0_g1_i2	41.87
TR44942|c0_g1_i1	41.01
TR42241|c1_g2_i1	40.71
TR41251|c1_g3_i3	40.26
TR40401|c0_g1_i1	40.02
TR40791|c0_g1_i3	38.59
TR35957|c0_g1_i1	38.43
TR35957|c0_g1_i2	37.91
TR22835|c0_g1_i1	37.04
TR36376|c1_g1_i1	36.4
TR30678|c0_g1_i1	35.33
TR31451|c0_g2_i1	35.25
TR26805|c0_g2_i1	34.89
TR42241|c1_g2_i2	33.48
TR41251|c1_g3_i1	32.31
TR14719|c0_g1_i1	31.73
TR32126|c0_g1_i2	31.68
TR29302|c0_g2_i2	31.15
TR28776|c0_g1_i3	31.07
TR25804|c0_g2_i1	30.94
TR29436|c0_g1_i2	30.8
TR32864|c0_g1_i1	29.76
TR35336|c0_g1_i1	29.12
TR45294|c0_g1_i2	29.1
TR22649|c0_g1_i1	28.42
TR41251|c1_g2_i1	27.7
TR24157|c0_g1_i1	26.99
TR54568|c0_g1_i1	26.45
TR32531|c0_g1_i3	26.38
TR38380|c0_g1_i5	26.28
TR16787|c0_g1_i1	25.63
TR36376|c1_g1_i2	25.62
TR45062|c0_g2_i7	25.53
TR47549|c1_g1_i3	25.41
TR20905|c0_g1_i1	25.14
TR45294|c0_g1_i4	24.97
TR36212|c0_g1_i1	24.53
TR31568|c0_g1_i2	24.5
TR21694|c0_g1_i1	24.44
TR36376|c1_g1_i4	24.44
TR28581|c0_g1_i1	24.43
TR5578|c0_g1_i1	24.4
TR39316|c4_g3_i1	24.39
TR42656|c2_g3_i1	24.05
TR30730|c0_g2_i1	23.92
TR22752|c0_g1_i1	23.8
TR42193|c1_g2_i3	23.71
TR31696|c0_g1_i1	23.63
TR28063|c0_g1_i1	22.95
TR19657|c1_g1_i1	22.91
TR34608|c0_g1_i4	22.49
TR2917|c0_g1_i1	22.46
TR27125|c0_g2_i1	22.39
TR38487|c2_g1_i1	22.32
TR34474|c0_g1_i1	22.18
TR7047|c0_g1_i1	22.04
TR30377|c0_g1_i1	21.97
TR27156|c0_g1_i1	21.76
TR32039|c0_g1_i1	21.66
TR42241|c3_g1_i3	21.65
TR44430|c0_g2_i1	21.6
TR35676|c1_g2_i1	21.38
TR41251|c1_g2_i2	21.36
TR38380|c0_g1_i3	21.31
TR40183|c0_g2_i1	21.07
TR12975|c0_g1_i1	20.89
TR42320|c0_g1_i1	20.55
TR32657|c0_g2_i1	20.53
TR22845|c0_g1_i1	20.21
TR36796|c1_g2_i1	20.13
TR6794|c0_g1_i1	19.96
TR42320|c0_g1_i2	19.8
TR26837|c0_g1_i1	19.77
TR39892|c2_g2_i1	19.47
TR38487|c1_g1_i2	19.26
TR41251|c1_g4_i2	19.17
TR25684|c0_g1_i1	19.15
TR32580|c0_g1_i2	18.96
TR25731|c0_g1_i1	18.95
TR43613|c2_g2_i1	18.73
TR36669|c0_g7_i1	18.52
TR23743|c0_g1_i2	18.44
TR20416|c0_g1_i1	18.41
TR35676|c0_g1_i1	18.16
TR43613|c4_g6_i2	18.14
TR66424|c0_g1_i1	18.13
TR19391|c0_g1_i1	18.02
TR9185|c0_g1_i1	17.98
TR28967|c0_g1_i1	17.89
TR30516|c0_g1_i1	17.77
TR24032|c0_g1_i1	17.65
TR20577|c0_g1_i1	17.59
TR31938|c0_g1_i1	17.52
TR36934|c0_g1_i1	17.32
TR12653|c0_g1_i1	17.27
TR21847|c0_g1_i1	17.24
TR42193|c0_g1_i3	17.19
TR47024|c1_g1_i3	17.16
TR10625|c0_g1_i1	17.12
TR34287|c1_g1_i2	17.08
TR39741|c0_g1_i1	17.08
TR33216|c0_g1_i1	17.04
TR23572|c0_g1_i1	16.91
TR12189|c0_g1_i1	16.84
TR26038|c0_g1_i1	16.76
TR7832|c0_g1_i1	16.68
TR10281|c0_g1_i1	16.52
TR42830|c2_g1_i1	16.16
TR20830|c0_g1_i1	16.09
TR41406|c0_g1_i4	16.07
TR27673|c0_g1_i1	16.02
TR20886|c0_g1_i1	15.97
TR23293|c0_g1_i1	15.97
TR14842|c0_g1_i1	15.96
TR36833|c5_g2_i1	15.9
TR32864|c0_g1_i2	15.88
TR42320|c0_g1_i3	15.85
TR33233|c0_g1_i1	15.71
TR37357|c2_g1_i1	15.65
TR2943|c0_g1_i1	15.54
TR26569|c0_g1_i1	15.37
TR18833|c0_g2_i1	15.15
TR38380|c0_g1_i1	15.01
TR41917|c1_g4_i1	14.98
TR11889|c0_g1_i1	14.97
TR18139|c0_g1_i2	14.95
TR41251|c1_g5_i1	14.95
TR55954|c0_g1_i1	14.89
TR32440|c0_g2_i1	14.84
TR16439|c0_g1_i1	14.81
TR24556|c0_g1_i1	14.79
TR27959|c0_g2_i5	14.71
TR35098|c0_g2_i2	14.69
TR42579|c1_g1_i1	14.63
TR6057|c0_g1_i1	14.63
TR40290|c2_g8_i1	14.56
TR1595|c0_g1_i1	14.52
TR38434|c0_g1_i2	14.52
TR33461|c0_g1_i2	14.49
TR45934|c0_g2_i1	14.44
TR13255|c0_g1_i1	14.43
TR38487|c1_g1_i1	14.35
TR28776|c0_g1_i4	14.34
TR28705|c0_g1_i1	14.24
TR24199|c0_g1_i1	14.18
TR38919|c0_g1_i1	14.06
TR4434|c0_g1_i1	14.06
TR6497|c0_g1_i1	13.79
TR18878|c0_g1_i1	13.76
TR9201|c0_g1_i1	13.68
TR33642|c0_g1_i1	13.65
TR55398|c0_g1_i1	13.62
TR18476|c0_g1_i1	13.59
TR20384|c0_g1_i1	13.58
TR36296|c1_g3_i5	13.51
TR35821|c0_g1_i1	13.41
TR69842|c0_g1_i1	13.41
TR46789|c1_g1_i3	13.33
TR26350|c0_g1_i1	13.29
TR32955|c0_g1_i1	13.28
TR27689|c0_g1_i1	13.27
TR22583|c0_g1_i1	13.19
TR32122|c0_g1_i1	13.19
TR23756|c0_g1_i1	13.15
TR25102|c0_g1_i2	13.15
TR44917|c0_g1_i1	13.15
TR8173|c0_g2_i1	13.15
TR38765|c0_g2_i1	13.11
TR35293|c0_g1_i1	13.04
TR44357|c0_g3_i1	13.03
TR47998|c0_g1_i1	13.02
TR14592|c0_g1_i1	12.99
TR41263|c0_g2_i1	12.99
TR45062|c0_g2_i10	12.93
TR48139|c0_g2_i1	12.92
TR8717|c0_g1_i1	12.83
TR47009|c0_g1_i2	12.8
TR2891|c0_g1_i1	12.76
TR35541|c1_g2_i1	12.67
TR63200|c0_g1_i1	12.67
TR65774|c0_g1_i1	12.61
TR18786|c0_g1_i1	12.53
TR33512|c0_g1_i1	12.51
TR46491|c0_g1_i3	12.51
TR13063|c0_g1_i1	12.45
TR19276|c0_g1_i1	12.45
TR12920|c0_g1_i1	12.43
TR31727|c0_g1_i1	12.43
TR12449|c0_g1_i1	12.36
TR26451|c0_g1_i1	12.36
TR44527|c1_g1_i1	12.36
TR60016|c0_g1_i1	12.21
TR12747|c0_g1_i1	12.19
TR18477|c0_g1_i1	12.19
TR62442|c0_g1_i1	12.19
TR29593|c0_g1_i1	12.12
TR44931|c1_g3_i1	12.09
TR9797|c0_g1_i1	12.07
TR27636|c0_g1_i1	12.03
TR33052|c0_g2_i2	12.03
TR13669|c0_g1_i1	11.96
TR41251|c1_g1_i2	11.93
TR4193|c0_g1_i1	11.93
TR6221|c0_g1_i1	11.92
TR14762|c0_g1_i1	11.86
TR50972|c0_g1_i1	11.86
TR57591|c0_g1_i1	11.86
TR47024|c1_g1_i2	11.84
TR4960|c0_g1_i1	11.79
TR31116|c1_g2_i3	11.78
TR19819|c0_g2_i1	11.76
TR29593|c1_g1_i1	11.76
TR60155|c0_g1_i1	11.76
TR47549|c1_g1_i9	11.72
TR42193|c1_g2_i11	11.71
TR19124|c0_g1_i1	11.7
TR39160|c0_g1_i4	11.7
TR6772|c0_g1_i1	11.7
TR19583|c0_g1_i1	11.67
TR12504|c0_g1_i1	11.65
TR22894|c0_g1_i1	11.65
TR44357|c0_g2_i1	11.65
TR22013|c0_g2_i1	11.63
TR9639|c0_g1_i1	11.56
TR11217|c0_g1_i1	11.55
TR13150|c1_g1_i1	11.55
TR50259|c0_g1_i1	11.51
TR31696|c0_g1_i2	11.46
TR11111|c0_g1_i1	11.45
TR36379|c0_g1_i1	11.43
TR12949|c0_g1_i1	11.4
TR32120|c0_g1_i1	11.4
TR2352|c0_g1_i1	11.39
TR7754|c0_g1_i1	11.39
TR3050|c0_g1_i1	11.26
TR10061|c0_g1_i1	11.25
TR24950|c0_g1_i1	11.25
TR27959|c0_g2_i1	11.25
TR44466|c1_g6_i1	11.25
TR47941|c3_g1_i1	11.25
TR56858|c0_g1_i1	11.25
TR29346|c2_g1_i1	11.24
TR33440|c0_g1_i1	11.21
TR35676|c1_g1_i1	11.17
TR7493|c0_g1_i1	11.13
TR72418|c0_g1_i1	11.1
TR27860|c0_g1_i1	11.09
TR20153|c0_g1_i1	11.08
TR31598|c0_g1_i1	11.08
TR31305|c0_g1_i1	11.07
TR15597|c0_g1_i1	11.01
TR5881|c0_g1_i1	11.01
TR621|c0_g1_i1	11
TR66808|c0_g1_i1	11
TR33233|c0_g1_i2	10.99
TR31145|c0_g1_i1	10.97
TR32613|c0_g2_i1	10.83
TR34465|c3_g2_i1	10.82
TR64770|c0_g1_i1	10.82
TR23931|c0_g1_i1	10.77
TR55438|c0_g1_i1	10.77
TR4129|c0_g1_i1	10.69
TR62761|c0_g1_i1	10.69
TR33742|c2_g1_i1	10.68
TR6754|c0_g1_i1	10.67
TR36296|c1_g3_i6	10.58
TR37730|c1_g1_i1	10.58
TR28372|c0_g1_i1	10.56
TR42900|c2_g1_i1	10.56
TR27215|c0_g1_i1	10.55
TR20122|c0_g1_i1	10.52
TR21154|c0_g1_i4	10.47
TR47328|c1_g1_i1	10.47
TR21426|c0_g1_i1	10.43
TR27106|c1_g2_i1	10.43
TR29680|c0_g1_i2	10.43
TR33776|c2_g4_i1	10.43
TR62634|c0_g1_i1	10.43
TR66427|c0_g1_i1	10.43
TR6648|c0_g1_i1	10.43
TR17352|c0_g1_i1	10.42
TR50639|c0_g1_i1	10.42
TR45294|c0_g1_i3	10.41
TR42214|c2_g2_i1	10.39
TR67665|c0_g1_i1	10.39
TR29118|c0_g1_i2	10.37
TR13365|c0_g1_i1	10.33
TR29137|c0_g1_i2	10.33
TR1990|c0_g2_i1	10.32
TR40574|c1_g1_i2	10.3
TR53983|c0_g1_i1	10.3
TR30900|c0_g1_i1	10.29
TR25428|c1_g2_i1	10.28
TR31270|c0_g1_i1	10.27
TR42193|c1_g2_i10	10.26
TR37326|c0_g1_i2	10.23
TR46289|c0_g2_i1	10.21
TR18828|c0_g1_i1	10.2
TR42193|c1_g2_i2	10.2
TR678|c0_g1_i1	10.18
TR20252|c0_g2_i1	10.15
TR23733|c0_g1_i1	10.13
TR36376|c0_g1_i1	10.08
TR43548|c2_g1_i4	10.06
TR44098|c2_g1_i4	10.06
TR53191|c0_g1_i1	10.06
TR54860|c0_g1_i1	10.06
TR57933|c0_g1_i1	10.06
TR41406|c0_g1_i8	10.05
TR41649|c0_g1_i1	10.05
TR39647|c0_g1_i2	10.04
TR65376|c0_g1_i1	10.02
TR26416|c0_g1_i2	10.01
TR55978|c0_g1_i1	10.01
TR66338|c0_g1_i1	10
TR52858|c0_g1_i1	9.98
TR17482|c0_g2_i1	9.94
TR4671|c0_g1_i1	9.94
TR33151|c0_g1_i1	9.9
TR10964|c0_g1_i1	9.85
TR10705|c0_g1_i1	9.82
TR13711|c0_g2_i1	9.82
TR16040|c0_g1_i1	9.82
TR31598|c0_g1_i2	9.82
TR41552|c0_g4_i3	9.82
TR63067|c0_g1_i1	9.82
TR8337|c0_g1_i1	9.82
TR23616|c0_g1_i2	9.81
TR30267|c0_g2_i1	9.8
TR42090|c0_g1_i2	9.8
TR16324|c0_g2_i1	9.75
TR44570|c0_g1_i1	9.75
TR47838|c1_g3_i1	9.75
TR49225|c0_g1_i1	9.75
TR62799|c0_g1_i1	9.75
TR29358|c0_g1_i1	9.73
TR7363|c0_g1_i1	9.71
TR22763|c0_g1_i1	9.69
TR24142|c0_g1_i2	9.68
TR27187|c0_g1_i1	9.67
TR28756|c0_g1_i3	9.67
TR11313|c0_g1_i1	9.64
TR22272|c0_g1_i1	9.63
TR18319|c1_g1_i1	9.62
TR40332|c0_g1_i2	9.62
TR58427|c0_g1_i1	9.62
TR7501|c1_g1_i1	9.61
TR11287|c0_g1_i1	9.6
TR16296|c0_g1_i1	9.6
TR21481|c0_g1_i1	9.6
TR48308|c2_g2_i1	9.59
TR30449|c0_g1_i1	9.57
TR16087|c0_g1_i1	9.53
TR48013|c3_g2_i6	9.52
TR60250|c0_g1_i1	9.52
TR39777|c0_g3_i1	9.51
TR14987|c0_g1_i1	9.49
TR16108|c0_g1_i1	9.49
TR20117|c0_g1_i1	9.49
TR31235|c0_g1_i1	9.49
TR3187|c0_g1_i1	9.49
TR42665|c4_g1_i1	9.49
TR6848|c0_g1_i1	9.49
TR9722|c0_g1_i1	9.49
TR3836|c0_g1_i1	9.48
TR38800|c0_g1_i1	9.48
TR42193|c1_g2_i12	9.48
TR5412|c0_g1_i1	9.48
TR1536|c0_g1_i1	9.47
TR10808|c0_g1_i1	9.4
TR30263|c0_g1_i4	9.39
TR56366|c0_g1_i1	9.38
TR53961|c0_g1_i1	9.36
TR53243|c0_g1_i1	9.35
TR47217|c2_g7_i1	9.34
TR49877|c0_g1_i1	9.34
TR1602|c0_g1_i1	9.27
TR35563|c0_g2_i2	9.27
TR16567|c0_g1_i1	9.25
TR1017|c0_g2_i1	9.24
TR13959|c0_g1_i1	9.24
TR2023|c0_g1_i1	9.19
TR39777|c0_g1_i1	9.18
TR3342|c0_g1_i1	9.17
TR60350|c0_g1_i1	9.16
TR2161|c0_g1_i1	9.13
TR13538|c0_g1_i1	9.12
TR22194|c0_g2_i1	9.12
TR2329|c0_g1_i1	9.12
TR28041|c0_g1_i1	9.12
TR29221|c0_g1_i2	9.12
TR48424|c0_g1_i1	9.12
TR55140|c0_g1_i1	9.12
TR60439|c0_g1_i1	9.12
TR62585|c0_g1_i1	9.12
TR64698|c0_g1_i1	9.12
TR67370|c0_g1_i1	9.12
TR8755|c0_g1_i1	9.12
TR12107|c0_g1_i1	9.07
TR5981|c0_g2_i1	9.07
TR65009|c0_g1_i1	9.07
TR10628|c0_g1_i1	9.05
TR25113|c0_g1_i1	9.04
TR44719|c0_g2_i1	9.04
TR62958|c0_g1_i1	9.02
TR48712|c0_g1_i1	9
TR557|c0_g1_i1	9
TR14350|c0_g1_i1	8.96
TR30263|c0_g1_i3	8.95
TR36767|c0_g1_i2	8.94
TR21208|c0_g1_i1	8.91
TR26192|c0_g1_i1	8.91
TR2924|c0_g1_i1	8.91
TR13402|c0_g1_i1	8.88
TR16817|c0_g1_i1	8.88
TR2948|c0_g1_i1	8.88
TR36652|c3_g1_i1	8.88
TR43685|c0_g1_i8	8.88
TR49757|c0_g1_i1	8.88
TR53105|c0_g1_i1	8.88
TR6503|c0_g1_i1	8.88
TR68440|c0_g1_i1	8.88
TR68903|c0_g1_i1	8.88
TR806|c0_g1_i1	8.88
TR16384|c0_g1_i1	8.87
TR2207|c0_g1_i1	8.87
TR6953|c0_g1_i1	8.87
TR3743|c0_g1_i1	8.86
TR25520|c1_g1_i1	8.82
TR24900|c0_g1_i1	8.79
TR23919|c0_g1_i1	8.78
TR27959|c0_g2_i2	8.78
TR47446|c1_g4_i1	8.78
TR45860|c0_g4_i1	8.77
TR47210|c0_g1_i3	8.77
TR50253|c0_g1_i1	8.77
TR5893|c0_g1_i1	8.77
TR62628|c0_g1_i1	8.77
TR23288|c0_g1_i1	8.75
TR53327|c0_g1_i1	8.74
TR8250|c0_g1_i1	8.74
TR42579|c0_g1_i1	8.69
TR17925|c1_g1_i1	8.68
TR63191|c0_g1_i1	8.68
TR26418|c0_g1_i1	8.66
TR8332|c0_g1_i1	8.66
TR29873|c0_g2_i1	8.65
TR46606|c1_g3_i1	8.6
TR11002|c0_g1_i1	8.59
TR17220|c0_g1_i1	8.59
TR17727|c0_g2_i1	8.55
TR31903|c1_g3_i1	8.55
TR3357|c0_g1_i1	8.55
TR39116|c2_g4_i1	8.55
TR50367|c0_g1_i1	8.55
TR35676|c1_g1_i2	8.54
TR41406|c0_g1_i6	8.53
TR2638|c0_g1_i1	8.51
TR33052|c0_g2_i1	8.51
TR45934|c0_g1_i1	8.51
TR22489|c0_g1_i1	8.48
TR70303|c0_g1_i1	8.46
TR56264|c0_g1_i1	8.45
TR56309|c0_g1_i1	8.45
TR64271|c0_g1_i1	8.45
TR65979|c0_g1_i1	8.45
TR68471|c0_g1_i1	8.45
TR59717|c0_g1_i1	8.44
TR38399|c2_g4_i1	8.43
TR61024|c0_g1_i1	8.42
TR22959|c0_g1_i1	8.4
TR26416|c1_g1_i1	8.39
TR10292|c0_g1_i1	8.36
TR20279|c0_g1_i1	8.36
TR11962|c0_g1_i1	8.35
TR17814|c0_g1_i1	8.34
TR36614|c1_g2_i1	8.34
TR52234|c0_g1_i1	8.34
TR55578|c0_g1_i1	8.34
TR61021|c0_g1_i1	8.34
TR73803|c0_g1_i1	8.34
TR24663|c0_g1_i1	8.33
TR26569|c0_g1_i2	8.33
TR20316|c1_g1_i1	8.3
TR45977|c0_g2_i1	8.29
TR62410|c0_g1_i1	8.28
TR52821|c0_g1_i1	8.26
TR22148|c0_g1_i1	8.24
TR24483|c1_g1_i1	8.24
TR37530|c0_g2_i1	8.24
TR5223|c0_g1_i1	8.24
TR59821|c0_g1_i1	8.24
TR65163|c0_g1_i1	8.24
TR39508|c3_g1_i2	8.23
TR1988|c0_g1_i1	8.22
TR63226|c0_g1_i1	8.22
TR66957|c0_g1_i1	8.22
TR64903|c0_g1_i1	8.2
TR2192|c0_g1_i1	8.18
TR53645|c0_g1_i1	8.17
TR40885|c0_g1_i4	8.15
TR16196|c0_g1_i1	8.14
TR16399|c0_g1_i1	8.14
TR25403|c0_g1_i1	8.14
TR42264|c0_g2_i2	8.14
TR59283|c0_g1_i1	8.14
TR62416|c0_g1_i1	8.14
TR66411|c0_g1_i1	8.14
TR66806|c0_g1_i1	8.14
TR16199|c0_g1_i1	8.11
TR22280|c0_g1_i2	8.09
TR25428|c0_g1_i1	8.09
TR39728|c0_g5_i2	8.09
TR16363|c0_g1_i1	8.07
TR8903|c0_g1_i1	8.07
TR18574|c1_g1_i1	8.05
TR54673|c0_g1_i1	8.05
TR25593|c0_g1_i1	8.02
TR61099|c0_g1_i1	8.01
TR58956|c0_g1_i1	7.99
TR16012|c0_g1_i1	7.97
TR21243|c0_g1_i1	7.96
TR33742|c1_g1_i2	7.96
TR9871|c1_g1_i1	7.96
TR14757|c0_g1_i1	7.95
TR16058|c0_g1_i1	7.95
TR2715|c0_g2_i1	7.95
TR32131|c0_g1_i1	7.95
TR46905|c0_g2_i1	7.95
TR48181|c0_g1_i1	7.95
TR9002|c0_g1_i1	7.95
TR37053|c1_g1_i1	7.94
TR29125|c1_g1_i1	7.93
TR30267|c0_g1_i1	7.93
TR28104|c0_g1_i1	7.89
TR21018|c0_g1_i1	7.88
TR44718|c0_g1_i1	7.87
TR10508|c0_g1_i1	7.86
TR17255|c0_g1_i1	7.86
TR17336|c0_g1_i1	7.86
TR40446|c0_g1_i1	7.86
TR55933|c0_g1_i1	7.86
TR7339|c0_g1_i1	7.86
TR9159|c0_g1_i1	7.86
TR29608|c0_g1_i1	7.84
TR44930|c0_g1_i2	7.83
TR2465|c0_g1_i1	7.81
TR4660|c0_g1_i1	7.81
TR14820|c0_g1_i1	7.78
TR53340|c0_g1_i1	7.78
TR51333|c0_g1_i1	7.77
TR59036|c0_g1_i1	7.77
TR1940|c0_g1_i1	7.76
TR51411|c0_g1_i1	7.76
TR43613|c4_g5_i2	7.74
TR50973|c0_g1_i1	7.73
TR14478|c0_g1_i1	7.71
TR17073|c0_g1_i1	7.71
TR5232|c0_g1_i1	7.71
TR52965|c0_g1_i1	7.71
TR62714|c0_g1_i1	7.71
TR66913|c0_g1_i1	7.71
TR70927|c0_g1_i1	7.71
TR10428|c0_g1_i1	7.68
TR22525|c0_g1_i1	7.68
TR28542|c0_g1_i1	7.68
TR44607|c2_g4_i3	7.68
TR4709|c0_g1_i1	7.68
TR48261|c0_g2_i1	7.68
TR54231|c0_g1_i1	7.66
TR30117|c0_g2_i1	7.63
TR59712|c0_g1_i1	7.63
TR72040|c0_g1_i1	7.63
TR21151|c0_g1_i1	7.62
TR24827|c0_g1_i2	7.62
TR34397|c0_g3_i2	7.62
TR46606|c4_g5_i1	7.62
TR70198|c0_g1_i1	7.62
TR45191|c2_g11_i1	7.61
TR10678|c0_g1_i1	7.59
TR14369|c0_g1_i1	7.59
TR49181|c0_g1_i1	7.59
TR6528|c0_g1_i1	7.59
TR73589|c0_g1_i1	7.59
TR13690|c1_g1_i1	7.58
TR23708|c0_g1_i1	7.56
TR36045|c2_g5_i1	7.56
TR38140|c0_g1_i1	7.56
TR6188|c0_g1_i1	7.54
TR17662|c0_g1_i1	7.53
TR13321|c0_g2_i1	7.51
TR65635|c0_g1_i1	7.51
TR9347|c0_g1_i1	7.51
TR18042|c0_g1_i1	7.5
TR23483|c0_g1_i1	7.5
TR16642|c0_g1_i1	7.48
TR8128|c0_g1_i1	7.48
TR16979|c0_g1_i1	7.46
TR10173|c0_g2_i1	7.45
TR31116|c1_g1_i1	7.45
TR46822|c0_g2_i2	7.44
TR71058|c0_g1_i1	7.44
TR72590|c0_g1_i1	7.44
TR52173|c0_g1_i1	7.43
TR61876|c0_g1_i1	7.43
TR9127|c0_g1_i1	7.43
TR67447|c0_g1_i1	7.42
TR71090|c0_g1_i1	7.42
TR9476|c0_g1_i1	7.42
TR8049|c0_g1_i1	7.39
TR19977|c1_g1_i1	7.37
TR21154|c0_g1_i1	7.37
TR28392|c0_g1_i1	7.35
TR69058|c0_g1_i1	7.35
TR22024|c0_g1_i1	7.34
TR29693|c0_g1_i1	7.34
TR47380|c0_g1_i1	7.34
TR70998|c0_g1_i1	7.34
TR72426|c0_g1_i1	7.34
TR17308|c0_g1_i1	7.32
TR25408|c0_g1_i1	7.32
TR26|c0_g1_i1	7.32
TR28776|c0_g1_i1	7.32
TR3039|c0_g1_i1	7.32
TR43071|c2_g4_i1	7.32
TR45891|c0_g1_i1	7.32
TR49661|c0_g1_i1	7.32
TR57262|c0_g1_i1	7.32
TR59789|c0_g1_i1	7.32
TR62956|c0_g1_i1	7.32
TR72821|c0_g1_i1	7.32
TR8440|c0_g1_i1	7.32
TR65044|c0_g1_i1	7.31
TR22290|c0_g1_i1	7.3
TR601|c0_g1_i1	7.3
TR17296|c0_g1_i1	7.29
TR20607|c0_g1_i1	7.29
TR62542|c0_g1_i1	7.29
TR6619|c0_g1_i1	7.29
TR7271|c0_g1_i1	7.29
TR27686|c0_g1_i2	7.28
TR58344|c0_g1_i1	7.27
TR64323|c0_g1_i1	7.27
TR11488|c0_g2_i1	7.26
TR20669|c1_g1_i1	7.26
TR28550|c0_g1_i1	7.26
TR51676|c0_g1_i1	7.26
TR69129|c0_g1_i1	7.26
TR69671|c0_g1_i1	7.26
TR71809|c0_g1_i1	7.26
TR19819|c0_g3_i1	7.23
TR27031|c1_g1_i1	7.22
TR32351|c0_g1_i2	7.22
TR46510|c0_g1_i1	7.22
TR48794|c0_g1_i1	7.22
TR48878|c0_g1_i1	7.22
TR49087|c0_g1_i1	7.22
TR54178|c0_g1_i1	7.22
TR59898|c0_g1_i1	7.22
TR60987|c0_g1_i1	7.22
TR68176|c0_g1_i1	7.22
TR69924|c0_g1_i1	7.22
TR72669|c0_g1_i1	7.22
TR12074|c0_g1_i1	7.2
TR47617|c1_g2_i2	7.2
TR22712|c0_g1_i1	7.19
TR7499|c0_g1_i1	7.19
TR7566|c0_g1_i1	7.19
TR9526|c0_g1_i1	7.19
TR14973|c0_g1_i1	7.18
TR2986|c0_g1_i1	7.18
TR45949|c0_g1_i1	7.18
TR56544|c0_g1_i1	7.18
TR57114|c0_g1_i1	7.18
TR59107|c0_g1_i1	7.18
TR64900|c0_g1_i1	7.18
TR21151|c0_g3_i1	7.16
TR45437|c0_g2_i1	7.16
TR18868|c0_g1_i1	7.12
TR4181|c0_g1_i1	7.12
TR44|c0_g1_i1	7.12
TR57030|c0_g1_i1	7.12
TR11022|c0_g1_i1	7.11
TR16070|c0_g2_i1	7.11
TR21702|c0_g1_i1	7.11
TR4372|c0_g1_i1	7.11
TR14389|c0_g1_i1	7.1
TR56073|c0_g1_i1	7.1
TR7430|c0_g1_i1	7.1
TR22696|c0_g1_i1	7.09
TR47332|c1_g4_i2	7.09
TR51336|c0_g1_i1	7.09
TR65409|c0_g1_i1	7.09
TR1957|c0_g1_i1	7.05
TR69886|c0_g1_i1	7.05
TR119|c0_g1_i1	7.03
TR46614|c0_g3_i1	7.03
TR47414|c0_g3_i2	7.03
TR55719|c0_g1_i1	7.03
TR64032|c0_g1_i1	7.03
TR67304|c0_g1_i1	7.03
TR69573|c0_g1_i1	7.03
TR9958|c0_g1_i1	7.03
TR13182|c0_g1_i1	7.02
TR16729|c0_g1_i1	7.02
TR37326|c0_g1_i1	7.02
TR37735|c0_g2_i1	7.02
TR39175|c2_g4_i1	7.02
TR49199|c0_g1_i1	7.02
TR54929|c0_g1_i1	7.02
TR56181|c0_g1_i1	7.02
TR56593|c0_g1_i1	7.02
TR58391|c0_g1_i1	7.02
TR60163|c0_g1_i1	7.02
TR63784|c0_g1_i1	7.02
TR63989|c0_g1_i1	7.02
TR67272|c0_g1_i1	7.02
TR68506|c0_g1_i1	7.02
TR68534|c0_g1_i1	7.02
TR69551|c0_g1_i1	7.02
TR70112|c0_g1_i1	7.02
TR70393|c0_g1_i1	7.02
TR70992|c0_g1_i1	7.02
TR73172|c0_g1_i1	7.02
TR73205|c0_g1_i1	7.02
TR73799|c0_g1_i1	7.02
TR28114|c0_g1_i2	7
TR66672|c0_g1_i1	7
TR70659|c0_g1_i1	7
TR9944|c0_g1_i1	7
TR1458|c0_g1_i1	6.97
TR15408|c0_g1_i2	6.97
TR28396|c0_g1_i1	6.97
TR39543|c2_g9_i1	6.97
TR46840|c0_g1_i2	6.97
TR47568|c3_g1_i1	6.97
TR66917|c0_g1_i1	6.97
TR25106|c0_g1_i1	6.96
TR15739|c0_g1_i1	6.95
TR41188|c0_g1_i1	6.95
TR48603|c0_g1_i5	6.95
TR51314|c0_g1_i1	6.95
TR6324|c0_g1_i1	6.95
TR67306|c0_g1_i1	6.95
TR67501|c0_g1_i1	6.95
TR70352|c0_g1_i1	6.95
TR43282|c0_g2_i1	6.94
TR10198|c0_g1_i1	6.93
TR10537|c0_g1_i1	6.93
TR21999|c0_g1_i1	6.93
TR26477|c0_g1_i1	6.93
TR42809|c3_g3_i6	6.93
TR45191|c2_g3_i1	6.93
TR50068|c0_g1_i1	6.93
TR54627|c0_g1_i1	6.93
TR55445|c0_g1_i1	6.93
TR56292|c0_g1_i1	6.93
TR58261|c0_g1_i1	6.93
TR58674|c0_g1_i1	6.93
TR59509|c0_g1_i1	6.93
TR60195|c0_g1_i1	6.93
TR63774|c0_g1_i1	6.93
TR64007|c0_g1_i1	6.93
TR71579|c0_g1_i1	6.93
TR72212|c0_g1_i1	6.93
TR73224|c0_g1_i1	6.93
TR35518|c0_g1_i1	6.92
TR17059|c0_g1_i1	6.91
TR25258|c1_g1_i1	6.91
TR9083|c0_g1_i1	6.91
TR19999|c1_g1_i1	6.9
TR43679|c2_g1_i3	6.9
TR51405|c0_g1_i1	6.9
TR7853|c0_g1_i1	6.89
TR16125|c0_g1_i1	6.88
TR20182|c0_g1_i1	6.88
TR2695|c0_g1_i1	6.88
TR3785|c0_g1_i1	6.88
TR48930|c0_g1_i1	6.88
TR48811|c0_g1_i1	6.87
TR49666|c0_g1_i1	6.87
TR51387|c0_g1_i1	6.87
TR66032|c0_g1_i1	6.87
TR7046|c0_g1_i1	6.87
TR36767|c0_g1_i6	6.86
TR10500|c0_g1_i1	6.85
TR15967|c0_g1_i1	6.85
TR41691|c0_g2_i1	6.85
TR56682|c0_g1_i1	6.85
TR606|c0_g1_i1	6.85
TR14030|c0_g1_i1	6.84
TR20290|c0_g1_i1	6.84
TR220|c0_g1_i1	6.84
TR28628|c0_g2_i1	6.84
TR47110|c1_g3_i6	6.84
TR50784|c0_g1_i1	6.84
TR51092|c0_g1_i1	6.84
TR53746|c0_g1_i1	6.84
TR54142|c0_g1_i1	6.84
TR54836|c0_g1_i1	6.84
TR56753|c0_g1_i1	6.84
TR66960|c0_g1_i1	6.84
TR68197|c0_g1_i1	6.84
TR70373|c0_g1_i1	6.84
TR71028|c0_g1_i1	6.84
TR73467|c0_g1_i1	6.84
TR7444|c0_g1_i1	6.82
TR14123|c0_g1_i1	6.81
TR14668|c0_g1_i1	6.81
TR15392|c0_g1_i1	6.81
TR18186|c0_g1_i1	6.81
TR22168|c0_g1_i1	6.81
TR2996|c0_g1_i1	6.81
TR45152|c3_g1_i1	6.8
TR6991|c0_g1_i1	6.8
TR8725|c0_g1_i1	6.79
TR8752|c0_g1_i1	6.79
TR44730|c0_g2_i1	6.77
TR20279|c1_g1_i1	6.76
TR16151|c0_g1_i1	6.75
TR21647|c0_g2_i1	6.75
TR34133|c0_g1_i1	6.75
TR3419|c0_g1_i1	6.75
TR35557|c1_g2_i1	6.75
TR41437|c3_g1_i1	6.75
TR4272|c0_g1_i1	6.75
TR42900|c3_g2_i1	6.75
TR46641|c1_g3_i1	6.75
TR49485|c0_g1_i1	6.75
TR51544|c0_g1_i1	6.75
TR55344|c0_g1_i1	6.75
TR57567|c0_g1_i1	6.75
TR58039|c0_g1_i1	6.75
TR60357|c0_g1_i1	6.75
TR61950|c0_g1_i1	6.75
TR62046|c0_g1_i1	6.75
TR62344|c0_g1_i1	6.75
TR63754|c0_g1_i1	6.75
TR66661|c0_g1_i1	6.75
TR72188|c0_g1_i1	6.75
TR73182|c0_g1_i1	6.75
TR31641|c0_g1_i1	6.74
TR522|c0_g1_i1	6.74
TR52232|c0_g1_i1	6.74
TR52490|c0_g1_i1	6.74
TR60096|c0_g1_i1	6.74
TR6120|c0_g1_i1	6.74
TR68555|c0_g1_i1	6.74
TR16661|c0_g1_i1	6.73
TR30974|c0_g1_i1	6.73
TR34980|c0_g2_i1	6.73
TR21741|c1_g1_i1	6.7
TR26455|c0_g1_i1	6.7
TR6328|c0_g1_i1	6.7
TR73972|c0_g1_i1	6.7
TR1215|c0_g1_i1	6.69
TR42193|c1_g2_i8	6.68
TR62586|c0_g1_i1	6.68
TR17302|c0_g2_i1	6.67
TR48622|c0_g1_i1	6.67
TR51463|c0_g1_i1	6.67
TR60427|c0_g1_i1	6.67
TR67693|c0_g1_i1	6.67
TR7799|c0_g1_i1	6.67
TR13413|c0_g1_i1	6.66
TR15739|c0_g3_i1	6.66
TR1915|c0_g1_i1	6.66
TR19950|c0_g1_i1	6.66
TR2602|c0_g1_i1	6.66
TR29945|c0_g1_i1	6.66
TR39424|c2_g1_i1	6.66
TR44240|c0_g1_i5	6.66
TR49839|c0_g1_i1	6.66
TR51457|c0_g1_i1	6.66
TR52733|c0_g1_i1	6.66
TR52847|c0_g1_i1	6.66
TR53829|c0_g1_i1	6.66
TR541|c0_g1_i1	6.66
TR56971|c0_g1_i1	6.66
TR61834|c0_g1_i1	6.66
TR62472|c0_g1_i1	6.66
TR68968|c0_g1_i1	6.66
TR71790|c0_g1_i1	6.66
TR73101|c0_g1_i1	6.66
TR73657|c0_g1_i1	6.66
TR50682|c0_g1_i1	6.65
TR52843|c0_g1_i1	6.65
TR61441|c0_g1_i1	6.63
TR16301|c0_g1_i1	6.6
TR28526|c2_g1_i1	6.6
TR5109|c0_g2_i1	6.6
TR56472|c0_g1_i1	6.6
TR72331|c0_g1_i1	6.6
TR27264|c0_g1_i1	6.59
TR52625|c0_g1_i1	6.59
TR10411|c0_g1_i1	6.58
TR11149|c0_g1_i1	6.58
TR121|c0_g1_i1	6.58
TR17525|c0_g1_i1	6.58
TR25322|c1_g1_i1	6.58
TR26769|c1_g1_i1	6.58
TR31701|c0_g2_i1	6.58
TR43653|c3_g2_i1	6.58
TR47888|c1_g3_i1	6.58
TR48889|c0_g1_i1	6.58
TR52495|c0_g1_i1	6.58
TR57424|c0_g1_i1	6.58
TR61282|c0_g1_i1	6.58
TR64533|c0_g1_i1	6.58
TR66852|c0_g1_i1	6.58
TR70700|c0_g1_i1	6.58
TR73491|c0_g1_i1	6.58
TR16914|c0_g1_i1	6.56
TR19571|c0_g1_i1	6.56
TR48756|c0_g1_i1	6.54
TR48902|c0_g1_i1	6.54
TR56878|c0_g1_i1	6.54
TR68420|c0_g1_i1	6.54
TR6631|c0_g1_i1	6.53
TR16423|c0_g1_i1	6.52
TR13962|c1_g1_i1	6.51
TR17987|c1_g1_i1	6.51
TR20279|c2_g1_i1	6.51
TR2319|c0_g1_i1	6.51
TR25256|c1_g1_i1	6.51
TR58494|c0_g1_i1	6.51
TR68289|c0_g1_i1	6.51
TR40674|c0_g1_i1	6.5
TR45062|c0_g2_i9	6.5
TR15309|c1_g1_i1	6.49
TR2349|c0_g1_i1	6.49
TR27727|c0_g1_i1	6.49
TR3456|c0_g1_i1	6.49
TR4686|c0_g1_i1	6.49
TR49712|c0_g1_i1	6.49
TR50193|c0_g1_i1	6.49
TR54198|c0_g1_i1	6.49
TR57344|c0_g1_i1	6.49
TR57896|c0_g1_i1	6.49
TR59673|c0_g1_i1	6.49
TR60246|c0_g1_i1	6.49
TR61422|c0_g1_i1	6.49
TR64739|c0_g1_i1	6.49
TR71245|c0_g1_i1	6.49
TR71760|c0_g1_i1	6.49
TR8788|c0_g2_i1	6.49
TR8822|c0_g1_i1	6.49
TR15269|c0_g1_i1	6.47
TR15740|c0_g1_i1	6.47
TR3146|c0_g1_i1	6.47
TR3963|c0_g1_i1	6.47
TR42215|c0_g2_i4	6.47
TR58568|c0_g1_i1	6.47
TR60312|c0_g1_i1	6.47
TR65379|c0_g1_i1	6.47
TR66298|c0_g2_i1	6.47
TR69006|c0_g1_i1	6.47
TR69776|c0_g1_i1	6.47
TR71390|c0_g1_i1	6.47
TR41911|c2_g1_i1	6.46
TR58634|c0_g1_i1	6.46
TR8819|c0_g1_i1	6.46
TR19271|c0_g1_i1	6.44
TR39741|c0_g2_i1	6.42
TR11084|c0_g1_i1	6.41
TR13981|c0_g1_i1	6.41
TR19340|c0_g2_i1	6.41
TR31219|c0_g4_i1	6.41
TR31246|c0_g1_i2	6.41
TR38694|c0_g1_i1	6.41
TR41752|c0_g1_i1	6.41
TR42193|c2_g1_i1	6.41
TR46868|c0_g1_i1	6.41
TR51033|c0_g1_i1	6.41
TR51112|c0_g1_i1	6.41
TR53496|c0_g1_i1	6.41
TR53979|c0_g1_i1	6.41
TR57454|c0_g1_i1	6.41
TR61228|c0_g1_i1	6.41
TR65801|c0_g1_i1	6.41
TR6586|c0_g1_i1	6.41
TR66346|c0_g1_i1	6.41
TR67153|c0_g1_i1	6.41
TR67567|c0_g1_i1	6.41
TR68234|c0_g1_i1	6.41
TR68368|c0_g1_i1	6.41
TR73926|c0_g1_i1	6.41
TR23250|c0_g1_i1	6.4
TR48084|c0_g2_i1	6.4
TR1250|c0_g1_i1	6.39
TR27058|c0_g2_i1	6.38
TR29711|c0_g1_i1	6.37
TR24150|c0_g1_i1	6.35
TR33861|c0_g1_i1	6.35
TR42404|c0_g1_i2	6.35
TR49134|c0_g1_i1	6.35
TR50798|c0_g1_i1	6.35
TR5301|c0_g1_i1	6.35
TR54182|c0_g1_i1	6.35
TR56945|c0_g1_i1	6.35
TR6191|c0_g1_i1	6.35
TR66353|c0_g1_i1	6.35
TR38827|c3_g3_i3	6.34
TR50908|c0_g1_i1	6.34
TR62767|c0_g1_i1	6.34
TR9905|c0_g1_i1	6.34
TR11510|c0_g1_i1	6.33
TR31078|c0_g1_i1	6.33
TR37411|c0_g1_i1	6.33
TR40910|c0_g2_i1	6.33
TR49170|c0_g1_i1	6.33
TR55455|c0_g1_i1	6.33
TR55498|c0_g1_i1	6.33
TR62699|c0_g1_i1	6.33
TR64262|c0_g1_i1	6.33
TR64849|c0_g1_i1	6.33
TR67198|c0_g1_i1	6.33
TR70671|c0_g1_i1	6.33
TR7125|c0_g1_i1	6.33
TR73619|c0_g1_i1	6.33
TR11226|c0_g1_i1	6.32
TR18786|c1_g1_i1	6.32
TR28140|c0_g1_i1	6.32
TR31489|c0_g1_i1	6.32
TR51343|c0_g1_i1	6.32
TR19950|c0_g2_i1	6.31
TR54750|c0_g1_i1	6.31
TR11330|c0_g1_i1	6.3
TR16427|c0_g1_i1	6.3
TR44667|c3_g1_i1	6.3
TR4501|c0_g1_i1	6.3
TR51881|c0_g1_i1	6.3
TR52871|c0_g1_i1	6.3
TR15173|c0_g1_i1	6.29
TR66688|c0_g1_i1	6.29
TR73190|c0_g1_i1	6.29
TR13167|c0_g1_i1	6.28
TR22025|c0_g1_i1	6.28
TR36807|c0_g1_i2	6.28
TR38486|c0_g1_i2	6.28
TR57550|c0_g1_i1	6.28
TR60898|c0_g1_i1	6.28
TR62961|c0_g1_i1	6.28
TR630|c0_g1_i1	6.28
TR66387|c0_g1_i1	6.28
TR71773|c0_g1_i1	6.28
TR22222|c0_g1_i1	6.27
TR49207|c0_g1_i1	6.27
TR14474|c1_g1_i1	6.26
TR19038|c0_g1_i1	6.26
TR46385|c0_g2_i1	6.26
TR50140|c0_g1_i1	6.26
TR50728|c0_g1_i1	6.26
TR52283|c0_g1_i1	6.26
TR5572|c0_g1_i1	6.26
TR57608|c0_g1_i1	6.26
TR60424|c0_g1_i1	6.26
TR63388|c0_g1_i1	6.26
TR64087|c0_g1_i1	6.26
TR6561|c0_g1_i1	6.26
TR8293|c0_g1_i1	6.26
TR9978|c0_g1_i1	6.26
TR64881|c0_g1_i1	6.25
TR69490|c0_g1_i1	6.25
TR54694|c0_g1_i1	6.24
TR64522|c0_g1_i1	6.24
TR26878|c0_g1_i1	6.22
TR37751|c0_g1_i1	6.22
TR50319|c0_g1_i1	6.22
TR56080|c0_g1_i1	6.22
TR11299|c0_g1_i1	6.21
TR56667|c0_g1_i1	6.21
TR15066|c0_g1_i1	6.2
TR42916|c1_g2_i1	6.2
TR9362|c0_g1_i1	6.2
TR10091|c0_g1_i1	6.18
TR12932|c0_g1_i1	6.18
TR14613|c0_g2_i1	6.18
TR46133|c2_g3_i20	6.18
TR48222|c1_g4_i4	6.18
TR49283|c0_g1_i1	6.18
TR50092|c0_g1_i1	6.18
TR54438|c0_g1_i1	6.18
TR60037|c0_g1_i1	6.18
TR60138|c0_g1_i1	6.18
TR62748|c0_g1_i1	6.18
TR62792|c0_g1_i1	6.18
TR63983|c0_g1_i1	6.18
TR66079|c0_g1_i1	6.18
TR66445|c0_g1_i1	6.18
TR6660|c0_g2_i1	6.18
TR67066|c0_g1_i1	6.18
TR70471|c0_g1_i1	6.18
TR74287|c0_g1_i1	6.18
TR7449|c0_g1_i1	6.18
TR8957|c0_g1_i1	6.18
TR9755|c0_g1_i1	6.18
TR16997|c0_g1_i1	6.17
TR28998|c1_g2_i1	6.17
TR68038|c0_g1_i1	6.17
TR137|c0_g2_i1	6.16
TR2607|c0_g1_i1	6.16
TR64147|c0_g1_i1	6.16
TR47671|c1_g1_i1	6.15
TR71777|c0_g1_i1	6.15
TR9741|c0_g1_i1	6.15
TR31145|c2_g1_i1	6.14
TR17584|c0_g1_i1	6.11
TR39622|c0_g1_i1	6.11
TR42040|c3_g4_i3	6.11
TR42863|c0_g2_i1	6.11
TR47218|c4_g1_i4	6.11
TR47346|c0_g1_i1	6.11
TR48865|c0_g1_i1	6.11
TR49764|c0_g1_i1	6.11
TR51888|c0_g1_i1	6.11
TR55355|c0_g1_i1	6.11
TR58060|c0_g1_i1	6.11
TR5815|c0_g1_i1	6.11
TR58651|c0_g1_i1	6.11
TR58779|c0_g1_i1	6.11
TR62644|c0_g1_i1	6.11
TR63925|c0_g1_i1	6.11
TR64327|c0_g1_i1	6.11
TR65633|c0_g1_i1	6.11
TR66144|c0_g1_i1	6.11
TR68722|c0_g1_i1	6.11
TR71359|c0_g1_i1	6.11
TR72075|c0_g1_i1	6.11
TR73139|c0_g1_i1	6.11
TR6152|c0_g1_i1	6.1
TR15840|c1_g1_i1	6.09
TR68923|c0_g1_i1	6.09
TR24024|c0_g1_i1	6.07
TR12681|c0_g1_i1	6.06
TR29118|c0_g1_i1	6.06
TR6844|c0_g1_i1	6.06
TR3406|c0_g1_i1	6.05
TR38150|c1_g1_i1	6.05
TR43203|c1_g1_i1	6.05
TR53187|c0_g1_i1	6.05
TR72048|c0_g1_i1	6.05
TR37578|c0_g1_i4	6.04
TR17802|c0_g1_i1	6.03
TR1950|c0_g1_i1	6.03
TR305|c1_g1_i1	6.03
TR45649|c0_g3_i1	6.03
TR46852|c0_g1_i1	6.03
TR48777|c0_g1_i1	6.03
TR51393|c0_g1_i1	6.03
TR59964|c0_g1_i1	6.03
TR60592|c0_g1_i1	6.03
TR61292|c0_g1_i1	6.03
TR66452|c0_g1_i1	6.03
TR69115|c0_g1_i1	6.03
TR69525|c0_g1_i1	6.03
TR69648|c0_g1_i1	6.03
TR17536|c1_g1_i1	6.02
TR41406|c0_g1_i2	6.02
TR48774|c0_g1_i1	6.01
TR7925|c0_g1_i1	6.01
TR4832|c0_g1_i1	5.99
TR53843|c0_g1_i1	5.99
TR54273|c0_g1_i1	5.99
TR63831|c0_g1_i1	5.99
TR66973|c0_g1_i1	5.99
TR68065|c0_g1_i1	5.99
TR55768|c0_g1_i1	5.98
TR10357|c0_g1_i1	5.97
TR22795|c0_g1_i1	5.97
TR25981|c1_g1_i1	5.97
TR43613|c2_g1_i1	5.97
TR47637|c1_g4_i1	5.97
TR72214|c0_g1_i1	5.97
TR7962|c0_g1_i1	5.97
TR14156|c0_g1_i1	5.96
TR15835|c0_g2_i2	5.96
TR30325|c1_g1_i1	5.96
TR39246|c0_g3_i5	5.96
TR42300|c0_g14_i1	5.96
TR4346|c0_g1_i1	5.96
TR56650|c0_g1_i1	5.96
TR58249|c0_g1_i1	5.96
TR58365|c0_g1_i1	5.96
TR68621|c0_g1_i1	5.96
TR72665|c0_g1_i1	5.96
TR72718|c0_g1_i1	5.96
TR9665|c0_g1_i1	5.96
TR24291|c0_g1_i1	5.95
TR57211|c0_g1_i1	5.94
TR64973|c0_g1_i1	5.94
TR71646|c0_g1_i1	5.94
TR15653|c0_g1_i1	5.93
TR68997|c0_g1_i1	5.93
TR20544|c0_g1_i1	5.92
TR26882|c1_g1_i2	5.92
TR35971|c0_g1_i2	5.92
TR46371|c1_g2_i1	5.92
TR64760|c0_g1_i1	5.92
TR26846|c0_g3_i1	5.9
TR37053|c0_g1_i1	5.89
TR38919|c0_g2_i1	5.89
TR39221|c1_g2_i1	5.89
TR50194|c0_g1_i1	5.89
TR54135|c0_g1_i1	5.89
TR55563|c0_g1_i1	5.89
TR59511|c0_g1_i1	5.89
TR70265|c0_g1_i1	5.89
TR71884|c0_g1_i1	5.89
TR73319|c0_g1_i1	5.89
TR743|c0_g1_i1	5.89
TR17382|c0_g2_i1	5.88
TR19419|c0_g2_i1	5.88
TR22957|c1_g1_i1	5.88
TR55877|c0_g1_i1	5.88
TR63354|c0_g1_i1	5.88
TR67522|c0_g1_i1	5.88
TR8587|c0_g1_i1	5.88
TR36296|c1_g3_i3	5.87
TR6414|c0_g1_i1	5.87
TR14401|c0_g1_i1	5.86
TR18134|c0_g1_i1	5.86
TR14730|c0_g1_i1	5.85
TR13379|c0_g1_i1	5.83
TR16197|c0_g1_i1	5.83
TR16899|c0_g1_i1	5.83
TR17789|c0_g1_i1	5.83
TR2397|c0_g1_i1	5.83
TR40646|c0_g1_i5	5.83
TR44404|c0_g3_i1	5.83
TR46408|c1_g2_i1	5.83
TR47786|c2_g1_i1	5.83
TR47983|c0_g5_i1	5.83
TR51783|c0_g1_i1	5.83
TR54621|c0_g1_i1	5.83
TR54838|c0_g1_i1	5.83
TR55496|c0_g1_i1	5.83
TR58697|c0_g1_i1	5.83
TR5975|c0_g1_i1	5.83
TR6282|c0_g1_i1	5.83
TR69777|c0_g1_i1	5.83
TR70387|c0_g1_i1	5.83
TR821|c0_g1_i1	5.83
TR9863|c0_g1_i1	5.83
TR1008|c0_g2_i1	5.82
TR17137|c0_g1_i1	5.81
TR41760|c3_g1_i1	5.81
TR26100|c0_g1_i1	5.8
TR7459|c0_g1_i1	5.8
TR18140|c0_g2_i1	5.79
TR38198|c0_g3_i1	5.79
TR21249|c0_g1_i1	5.78
TR2356|c0_g1_i1	5.78
TR38902|c2_g5_i1	5.78
TR39406|c0_g1_i6	5.78
TR43790|c0_g1_i14	5.78
TR51408|c0_g1_i1	5.78
TR56619|c0_g1_i1	5.78
TR59222|c0_g1_i1	5.78
TR9740|c0_g1_i1	5.78
TR9073|c0_g1_i1	5.77
TR17780|c0_g1_i1	5.76
TR1958|c0_g1_i1	5.76
TR3285|c0_g1_i1	5.76
TR47328|c2_g1_i2	5.76
TR50964|c0_g1_i1	5.76
TR52110|c0_g1_i1	5.76
TR55519|c0_g1_i1	5.76
TR5979|c0_g1_i1	5.76
TR67355|c0_g1_i1	5.76
TR69564|c0_g1_i1	5.76
TR70800|c0_g1_i1	5.76
TR71438|c0_g1_i1	5.76
TR73936|c0_g1_i1	5.76
TR73976|c0_g1_i1	5.76
TR8644|c0_g1_i1	5.76
TR19835|c0_g2_i1	5.75
TR45187|c0_g2_i1	5.75
TR48690|c0_g1_i4	5.75
TR48966|c0_g1_i1	5.75
TR59220|c0_g1_i1	5.75
TR29608|c1_g1_i1	5.74
TR71680|c0_g1_i1	5.74
TR10286|c0_g1_i1	5.73
TR63660|c0_g1_i1	5.73
TR26486|c0_g1_i1	5.72
TR34237|c0_g1_i1	5.72
TR39823|c0_g1_i2	5.72
TR50371|c0_g1_i1	5.72
TR63290|c0_g1_i1	5.72
TR1546|c0_g1_i1	5.71
TR48084|c0_g4_i3	5.71
TR57231|c0_g1_i1	5.71
TR38423|c1_g1_i1	5.69
TR47766|c0_g2_i3	5.69
TR50311|c0_g1_i1	5.69
TR51588|c0_g1_i1	5.69
TR53972|c0_g1_i1	5.69
TR56812|c0_g1_i1	5.69
TR60733|c0_g1_i1	5.69
TR64394|c0_g1_i1	5.69
TR65298|c0_g1_i1	5.69
TR69063|c0_g1_i1	5.69
TR70894|c0_g1_i1	5.69
TR17960|c1_g1_i1	5.67
TR30737|c0_g1_i1	5.67
TR60848|c0_g1_i1	5.67
TR63709|c0_g1_i1	5.66
TR56886|c0_g1_i1	5.64
TR64554|c0_g1_i1	5.64
TR14225|c0_g1_i1	5.63
TR2987|c0_g1_i1	5.63
TR3699|c0_g1_i1	5.63
TR38089|c5_g1_i1	5.63
TR38711|c0_g2_i1	5.63
TR44977|c1_g1_i1	5.63
TR48972|c0_g1_i1	5.63
TR51228|c0_g1_i1	5.63
TR52948|c0_g1_i1	5.63
TR59078|c0_g1_i1	5.63
TR65851|c0_g1_i1	5.63
TR67242|c0_g1_i1	5.63
TR71573|c0_g1_i1	5.63
TR73907|c0_g1_i1	5.63
TR8838|c1_g1_i1	5.63
TR27763|c1_g1_i2	5.62
TR4387|c0_g1_i1	5.62
TR66537|c0_g1_i1	5.62
TR71313|c0_g1_i1	5.61
TR14701|c0_g1_i1	5.58
TR26332|c0_g1_i1	5.58
TR30516|c1_g1_i1	5.58
TR72758|c0_g1_i1	5.58
TR37682|c1_g1_i2	5.57
TR38384|c2_g1_i4	5.57
TR40262|c0_g1_i1	5.57
TR42174|c0_g3_i5	5.57
TR44825|c1_g9_i5	5.57
TR4728|c0_g1_i1	5.57
TR47747|c1_g4_i4	5.57
TR4977|c0_g1_i1	5.57
TR54300|c0_g1_i1	5.57
TR54974|c0_g1_i1	5.57
TR55807|c0_g1_i1	5.57
TR57976|c0_g1_i1	5.57
TR60051|c0_g1_i1	5.57
TR6283|c0_g1_i1	5.57
TR64932|c0_g1_i1	5.57
TR65317|c0_g1_i1	5.57
TR66892|c0_g1_i1	5.57
TR70163|c0_g1_i1	5.57
TR7457|c0_g2_i1	5.57
TR7745|c0_g1_i1	5.57
TR11770|c0_g2_i1	5.56
TR71553|c0_g1_i1	5.56
TR59745|c0_g1_i1	5.55
TR2035|c0_g1_i1	5.54
TR50312|c0_g1_i1	5.54
TR56716|c0_g1_i1	5.54
TR74083|c0_g1_i1	5.54
TR26217|c0_g1_i1	5.53
TR40674|c0_g2_i1	5.53
TR52155|c0_g1_i1	5.53
TR16837|c0_g1_i1	5.51
TR41819|c0_g1_i1	5.51
TR5659|c0_g1_i1	5.51
TR114|c0_g2_i1	5.5
TR23350|c1_g1_i1	5.5
TR29302|c0_g2_i1	5.5
TR37604|c6_g1_i1	5.5
TR38393|c1_g2_i1	5.5
TR51031|c0_g1_i1	5.5
TR54013|c0_g1_i1	5.5
TR54996|c0_g1_i1	5.5
TR57991|c0_g1_i1	5.5
TR58|c0_g2_i1	5.5
TR59072|c0_g1_i1	5.5
TR59111|c0_g1_i1	5.5
TR67986|c0_g1_i1	5.5
TR68147|c0_g1_i1	5.5
TR70437|c0_g1_i1	5.5
TR70830|c0_g1_i1	5.5
TR735|c0_g2_i1	5.5
TR9137|c0_g1_i1	5.5
TR16259|c0_g1_i1	5.48
TR25949|c0_g1_i1	5.48
TR45320|c0_g3_i1	5.48
TR47009|c0_g1_i4	5.48
TR51887|c0_g1_i1	5.48
TR53228|c0_g1_i1	5.48
TR56353|c0_g1_i1	5.48
TR8288|c0_g1_i1	5.48
TR3093|c0_g1_i1	5.47
TR41040|c1_g1_i1	5.47
TR52736|c0_g1_i1	5.47
TR63025|c0_g1_i1	5.47
TR60225|c0_g1_i1	5.46
TR67064|c0_g1_i1	5.46
TR7251|c0_g1_i1	5.46
TR11953|c0_g2_i1	5.44
TR12852|c0_g1_i1	5.44
TR15730|c0_g1_i1	5.44
TR20741|c0_g2_i1	5.44
TR41797|c0_g5_i5	5.44
TR42114|c0_g1_i4	5.44
TR49188|c0_g1_i1	5.44
TR49374|c0_g1_i1	5.44
TR49872|c0_g1_i1	5.44
TR58669|c0_g1_i1	5.44
TR62886|c0_g1_i1	5.44
TR63653|c0_g1_i1	5.44
TR65692|c0_g1_i1	5.44
TR65994|c0_g1_i1	5.44
TR66233|c0_g1_i1	5.44
TR67815|c0_g1_i1	5.44
TR68752|c0_g1_i1	5.44
TR69761|c0_g1_i1	5.44
TR69766|c0_g1_i1	5.44
TR70421|c0_g1_i1	5.44
TR73177|c0_g1_i1	5.44
TR73409|c0_g1_i1	5.44
TR39830|c1_g1_i3	5.43
TR53244|c0_g1_i1	5.43
TR54936|c0_g1_i1	5.43
TR64004|c0_g1_i1	5.43
TR1696|c0_g1_i1	5.42
TR31145|c2_g1_i2	5.41
TR63499|c0_g1_i1	5.4
TR14786|c0_g1_i1	5.39
TR20773|c0_g1_i1	5.39
TR21722|c0_g2_i1	5.39
TR34720|c0_g2_i1	5.39
TR43138|c0_g1_i1	5.39
TR4417|c0_g1_i1	5.39
TR46437|c0_g1_i1	5.39
TR49292|c0_g1_i1	5.39
TR50237|c0_g1_i1	5.39
TR50993|c0_g1_i1	5.39
TR52030|c0_g1_i1	5.39
TR53288|c0_g1_i1	5.39
TR59423|c0_g1_i1	5.39
TR59483|c0_g1_i1	5.39
TR63208|c0_g1_i1	5.39
TR64634|c0_g1_i1	5.39
TR65292|c0_g1_i1	5.39
TR660|c0_g1_i1	5.39
TR68488|c0_g1_i1	5.39
TR68667|c0_g1_i1	5.39
TR68685|c0_g1_i1	5.39
TR71538|c0_g1_i1	5.39
TR72788|c0_g1_i1	5.39
TR72874|c0_g1_i1	5.39
TR73710|c0_g1_i1	5.39
TR73869|c0_g1_i1	5.39
TR40543|c0_g3_i1	5.38
TR59567|c0_g1_i1	5.38
TR9068|c0_g1_i1	5.38
TR43763|c1_g1_i1	5.35
TR43778|c1_g3_i7	5.35
TR56801|c0_g1_i1	5.35
TR71637|c0_g1_i1	5.35
TR11086|c0_g1_i1	5.34
TR12890|c0_g2_i1	5.34
TR18814|c1_g1_i1	5.34
TR53144|c0_g1_i1	5.34
TR65174|c0_g1_i1	5.34
TR71411|c0_g1_i1	5.34
TR7785|c0_g1_i1	5.34
TR20820|c0_g1_i1	5.33
TR3734|c0_g1_i1	5.33
TR51574|c0_g1_i1	5.33
TR6114|c0_g1_i1	5.33
TR64362|c0_g1_i1	5.33
TR66043|c0_g1_i1	5.33
TR67457|c0_g1_i1	5.33
TR73024|c0_g1_i1	5.33
TR1351|c0_g1_i1	5.32
TR3959|c0_g1_i1	5.32
TR44684|c2_g6_i4	5.32
TR45793|c1_g4_i3	5.32
TR13690|c0_g1_i1	5.3
TR13914|c0_g1_i1	5.3
TR1397|c0_g1_i1	5.3
TR29346|c0_g1_i1	5.3
TR62850|c0_g1_i1	5.3
TR7154|c0_g1_i1	5.3
TR58522|c0_g1_i1	5.28
TR64593|c0_g1_i1	5.28
TR19584|c0_g1_i1	5.27
TR24187|c0_g1_i1	5.27
TR2561|c0_g1_i1	5.27
TR27322|c0_g2_i1	5.27
TR28772|c0_g1_i3	5.27
TR50540|c0_g1_i1	5.27
TR51839|c0_g1_i1	5.27
TR55295|c0_g1_i1	5.27
TR62205|c0_g1_i1	5.27
TR63524|c0_g1_i1	5.27
TR66029|c0_g1_i1	5.27
TR68852|c0_g1_i1	5.27
TR69619|c0_g1_i1	5.27
TR70169|c0_g1_i1	5.27
TR71952|c0_g1_i1	5.27
TR73669|c0_g1_i1	5.27
TR73798|c0_g1_i1	5.27
TR9504|c0_g1_i1	5.27
TR12460|c0_g1_i1	5.25
TR2476|c0_g1_i1	5.25
TR26054|c0_g1_i1	5.25
TR50015|c0_g1_i1	5.25
TR51096|c0_g1_i1	5.25
TR59490|c0_g1_i1	5.25
TR7798|c0_g1_i1	5.25
TR7933|c0_g1_i1	5.25
TR17574|c0_g1_i1	5.24
TR43871|c1_g1_i3	5.23
TR5853|c0_g1_i1	5.23
TR15163|c0_g1_i1	5.22
TR19937|c0_g2_i2	5.22
TR21726|c0_g2_i1	5.22
TR32963|c0_g2_i1	5.22
TR42283|c3_g3_i5	5.22
TR46503|c2_g2_i1	5.22
TR4879|c0_g2_i1	5.22
TR52538|c0_g1_i1	5.22
TR53386|c0_g1_i1	5.22
TR56648|c0_g1_i1	5.22
TR57877|c0_g1_i1	5.22
TR58880|c0_g1_i1	5.22
TR59294|c0_g1_i1	5.22
TR60046|c0_g1_i1	5.22
TR63073|c0_g1_i1	5.22
TR63328|c0_g1_i1	5.22
TR64633|c0_g1_i1	5.22
TR66643|c0_g1_i1	5.22
TR66827|c0_g1_i1	5.22
TR73577|c0_g1_i1	5.22
TR9375|c0_g1_i1	5.22
TR11682|c0_g1_i1	5.21
TR15631|c0_g2_i1	5.21
TR45993|c0_g2_i1	5.21
TR50619|c0_g1_i1	5.21
TR59449|c0_g1_i1	5.21
TR62195|c0_g1_i1	5.21
TR7889|c0_g1_i1	5.21
TR14664|c0_g2_i1	5.2
TR32131|c0_g2_i1	5.2
TR55698|c0_g1_i1	5.19
TR62336|c0_g1_i1	5.19
TR70742|c0_g1_i1	5.19
TR31116|c1_g3_i1	5.17
TR37077|c2_g1_i2	5.17
TR54639|c0_g1_i1	5.17
TR5865|c0_g1_i1	5.17
TR68845|c0_g1_i1	5.17
TR11282|c0_g1_i1	5.16
TR15523|c0_g2_i1	5.16
TR25358|c1_g1_i1	5.16
TR40308|c0_g1_i1	5.16
TR45660|c2_g9_i1	5.16
TR47633|c4_g1_i1	5.16
TR48035|c2_g3_i10	5.16
TR51346|c0_g1_i1	5.16
TR5278|c0_g1_i1	5.16
TR58077|c0_g1_i1	5.16
TR58409|c0_g1_i1	5.16
TR59543|c0_g1_i1	5.16
TR61891|c0_g1_i1	5.16
TR62635|c0_g1_i1	5.16
TR65366|c0_g1_i1	5.16
TR69383|c0_g1_i1	5.16
TR72859|c0_g1_i1	5.16
TR64489|c0_g1_i1	5.15
TR20991|c1_g1_i1	5.14
TR23043|c0_g1_i1	5.14
TR58964|c0_g1_i1	5.14
TR8529|c0_g2_i1	5.14
TR12845|c0_g2_i1	5.12
TR3471|c0_g1_i1	5.12
TR40406|c0_g2_i3	5.12
TR47094|c1_g2_i3	5.12
TR59833|c0_g1_i1	5.12
TR7495|c0_g1_i1	5.12
TR9260|c0_g2_i1	5.12
TR23404|c1_g1_i1	5.11
TR23518|c0_g2_i1	5.11
TR35336|c0_g5_i3	5.11
TR39400|c3_g8_i1	5.11
TR46547|c0_g2_i1	5.11
TR49229|c0_g1_i1	5.11
TR5085|c0_g1_i1	5.11
TR51617|c0_g1_i1	5.11
TR53349|c0_g1_i1	5.11
TR5523|c0_g1_i1	5.11
TR57254|c0_g1_i1	5.11
TR59311|c0_g1_i1	5.11
TR62632|c0_g1_i1	5.11
TR62998|c0_g1_i1	5.11
TR70136|c0_g1_i1	5.11
TR8971|c0_g1_i1	5.11
TR18604|c0_g3_i1	5.1
TR4493|c0_g1_i1	5.1
TR38787|c0_g1_i1	5.08
TR7081|c0_g2_i1	5.08
TR13605|c0_g2_i1	5.07
TR20339|c0_g1_i1	5.07
TR36912|c0_g1_i3	5.07
TR50128|c0_g1_i1	5.07
TR12563|c0_g1_i1	5.05
TR24635|c0_g1_i1	5.05
TR31853|c0_g2_i1	5.05
TR37047|c3_g2_i1	5.05
TR41980|c1_g1_i3	5.05
TR44285|c0_g1_i6	5.05
TR44404|c0_g2_i1	5.05
TR51149|c0_g1_i1	5.05
TR53640|c0_g1_i1	5.05
TR62173|c0_g1_i1	5.05
TR62769|c0_g1_i1	5.05
TR64936|c0_g1_i1	5.05
TR688|c0_g2_i1	5.05
TR70036|c0_g1_i1	5.05
TR71679|c0_g1_i1	5.05
TR72660|c0_g1_i1	5.05
TR73369|c0_g1_i1	5.05
TR33|c0_g1_i1	5.04
TR42193|c1_g2_i4	5.04
TR46388|c2_g1_i1	5.04
TR47664|c1_g2_i1	5.04
TR52327|c0_g1_i1	5.04
TR58334|c0_g1_i1	5.04
TR50777|c0_g1_i1	5.03
TR13238|c0_g1_i1	5.02
TR51942|c0_g1_i1	5.02
TR23815|c0_g1_i1	5.01
TR26023|c0_g1_i1	5.01
TR29125|c0_g2_i1	5.01
TR35062|c0_g1_i3	5.01
TR17927|c1_g1_i1	5
TR29221|c0_g1_i1	5
TR34861|c1_g3_i1	5
TR50587|c0_g1_i1	5
TR58382|c0_g1_i1	5
TR61102|c0_g1_i1	5
TR61507|c0_g1_i1	5
TR62820|c0_g1_i1	5
TR66709|c0_g1_i1	5
TR67222|c0_g1_i1	5
TR69978|c0_g1_i1	5
TR71533|c0_g1_i1	5
TR73315|c0_g1_i1	5
TR14349|c0_g1_i1	4.99
TR64036|c0_g1_i1	4.98
TR10293|c0_g1_i1	4.97
TR14638|c0_g1_i1	4.97
TR50113|c0_g1_i1	4.97
TR53334|c0_g1_i1	4.97
TR5008|c0_g1_i1	4.96
TR66423|c0_g1_i1	4.96
TR66802|c0_g1_i1	4.96
TR12201|c0_g1_i1	4.95
TR17764|c0_g1_i1	4.95
TR20385|c0_g1_i1	4.95
TR26082|c0_g2_i2	4.95
TR36092|c1_g3_i3	4.95
TR39588|c1_g2_i1	4.95
TR45244|c5_g1_i1	4.95
TR4586|c0_g1_i1	4.95
TR48857|c0_g1_i1	4.95
TR55241|c0_g1_i1	4.95
TR57396|c0_g1_i1	4.95
TR58581|c0_g1_i1	4.95
TR59174|c0_g1_i1	4.95
TR60002|c0_g1_i1	4.95
TR62951|c0_g1_i1	4.95
TR64575|c0_g1_i1	4.95
TR66773|c0_g1_i1	4.95
TR67596|c0_g1_i1	4.95
TR68095|c0_g1_i1	4.95
TR72140|c0_g1_i1	4.95
TR8000|c0_g2_i1	4.95
TR8837|c0_g1_i1	4.95
TR57197|c0_g1_i1	4.94
TR66903|c0_g1_i1	4.94
TR67738|c0_g1_i1	4.94
TR72702|c0_g1_i1	4.94
TR25787|c0_g1_i1	4.93
TR45907|c0_g1_i2	4.93
TR10809|c0_g1_i1	4.92
TR1406|c0_g1_i1	4.92
TR24644|c0_g1_i1	4.92
TR54822|c0_g1_i1	4.92
TR67103|c0_g1_i1	4.92
TR69090|c0_g1_i1	4.92
TR71939|c0_g1_i1	4.92
TR7469|c0_g1_i1	4.92
TR43729|c1_g2_i1	4.91
TR49244|c0_g1_i1	4.91
TR19561|c0_g1_i1	4.9
TR22761|c0_g1_i1	4.9
TR33219|c0_g1_i1	4.9
TR54922|c0_g1_i1	4.9
TR57686|c0_g1_i1	4.9
TR58048|c0_g1_i1	4.9
TR61137|c0_g1_i1	4.9
TR62690|c0_g1_i1	4.9
TR67381|c0_g1_i1	4.9
TR67891|c0_g1_i1	4.9
TR70732|c0_g1_i1	4.9
TR71806|c0_g1_i1	4.9
TR72082|c0_g1_i1	4.9
TR73558|c0_g1_i1	4.9
TR3071|c0_g1_i1	4.89
TR31312|c0_g1_i3	4.89
TR11138|c0_g1_i1	4.88
TR1305|c0_g1_i1	4.88
TR13284|c0_g1_i1	4.88
TR14715|c0_g1_i1	4.88
TR16051|c0_g1_i1	4.88
TR18417|c0_g1_i1	4.88
TR23692|c0_g1_i1	4.88
TR34198|c0_g1_i1	4.88
TR35336|c0_g5_i6	4.88
TR36391|c4_g1_i8	4.88
TR36885|c0_g1_i1	4.88
TR39150|c6_g1_i1	4.88
TR43083|c0_g1_i1	4.88
TR44675|c0_g2_i1	4.88
TR48434|c2_g2_i2	4.88
TR49794|c0_g1_i1	4.88
TR50791|c0_g1_i1	4.88
TR54848|c0_g1_i1	4.88
TR56300|c0_g1_i1	4.88
TR56427|c0_g1_i1	4.88
TR57763|c0_g1_i1	4.88
TR58629|c0_g1_i1	4.88
TR60681|c0_g1_i1	4.88
TR61957|c0_g1_i1	4.88
TR62737|c0_g1_i1	4.88
TR65790|c0_g1_i1	4.88
TR65793|c0_g1_i1	4.88
TR66625|c0_g1_i1	4.88
TR68731|c0_g1_i1	4.88
TR68915|c0_g1_i1	4.88
TR69130|c0_g1_i1	4.88
TR70271|c0_g2_i1	4.88
TR70815|c0_g1_i1	4.88
TR72176|c0_g1_i1	4.88
TR73493|c0_g1_i1	4.88
TR73862|c0_g1_i1	4.88
TR74278|c0_g1_i1	4.88
TR7893|c0_g1_i1	4.88
TR9794|c0_g1_i1	4.88
TR14898|c0_g1_i1	4.85
TR22800|c0_g1_i1	4.85
TR3852|c0_g1_i1	4.85
TR4316|c0_g1_i1	4.85
TR45358|c1_g2_i2	4.85
TR4658|c0_g1_i1	4.85
TR49124|c0_g1_i1	4.85
TR52300|c0_g1_i1	4.85
TR55157|c0_g1_i1	4.85
TR56101|c0_g1_i1	4.85
TR64092|c0_g1_i1	4.85
TR64644|c0_g1_i1	4.85
TR65662|c0_g1_i1	4.85
TR65834|c0_g1_i1	4.85
TR66098|c0_g1_i1	4.85
TR66581|c0_g1_i1	4.85
TR9191|c0_g1_i1	4.85
TR46388|c2_g3_i1	4.84
TR48818|c0_g1_i1	4.84
TR46270|c3_g3_i4	4.83
TR23962|c0_g1_i1	4.82
TR33204|c0_g2_i1	4.82
TR54577|c0_g1_i1	4.82
TR58830|c0_g1_i1	4.82
TR61450|c0_g1_i1	4.82
TR10734|c0_g1_i1	4.81
TR12726|c0_g1_i1	4.81
TR13310|c0_g1_i1	4.81
TR15953|c0_g1_i1	4.81
TR18955|c0_g1_i1	4.81
TR22762|c0_g3_i1	4.81
TR23312|c0_g1_i1	4.81
TR23424|c0_g1_i1	4.81
TR25040|c0_g1_i1	4.81
TR2556|c0_g1_i1	4.81
TR27905|c0_g1_i3	4.81
TR2803|c0_g1_i1	4.81
TR33202|c0_g1_i1	4.81
TR33479|c0_g1_i1	4.81
TR3489|c0_g2_i1	4.81
TR35334|c0_g2_i1	4.81
TR40357|c2_g6_i3	4.81
TR42221|c2_g1_i1	4.81
TR43013|c5_g2_i6	4.81
TR43653|c2_g2_i1	4.81
TR44498|c1_g1_i1	4.81
TR4735|c0_g1_i1	4.81
TR47806|c0_g2_i9	4.81
TR47838|c1_g4_i1	4.81
TR48374|c4_g1_i1	4.81
TR48566|c2_g1_i1	4.81
TR48748|c0_g1_i1	4.81
TR48941|c0_g1_i1	4.81
TR49688|c0_g1_i1	4.81
TR50658|c0_g1_i1	4.81
TR51504|c0_g1_i1	4.81
TR52023|c0_g1_i1	4.81
TR53331|c0_g1_i1	4.81
TR5396|c0_g1_i1	4.81
TR54437|c0_g1_i1	4.81
TR54548|c0_g1_i1	4.81
TR55865|c0_g1_i1	4.81
TR57276|c0_g1_i1	4.81
TR59123|c0_g1_i1	4.81
TR60845|c0_g1_i1	4.81
TR61786|c0_g1_i1	4.81
TR6243|c0_g1_i1	4.81
TR62664|c0_g1_i1	4.81
TR64406|c0_g1_i1	4.81
TR68578|c0_g1_i1	4.81
TR68601|c0_g1_i1	4.81
TR70081|c0_g1_i1	4.81
TR71018|c0_g1_i1	4.81
TR71175|c0_g1_i1	4.81
TR71734|c0_g1_i1	4.81
TR71932|c0_g1_i1	4.81
TR72263|c0_g1_i1	4.81
TR72644|c0_g1_i1	4.81
TR72943|c0_g1_i1	4.81
TR73463|c0_g1_i1	4.81
TR73623|c0_g1_i1	4.81
TR73969|c0_g1_i1	4.81
TR7998|c1_g1_i1	4.81
TR8496|c0_g1_i1	4.81
TR20226|c0_g1_i1	4.79
TR70213|c0_g1_i1	4.79
TR35336|c0_g5_i10	4.78
TR73990|c0_g1_i1	4.77
TR12309|c0_g2_i1	4.76
TR13354|c0_g1_i1	4.76
TR18347|c0_g3_i1	4.76
TR20556|c0_g1_i1	4.76
TR40674|c2_g1_i1	4.76
TR44993|c1_g2_i4	4.76
TR49092|c0_g1_i1	4.76
TR50686|c0_g1_i1	4.76
TR51062|c0_g1_i1	4.76
TR52070|c0_g1_i1	4.76
TR532|c0_g1_i1	4.76
TR55795|c0_g1_i1	4.76
TR57755|c0_g1_i1	4.76
TR58565|c0_g1_i1	4.76
TR63896|c0_g1_i1	4.76
TR64014|c0_g1_i1	4.76
TR68054|c0_g1_i1	4.76
TR69004|c0_g1_i1	4.76
TR72298|c0_g1_i1	4.76
TR13498|c0_g1_i1	4.75
TR16364|c0_g1_i1	4.75
TR18425|c0_g1_i1	4.75
TR19632|c0_g2_i1	4.75
TR20022|c0_g1_i1	4.75
TR22492|c0_g1_i1	4.75
TR2305|c0_g1_i1	4.75
TR24210|c0_g1_i1	4.75
TR24489|c1_g1_i1	4.75
TR2808|c0_g1_i1	4.75
TR2961|c0_g2_i1	4.75
TR40879|c3_g4_i1	4.75
TR41516|c0_g2_i1	4.75
TR42830|c3_g1_i2	4.75
TR44290|c1_g1_i1	4.75
TR44653|c0_g3_i1	4.75
TR48673|c0_g1_i1	4.75
TR49436|c0_g1_i1	4.75
TR51223|c0_g1_i1	4.75
TR53515|c0_g1_i1	4.75
TR55812|c0_g1_i1	4.75
TR56383|c0_g1_i1	4.75
TR58007|c0_g1_i1	4.75
TR59580|c0_g2_i2	4.75
TR59912|c0_g1_i1	4.75
TR60402|c0_g1_i1	4.75
TR60799|c0_g1_i1	4.75
TR61390|c0_g1_i1	4.75
TR62090|c0_g1_i1	4.75
TR63123|c0_g1_i1	4.75
TR66181|c0_g1_i1	4.75
TR66867|c0_g1_i1	4.75
TR69163|c0_g1_i1	4.75
TR72898|c0_g1_i1	4.75
[truncated: 5,186 more rows]

## Sheet: Leaf_specific
Transcript_id	FPKM_Leaf
TR22632|c0_g1_i1	98.75
TR33164|c0_g3_i1	84.49
TR26583|c0_g1_i1	57.95
TR27883|c0_g1_i2	49.01
TR42874|c2_g1_i1	46.65
TR30386|c0_g1_i1	46.3
TR31160|c0_g1_i1	45.14
TR33967|c1_g1_i5	36.77
TR47331|c1_g1_i1	34.77
TR25387|c0_g1_i1	34.67
TR24641|c0_g1_i1	34.1
TR24865|c0_g1_i1	33.9
TR20373|c0_g1_i1	29.64
TR69083|c0_g1_i1	28.3
TR27162|c0_g1_i1	27.43
TR48483|c0_g5_i2	26.62
TR12634|c0_g1_i1	26.4
TR32960|c1_g4_i1	25.78
TR20627|c0_g2_i1	25.11
TR25207|c0_g1_i1	24.62
TR43387|c0_g2_i1	24.62
TR35396|c0_g1_i3	24.48
TR62911|c0_g1_i1	24.22
TR30179|c0_g1_i1	23.54
TR16621|c0_g1_i1	23.04
TR25769|c0_g1_i1	22.83
TR21829|c1_g1_i1	22.4
TR41981|c1_g3_i1	22.25
TR30921|c0_g1_i1	21.65
TR21552|c0_g1_i1	21.38
TR48241|c0_g1_i1	21.2
TR24660|c0_g2_i1	21.17
TR22945|c0_g1_i1	21.09
TR45327|c1_g1_i1	20.57
TR43753|c6_g4_i1	20.33
TR14082|c0_g2_i1	19.96
TR31275|c4_g1_i1	19.96
TR43703|c0_g1_i1	19.74
TR46629|c5_g1_i1	19.71
TR48675|c0_g3_i5	19.71
TR18074|c0_g1_i1	19.69
TR34369|c0_g5_i1	19.69
TR26838|c0_g1_i1	19.68
TR42332|c1_g1_i1	19.67
TR26860|c0_g1_i1	19.47
TR25678|c0_g1_i1	19.01
TR41043|c0_g1_i1	18.93
TR30325|c3_g3_i2	18.71
TR48466|c4_g5_i1	18.71
TR21506|c0_g1_i1	18.66
TR30440|c0_g2_i1	17.65
TR33609|c0_g1_i2	17.43
TR12998|c0_g1_i1	17.34
TR34758|c0_g6_i1	17.27
TR42508|c0_g2_i1	17.13
TR37021|c0_g1_i4	17.01
TR32288|c0_g2_i1	16.92
TR66290|c0_g1_i1	16.9
TR22836|c0_g1_i1	16.88
TR22217|c0_g1_i1	16.67
TR47947|c5_g1_i1	16.66
TR32773|c0_g2_i1	16.44
TR50047|c0_g1_i1	16.35
TR22009|c0_g1_i1	16.27
TR3184|c0_g1_i1	16.24
TR51901|c0_g1_i1	16.18
TR29435|c0_g1_i1	16.04
TR37028|c0_g2_i1	16.04
TR47718|c2_g4_i1	15.97
TR40301|c1_g3_i1	15.83
TR16632|c0_g1_i1	15.82
TR42213|c1_g1_i1	15.44
TR42276|c0_g1_i1	15.4
TR30895|c0_g1_i1	15.33
TR19870|c0_g2_i1	15.25
TR52262|c0_g1_i1	15.06
TR30386|c0_g2_i1	15.01
TR45398|c2_g2_i1	14.87
TR23621|c1_g1_i1	14.82
TR14857|c0_g1_i1	14.7
TR50433|c0_g1_i1	14.7
TR17315|c0_g1_i1	14.47
TR22427|c0_g1_i1	14.45
TR20074|c0_g1_i1	14.36
TR69145|c0_g1_i1	14.32
TR48588|c3_g5_i2	14.27
TR30440|c0_g1_i1	14.23
TR43753|c5_g5_i2	14.1
TR4536|c0_g1_i1	14.08
TR63300|c0_g1_i1	14.07
TR13518|c0_g1_i1	14.03
TR33250|c1_g1_i3	13.87
TR31055|c0_g1_i1	13.74
TR42526|c0_g1_i3	13.71
TR43213|c1_g4_i1	13.71
TR36700|c0_g1_i1	13.59
TR22703|c0_g2_i1	13.54
TR30402|c0_g1_i1	13.41
TR15131|c0_g1_i1	13.34
TR4903|c0_g1_i1	13.26
TR3290|c0_g1_i1	13.19
TR46152|c1_g5_i2	13.17
TR28704|c0_g2_i1	13.12
TR45926|c1_g3_i1	13.07
TR19029|c0_g1_i1	13.04
TR25121|c0_g1_i1	13.03
TR54928|c0_g1_i1	13.03
TR11204|c0_g1_i1	13
TR33920|c0_g2_i1	12.98
TR39130|c0_g3_i1	12.91
TR42610|c0_g2_i1	12.71
TR54796|c0_g1_i1	12.69
TR24470|c0_g2_i1	12.65
TR924|c0_g1_i1	12.42
TR35509|c0_g2_i1	12.4
TR45197|c0_g2_i1	12.31
TR38496|c1_g1_i4	12.11
TR43994|c0_g1_i1	12.11
TR26950|c0_g2_i1	12.06
TR13117|c0_g1_i1	11.96
TR28286|c1_g1_i1	11.94
TR50605|c0_g1_i1	11.89
TR17228|c0_g1_i1	11.83
TR59172|c0_g1_i1	11.83
TR61900|c0_g1_i1	11.83
TR43753|c4_g1_i1	11.78
TR33234|c0_g1_i1	11.77
TR25298|c0_g1_i1	11.73
TR45794|c0_g2_i1	11.7
TR15620|c0_g1_i1	11.42
TR1973|c0_g1_i1	11.42
TR5381|c0_g1_i1	11.42
TR15826|c0_g1_i1	11.39
TR8468|c0_g1_i1	11.38
TR3680|c0_g1_i1	11.27
TR12741|c0_g1_i1	11.17
TR28356|c0_g2_i1	11.15
TR48018|c0_g1_i1	11.12
TR14500|c0_g2_i1	11.03
TR47704|c0_g6_i1	11.03
TR22170|c1_g1_i1	10.97
TR39767|c0_g1_i1	10.97
TR68786|c0_g1_i1	10.94
TR29876|c2_g2_i1	10.88
TR11492|c0_g1_i1	10.84
TR33005|c0_g2_i1	10.83
TR41204|c0_g1_i1	10.81
TR58084|c0_g1_i1	10.74
TR3763|c0_g1_i1	10.7
TR23717|c0_g1_i1	10.66
TR34615|c0_g4_i1	10.58
TR68226|c0_g1_i1	10.58
TR48018|c0_g4_i6	10.57
TR11104|c0_g1_i1	10.55
TR8827|c0_g1_i1	10.55
TR9239|c0_g1_i1	10.55
TR31446|c0_g2_i2	10.53
TR23364|c1_g1_i1	10.51
TR18922|c0_g1_i1	10.49
TR61762|c0_g1_i1	10.47
TR71180|c0_g1_i1	10.43
TR23040|c0_g1_i1	10.42
TR71993|c0_g1_i1	10.42
TR150|c0_g1_i1	10.36
TR39440|c0_g1_i1	10.29
TR3575|c0_g1_i1	10.17
TR9906|c0_g1_i1	10.17
TR9115|c0_g2_i1	10.12
TR30383|c0_g1_i6	10.02
TR57087|c0_g1_i1	10.01
TR35933|c0_g2_i1	9.97
TR14785|c0_g1_i1	9.92
TR24507|c0_g2_i1	9.92
TR51353|c0_g1_i1	9.92
TR32390|c0_g1_i1	9.87
TR53201|c0_g1_i1	9.83
TR33396|c0_g1_i1	9.81
TR26671|c0_g2_i1	9.72
TR37108|c0_g2_i1	9.71
TR31974|c1_g1_i1	9.69
TR47812|c0_g3_i2	9.69
TR34615|c0_g1_i4	9.65
TR27791|c0_g1_i1	9.57
TR45114|c0_g1_i2	9.57
TR14869|c0_g1_i1	9.51
TR7932|c0_g2_i1	9.47
TR40506|c6_g1_i1	9.46
TR63700|c0_g1_i1	9.46
TR68651|c0_g1_i1	9.46
TR71904|c0_g1_i1	9.38
TR12284|c0_g1_i1	9.35
TR41997|c0_g1_i3	9.35
TR6574|c0_g1_i1	9.35
TR36479|c0_g1_i3	9.33
TR3746|c0_g1_i1	9.29
TR15466|c0_g1_i1	9.28
TR11544|c0_g1_i1	9.25
TR53532|c0_g1_i1	9.25
TR7287|c0_g1_i1	9.25
TR9660|c0_g1_i1	9.25
TR73935|c0_g1_i1	9.13
TR39567|c0_g2_i1	9.07
TR43607|c1_g1_i2	9.05
TR3065|c0_g1_i1	8.99
TR72360|c0_g1_i1	8.95
TR13828|c0_g1_i1	8.94
TR28529|c0_g2_i1	8.94
TR11997|c0_g1_i1	8.84
TR36090|c1_g3_i2	8.84
TR36565|c2_g1_i1	8.84
TR42779|c0_g1_i1	8.84
TR59905|c0_g1_i1	8.84
TR50700|c0_g1_i1	8.81
TR63905|c0_g1_i1	8.78
TR34615|c0_g1_i2	8.75
TR41658|c1_g1_i2	8.75
TR43196|c2_g1_i3	8.68
TR49099|c0_g1_i1	8.68
TR57428|c0_g1_i1	8.68
TR63430|c0_g1_i1	8.68
TR44079|c1_g2_i5	8.65
TR61874|c0_g1_i1	8.65
TR65068|c0_g1_i1	8.65
TR45614|c1_g1_i15	8.59
TR14520|c0_g1_i1	8.56
TR18337|c0_g1_i1	8.56
TR21585|c0_g1_i2	8.56
TR36754|c0_g2_i1	8.56
TR37060|c0_g4_i1	8.56
TR43677|c0_g1_i3	8.56
TR67774|c0_g1_i1	8.56
TR68561|c0_g1_i1	8.56
TR74130|c0_g1_i1	8.56
TR70963|c0_g1_i1	8.51
TR12642|c0_g1_i1	8.45
TR29120|c0_g1_i1	8.45
TR30611|c0_g1_i1	8.45
TR35254|c0_g1_i1	8.45
TR9039|c0_g1_i1	8.44
TR35489|c0_g2_i1	8.42
TR15258|c0_g1_i1	8.41
TR21687|c0_g2_i1	8.41
TR40301|c1_g2_i1	8.41
TR39902|c0_g3_i7	8.38
TR10505|c0_g1_i1	8.34
TR12560|c0_g1_i1	8.34
TR17579|c0_g1_i1	8.34
TR20627|c0_g1_i1	8.34
TR21753|c0_g2_i1	8.34
TR34318|c0_g3_i9	8.34
TR45161|c0_g1_i1	8.34
TR48701|c0_g1_i1	8.34
TR5023|c0_g1_i1	8.34
TR51139|c0_g1_i1	8.34
TR59353|c0_g1_i1	8.34
TR47718|c1_g1_i1	8.29
TR9754|c0_g1_i1	8.29
TR43121|c0_g3_i1	8.27
TR27318|c0_g1_i2	8.26
TR35797|c0_g2_i1	8.26
TR67788|c0_g1_i1	8.26
TR14976|c0_g2_i1	8.23
TR49884|c0_g1_i1	8.23
TR51827|c0_g1_i1	8.23
TR52750|c0_g1_i1	8.23
TR58340|c0_g1_i1	8.23
TR73671|c0_g1_i1	8.23
TR74004|c0_g1_i1	8.23
TR27409|c0_g1_i1	8.21
TR31216|c1_g1_i1	8.21
TR48699|c0_g1_i1	8.21
TR52958|c0_g1_i1	8.21
TR57934|c0_g1_i1	8.21
TR67595|c0_g1_i1	8.21
TR3485|c0_g1_i1	8.15
TR12057|c0_g1_i1	8.12
TR15018|c1_g1_i1	8.12
TR1898|c0_g1_i1	8.12
TR19283|c0_g1_i1	8.12
TR26323|c0_g2_i2	8.12
TR27882|c1_g1_i1	8.12
TR28433|c0_g2_i1	8.12
TR4591|c0_g1_i1	8.12
TR65788|c0_g1_i1	8.12
TR8667|c0_g1_i1	8.12
TR45702|c1_g2_i1	8.11
TR45976|c0_g1_i3	8.11
TR36565|c0_g3_i3	8.1
TR21595|c0_g1_i1	8.04
TR59063|c0_g1_i1	8.04
TR59938|c0_g1_i1	8.04
TR18739|c0_g1_i1	8.02
TR53616|c0_g1_i1	8.02
TR53874|c0_g1_i1	8.02
TR63607|c0_g1_i1	8.02
TR1042|c0_g1_i1	7.96
TR13956|c0_g1_i1	7.96
TR31446|c1_g1_i1	7.96
TR13899|c0_g1_i1	7.92
TR61571|c0_g1_i1	7.92
TR61774|c0_g1_i1	7.92
TR70426|c0_g1_i1	7.92
TR74254|c0_g1_i1	7.92
TR5|c0_g1_i1	7.9
TR14622|c0_g2_i1	7.89
TR1541|c0_g2_i1	7.88
TR2156|c0_g1_i1	7.82
TR55737|c0_g1_i1	7.82
TR63708|c0_g1_i1	7.8
TR6473|c0_g1_i1	7.8
TR8528|c0_g1_i1	7.8
TR16380|c0_g2_i1	7.73
TR46472|c3_g2_i1	7.73
TR48451|c3_g1_i1	7.73
TR58743|c0_g1_i1	7.73
TR70298|c0_g1_i1	7.73
TR17660|c0_g1_i1	7.72
TR19279|c0_g1_i1	7.72
TR53769|c0_g1_i1	7.72
TR59811|c0_g1_i1	7.72
TR24623|c0_g1_i1	7.65
TR46629|c3_g4_i13	7.64
TR22954|c0_g1_i1	7.62
TR42816|c0_g3_i1	7.62
TR57101|c0_g1_i1	7.62
TR59653|c0_g1_i1	7.62
TR65956|c0_g1_i1	7.62
TR25125|c0_g1_i1	7.58
TR53546|c0_g1_i1	7.58
TR33684|c0_g2_i1	7.56
TR33904|c3_g4_i1	7.55
TR59512|c0_g1_i1	7.55
TR71343|c0_g1_i1	7.55
TR15304|c0_g1_i1	7.53
TR59180|c0_g1_i1	7.53
TR60538|c0_g1_i1	7.53
TR6588|c0_g1_i1	7.53
TR8985|c0_g1_i1	7.53
TR22519|c0_g1_i1	7.5
TR58161|c0_g1_i1	7.47
TR25646|c0_g1_i2	7.44
TR59945|c0_g1_i1	7.44
TR70461|c0_g1_i1	7.44
TR74145|c0_g1_i1	7.44
TR64874|c0_g1_i1	7.43
TR12818|c0_g1_i1	7.42
TR62593|c0_g1_i1	7.42
TR5667|c0_g1_i1	7.36
TR65677|c0_g1_i1	7.36
TR49898|c0_g1_i1	7.35
TR54991|c0_g1_i1	7.35
TR69480|c0_g1_i1	7.35
TR72155|c0_g1_i1	7.35
TR7255|c0_g1_i1	7.35
TR52667|c0_g1_i1	7.34
TR14585|c0_g1_i1	7.32
TR24684|c0_g2_i1	7.32
TR23070|c1_g1_i1	7.26
TR396|c0_g1_i1	7.26
TR50942|c0_g1_i1	7.26
TR52983|c0_g1_i1	7.26
TR72226|c0_g1_i1	7.26
TR42336|c1_g2_i2	7.21
TR1388|c0_g1_i1	7.18
TR24838|c0_g2_i2	7.18
TR64846|c0_g1_i1	7.18
TR71168|c0_g1_i1	7.18
TR71595|c0_g1_i1	7.18
TR12833|c0_g1_i1	7.16
TR58545|c0_g1_i1	7.15
TR12162|c0_g1_i1	7.1
TR18594|c0_g1_i1	7.1
TR41377|c1_g1_i1	7.1
TR43287|c1_g1_i1	7.1
TR57451|c0_g1_i1	7.1
TR70608|c0_g1_i1	7.1
TR12524|c0_g1_i1	7.05
TR23681|c0_g1_i1	7.05
TR49380|c0_g1_i1	7.05
TR12783|c0_g1_i1	7.04
TR52045|c0_g1_i1	7.01
TR67634|c0_g1_i1	7.01
TR6948|c0_g1_i1	7.01
TR14231|c0_g1_i1	6.97
TR1407|c0_g1_i1	6.93
TR47349|c1_g1_i3	6.93
TR6264|c0_g1_i1	6.93
TR52699|c0_g1_i1	6.91
TR55290|c0_g1_i1	6.91
TR58115|c0_g1_i1	6.91
TR61945|c0_g1_i1	6.91
TR6295|c0_g1_i1	6.91
TR8005|c0_g1_i1	6.91
TR19251|c0_g1_i1	6.9
TR1803|c0_g1_i1	6.86
TR54513|c0_g1_i1	6.86
TR57506|c0_g1_i1	6.86
TR66601|c0_g1_i1	6.86
TR72385|c0_g1_i1	6.86
TR52083|c0_g1_i1	6.85
TR54648|c0_g1_i1	6.85
TR53489|c0_g1_i1	6.82
TR55373|c0_g1_i1	6.79
TR60270|c0_g1_i1	6.79
TR67108|c0_g1_i1	6.79
TR40565|c0_g2_i1	6.78
TR46665|c0_g2_i1	6.78
TR63294|c0_g1_i1	6.78
TR10674|c0_g1_i1	6.75
TR22594|c0_g1_i1	6.75
TR64511|c0_g1_i1	6.72
TR3242|c0_g1_i1	6.71
TR42779|c1_g1_i1	6.71
TR48664|c0_g1_i1	6.7
TR52677|c0_g1_i1	6.7
TR60993|c0_g1_i1	6.7
TR65370|c0_g1_i1	6.7
TR66561|c0_g1_i1	6.7
TR72021|c0_g1_i1	6.7
TR72061|c0_g1_i1	6.7
TR72633|c0_g1_i1	6.7
TR73244|c0_g1_i1	6.7
TR69045|c0_g1_i1	6.67
TR13469|c0_g1_i1	6.63
TR46649|c4_g1_i5	6.63
TR48761|c0_g1_i1	6.63
TR49158|c0_g1_i1	6.63
TR52887|c0_g1_i1	6.63
TR55126|c0_g1_i1	6.63
TR65373|c0_g1_i1	6.63
TR33949|c1_g2_i1	6.61
TR56498|c0_g1_i1	6.6
TR10992|c0_g1_i1	6.56
TR13582|c0_g1_i1	6.56
TR2618|c0_g1_i1	6.56
TR29030|c1_g1_i1	6.56
TR42300|c0_g8_i1	6.56
TR30608|c0_g2_i1	6.53
TR16955|c0_g1_i1	6.5
TR48977|c0_g1_i1	6.49
TR64669|c0_g1_i1	6.49
TR41367|c1_g1_i1	6.47
TR62423|c0_g1_i1	6.44
TR65913|c0_g1_i1	6.44
TR18615|c0_g1_i1	6.43
TR53383|c0_g1_i1	6.43
TR25469|c0_g1_i1	6.42
TR28736|c0_g1_i1	6.42
TR34656|c2_g2_i3	6.42
TR52244|c0_g1_i1	6.42
TR70363|c0_g1_i1	6.42
TR9115|c0_g1_i1	6.41
TR53876|c0_g1_i1	6.39
TR58003|c0_g1_i1	6.38
TR65338|c0_g1_i1	6.38
TR1945|c0_g1_i1	6.35
TR35017|c2_g2_i1	6.35
TR38918|c0_g1_i10	6.35
TR52730|c0_g1_i1	6.35
TR59650|c0_g1_i1	6.35
TR64861|c0_g1_i1	6.35
TR69274|c0_g1_i1	6.35
TR4216|c0_g1_i1	6.34
TR24838|c0_g1_i1	6.24
TR36700|c1_g1_i6	6.22
TR37721|c1_g3_i1	6.22
TR58747|c0_g1_i1	6.22
TR17916|c0_g1_i1	6.19
TR5500|c0_g1_i1	6.19
TR62124|c0_g1_i1	6.19
TR3287|c0_g2_i1	6.15
TR72236|c0_g1_i1	6.15
TR22078|c0_g1_i1	6.14
TR42129|c0_g4_i1	6.12
TR2157|c0_g1_i1	6.09
TR2348|c0_g1_i1	6.09
TR36737|c1_g1_i1	6.09
TR57603|c0_g1_i1	6.09
TR67555|c0_g1_i1	6.09
TR71300|c0_g1_i1	6.09
TR72769|c0_g1_i1	6.09
TR17504|c0_g2_i1	6.08
TR27865|c0_g1_i1	6.06
TR27060|c0_g1_i3	6.05
TR9859|c0_g1_i1	6.03
TR67535|c0_g1_i1	6.02
TR68442|c0_g1_i1	6.02
TR201|c0_g1_i1	5.99
TR42280|c0_g1_i2	5.99
TR8884|c0_g1_i1	5.99
TR49792|c0_g1_i1	5.97
TR5912|c0_g1_i1	5.97
TR66418|c0_g1_i1	5.97
TR73420|c0_g1_i1	5.97
TR594|c0_g1_i1	5.95
TR62841|c0_g1_i1	5.95
TR70486|c0_g1_i1	5.94
TR32636|c0_g1_i2	5.91
TR5049|c0_g1_i1	5.91
TR51470|c0_g1_i1	5.91
TR66159|c0_g1_i1	5.91
TR70821|c0_g1_i1	5.91
TR20|c0_g1_i1	5.9
TR52849|c0_g1_i1	5.9
TR8660|c0_g1_i1	5.9
TR3803|c0_g1_i1	5.86
TR51661|c0_g1_i1	5.85
TR58574|c0_g1_i1	5.85
TR63720|c0_g1_i1	5.85
TR64595|c0_g1_i1	5.85
TR899|c0_g1_i1	5.85
TR25681|c1_g1_i1	5.81
TR65961|c0_g1_i1	5.81
TR46085|c1_g2_i9	5.8
TR1060|c1_g1_i1	5.79
TR19569|c0_g2_i1	5.79
TR2077|c0_g1_i1	5.79
TR21241|c0_g2_i1	5.79
TR27065|c0_g2_i1	5.79
TR38155|c4_g1_i2	5.79
TR40247|c1_g8_i3	5.79
TR42300|c0_g3_i1	5.79
TR46629|c3_g4_i24	5.79
TR46629|c3_g6_i1	5.79
TR50887|c0_g1_i1	5.79
TR51592|c0_g1_i1	5.79
TR53143|c0_g1_i1	5.79
TR57285|c0_g1_i1	5.79
TR57868|c0_g1_i1	5.79
TR59788|c0_g1_i1	5.79
TR64623|c0_g1_i1	5.79
TR73759|c0_g1_i1	5.79
TR13056|c0_g1_i1	5.78
TR59873|c0_g1_i1	5.77
TR49|c0_g1_i1	5.74
TR69215|c0_g1_i1	5.74
TR58355|c0_g1_i1	5.72
TR11766|c0_g1_i1	5.71
TR15609|c0_g1_i1	5.71
TR16449|c0_g1_i1	5.71
TR17694|c0_g1_i1	5.71
TR20781|c0_g1_i1	5.71
TR22170|c2_g1_i1	5.71
TR29663|c1_g1_i1	5.71
TR33393|c1_g1_i1	5.71
TR3413|c0_g1_i1	5.71
TR52772|c0_g1_i1	5.71
TR5531|c0_g1_i1	5.71
TR59364|c0_g1_i1	5.71
TR71853|c0_g1_i1	5.71
TR72008|c0_g1_i1	5.71
TR73058|c0_g1_i1	5.71
TR64045|c0_g1_i1	5.68
TR1314|c0_g1_i1	5.67
TR15038|c0_g1_i1	5.63
TR17649|c0_g1_i1	5.63
TR20444|c0_g1_i1	5.63
TR23586|c0_g1_i2	5.63
TR38830|c1_g6_i1	5.63
TR42338|c2_g1_i4	5.63
TR55883|c0_g1_i1	5.63
TR55983|c0_g1_i1	5.63
TR56722|c0_g1_i1	5.63
TR58815|c0_g1_i1	5.63
TR60787|c0_g1_i1	5.63
TR61037|c0_g1_i1	5.63
TR73011|c0_g1_i1	5.63
TR73341|c0_g1_i1	5.63
TR74072|c0_g1_i1	5.63
TR17405|c0_g1_i1	5.62
TR27690|c0_g1_i1	5.62
TR61392|c0_g1_i1	5.62
TR19796|c0_g1_i1	5.6
TR21866|c1_g2_i1	5.57
TR12163|c0_g1_i1	5.56
TR2107|c0_g1_i1	5.56
TR3989|c0_g1_i1	5.56
TR55098|c0_g1_i1	5.56
TR55227|c0_g1_i1	5.56
TR62512|c0_g1_i1	5.56
TR68826|c0_g1_i1	5.56
TR70990|c0_g1_i1	5.56
TR71248|c0_g1_i1	5.56
TR74038|c0_g1_i1	5.56
TR938|c0_g1_i1	5.56
TR50229|c0_g1_i1	5.55
TR28698|c0_g2_i2	5.52
TR43663|c0_g3_i5	5.52
TR52820|c0_g1_i1	5.52
TR53677|c0_g1_i1	5.52
TR56569|c0_g1_i1	5.52
TR64338|c0_g1_i1	5.52
TR67157|c0_g1_i1	5.52
TR74224|c0_g1_i1	5.52
TR41595|c4_g1_i1	5.49
TR52507|c0_g1_i1	5.49
TR60159|c0_g1_i1	5.49
TR61193|c0_g1_i1	5.49
TR62176|c0_g1_i1	5.49
TR9918|c0_g1_i1	5.49
TR71345|c0_g1_i1	5.48
TR13185|c0_g1_i1	5.47
TR17734|c0_g1_i1	5.47
TR46376|c1_g8_i1	5.47
TR56484|c0_g1_i1	5.47
TR70084|c0_g1_i1	5.47
TR18267|c0_g1_i1	5.46
TR50254|c0_g1_i1	5.46
TR28734|c0_g2_i1	5.44
TR63080|c0_g1_i1	5.44
TR29331|c0_g1_i2	5.43
TR52440|c0_g1_i1	5.42
TR61026|c0_g1_i1	5.42
TR66989|c0_g1_i1	5.42
TR71301|c0_g1_i1	5.42
TR17330|c0_g1_i1	5.41
TR39711|c1_g2_i3	5.41
TR43663|c0_g2_i1	5.41
TR47049|c0_g1_i1	5.41
TR51095|c0_g1_i1	5.41
TR67301|c0_g1_i1	5.41
TR68198|c0_g1_i1	5.41
TR68577|c0_g1_i1	5.41
TR69575|c0_g1_i1	5.41
TR7554|c0_g1_i1	5.41
TR3246|c0_g1_i1	5.4
TR21380|c0_g1_i1	5.39
TR11539|c0_g1_i1	5.38
TR53682|c0_g1_i1	5.37
TR55798|c0_g1_i1	5.37
TR59120|c0_g1_i1	5.37
TR67305|c0_g1_i1	5.37
TR56313|c0_g1_i1	5.36
TR71287|c0_g1_i1	5.36
TR10835|c0_g1_i1	5.35
TR35474|c0_g2_i1	5.35
TR51558|c0_g1_i1	5.35
TR54651|c0_g1_i1	5.35
TR57858|c0_g1_i1	5.35
TR57949|c0_g1_i1	5.35
TR59868|c0_g1_i1	5.35
TR60152|c0_g1_i1	5.35
TR61141|c0_g1_i1	5.35
TR64229|c0_g1_i1	5.35
TR67560|c0_g1_i1	5.35
TR71805|c0_g1_i1	5.35
TR11508|c0_g1_i1	5.32
TR23736|c0_g2_i1	5.32
TR56639|c0_g1_i1	5.32
TR67609|c0_g1_i1	5.32
TR72553|c0_g1_i1	5.32
TR31631|c0_g2_i1	5.31
TR56492|c0_g1_i1	5.3
TR44342|c0_g1_i2	5.29
TR10138|c0_g1_i1	5.28
TR3427|c0_g1_i1	5.28
TR41521|c0_g1_i1	5.28
TR49239|c0_g1_i1	5.28
TR54662|c0_g1_i1	5.28
TR65166|c0_g1_i1	5.28
TR47538|c0_g1_i4	5.27
TR62870|c0_g1_i1	5.27
TR64463|c0_g1_i1	5.27
TR54542|c0_g1_i1	5.25
TR49200|c0_g1_i1	5.23
TR71120|c0_g1_i1	5.23
TR8172|c0_g1_i1	5.23
TR10026|c0_g1_i1	5.21
TR24097|c0_g1_i1	5.21
TR3339|c0_g1_i1	5.21
TR41204|c1_g3_i1	5.21
TR47195|c2_g1_i1	5.21
TR4967|c1_g1_i1	5.21
TR52474|c0_g1_i1	5.21
TR59785|c0_g1_i1	5.21
TR63321|c0_g1_i1	5.21
TR70541|c0_g1_i1	5.21
TR72315|c0_g1_i1	5.21
TR13407|c0_g1_i1	5.18
TR41367|c1_g2_i1	5.18
TR62142|c0_g1_i1	5.18
TR68510|c0_g1_i1	5.18
TR69768|c0_g1_i1	5.18
TR21595|c1_g1_i1	5.16
TR39849|c0_g1_i1	5.16
TR46629|c3_g4_i15	5.16
TR28834|c1_g2_i1	5.15
TR43947|c0_g3_i1	5.15
TR45804|c0_g1_i1	5.15
TR47909|c6_g3_i1	5.15
TR4920|c0_g1_i1	5.15
TR50105|c0_g1_i1	5.15
TR61346|c0_g1_i1	5.15
TR65984|c0_g1_i1	5.15
TR69333|c0_g1_i1	5.15
TR71796|c0_g1_i1	5.15
TR8027|c0_g1_i1	5.15
TR9513|c0_g1_i1	5.15
TR49896|c0_g1_i1	5.13
TR6048|c0_g1_i1	5.13
TR47650|c0_g2_i10	5.09
TR14365|c0_g1_i1	5.08
TR14750|c0_g1_i1	5.08
TR1832|c0_g1_i1	5.08
TR355|c0_g1_i1	5.08
TR39959|c3_g1_i1	5.08
TR47973|c0_g4_i2	5.08
TR56907|c0_g1_i1	5.08
TR61495|c0_g1_i1	5.08
TR65603|c0_g1_i1	5.08
TR18858|c0_g1_i1	5.07
TR36433|c1_g4_i4	5.07
TR7872|c0_g1_i1	5.06
TR56904|c0_g1_i1	5.05
TR8013|c0_g1_i1	5.05
TR14976|c0_g1_i1	5.04
TR20738|c0_g1_i2	5.04
TR60292|c0_g1_i1	5.04
TR1034|c0_g1_i1	5.02
TR20628|c0_g1_i1	5.02
TR26296|c0_g2_i1	5.02
TR32279|c2_g1_i1	5.02
TR39902|c1_g1_i1	5.02
TR40580|c1_g2_i1	5.02
TR53565|c0_g1_i1	5.02
TR57777|c0_g1_i1	5.02
TR58229|c0_g1_i1	5.02
TR67975|c0_g1_i1	5.02
TR73565|c0_g1_i1	5.02
TR4381|c0_g1_i1	5.01
TR68777|c0_g1_i1	5.01
TR21866|c0_g1_i1	5
TR59892|c0_g1_i1	5
TR69338|c0_g1_i1	5
TR71005|c0_g1_i1	5
TR32600|c4_g1_i3	4.99
TR16285|c0_g1_i2	4.97
TR53104|c0_g1_i1	4.97
TR52282|c0_g1_i1	4.96
TR58549|c0_g1_i1	4.96
TR66268|c0_g1_i1	4.96
TR66388|c0_g1_i1	4.96
TR66724|c0_g1_i1	4.96
TR67677|c0_g1_i1	4.96
TR73737|c0_g1_i1	4.96
TR71113|c0_g1_i1	4.95
TR41658|c1_g1_i1	4.94
TR31388|c0_g2_i2	4.92
TR41681|c0_g3_i2	4.92
TR44378|c2_g1_i1	4.92
TR73348|c0_g1_i1	4.92
TR1075|c0_g2_i1	4.91
TR43518|c3_g3_i1	4.91
TR67423|c0_g1_i1	4.91
TR19757|c0_g1_i1	4.9
TR21295|c1_g1_i1	4.9
TR2273|c0_g1_i1	4.9
TR282|c0_g1_i1	4.9
TR42545|c0_g1_i1	4.9
TR52908|c0_g1_i1	4.9
TR53325|c0_g1_i1	4.9
TR56025|c0_g1_i1	4.9
TR60228|c0_g1_i1	4.9
TR60772|c0_g1_i1	4.9
TR65291|c0_g1_i1	4.9
TR686|c0_g1_i1	4.9
TR69398|c0_g1_i1	4.9
TR73644|c0_g1_i1	4.9
TR50242|c0_g1_i1	4.88
TR52033|c0_g1_i1	4.88
TR53029|c0_g1_i1	4.88
TR6074|c0_g1_i1	4.88
TR16498|c0_g1_i1	4.87
TR18297|c0_g1_i1	4.87
TR45704|c0_g5_i1	4.85
TR72805|c0_g1_i1	4.85
TR14430|c0_g1_i1	4.84
TR28766|c0_g3_i1	4.84
TR31328|c0_g2_i3	4.84
TR346|c0_g1_i1	4.84
TR41186|c0_g2_i1	4.84
TR69352|c0_g1_i1	4.84
TR69738|c0_g1_i1	4.84
TR72442|c0_g1_i1	4.84
TR73262|c0_g1_i1	4.84
TR5413|c0_g2_i1	4.83
TR58852|c0_g1_i1	4.81
TR14860|c0_g1_i1	4.79
TR21552|c0_g2_i1	4.79
TR24037|c0_g1_i1	4.79
TR25433|c0_g1_i1	4.79
TR56090|c0_g1_i1	4.79
TR71986|c0_g1_i1	4.79
TR14795|c0_g2_i1	4.78
TR50815|c0_g1_i1	4.76
TR56820|c0_g1_i1	4.76
TR2720|c0_g1_i1	4.73
TR30383|c0_g1_i2	4.73
TR4751|c0_g1_i1	4.73
TR50558|c0_g1_i1	4.73
TR54420|c0_g1_i1	4.73
TR64986|c0_g1_i1	4.73
TR67508|c0_g1_i1	4.73
TR73835|c0_g1_i1	4.73
TR37112|c1_g2_i1	4.72
TR61642|c0_g1_i1	4.72
TR63129|c0_g1_i1	4.72
TR73022|c0_g1_i1	4.72
TR70158|c0_g1_i1	4.71
TR54168|c0_g1_i1	4.69
TR11669|c0_g2_i1	4.68
TR52255|c0_g1_i1	4.68
TR54552|c0_g1_i1	4.68
TR55053|c0_g1_i1	4.68
TR56443|c0_g1_i1	4.68
TR62943|c0_g1_i1	4.68
TR69133|c0_g1_i1	4.68
TR72521|c0_g1_i1	4.68
TR73105|c0_g1_i1	4.68
TR73192|c0_g1_i1	4.68
TR74231|c0_g1_i1	4.68
TR13753|c1_g1_i1	4.64
TR36296|c1_g2_i1	4.64
TR48926|c0_g1_i1	4.64
TR61241|c0_g1_i1	4.64
TR64741|c0_g1_i1	4.64
TR72186|c0_g1_i1	4.64
TR41658|c2_g2_i8	4.63
TR3062|c0_g2_i1	4.62
TR44732|c0_g1_i1	4.62
TR51377|c0_g1_i1	4.62
TR68598|c0_g1_i1	4.62
TR72035|c0_g1_i1	4.62
TR72734|c0_g1_i1	4.62
TR14809|c0_g1_i1	4.61
TR40543|c0_g2_i1	4.61
TR51341|c0_g1_i1	4.61
TR56995|c0_g1_i1	4.61
TR57155|c0_g1_i1	4.61
TR10457|c0_g1_i1	4.6
TR18889|c0_g1_i1	4.6
TR47704|c0_g12_i1	4.6
TR69844|c0_g1_i1	4.6
TR25681|c0_g1_i1	4.59
TR16285|c0_g1_i1	4.58
TR56087|c0_g1_i1	4.58
TR72671|c0_g1_i1	4.58
TR990|c0_g1_i1	4.58
TR30570|c1_g1_i1	4.57
TR34431|c0_g2_i1	4.57
TR41055|c1_g4_i1	4.57
TR47494|c0_g2_i1	4.57
TR48833|c0_g1_i1	4.57
TR53176|c0_g1_i1	4.57
TR53462|c0_g1_i1	4.57
TR55298|c0_g1_i1	4.57
TR58591|c0_g1_i1	4.57
TR64459|c0_g1_i1	4.57
TR68169|c0_g1_i1	4.57
TR71550|c0_g1_i1	4.57
TR3981|c0_g1_i1	4.55
TR57234|c0_g1_i1	4.55
TR9802|c0_g1_i1	4.55
TR67866|c0_g1_i1	4.53
TR16747|c1_g1_i1	4.52
TR20507|c0_g2_i1	4.52
TR2566|c0_g1_i1	4.52
TR375|c0_g1_i1	4.52
TR41453|c5_g1_i3	4.52
TR43753|c4_g2_i1	4.52
TR55758|c0_g1_i1	4.52
TR585|c0_g1_i1	4.52
TR63636|c0_g1_i1	4.52
TR47339|c0_g6_i1	4.51
TR44277|c1_g2_i1	4.5
TR47555|c1_g2_i2	4.48
TR10758|c0_g1_i1	4.47
TR14174|c0_g1_i1	4.47
TR21149|c0_g1_i1	4.47
TR35434|c0_g1_i1	4.47
TR41331|c3_g1_i1	4.47
TR58904|c0_g1_i1	4.47
TR59394|c0_g1_i1	4.47
TR60102|c0_g1_i1	4.47
TR61237|c0_g1_i1	4.47
TR61728|c0_g1_i1	4.47
TR62789|c0_g1_i1	4.47
TR67980|c0_g1_i1	4.47
TR22344|c0_g1_i1	4.46
TR52299|c0_g1_i1	4.44
TR33359|c0_g1_i1	4.43
TR10299|c0_g1_i1	4.42
TR2362|c0_g1_i1	4.42
TR55779|c0_g1_i1	4.42
TR60720|c0_g1_i1	4.42
TR65462|c0_g1_i1	4.42
TR68925|c0_g1_i1	4.42
TR69164|c0_g1_i1	4.42
TR8038|c0_g1_i1	4.42
TR12567|c0_g1_i1	4.39
TR28375|c0_g1_i2	4.39
TR68919|c0_g1_i1	4.39
TR64722|c0_g1_i1	4.38
TR8628|c0_g1_i1	4.38
TR16117|c0_g2_i1	4.37
TR25311|c0_g1_i2	4.37
TR27730|c0_g2_i1	4.37
TR42601|c0_g1_i1	4.37
TR46577|c0_g1_i1	4.37
TR55152|c0_g1_i1	4.37
TR57698|c0_g1_i1	4.37
TR64146|c0_g1_i1	4.37
TR66577|c0_g1_i1	4.37
TR69773|c0_g1_i1	4.37
TR71429|c0_g1_i1	4.37
TR74250|c0_g1_i1	4.37
TR51328|c0_g1_i1	4.36
TR58515|c0_g1_i1	4.36
TR7282|c0_g1_i1	4.36
TR49822|c0_g1_i1	4.34
TR21575|c0_g1_i1	4.33
TR31275|c3_g5_i1	4.33
TR36090|c1_g2_i1	4.33
TR49115|c0_g1_i1	4.33
TR56186|c0_g1_i1	4.33
TR58270|c0_g1_i1	4.33
TR60963|c0_g1_i1	4.33
TR68076|c0_g1_i1	4.33
TR52598|c0_g1_i1	4.29
TR58851|c0_g1_i1	4.29
TR59190|c0_g1_i1	4.29
TR72989|c0_g1_i1	4.29
TR34298|c0_g2_i1	4.28
TR46707|c0_g1_i7	4.28
TR48866|c0_g1_i1	4.28
TR50952|c0_g1_i1	4.28
TR54046|c0_g1_i1	4.28
TR60594|c0_g1_i1	4.28
TR9545|c0_g1_i1	4.28
TR49443|c0_g1_i1	4.27
TR51638|c0_g1_i1	4.26
TR52231|c0_g1_i1	4.26
TR11085|c0_g1_i1	4.23
TR13739|c0_g1_i1	4.23
TR19273|c1_g1_i1	4.23
TR46067|c0_g1_i2	4.23
TR46709|c1_g1_i1	4.23
TR56889|c0_g1_i1	4.23
TR57093|c0_g1_i1	4.23
TR67465|c0_g1_i1	4.23
TR73267|c0_g1_i1	4.23
TR53425|c0_g1_i1	4.2
TR70419|c0_g1_i1	4.2
TR25465|c0_g1_i1	4.19
TR3313|c0_g1_i1	4.19
TR37751|c0_g3_i5	4.19
TR61626|c0_g1_i1	4.19
TR73410|c0_g1_i1	4.19
TR73533|c0_g1_i1	4.19
TR8959|c1_g1_i1	4.19
TR68956|c0_g1_i1	4.17
TR12043|c0_g1_i1	4.15
TR21862|c0_g1_i1	4.15
TR32537|c0_g2_i1	4.15
TR43435|c0_g7_i1	4.15
TR55552|c0_g1_i1	4.15
TR55580|c0_g1_i1	4.15
TR57965|c0_g1_i1	4.15
TR59157|c0_g1_i1	4.15
TR63371|c0_g1_i1	4.15
TR63927|c0_g1_i1	4.15
TR65209|c0_g1_i1	4.15
TR69822|c0_g1_i1	4.14
TR8420|c0_g2_i1	4.14
TR41055|c1_g5_i2	4.13
TR61777|c0_g1_i1	4.13
TR72763|c0_g1_i1	4.11
TR43146|c1_g3_i1	4.1
TR51687|c0_g1_i1	4.1
TR67542|c0_g1_i1	4.1
TR68921|c0_g1_i1	4.1
TR72325|c0_g1_i1	4.1
TR72992|c0_g1_i1	4.1
TR73979|c0_g1_i1	4.1
TR8771|c0_g1_i1	4.1
TR66113|c0_g1_i1	4.09
TR15048|c0_g1_i1	4.08
TR4894|c0_g1_i1	4.08
TR342|c0_g1_i1	4.06
TR36216|c0_g2_i1	4.06
TR46844|c0_g1_i9	4.06
TR56961|c0_g1_i1	4.06
TR57223|c0_g1_i1	4.06
TR6785|c0_g1_i1	4.06
TR73941|c0_g1_i1	4.06
TR57388|c0_g1_i1	4.05
TR57948|c0_g1_i1	4.05
TR42510|c0_g1_i3	4.04
TR9275|c0_g1_i1	4.04
TR24157|c0_g2_i1	4.02
TR38164|c1_g2_i1	4.02
TR51970|c0_g1_i1	4.02
TR58454|c0_g1_i1	4.02
TR61424|c0_g1_i1	4.02
TR71363|c0_g1_i1	4.02
TR7266|c0_g1_i1	4.02
TR9305|c0_g1_i1	4.02
TR55044|c0_g1_i1	4.01
TR62937|c0_g1_i1	4.01
TR3935|c0_g1_i1	3.98
TR60947|c0_g1_i1	3.98
TR74053|c0_g1_i1	3.98
TR9696|c0_g1_i1	3.98
TR16747|c0_g1_i1	3.97
TR2772|c0_g1_i1	3.96
TR29030|c0_g1_i1	3.96
TR3956|c0_g1_i1	3.96
TR59329|c0_g1_i1	3.96
TR3248|c0_g2_i1	3.94
TR43146|c1_g4_i1	3.94
TR55399|c0_g1_i1	3.94
TR72527|c0_g1_i1	3.94
TR31134|c0_g1_i2	3.93
TR61608|c0_g1_i1	3.91
TR12524|c0_g2_i1	3.9
TR18753|c0_g1_i1	3.9
TR28457|c0_g2_i1	3.9
TR31383|c0_g2_i1	3.9
TR33859|c0_g2_i4	3.9
TR58982|c0_g1_i1	3.9
TR67699|c0_g1_i1	3.9
TR54066|c0_g1_i1	3.89
TR4189|c0_g1_i1	3.88
TR56209|c0_g1_i1	3.88
TR65475|c0_g1_i1	3.88
TR73661|c0_g1_i1	3.88
TR44868|c0_g4_i6	3.87
TR41684|c0_g3_i1	3.86
TR45409|c2_g8_i1	3.86
TR53129|c0_g1_i1	3.86
TR64356|c0_g1_i1	3.86
TR899|c1_g1_i1	3.86
TR29588|c0_g1_i1	3.84
TR473|c0_g2_i1	3.84
TR52252|c0_g1_i1	3.83
TR56117|c0_g1_i1	3.83
TR64485|c0_g1_i1	3.83
TR69136|c0_g1_i1	3.83
TR72797|c0_g1_i1	3.83
TR20417|c0_g1_i1	3.81
TR1541|c0_g1_i1	3.79
TR421|c0_g1_i1	3.79
TR65625|c0_g1_i1	3.79
TR71577|c0_g1_i1	3.79
TR73800|c0_g1_i1	3.79
TR401|c0_g1_i1	3.78
TR46629|c3_g4_i2	3.76
TR671|c1_g1_i1	3.76
TR14866|c0_g1_i1	3.75
TR38787|c2_g1_i1	3.75
TR59243|c0_g1_i1	3.75
TR69253|c0_g1_i1	3.75
TR70070|c0_g1_i1	3.75
TR73304|c0_g1_i1	3.75
TR24507|c0_g1_i1	3.73
TR28698|c0_g2_i3	3.73
TR40825|c1_g1_i1	3.73
TR59241|c0_g1_i1	3.72
TR62952|c0_g1_i1	3.72
TR70296|c0_g1_i1	3.72
TR60284|c0_g1_i1	3.71
TR46946|c0_g1_i1	3.68
TR59683|c0_g1_i1	3.68
TR60922|c0_g1_i1	3.68
TR60945|c0_g1_i1	3.68
TR74078|c0_g1_i1	3.68
TR8838|c0_g1_i1	3.68
TR7401|c0_g1_i1	3.67
TR44049|c1_g2_i3	3.66
TR59436|c0_g1_i1	3.66
TR35631|c0_g1_i2	3.65
TR41331|c3_g5_i1	3.65
TR42351|c1_g3_i1	3.65
TR56294|c0_g1_i1	3.65
TR56732|c0_g1_i1	3.65
TR61083|c0_g1_i1	3.65
TR68712|c0_g1_i1	3.65
TR69183|c0_g1_i1	3.65
TR24838|c0_g2_i1	3.64
TR19236|c0_g2_i1	3.63
TR70256|c0_g1_i1	3.63
TR12946|c0_g1_i1	3.61
TR52194|c0_g1_i1	3.61
TR58585|c0_g1_i1	3.61
TR63923|c0_g1_i1	3.61
TR65041|c0_g1_i1	3.61
TR47704|c0_g9_i1	3.6
TR35485|c4_g2_i1	3.59
TR37721|c1_g6_i1	3.59
TR12861|c0_g1_i1	3.58
TR30828|c0_g1_i1	3.58
TR71672|c0_g1_i1	3.58
TR7239|c0_g1_i1	3.58
TR36741|c0_g2_i2	3.55
TR48077|c0_g2_i1	3.55
TR54406|c0_g1_i1	3.55
TR70886|c0_g1_i1	3.55
TR64546|c0_g1_i1	3.53
TR33416|c1_g3_i1	3.52
TR45105|c0_g1_i1	3.52
TR52660|c0_g1_i1	3.52
TR53399|c0_g1_i1	3.52
TR57882|c0_g1_i1	3.52
TR63965|c0_g1_i1	3.52
TR7696|c1_g1_i1	3.52
TR58414|c0_g1_i1	3.5
TR11627|c0_g1_i1	3.48
TR22980|c0_g2_i1	3.48
TR37197|c2_g1_i5	3.48
TR42823|c0_g6_i17	3.48
TR46247|c0_g1_i1	3.48
TR52257|c0_g1_i1	3.48
TR53110|c0_g1_i1	3.48
TR54298|c0_g1_i1	3.48
TR56368|c0_g1_i1	3.48
TR61013|c0_g1_i1	3.48
TR72953|c0_g1_i1	3.48
TR48442|c4_g5_i3	3.47
TR69199|c0_g1_i1	3.47
TR26245|c0_g1_i2	3.46
TR71431|c0_g1_i1	3.46
TR16986|c0_g2_i1	3.45
TR34180|c0_g2_i2	3.45
TR35291|c0_g1_i1	3.45
TR53866|c0_g1_i1	3.45
TR63501|c0_g1_i1	3.45
TR15723|c1_g1_i1	3.43
TR70432|c0_g1_i1	3.43
TR37624|c1_g1_i1	3.42
TR50838|c0_g1_i1	3.42
TR62312|c0_g1_i1	3.42
TR73429|c0_g1_i1	3.42
TR48871|c0_g1_i1	3.41
TR53852|c0_g1_i1	3.41
TR56915|c0_g1_i1	3.41
TR21889|c0_g1_i3	3.39
TR49246|c0_g1_i1	3.39
TR56176|c0_g1_i1	3.39
TR60563|c0_g1_i1	3.39
TR63996|c0_g1_i1	3.39
TR21753|c0_g1_i1	3.37
TR49917|c0_g1_i1	3.37
TR72991|c0_g1_i1	3.37
TR49833|c0_g1_i1	3.36
TR6386|c0_g2_i1	3.36
TR73878|c0_g1_i1	3.36
TR7389|c0_g1_i1	3.36
TR16683|c0_g2_i1	3.35
TR49064|c0_g1_i1	3.35
TR62778|c0_g1_i1	3.35
TR40951|c6_g5_i2	3.33
TR51621|c0_g1_i1	3.33
TR52654|c0_g1_i1	3.33
TR55052|c0_g1_i1	3.33
TR35074|c0_g1_i1	3.31
TR48067|c2_g3_i11	3.31
TR5646|c0_g1_i1	3.31
TR59920|c0_g1_i1	3.31
TR1183|c1_g1_i1	3.28
TR2887|c0_g2_i1	3.28
TR41927|c0_g1_i1	3.28
TR54230|c0_g2_i1	3.28
TR56660|c0_g1_i1	3.28
TR73168|c0_g1_i1	3.28
TR931|c0_g1_i1	3.28
TR66790|c0_g1_i1	3.27
TR63960|c0_g1_i1	3.26
TR55200|c0_g1_i1	3.25
TR55354|c0_g1_i1	3.25
TR56916|c0_g1_i1	3.25
TR62694|c0_g1_i1	3.25
TR42954|c5_g2_i1	3.24
TR69243|c0_g1_i1	3.24
TR1519|c0_g1_i1	3.22
TR17|c0_g2_i1	3.22
TR32810|c0_g1_i1	3.22
TR35714|c0_g1_i13	3.22
TR46222|c0_g1_i1	3.22
TR58990|c0_g1_i1	3.2
TR70408|c0_g1_i1	3.2
TR70887|c0_g1_i1	3.2
TR71203|c0_g1_i1	3.2
TR13280|c0_g1_i1	3.17
TR36693|c6_g1_i1	3.17
TR59432|c0_g1_i1	3.15
TR17598|c0_g1_i1	3.14
TR51423|c0_g1_i1	3.14
TR55761|c0_g1_i1	3.14
TR57669|c0_g1_i1	3.14
TR58970|c0_g1_i1	3.14
TR57056|c0_g1_i1	3.12
TR57848|c0_g1_i1	3.12
TR57946|c0_g1_i1	3.12
TR62519|c0_g1_i1	3.12
TR14256|c1_g1_i1	3.11
TR49361|c0_g1_i1	3.11
TR58506|c0_g1_i1	3.09
TR60094|c0_g1_i1	3.09
TR73911|c0_g1_i1	3.09
TR7473|c1_g1_i1	3.09
TR38155|c4_g1_i5	3.07
TR47940|c3_g3_i1	3.07
TR49227|c0_g1_i1	3.07
TR56128|c0_g1_i1	3.07
TR20612|c1_g1_i1	3.06
TR53757|c0_g1_i1	3.06
TR33797|c0_g1_i4	3.04
TR42809|c3_g2_i1	3.04
TR44841|c1_g6_i1	3.04
TR58476|c0_g1_i1	3.02
TR67487|c0_g1_i1	3.02
TR41806|c0_g2_i2	3
TR57142|c0_g1_i1	3
TR19082|c0_g2_i1	2.98
TR29398|c0_g1_i1	2.97
TR43846|c0_g1_i5	2.97
TR59601|c0_g1_i1	2.97
TR74210|c0_g1_i1	2.97
TR74277|c0_g1_i1	2.96
TR17298|c0_g2_i1	2.95
TR23859|c1_g1_i1	2.95
TR26251|c0_g1_i1	2.95
TR36319|c0_g1_i1	2.95
TR56977|c0_g1_i1	2.95
TR9337|c0_g1_i1	2.95
TR23689|c0_g1_i1	2.93
TR360|c0_g1_i1	2.93
TR4236|c0_g1_i1	2.91
TR68849|c0_g1_i1	2.91
TR29206|c1_g1_i3	2.9
TR11679|c0_g1_i1	2.89
TR1625|c0_g2_i1	2.89
TR16446|c2_g1_i1	2.89
TR18264|c0_g1_i1	2.89
TR19191|c0_g1_i1	2.89
TR31753|c0_g1_i6	2.89
TR32497|c0_g1_i6	2.89
TR33429|c1_g2_i1	2.89
TR41345|c2_g4_i2	2.89
TR41400|c3_g1_i3	2.89
TR42245|c1_g1_i1	2.89
TR45772|c0_g5_i1	2.89
TR47830|c1_g2_i1	2.89
TR59417|c0_g1_i1	2.89
TR60154|c0_g1_i1	2.89
TR61215|c0_g1_i1	2.89
TR61459|c0_g1_i1	2.89
TR67586|c0_g1_i1	2.89
TR70611|c0_g1_i1	2.89
TR71036|c0_g1_i1	2.89
TR72438|c0_g1_i1	2.89
TR73702|c0_g1_i1	2.89
TR8652|c0_g2_i1	2.89
TR8802|c0_g1_i1	2.89
TR20386|c0_g1_i1	2.88
TR36525|c0_g1_i2	2.88
TR60501|c0_g1_i1	2.88
TR40666|c2_g2_i3	2.86
TR42893|c2_g3_i1	2.86
TR50729|c0_g1_i1	2.86
TR22867|c0_g2_i1	2.85
TR25475|c1_g1_i1	2.85
TR2733|c0_g1_i1	2.85
TR32215|c2_g1_i1	2.85
TR37525|c0_g1_i4	2.85
TR38691|c1_g5_i1	2.85
TR45296|c2_g2_i1	2.85
TR4885|c0_g1_i1	2.85
TR59678|c0_g1_i1	2.85
TR61334|c0_g1_i1	2.85
TR68995|c0_g1_i1	2.85
TR70111|c0_g1_i1	2.85
TR70692|c0_g1_i1	2.85
TR71823|c0_g1_i1	2.85
TR72242|c0_g1_i1	2.85
TR7813|c0_g1_i1	2.85
TR58955|c0_g1_i1	2.84
TR8236|c0_g1_i1	2.84
TR9458|c0_g1_i1	2.84
TR10253|c0_g1_i1	2.82
TR12454|c1_g1_i1	2.82
TR12771|c1_g1_i1	2.82
TR15484|c0_g2_i1	2.82
TR16246|c1_g1_i1	2.82
TR18131|c0_g2_i1	2.82
TR19634|c1_g2_i1	2.82
TR22220|c0_g1_i1	2.82
TR3062|c0_g1_i1	2.82
TR38103|c0_g1_i1	2.82
TR4276|c0_g1_i1	2.82
TR47116|c5_g3_i1	2.82
TR52876|c0_g1_i1	2.82
TR53447|c0_g1_i1	2.82
TR55590|c0_g1_i1	2.82
TR57253|c0_g1_i1	2.82
TR61353|c0_g1_i1	2.82
TR61610|c0_g1_i1	2.82
TR69468|c0_g1_i1	2.82
TR72069|c0_g1_i1	2.82
TR72261|c0_g1_i1	2.82
TR73494|c0_g1_i1	2.82
TR9814|c0_g1_i1	2.82
TR24262|c0_g1_i2	2.81
TR60100|c0_g1_i1	2.8
TR6292|c0_g1_i1	2.8
TR70093|c0_g1_i1	2.8
TR15358|c0_g1_i1	2.78
TR17990|c0_g1_i1	2.78
TR19446|c0_g1_i1	2.78
TR21825|c2_g3_i1	2.78
TR24533|c0_g2_i1	2.78
TR2644|c0_g1_i1	2.78
TR42765|c1_g1_i1	2.78
TR43803|c4_g1_i2	2.78
TR45754|c0_g3_i3	2.78
TR46738|c0_g7_i1	2.78
TR50225|c0_g1_i1	2.78
TR50554|c0_g1_i1	2.78
TR54710|c0_g1_i1	2.78
TR56067|c0_g1_i1	2.78
TR57829|c0_g1_i1	2.78
TR61453|c0_g1_i1	2.78
TR67124|c0_g1_i1	2.78
TR73334|c0_g1_i1	2.78
TR36090|c1_g1_i5	2.76
TR54486|c0_g1_i1	2.76
TR73208|c0_g1_i1	2.76
TR31401|c1_g1_i3	2.75
TR23350|c0_g1_i1	2.74
TR28610|c0_g5_i1	2.74
TR29406|c0_g1_i1	2.74
TR38103|c4_g1_i1	2.74
TR44868|c0_g4_i11	2.74
TR46629|c1_g1_i1	2.74
TR47465|c1_g6_i1	2.74
TR48067|c2_g5_i1	2.74
TR55931|c0_g1_i1	2.74
TR59681|c0_g1_i1	2.74
TR59869|c0_g1_i1	2.74
TR612|c0_g1_i1	2.74
TR61428|c0_g1_i1	2.74
TR65023|c0_g1_i1	2.74
TR6751|c0_g1_i1	2.74
TR69107|c0_g1_i1	2.74
TR73250|c0_g1_i1	2.74
TR74011|c0_g1_i1	2.74
TR8945|c0_g1_i1	2.72
TR13158|c0_g1_i1	2.71
TR16113|c0_g1_i1	2.71
TR2249|c0_g1_i1	2.71
TR31529|c0_g1_i5	2.71
TR40577|c3_g5_i1	2.71
TR43439|c8_g4_i1	2.71
TR4370|c0_g1_i1	2.71
TR55240|c0_g1_i1	2.71
TR58373|c0_g1_i1	2.71
TR58936|c0_g1_i1	2.71
TR63427|c0_g1_i1	2.71
TR66065|c0_g1_i1	2.71
TR67147|c0_g1_i1	2.71
TR72560|c0_g1_i1	2.71
TR73883|c0_g1_i1	2.71
TR8300|c0_g2_i1	2.71
TR8349|c0_g2_i1	2.71
TR9619|c0_g1_i1	2.71
TR48703|c0_g1_i1	2.7
TR19808|c1_g1_i1	2.68
TR37469|c0_g1_i1	2.68
TR39076|c1_g1_i1	2.68
TR46629|c3_g4_i4	2.68
TR73052|c0_g1_i1	2.68
TR11625|c0_g1_i1	2.67
TR16657|c0_g1_i1	2.67
TR17827|c0_g1_i2	2.67
TR20398|c1_g1_i1	2.67
TR209|c0_g1_i1	2.67
TR21541|c0_g1_i1	2.67
TR25403|c0_g1_i2	2.67
TR2827|c0_g1_i1	2.67
TR35926|c0_g1_i3	2.67
TR36816|c4_g2_i2	2.67
TR39033|c1_g1_i1	2.67
TR39945|c0_g1_i1	2.67
TR42139|c0_g1_i5	2.67
TR42897|c1_g4_i1	2.67
TR43524|c0_g4_i1	2.67
TR44931|c1_g2_i8	2.67
TR51605|c0_g1_i1	2.67
TR54117|c0_g1_i1	2.67
TR61717|c0_g1_i1	2.67
TR71025|c0_g1_i1	2.67
TR23383|c1_g1_i1	2.66
TR32650|c0_g1_i4	2.66
TR44166|c1_g5_i1	2.66
TR19442|c0_g1_i1	2.65
TR11953|c0_g1_i1	2.64
TR1268|c1_g1_i1	2.64
TR21193|c0_g2_i1	2.64
TR2360|c0_g1_i1	2.64
TR23720|c0_g1_i2	2.64
TR23777|c0_g1_i1	2.64
TR25360|c0_g2_i1	2.64
TR32330|c1_g2_i1	2.64
TR40525|c3_g7_i1	2.64
TR40970|c1_g1_i1	2.64
TR41717|c1_g2_i4	2.64
TR43862|c0_g1_i10	2.64
TR44085|c2_g1_i1	2.64
TR48324|c0_g2_i1	2.64
TR58740|c0_g1_i1	2.64
TR63424|c0_g1_i1	2.64
TR67900|c0_g1_i1	2.64
TR70195|c0_g1_i1	2.64
TR73439|c0_g1_i1	2.64
TR9071|c0_g1_i1	2.63
TR28602|c0_g2_i1	2.62
TR18470|c0_g2_i1	2.61
TR22391|c0_g1_i1	2.61
TR38816|c0_g4_i1	2.61
TR39439|c3_g7_i1	2.61
TR44225|c0_g1_i4	2.61
TR44907|c0_g4_i1	2.61
TR46641|c0_g6_i1	2.61
TR4677|c0_g1_i1	2.61
TR47650|c0_g2_i4	2.61
TR49142|c0_g1_i1	2.61
TR52992|c0_g1_i1	2.61
TR8024|c0_g1_i1	2.61
TR44150|c2_g3_i6	2.6
TR10765|c0_g1_i1	2.57
TR12700|c0_g1_i1	2.57
TR17099|c0_g1_i1	2.57
TR1861|c0_g1_i1	2.57
TR35432|c1_g2_i6	2.57
TR36830|c2_g1_i1	2.57
TR3705|c0_g1_i1	2.57
TR37052|c5_g2_i1	2.57
TR39701|c0_g3_i1	2.57
TR43537|c3_g1_i1	2.57
TR45172|c0_g8_i2	2.57
TR45823|c5_g6_i5	2.57
TR46296|c0_g3_i1	2.57
TR48310|c1_g4_i1	2.57
TR53493|c0_g1_i1	2.57
TR58946|c0_g1_i1	2.57
TR73596|c0_g1_i1	2.57
TR33862|c0_g1_i1	2.55
TR11920|c0_g1_i1	2.54
TR13728|c0_g1_i1	2.54
TR13969|c0_g1_i1	2.54
TR1416|c0_g2_i1	2.54
TR1641|c0_g2_i1	2.54
TR20953|c0_g1_i1	2.54
TR3265|c0_g1_i1	2.54
TR38147|c0_g2_i1	2.54
TR44749|c4_g2_i1	2.54
TR60981|c0_g1_i1	2.54
TR61947|c0_g1_i1	2.54
TR67949|c0_g1_i1	2.54
TR71277|c0_g1_i1	2.54
TR9223|c0_g1_i1	2.54
TR6629|c0_g1_i1	2.52
TR2575|c0_g1_i1	2.51
TR33042|c0_g1_i1	2.51
TR33151|c3_g1_i1	2.51
TR3619|c0_g1_i1	2.51
TR39823|c0_g3_i1	2.51
TR42194|c1_g1_i1	2.51
TR44368|c0_g1_i3	2.51
TR44489|c0_g1_i3	2.51
TR48891|c0_g1_i1	2.51
TR52891|c0_g1_i1	2.51
TR56212|c0_g1_i1	2.51
TR58232|c0_g1_i1	2.51
TR59702|c0_g1_i1	2.51
TR66976|c0_g1_i1	2.51
TR71280|c0_g1_i1	2.51
TR73136|c0_g1_i1	2.51
TR3295|c0_g1_i1	2.5
TR5047|c0_g1_i1	2.5
TR53995|c0_g1_i1	2.5
TR44992|c2_g1_i17	2.49
TR13819|c0_g1_i1	2.48
TR15370|c0_g1_i1	2.48
TR16115|c1_g1_i1	2.48
TR16117|c0_g1_i1	2.48
TR17448|c0_g1_i1	2.48
TR1755|c0_g1_i1	2.48
TR1866|c0_g1_i1	2.48
TR23085|c0_g1_i1	2.48
TR23705|c0_g3_i1	2.48
TR25140|c1_g1_i1	2.48
TR26413|c0_g1_i1	2.48
TR26472|c1_g1_i1	2.48
TR2706|c0_g1_i1	2.48
TR36353|c3_g3_i2	2.48
TR46107|c1_g2_i2	2.48
TR53654|c0_g1_i1	2.48
TR59886|c0_g1_i1	2.48
TR73201|c0_g1_i1	2.48
TR74018|c0_g1_i1	2.48
TR12432|c0_g2_i1	2.47
TR34133|c1_g4_i3	2.47
TR43408|c1_g1_i1	2.47
TR19109|c0_g2_i1	2.45
TR19854|c1_g1_i1	2.45
TR22052|c0_g1_i1	2.45
TR26052|c0_g1_i4	2.45
TR38693|c0_g1_i1	2.45
TR43192|c0_g1_i6	2.45
TR43785|c2_g1_i14	2.45
TR44016|c0_g3_i2	2.45
TR45097|c2_g3_i3	2.45
TR45858|c2_g2_i1	2.45
TR48511|c0_g2_i1	2.45
TR49720|c0_g1_i1	2.45
TR52796|c0_g1_i1	2.45
TR59649|c0_g1_i1	2.45
TR66245|c0_g1_i1	2.45
TR67863|c0_g1_i1	2.45
TR37384|c0_g3_i1	2.44
TR4101|c0_g1_i1	2.44
TR12002|c0_g1_i1	2.42
TR20227|c0_g1_i2	2.42
TR30071|c0_g5_i1	2.42
TR41049|c0_g1_i5	2.42
TR4692|c0_g1_i1	2.42
TR5035|c0_g1_i1	2.42
TR55255|c0_g1_i1	2.42
TR61038|c0_g1_i1	2.42
TR61210|c0_g1_i1	2.42
TR61373|c0_g1_i1	2.42
TR64943|c0_g1_i1	2.42
TR7981|c0_g1_i1	2.42
TR9748|c0_g1_i1	2.42
TR7696|c0_g1_i1	2.41
TR10480|c0_g1_i1	2.39
TR18391|c0_g1_i1	2.39
TR28100|c1_g1_i1	2.39
TR2813|c0_g1_i1	2.39
TR32075|c0_g1_i1	2.39
TR33620|c0_g2_i1	2.39
TR35646|c1_g1_i1	2.39
TR36228|c0_g2_i1	2.39
TR42153|c2_g2_i1	2.39
TR45265|c0_g3_i1	2.39
TR46609|c2_g3_i4	2.39
TR47704|c0_g2_i1	2.39
TR49411|c0_g1_i1	2.39
TR56536|c0_g1_i1	2.39
TR57734|c0_g1_i1	2.39
TR58075|c0_g1_i1	2.39
TR61443|c0_g1_i1	2.39
TR64672|c0_g1_i1	2.39
TR65185|c0_g1_i1	2.39
TR67279|c0_g1_i1	2.39
TR70057|c0_g1_i1	2.39
TR8787|c0_g1_i1	2.39
TR21397|c0_g1_i1	2.38
TR24936|c1_g1_i1	2.37
TR2787|c0_g1_i1	2.37
TR39508|c4_g3_i2	2.37
TR51949|c0_g1_i1	2.37
TR52681|c0_g1_i1	2.37
TR55039|c0_g1_i1	2.37
TR6866|c0_g1_i1	2.37
TR71178|c0_g1_i1	2.37
TR72457|c0_g1_i1	2.37
TR72755|c0_g1_i1	2.37
TR74174|c0_g1_i1	2.37
TR23355|c1_g1_i3	2.36
TR51923|c0_g1_i1	2.35
TR73447|c0_g1_i1	2.35
TR13236|c0_g1_i1	2.34
TR14653|c0_g1_i1	2.34
TR20769|c0_g1_i1	2.34
TR23111|c0_g1_i1	2.34
TR2931|c0_g1_i1	2.34
TR31076|c0_g2_i1	2.34
TR34887|c2_g2_i1	2.34
TR36651|c1_g1_i1	2.34
TR37516|c1_g2_i1	2.34
TR38881|c2_g5_i3	2.34
TR39654|c1_g1_i1	2.34
TR44034|c3_g2_i10	2.34
TR45995|c1_g2_i1	2.34
TR49220|c0_g1_i1	2.34
TR53742|c0_g1_i1	2.34
TR57089|c0_g1_i1	2.34
TR58977|c0_g1_i1	2.34
TR9091|c0_g2_i1	2.34
TR9441|c0_g1_i1	2.34
TR13990|c0_g1_i1	2.32
TR14692|c0_g2_i1	2.32
TR38518|c0_g4_i1	2.32
TR66318|c0_g1_i1	2.32
TR16775|c0_g1_i1	2.31
TR17006|c0_g1_i1	2.31
TR24163|c0_g1_i1	2.31
TR28196|c2_g1_i1	2.31
TR35495|c0_g1_i1	2.31
TR43206|c1_g2_i1	2.31
TR4828|c0_g1_i1	2.31
TR55835|c0_g1_i1	2.31
TR60358|c0_g1_i1	2.31
TR61396|c0_g1_i1	2.31
TR62522|c0_g1_i1	2.31
TR64182|c0_g1_i1	2.31
TR8048|c0_g2_i1	2.31
TR9826|c0_g1_i1	2.31
TR13280|c0_g1_i2	2.3
TR56873|c0_g1_i1	2.3
TR11805|c0_g1_i1	2.29
TR18568|c0_g1_i1	2.29
TR20754|c0_g1_i1	2.29
TR21341|c0_g1_i1	2.29
TR33459|c0_g1_i1	2.29
TR34347|c0_g1_i8	2.29
TR38387|c2_g1_i1	2.29
TR42045|c2_g7_i1	2.29
TR44140|c0_g1_i1	2.29
TR59710|c0_g1_i1	2.29
TR66295|c0_g1_i1	2.29
TR9673|c0_g1_i1	2.29
TR44150|c2_g3_i4	2.28
TR13236|c0_g2_i1	2.26
TR22002|c0_g1_i2	2.26
TR26464|c0_g1_i1	2.26
TR34508|c1_g5_i1	2.26
TR35061|c1_g10_i1	2.26
TR41345|c1_g1_i1	2.26
TR42323|c0_g1_i3	2.26
TR46618|c0_g2_i1	2.26
TR4845|c0_g1_i1	2.26
TR59767|c0_g1_i1	2.26
TR59995|c0_g1_i1	2.26
TR6194|c0_g1_i1	2.26
TR72853|c0_g1_i1	2.26
TR7272|c0_g1_i1	2.25
TR41136|c2_g2_i1	2.24
TR11469|c0_g1_i1	2.23
TR14393|c0_g1_i1	2.23
TR20636|c0_g1_i1	2.23
TR26264|c1_g1_i3	2.23
TR34510|c1_g2_i2	2.23
TR3637|c0_g1_i1	2.23
TR3757|c0_g1_i1	2.23
TR37895|c0_g2_i2	2.23
TR48529|c1_g4_i1	2.23
TR69475|c0_g1_i1	2.23
TR27484|c0_g1_i1	2.22
TR24598|c0_g1_i1	2.21
TR24656|c0_g1_i1	2.21
TR26738|c0_g1_i1	2.21
TR32850|c0_g1_i3	2.21
TR34162|c0_g3_i1	2.21
TR36045|c2_g1_i1	2.21
TR37821|c4_g4_i1	2.21
TR45262|c1_g3_i2	2.21
TR46678|c0_g1_i6	2.21
TR4978|c0_g1_i1	2.21
TR54258|c0_g1_i1	2.21
TR63055|c0_g1_i1	2.21
TR67382|c0_g1_i1	2.21
TR67861|c0_g1_i1	2.21
TR68571|c0_g1_i1	2.21
TR71054|c0_g1_i1	2.21
TR71557|c0_g1_i1	2.21
TR59934|c0_g1_i1	2.2
TR14069|c0_g1_i1	2.19
TR24948|c1_g1_i1	2.19
TR36685|c1_g1_i5	2.19
TR54891|c0_g1_i1	2.19
TR59727|c0_g1_i1	2.19
TR6401|c0_g1_i1	2.19
TR74200|c0_g1_i1	2.19
TR39076|c2_g1_i8	2.18
TR58263|c0_g1_i1	2.18
TR19258|c0_g1_i1	2.17
TR47592|c5_g6_i2	2.17
TR14081|c1_g1_i1	2.16
TR152|c0_g1_i1	2.16
TR17385|c0_g1_i1	2.16
TR19502|c0_g1_i1	2.16
TR31373|c0_g2_i3	2.16
TR3795|c0_g1_i1	2.16
TR3957|c0_g2_i1	2.16
TR41706|c2_g3_i1	2.16
TR55133|c0_g1_i1	2.16
TR66624|c0_g1_i1	2.16
TR69273|c0_g1_i1	2.16
TR8362|c0_g1_i4	2.16
TR9555|c0_g2_i1	2.16
TR44211|c1_g1_i1	2.15
TR11527|c0_g2_i1	2.14
TR12580|c0_g3_i1	2.14
TR13527|c0_g1_i1	2.14
TR21862|c0_g1_i2	2.14
TR37082|c1_g1_i1	2.14
TR38796|c0_g2_i1	2.14
TR40790|c1_g1_i1	2.14
TR45799|c0_g1_i2	2.14
TR50116|c0_g1_i1	2.14
TR57674|c0_g1_i1	2.14
TR68115|c0_g1_i1	2.13
TR18634|c0_g1_i1	2.12
TR29696|c0_g2_i1	2.12
TR37745|c1_g1_i2	2.12
TR40830|c4_g1_i1	2.12
TR44928|c0_g1_i2	2.12
TR46310|c0_g3_i2	2.12
TR54491|c0_g1_i1	2.12
TR56425|c0_g1_i1	2.12
TR63827|c0_g1_i1	2.12
TR6713|c0_g1_i1	2.12
TR70085|c0_g2_i1	2.12
TR71109|c0_g1_i1	2.12
TR18362|c0_g1_i1	2.1
TR44016|c0_g4_i3	2.1
TR11351|c0_g1_i1	2.09
TR16811|c0_g1_i1	2.09
TR17675|c0_g1_i1	2.09
TR21255|c1_g1_i1	2.09
TR27412|c1_g1_i1	2.09
TR44868|c0_g4_i15	2.09
TR51999|c0_g1_i1	2.09
TR59707|c0_g1_i1	2.09
TR70180|c0_g1_i1	2.09
TR1593|c0_g1_i1	2.07
TR39899|c2_g2_i1	2.07
TR42505|c1_g7_i3	2.07
TR45902|c1_g5_i1	2.07
TR63375|c0_g1_i1	2.07
TR8384|c0_g1_i1	2.07
TR4236|c0_g2_i1	2.06
TR29406|c1_g2_i1	2.05
TR40577|c3_g3_i1	2.05
TR44498|c3_g1_i1	2.05
TR48004|c1_g4_i1	2.05
TR65747|c0_g1_i1	2.05
TR71888|c0_g1_i1	2.05
TR73320|c0_g1_i1	2.05
TR8456|c0_g1_i1	2.05
TR13766|c0_g1_i1	2.03
TR14620|c0_g1_i1	2.03
TR2126|c0_g1_i1	2.03
TR25900|c0_g1_i1	2.03
TR5482|c0_g1_i1	2.03
TR6370|c1_g1_i1	2.03
TR68544|c0_g1_i1	2.03
TR69779|c0_g1_i1	2.03
TR72191|c0_g1_i1	2.03
TR72468|c0_g1_i1	2.03
TR34893|c2_g5_i1	2.02
TR39902|c1_g2_i1	2.02
TR19808|c0_g2_i1	2.01
TR21022|c0_g2_i1	2.01
TR46704|c0_g2_i1	2.01
TR48056|c0_g1_i4	2.01
TR7026|c0_g1_i1	2.01
TR72647|c0_g1_i1	2.01
TR15219|c0_g2_i1	2
TR473|c0_g1_i1	2
TR52783|c0_g1_i1	2
TR16335|c0_g2_i1	1.99
TR38301|c1_g1_i1	1.99
TR41862|c1_g3_i1	1.99
TR5470|c1_g1_i1	1.99
TR6305|c0_g2_i1	1.99
TR73904|c0_g1_i1	1.99
TR69708|c0_g1_i1	1.98
TR1206|c0_g1_i1	1.97
TR22682|c0_g1_i1	1.97
TR29588|c0_g2_i3	1.97
TR31778|c0_g1_i4	1.97
TR32581|c0_g1_i1	1.97
TR38164|c1_g1_i1	1.97
TR40379|c1_g2_i8	1.97
TR44246|c0_g8_i1	1.97
TR61493|c0_g1_i1	1.97
TR64435|c0_g1_i1	1.97
TR8246|c0_g1_i1	1.97
TR15552|c0_g1_i1	1.95
TR1805|c0_g2_i1	1.95
TR24615|c0_g1_i1	1.95
TR26751|c0_g1_i1	1.95
TR37753|c0_g1_i3	1.95
TR39369|c3_g3_i1	1.95
TR39902|c1_g2_i4	1.95
TR4238|c0_g1_i1	1.95
TR42911|c1_g2_i1	1.95
TR48367|c0_g1_i1	1.95
TR65884|c0_g1_i1	1.95
TR73016|c0_g1_i1	1.95
TR31134|c0_g1_i3	1.94
TR28972|c0_g1_i1	1.93
TR33020|c0_g4_i1	1.93
TR35060|c0_g1_i3	1.93
TR43790|c0_g1_i16	1.93
TR45126|c1_g1_i12	1.93
TR46918|c0_g1_i8	1.93
TR47716|c0_g5_i1	1.93
TR4813|c0_g2_i1	1.93
TR60035|c0_g1_i1	1.93
TR60992|c0_g1_i1	1.93
TR73481|c0_g1_i1	1.93
TR19472|c0_g1_i1	1.91
TR26742|c1_g1_i1	1.91
TR27143|c1_g1_i1	1.91
TR38351|c2_g1_i2	1.91
TR41802|c1_g2_i1	1.91
TR44763|c1_g4_i1	1.91
TR51672|c0_g1_i1	1.91
TR53868|c0_g1_i1	1.91
TR56857|c0_g1_i1	1.91
TR57092|c0_g1_i1	1.91
TR71441|c0_g1_i1	1.91
TR54626|c0_g1_i1	1.9
TR66710|c0_g1_i1	1.9
TR9316|c0_g1_i1	1.9
TR15404|c1_g1_i1	1.89
TR2221|c0_g1_i1	1.89
TR24486|c1_g2_i1	1.89
TR38757|c4_g1_i3	1.89
TR40915|c1_g2_i2	1.89
TR42060|c0_g2_i10	1.89
TR4538|c0_g1_i1	1.89
TR47197|c0_g1_i1	1.89
TR48199|c3_g2_i8	1.89
TR53028|c0_g1_i1	1.89
TR57015|c0_g1_i1	1.89
TR61496|c0_g1_i1	1.89
TR61749|c0_g1_i1	1.89
TR67933|c0_g1_i1	1.89
TR70243|c0_g1_i1	1.89
TR10905|c0_g1_i1	1.88
TR18679|c0_g1_i1	1.88
TR56874|c0_g1_i1	1.88
TR60866|c0_g1_i1	1.88
TR21803|c0_g1_i1	1.86
TR28375|c1_g1_i1	1.86
TR31782|c2_g1_i1	1.86
TR3420|c0_g2_i1	1.86
TR40644|c7_g8_i2	1.86
TR44098|c0_g2_i1	1.86
TR56679|c0_g1_i1	1.86
TR70347|c0_g1_i1	1.86
TR7866|c0_g2_i1	1.86
TR23669|c0_g5_i1	1.85
TR15484|c0_g1_i1	1.84
TR27580|c0_g1_i1	1.84
TR3839|c0_g2_i1	1.84
TR40366|c1_g1_i1	1.84
TR47706|c0_g4_i1	1.84
TR48013|c3_g5_i5	1.84
TR72879|c0_g1_i1	1.84
TR5819|c0_g1_i1	1.82
TR66125|c0_g1_i1	1.82
TR67747|c0_g1_i1	1.82
TR14373|c0_g2_i1	1.81
TR18951|c0_g1_i1	1.81
TR21618|c0_g3_i1	1.81
TR39865|c3_g1_i5	1.81
TR41537|c2_g1_i11	1.81
TR45200|c0_g5_i1	1.81
TR45320|c0_g1_i3	1.81
TR48271|c1_g3_i1	1.81
TR29074|c0_g1_i2	1.8
TR20430|c0_g1_i1	1.79
TR27796|c1_g2_i2	1.79
TR41424|c0_g1_i1	1.79
TR52850|c0_g1_i1	1.79
TR60436|c0_g1_i1	1.79
TR65110|c0_g1_i1	1.79
TR84|c0_g1_i1	1.79
TR1718|c0_g1_i1	1.77
TR18465|c0_g1_i1	1.77
TR19307|c0_g1_i1	1.77
TR3011|c0_g1_i1	1.77
TR30905|c0_g2_i1	1.77
TR34887|c0_g1_i1	1.77
TR45911|c0_g4_i1	1.77
TR57415|c0_g1_i1	1.77
TR62428|c0_g1_i1	1.77
TR62677|c0_g2_i1	1.77
TR73701|c0_g1_i1	1.77
TR33485|c2_g3_i1	1.76
TR3439|c0_g1_i1	1.76
TR39096|c0_g1_i2	1.76
TR42673|c0_g5_i2	1.76
TR43089|c2_g2_i18	1.76
TR4567|c0_g2_i1	1.76
TR53516|c0_g1_i1	1.76
TR69808|c0_g1_i1	1.76
TR72427|c0_g1_i1	1.76
TR7709|c0_g1_i1	1.76
TR1939|c0_g2_i1	1.74
TR31839|c0_g2_i1	1.74
TR33544|c0_g1_i2	1.74
TR41754|c1_g5_i4	1.74
TR46629|c3_g4_i21	1.74
TR61160|c0_g1_i1	1.74
TR104|c0_g1_i1	1.73
TR2729|c0_g1_i1	1.73
TR2964|c0_g2_i1	1.73
TR41753|c2_g1_i5	1.73
TR45852|c0_g3_i1	1.73
TR46247|c0_g1_i2	1.73
TR60575|c0_g1_i1	1.72
TR22115|c0_g1_i2	1.71
TR29104|c1_g2_i1	1.71
TR38077|c0_g5_i1	1.71
TR5394|c0_g1_i1	1.71
TR6626|c0_g1_i2	1.71
TR72088|c0_g1_i1	1.71
TR34133|c1_g2_i1	1.7
TR46112|c1_g1_i8	1.7
TR53942|c0_g1_i1	1.7
TR54238|c0_g1_i1	1.7
TR73338|c0_g1_i1	1.7
TR36353|c3_g3_i7	1.68
TR38799|c0_g2_i1	1.68
TR39896|c0_g1_i1	1.68
TR56460|c0_g1_i1	1.68
TR16636|c0_g1_i1	1.67
TR19854|c2_g1_i1	1.67
TR41621|c0_g1_i1	1.67
TR43606|c0_g2_i3	1.67
TR5720|c0_g1_i1	1.67
TR64215|c0_g1_i1	1.67
TR70386|c0_g1_i1	1.67
TR72881|c0_g1_i1	1.67
TR9240|c0_g1_i1	1.67
TR36090|c1_g1_i3	1.66
TR14195|c0_g1_i1	1.65
TR15669|c0_g2_i1	1.65
TR18779|c0_g1_i1	1.65
TR21176|c0_g1_i1	1.65
TR2320|c0_g1_i1	1.65
TR48758|c0_g1_i1	1.65
TR50856|c0_g1_i1	1.65
TR13342|c0_g1_i1	1.64
TR36700|c0_g2_i1	1.64
TR37871|c1_g2_i2	1.64
TR42355|c6_g4_i9	1.64
TR59438|c0_g1_i1	1.64
TR63943|c0_g1_i1	1.64
TR27039|c0_g1_i2	1.63
TR50967|c0_g1_i1	1.63
TR58589|c0_g1_i1	1.63
TR67387|c0_g1_i1	1.63
TR15352|c1_g1_i1	1.61
TR15755|c0_g1_i1	1.61
TR17769|c0_g1_i1	1.61
TR69541|c0_g1_i1	1.61
TR11540|c0_g1_i1	1.6
TR72932|c0_g1_i1	1.6
TR14674|c0_g1_i1	1.59
TR33331|c0_g1_i1	1.59
TR34894|c0_g1_i4	1.59
TR38757|c4_g1_i5	1.59
TR43655|c0_g3_i1	1.59
TR46541|c0_g2_i5	1.59
TR70491|c0_g1_i1	1.59
TR70724|c0_g1_i1	1.59
TR39588|c1_g1_i1	1.58
TR33029|c0_g1_i1	1.57
TR40496|c1_g2_i1	1.57
TR18723|c0_g1_i2	1.56
TR21270|c0_g1_i1	1.56
TR30163|c0_g1_i1	1.56
TR30517|c0_g1_i2	1.56
TR52773|c0_g1_i1	1.56
TR56927|c0_g1_i1	1.56
TR58510|c0_g1_i1	1.56
TR66991|c0_g1_i1	1.56
TR70281|c0_g1_i1	1.56
TR9085|c1_g1_i1	1.55
TR13970|c1_g1_i1	1.53
TR14086|c0_g1_i1	1.53
TR28907|c0_g2_i1	1.53
TR33570|c0_g1_i1	1.53
TR33862|c0_g2_i1	1.53
TR35343|c0_g3_i1	1.53
TR47420|c0_g1_i1	1.53
TR47592|c5_g2_i10	1.53
TR70547|c0_g1_i1	1.53
TR9848|c0_g1_i1	1.52
TR27095|c1_g1_i1	1.51
[truncated: 177 more rows]

## Sheet: Root_specific
Transcript_id	FPKM_Root
TR50780|c0_g1_i1	1050.57
TR32037|c0_g1_i1	709.14
TR45937|c2_g1_i1	458.15
TR54439|c0_g1_i1	188.07
TR835|c0_g1_i1	129.97
TR42594|c1_g1_i3	125.25
TR6771|c0_g1_i1	90.52
TR42594|c2_g2_i1	85.5
TR24502|c0_g2_i1	80.14
TR29126|c0_g1_i2	79.07
TR23202|c0_g1_i1	76.69
TR44006|c1_g1_i1	72.23
TR45504|c2_g1_i1	67.76
TR42594|c1_g1_i1	63.08
TR46449|c1_g4_i1	55.54
TR27680|c0_g2_i1	41.45
TR1166|c0_g1_i1	39.91
TR24420|c0_g1_i1	36.9
TR35991|c5_g1_i1	36.38
TR24542|c0_g2_i1	36.36
TR14363|c0_g1_i1	35.6
TR45327|c2_g2_i1	33.45
TR23496|c0_g1_i1	33.02
TR43178|c3_g4_i1	32.86
TR46223|c1_g1_i1	32.54
TR9581|c0_g2_i1	30.4
TR30625|c0_g2_i1	29.76
TR25077|c0_g1_i1	29.7
TR46173|c0_g1_i2	29.08
TR8846|c0_g1_i1	29.08
TR4141|c0_g1_i1	27.58
TR25550|c0_g2_i1	27.13
TR37704|c1_g1_i1	26.98
TR22334|c0_g1_i1	26.61
TR29126|c0_g1_i1	26.06
TR35226|c0_g2_i1	25.74
TR63245|c0_g1_i1	25.55
TR47314|c0_g1_i1	23.54
TR32121|c1_g1_i1	22.75
TR13159|c0_g1_i1	22.23
TR348|c0_g1_i1	21.89
TR42594|c1_g2_i1	21.66
TR37705|c1_g3_i1	21.6
TR31542|c0_g1_i1	21.46
TR11225|c0_g1_i1	21.37
TR27930|c0_g3_i1	20.94
TR19148|c0_g1_i1	20.46
TR50767|c0_g1_i1	20.25
TR36120|c0_g4_i2	20.06
TR18178|c1_g1_i1	19.89
TR69592|c0_g1_i1	19.44
TR41331|c1_g1_i1	19.31
TR17477|c0_g1_i2	18.7
TR33900|c4_g1_i1	18.37
TR20667|c0_g1_i1	18.08
TR17270|c0_g1_i1	17.93
TR12038|c0_g1_i1	17.7
TR24217|c0_g2_i1	17.69
TR14050|c0_g1_i1	17.56
TR615|c0_g1_i1	17.16
TR14468|c0_g2_i1	17.08
TR18939|c1_g1_i1	16.86
TR30131|c0_g1_i1	16.83
TR12377|c0_g1_i1	16.61
TR42594|c1_g2_i2	16.54
TR41|c0_g1_i1	16.4
TR60287|c0_g1_i1	16.4
TR32960|c1_g1_i2	16.04
TR12082|c0_g1_i1	15.93
TR34343|c0_g2_i1	15.91
TR31025|c0_g1_i1	15.88
TR17477|c0_g1_i1	15.75
TR127|c0_g1_i1	15.65
TR23094|c0_g2_i1	15.55
TR54793|c0_g1_i1	15.5
TR67842|c0_g1_i1	15.35
TR22265|c0_g2_i1	15.04
TR46858|c0_g3_i2	15.02
TR37516|c2_g11_i6	14.96
TR33709|c0_g1_i1	14.81
TR5878|c0_g2_i1	14.71
TR5885|c0_g1_i1	14.48
TR38362|c0_g1_i5	14.41
TR9175|c0_g1_i1	14.07
TR17156|c0_g1_i1	14.06
TR21058|c0_g1_i1	14.02
TR6821|c0_g1_i1	13.89
TR30544|c0_g1_i2	13.86
TR40702|c0_g2_i1	13.68
TR31539|c0_g1_i1	13.58
TR13343|c0_g1_i1	13.57
TR26535|c0_g1_i1	13.49
TR28319|c0_g1_i1	13.49
TR23562|c0_g1_i3	13.46
TR60108|c0_g1_i1	13.41
TR45161|c1_g2_i1	13.4
TR7295|c0_g1_i1	13.34
TR36120|c0_g4_i1	13.26
TR22441|c0_g1_i1	13.25
TR38902|c3_g1_i1	13.25
TR638|c0_g1_i1	13.22
TR24228|c0_g1_i1	13.15
TR40367|c1_g7_i1	13.13
TR18939|c0_g1_i1	13.1
TR28208|c0_g1_i1	12.86
TR69930|c0_g1_i1	12.84
TR16667|c0_g2_i1	12.81
TR28129|c0_g1_i1	12.81
TR9957|c0_g1_i1	12.81
TR64251|c0_g1_i1	12.77
TR25096|c0_g1_i1	12.64
TR81|c0_g1_i1	12.6
TR3878|c0_g1_i1	12.57
TR32786|c0_g1_i1	12.48
TR12943|c0_g1_i1	12.45
TR60532|c0_g1_i1	12.44
TR7809|c0_g1_i1	12.4
TR7182|c0_g1_i1	12.28
TR13219|c0_g1_i1	12.26
TR42830|c5_g1_i1	12.26
TR14787|c0_g2_i1	12.22
TR38155|c1_g2_i1	12.17
TR64313|c0_g1_i1	12.12
TR19301|c0_g1_i1	12
TR5368|c0_g1_i1	11.99
TR15930|c0_g1_i1	11.87
TR20762|c0_g1_i1	11.85
TR1058|c1_g1_i1	11.67
TR49061|c0_g1_i1	11.67
TR37516|c2_g9_i1	11.33
TR73991|c0_g1_i1	11.33
TR20062|c0_g1_i1	11.31
TR31105|c0_g1_i1	11.25
TR67726|c0_g1_i1	11.25
TR17062|c1_g1_i1	11.22
TR10116|c0_g1_i1	11.11
TR40311|c3_g1_i1	11.11
TR56781|c0_g1_i1	10.85
TR16918|c0_g1_i1	10.75
TR51462|c0_g1_i1	10.68
TR70603|c0_g1_i1	10.53
TR36926|c2_g2_i1	10.43
TR51543|c0_g1_i1	10.43
TR36526|c3_g1_i3	10.4
TR17218|c0_g2_i1	10.36
TR23688|c0_g1_i1	10.28
TR11229|c0_g1_i1	10.26
TR38294|c0_g2_i1	10.24
TR68528|c0_g1_i1	10.24
TR64281|c0_g1_i1	10.14
TR18787|c0_g1_i1	10.13
TR11069|c0_g1_i1	10.12
TR21354|c0_g2_i1	10.12
TR43729|c1_g3_i1	10.12
TR53783|c0_g1_i1	10.12
TR61127|c0_g1_i1	10.12
TR29277|c0_g1_i3	10.09
TR39024|c0_g1_i4	10.08
TR16832|c0_g2_i1	10.07
TR65746|c0_g1_i1	10.05
TR2718|c0_g1_i1	9.98
TR68795|c0_g1_i1	9.98
TR18178|c0_g1_i1	9.96
TR13440|c0_g2_i1	9.95
TR57968|c0_g1_i1	9.91
TR35786|c0_g2_i2	9.85
TR1049|c0_g1_i1	9.84
TR63443|c0_g1_i1	9.84
TR645|c0_g1_i1	9.84
TR5193|c0_g1_i1	9.79
TR36120|c0_g2_i2	9.72
TR36910|c0_g1_i1	9.71
TR4139|c0_g1_i1	9.71
TR59382|c0_g1_i1	9.71
TR60530|c0_g1_i1	9.61
TR15734|c0_g1_i1	9.6
TR43178|c3_g5_i6	9.6
TR50696|c0_g1_i1	9.58
TR65818|c0_g1_i1	9.51
TR4989|c0_g1_i1	9.5
TR32332|c1_g1_i1	9.45
TR40795|c0_g2_i1	9.45
TR58046|c0_g1_i1	9.45
TR70434|c0_g1_i1	9.45
TR41564|c0_g2_i1	9.41
TR20693|c0_g1_i1	9.36
TR10460|c0_g1_i1	9.34
TR43282|c0_g3_i2	9.33
TR57542|c0_g1_i1	9.33
TR9902|c0_g1_i1	9.33
TR34882|c0_g1_i1	9.3
TR65418|c0_g1_i1	9.28
TR8413|c0_g1_i1	9.28
TR32960|c0_g1_i1	9.21
TR34927|c0_g2_i1	9.21
TR36431|c3_g1_i1	9.21
TR39992|c1_g1_i1	9.21
TR55341|c0_g1_i1	9.21
TR50597|c0_g1_i1	9.17
TR820|c0_g1_i1	9.14
TR16266|c0_g2_i1	9.12
TR16615|c0_g1_i1	9.09
TR68469|c0_g1_i1	9.09
TR6809|c0_g1_i1	8.99
TR38944|c0_g2_i1	8.98
TR41955|c0_g1_i1	8.98
TR42422|c1_g3_i1	8.98
TR53718|c0_g1_i1	8.98
TR65888|c0_g1_i1	8.98
TR36120|c0_g2_i1	8.9
TR59974|c0_g1_i1	8.9
TR20089|c0_g1_i1	8.86
TR27357|c0_g1_i1	8.86
TR35226|c0_g3_i1	8.86
TR73159|c0_g1_i1	8.86
TR56202|c0_g1_i1	8.84
TR13186|c0_g1_i1	8.79
TR31858|c1_g2_i1	8.79
TR17794|c0_g1_i1	8.76
TR18081|c1_g1_i1	8.75
TR60840|c0_g1_i1	8.75
TR61747|c0_g1_i1	8.75
TR57309|c0_g1_i1	8.67
TR53257|c0_g1_i1	8.65
TR63357|c0_g1_i1	8.65
TR33157|c2_g1_i1	8.59
TR10037|c0_g1_i1	8.54
TR14981|c0_g1_i1	8.54
TR51535|c0_g1_i1	8.5
TR73853|c0_g1_i1	8.5
TR21189|c2_g1_i1	8.44
TR28695|c0_g1_i1	8.44
TR68776|c0_g1_i1	8.44
TR36736|c1_g6_i1	8.42
TR51728|c0_g1_i1	8.38
TR17666|c0_g1_i1	8.35
TR11157|c0_g1_i1	8.34
TR20956|c0_g1_i1	8.34
TR37067|c0_g1_i3	8.34
TR52590|c0_g1_i1	8.34
TR53619|c0_g1_i1	8.34
TR8715|c0_g1_i1	8.34
TR17076|c0_g1_i1	8.32
TR5173|c0_g1_i1	8.26
TR12096|c0_g2_i1	8.24
TR58499|c0_g1_i1	8.24
TR68663|c0_g1_i1	8.24
TR72300|c0_g1_i1	8.24
TR8649|c0_g1_i1	8.24
TR63324|c0_g1_i1	8.23
TR42707|c0_g2_i1	8.14
TR58598|c0_g1_i1	8.14
TR61880|c0_g1_i1	8.14
TR37839|c0_g1_i1	8.12
TR56048|c0_g1_i1	8.1
TR58474|c0_g1_i1	8.08
TR57369|c0_g1_i1	8.07
TR533|c0_g1_i1	8.05
TR73828|c0_g1_i1	8.04
TR17605|c0_g2_i1	7.98
TR24217|c0_g1_i1	7.95
TR56739|c0_g1_i1	7.95
TR10753|c0_g1_i1	7.92
TR575|c0_g1_i1	7.92
TR48988|c0_g1_i1	7.9
TR31056|c0_g1_i1	7.83
TR41070|c2_g1_i1	7.82
TR52124|c0_g1_i1	7.81
TR40975|c1_g1_i1	7.77
TR56895|c0_g1_i1	7.77
TR5795|c0_g1_i1	7.77
TR7139|c0_g1_i1	7.77
TR72501|c0_g1_i1	7.76
TR20772|c0_g1_i1	7.75
TR10056|c0_g1_i1	7.73
TR61996|c0_g1_i1	7.69
TR5000|c0_g1_i1	7.63
TR22717|c2_g1_i1	7.62
TR30544|c0_g1_i3	7.62
TR45073|c2_g4_i1	7.62
TR70464|c0_g1_i1	7.56
TR71783|c0_g1_i1	7.55
TR7295|c1_g1_i1	7.53
TR14634|c0_g1_i1	7.52
TR28648|c0_g1_i1	7.52
TR22722|c0_g1_i1	7.51
TR35226|c0_g4_i1	7.49
TR69007|c0_g1_i1	7.48
TR21284|c0_g1_i1	7.46
TR60564|c0_g1_i1	7.44
TR38852|c1_g1_i1	7.36
TR50171|c0_g1_i1	7.36
TR63302|c0_g1_i1	7.36
TR33468|c1_g1_i1	7.34
TR17388|c0_g1_i1	7.3
TR51889|c0_g1_i1	7.3
TR10121|c0_g2_i1	7.28
TR16830|c0_g2_i1	7.28
TR2367|c0_g1_i1	7.28
TR50711|c0_g1_i1	7.28
TR50936|c0_g1_i1	7.28
TR47806|c0_g4_i2	7.24
TR52588|c0_g1_i1	7.23
TR14027|c0_g1_i1	7.22
TR645|c0_g2_i1	7.18
TR58648|c0_g1_i1	7.13
TR45105|c1_g3_i10	7.12
TR55183|c0_g1_i1	7.11
TR20123|c0_g1_i1	7.08
TR31665|c0_g2_i1	7.03
TR30328|c0_g1_i1	6.98
TR5608|c0_g1_i1	6.98
TR60982|c0_g1_i1	6.98
TR9057|c0_g1_i1	6.97
TR23766|c0_g2_i1	6.94
TR9040|c0_g1_i1	6.9
TR16277|c0_g1_i1	6.89
TR5948|c0_g1_i1	6.87
TR49483|c0_g1_i1	6.84
TR57717|c0_g1_i1	6.84
TR61404|c0_g1_i1	6.84
TR12222|c0_g1_i1	6.79
TR32809|c1_g1_i1	6.79
TR35082|c0_g3_i1	6.77
TR57432|c0_g1_i1	6.77
TR12228|c0_g1_i1	6.75
TR20563|c0_g1_i1	6.75
TR41418|c0_g1_i1	6.75
TR47681|c1_g1_i1	6.75
TR49387|c0_g1_i1	6.7
TR48917|c0_g1_i1	6.68
TR15561|c0_g1_i1	6.65
TR24626|c0_g1_i1	6.65
TR50529|c0_g1_i1	6.65
TR61316|c0_g1_i1	6.65
TR70433|c0_g1_i1	6.65
TR73961|c0_g1_i1	6.65
TR65426|c0_g1_i1	6.63
TR65973|c0_g1_i1	6.63
TR60541|c0_g1_i1	6.57
TR10152|c0_g1_i1	6.56
TR18691|c0_g1_i1	6.56
TR22032|c0_g1_i1	6.56
TR50897|c0_g1_i1	6.56
TR67807|c0_g1_i1	6.56
TR30783|c0_g1_i1	6.53
TR5761|c0_g1_i1	6.53
TR66776|c0_g1_i1	6.52
TR17197|c0_g2_i1	6.5
TR57156|c0_g1_i1	6.5
TR60336|c0_g1_i1	6.5
TR18561|c0_g1_i1	6.47
TR19307|c1_g1_i1	6.47
TR49347|c0_g1_i1	6.47
TR59372|c0_g1_i1	6.47
TR72334|c0_g1_i1	6.47
TR8608|c0_g1_i1	6.47
TR61795|c0_g1_i1	6.44
TR6664|c1_g1_i1	6.41
TR23745|c1_g1_i1	6.39
TR39710|c4_g3_i1	6.39
TR57852|c0_g1_i1	6.39
TR43414|c1_g3_i11	6.38
TR5230|c0_g2_i1	6.38
TR21713|c0_g1_i2	6.36
TR60741|c0_g1_i1	6.36
TR16430|c0_g2_i1	6.3
TR57943|c0_g1_i1	6.3
TR63665|c0_g1_i1	6.3
TR73162|c0_g1_i1	6.3
TR54260|c0_g1_i1	6.29
TR66429|c0_g1_i1	6.26
TR49031|c0_g1_i1	6.22
TR54795|c0_g1_i1	6.22
TR50036|c0_g1_i1	6.21
TR70206|c0_g1_i1	6.21
TR2385|c0_g1_i1	6.2
TR46374|c0_g3_i2	6.2
TR5751|c0_g1_i1	6.2
TR66777|c0_g1_i1	6.2
TR733|c0_g1_i1	6.2
TR14260|c0_g1_i1	6.14
TR2640|c0_g1_i1	6.14
TR51058|c0_g1_i1	6.14
TR53558|c0_g1_i1	6.14
TR65554|c0_g1_i1	6.14
TR68244|c0_g1_i1	6.14
TR42417|c0_g3_i2	6.13
TR62757|c0_g1_i1	6.11
TR37341|c0_g3_i9	6.06
TR39368|c0_g1_i8	6.06
TR40009|c2_g1_i1	6.06
TR50775|c0_g1_i1	6.06
TR64757|c0_g1_i1	6.06
TR72089|c0_g1_i1	6.06
TR16507|c0_g1_i1	6.03
TR70812|c0_g1_i1	6.03
TR12216|c0_g1_i1	6.02
TR1439|c0_g1_i1	5.98
TR19597|c0_g1_i1	5.98
TR50807|c0_g1_i1	5.98
TR6886|c0_g1_i1	5.94
TR22735|c0_g1_i1	5.92
TR42921|c2_g1_i1	5.92
TR58789|c0_g1_i1	5.92
TR66739|c0_g1_i1	5.92
TR11696|c0_g1_i1	5.91
TR11821|c0_g1_i1	5.91
TR34881|c4_g5_i3	5.91
TR56922|c0_g2_i1	5.91
TR63727|c0_g1_i1	5.88
TR38118|c0_g3_i5	5.87
TR73492|c0_g1_i1	5.87
TR53087|c0_g1_i1	5.86
TR27310|c0_g1_i1	5.84
TR46305|c1_g1_i1	5.84
TR72072|c0_g1_i1	5.84
TR72284|c0_g1_i1	5.84
TR22389|c0_g1_i1	5.83
TR13343|c1_g1_i1	5.82
TR57862|c0_g1_i1	5.82
TR72891|c0_g1_i1	5.82
TR16596|c0_g1_i1	5.77
TR23730|c1_g1_i1	5.77
TR25550|c0_g1_i1	5.77
TR58759|c0_g1_i1	5.77
TR64145|c0_g1_i1	5.77
TR14413|c0_g1_i1	5.76
TR2280|c0_g1_i1	5.76
TR49655|c0_g1_i1	5.76
TR52384|c0_g1_i1	5.76
TR58719|c0_g1_i1	5.76
TR62862|c0_g1_i1	5.76
TR5418|c0_g1_i1	5.74
TR13015|c0_g1_i1	5.72
TR9578|c0_g1_i1	5.72
TR17606|c0_g1_i1	5.69
TR28389|c1_g3_i1	5.69
TR49609|c0_g1_i1	5.69
TR60078|c0_g1_i1	5.69
TR6044|c1_g1_i1	5.69
TR10377|c0_g1_i1	5.66
TR41732|c3_g1_i5	5.66
TR26920|c0_g1_i1	5.62
TR50566|c0_g1_i1	5.62
TR45078|c2_g3_i1	5.59
TR13406|c0_g2_i1	5.58
TR57509|c0_g1_i1	5.57
TR60830|c0_g1_i1	5.57
TR62111|c0_g1_i1	5.57
TR20548|c0_g2_i1	5.56
TR49314|c0_g1_i1	5.56
TR61182|c0_g1_i1	5.56
TR63953|c0_g1_i1	5.56
TR13456|c0_g1_i1	5.55
TR16180|c0_g1_i1	5.49
TR38547|c1_g1_i1	5.49
TR43178|c0_g1_i1	5.49
TR46476|c0_g1_i4	5.49
TR58338|c0_g1_i1	5.49
TR37219|c0_g1_i2	5.48
TR51769|c0_g1_i1	5.48
TR63702|c0_g1_i1	5.48
TR16057|c0_g1_i1	5.43
TR23497|c0_g2_i1	5.43
TR33176|c0_g1_i1	5.43
TR38081|c1_g4_i1	5.43
TR57269|c0_g1_i1	5.43
TR57449|c0_g1_i1	5.43
TR63151|c0_g1_i1	5.43
TR65467|c0_g1_i1	5.43
TR72454|c0_g1_i1	5.43
TR24921|c1_g1_i1	5.41
TR69214|c0_g1_i1	5.41
TR6635|c0_g1_i1	5.38
TR8051|c0_g1_i1	5.38
TR17358|c2_g1_i1	5.36
TR58801|c0_g1_i1	5.36
TR7552|c0_g1_i1	5.36
TR31025|c0_g3_i1	5.31
TR53919|c0_g1_i1	5.31
TR54976|c0_g1_i1	5.3
TR56397|c0_g1_i1	5.3
TR67875|c0_g1_i1	5.3
TR73305|c0_g1_i1	5.26
TR70864|c0_g1_i1	5.25
TR10030|c0_g1_i1	5.24
TR2615|c0_g1_i1	5.24
TR31612|c0_g5_i4	5.24
TR38116|c0_g3_i1	5.24
TR51602|c0_g1_i1	5.24
TR66529|c0_g1_i1	5.24
TR25497|c1_g1_i1	5.18
TR37431|c0_g1_i4	5.18
TR38155|c4_g3_i1	5.18
TR65958|c0_g1_i1	5.18
TR69874|c0_g1_i1	5.18
TR28238|c0_g1_i3	5.17
TR2116|c0_g1_i1	5.15
TR64972|c0_g1_i1	5.15
TR11854|c0_g2_i1	5.13
TR7479|c0_g1_i1	5.13
TR9052|c0_g1_i1	5.13
TR1605|c0_g1_i1	5.12
TR62858|c0_g1_i1	5.12
TR1496|c0_g1_i1	5.09
TR36458|c2_g4_i3	5.09
TR51987|c0_g1_i1	5.09
TR68501|c0_g1_i1	5.09
TR17817|c0_g1_i1	5.07
TR37562|c0_g1_i1	5.07
TR44506|c1_g5_i1	5.07
TR46683|c0_g1_i6	5.07
TR387|c0_g1_i1	5.03
TR20013|c0_g1_i1	5.01
TR48946|c0_g1_i1	5.01
TR53253|c0_g1_i1	5.01
TR53592|c0_g1_i1	5.01
TR55453|c0_g1_i1	5.01
TR63253|c0_g1_i1	5.01
TR65112|c0_g1_i1	5.01
TR8598|c0_g1_i1	5.01
TR61838|c0_g1_i1	4.98
TR38902|c1_g1_i1	4.97
TR71655|c0_g1_i1	4.97
TR57985|c0_g1_i1	4.96
TR61621|c0_g1_i1	4.96
TR65572|c0_g1_i1	4.96
TR72931|c0_g1_i1	4.94
TR66398|c0_g2_i1	4.91
TR71006|c0_g1_i1	4.91
TR11430|c0_g2_i1	4.9
TR1265|c0_g1_i1	4.9
TR13224|c0_g1_i1	4.9
TR15921|c0_g1_i1	4.9
TR41057|c0_g1_i1	4.9
TR46484|c5_g1_i1	4.9
TR54782|c0_g1_i1	4.9
TR62045|c0_g1_i1	4.9
TR73993|c0_g1_i1	4.9
TR55678|c0_g1_i1	4.86
TR59374|c0_g1_i1	4.86
TR21349|c1_g1_i1	4.85
TR33265|c0_g2_i1	4.85
TR41|c1_g1_i1	4.85
TR55213|c0_g1_i1	4.8
TR60712|c0_g1_i1	4.8
TR18212|c0_g1_i1	4.79
TR69857|c0_g1_i1	4.75
TR73263|c0_g1_i1	4.75
TR44898|c0_g2_i3	4.72
TR6072|c0_g2_i1	4.72
TR24793|c0_g3_i1	4.7
TR31440|c0_g1_i6	4.7
TR46173|c0_g1_i3	4.7
TR49089|c0_g1_i1	4.7
TR53626|c0_g1_i1	4.7
TR7306|c0_g1_i1	4.7
TR12129|c0_g1_i1	4.68
TR13464|c0_g1_i1	4.65
TR2982|c0_g1_i1	4.65
TR42956|c1_g1_i1	4.65
TR43823|c1_g4_i1	4.65
TR53693|c0_g1_i1	4.65
TR56580|c0_g1_i1	4.65
TR7556|c0_g1_i1	4.65
TR17075|c0_g2_i1	4.6
TR43794|c0_g1_i1	4.6
TR46484|c4_g2_i1	4.6
TR59254|c0_g1_i1	4.6
TR64853|c0_g1_i1	4.6
TR68725|c0_g1_i1	4.6
TR26010|c0_g1_i1	4.56
TR59444|c0_g1_i1	4.56
TR66691|c0_g1_i1	4.56
TR996|c0_g1_i1	4.54
TR35444|c0_g1_i1	4.51
TR3987|c0_g1_i1	4.51
TR46710|c1_g5_i1	4.51
TR47821|c2_g7_i1	4.51
TR61107|c0_g1_i1	4.51
TR66669|c0_g1_i1	4.51
TR7727|c0_g1_i1	4.51
TR17776|c0_g1_i1	4.47
TR42410|c0_g1_i1	4.47
TR43778|c1_g2_i1	4.47
TR59518|c0_g1_i1	4.47
TR38565|c0_g2_i1	4.46
TR56377|c0_g1_i1	4.46
TR3524|c0_g1_i1	4.45
TR68396|c0_g1_i1	4.39
TR69481|c0_g1_i1	4.39
TR70079|c0_g1_i1	4.39
TR10297|c0_g2_i1	4.38
TR20997|c0_g1_i1	4.38
TR5553|c0_g1_i1	4.38
TR71128|c0_g1_i1	4.36
TR73392|c0_g1_i1	4.34
TR66175|c0_g1_i1	4.33
TR61807|c0_g1_i1	4.31
TR1800|c0_g1_i1	4.29
TR31111|c1_g2_i2	4.29
TR54158|c0_g1_i1	4.29
TR51337|c0_g1_i1	4.28
TR70687|c0_g1_i1	4.25
TR73928|c0_g1_i1	4.25
TR51230|c0_g1_i1	4.24
TR53712|c0_g1_i1	4.24
TR27930|c0_g2_i1	4.21
TR50590|c0_g1_i1	4.21
TR54751|c0_g1_i1	4.21
TR51596|c0_g1_i1	4.19
TR61803|c0_g1_i1	4.17
TR50674|c0_g1_i1	4.16
TR6430|c0_g1_i1	4.16
TR66482|c0_g1_i1	4.16
TR22978|c0_g2_i1	4.13
TR1191|c0_g1_i1	4.09
TR38493|c5_g1_i1	4.09
TR48113|c0_g2_i1	4.09
TR53411|c0_g1_i1	4.09
TR71735|c0_g1_i1	4.09
TR16263|c0_g1_i1	4.08
TR12762|c0_g1_i1	4.06
TR5597|c0_g2_i1	4.06
TR57747|c0_g1_i1	4.06
TR23426|c0_g1_i2	4.03
TR17026|c1_g1_i1	3.98
TR34100|c7_g1_i1	3.98
TR41396|c2_g2_i2	3.98
TR5957|c0_g1_i1	3.98
TR3933|c0_g1_i1	3.95
TR7686|c0_g1_i1	3.95
TR52156|c0_g1_i1	3.93
TR32416|c0_g1_i4	3.91
TR45324|c1_g1_i12	3.88
TR71348|c0_g1_i1	3.86
TR53394|c0_g1_i1	3.84
TR15355|c0_g1_i1	3.81
TR53272|c0_g1_i1	3.81
TR53347|c0_g1_i1	3.81
TR67854|c0_g1_i1	3.81
TR10277|c0_g1_i1	3.78
TR56668|c0_g1_i1	3.78
TR29277|c0_g1_i2	3.75
TR27472|c0_g1_i1	3.71
TR71278|c0_g1_i1	3.71
TR73443|c0_g1_i1	3.71
TR67049|c0_g1_i1	3.7
TR20260|c2_g1_i1	3.68
TR37771|c0_g1_i1	3.68
TR72539|c0_g1_i1	3.68
TR40247|c1_g8_i1	3.65
TR49885|c0_g1_i1	3.65
TR66974|c0_g1_i1	3.65
TR72317|c0_g1_i1	3.65
TR63186|c0_g1_i1	3.64
TR49879|c0_g1_i1	3.62
TR56060|c0_g1_i1	3.62
TR61982|c0_g1_i1	3.6
TR27677|c0_g1_i1	3.59
TR4458|c0_g1_i1	3.59
TR22200|c0_g2_i1	3.56
TR28493|c1_g1_i1	3.56
TR71702|c0_g1_i1	3.55
TR8885|c0_g2_i1	3.53
TR31167|c1_g1_i1	3.5
TR65872|c0_g1_i1	3.48
TR7564|c0_g1_i1	3.48
TR3739|c0_g1_i1	3.46
TR41564|c0_g4_i1	3.45
TR51398|c0_g1_i1	3.45
TR11659|c0_g1_i1	3.42
TR24275|c0_g1_i1	3.42
TR3400|c0_g1_i1	3.42
TR41335|c2_g4_i1	3.42
TR42170|c2_g2_i1	3.42
TR46815|c0_g1_i8	3.42
TR47985|c0_g2_i1	3.42
TR52524|c0_g1_i1	3.42
TR57376|c0_g1_i1	3.42
TR58625|c0_g1_i1	3.42
TR59467|c0_g1_i1	3.42
TR5978|c0_g1_i1	3.42
TR67028|c0_g1_i1	3.42
TR73871|c0_g1_i1	3.42
TR9911|c0_g1_i1	3.42
TR52521|c0_g1_i1	3.4
TR106|c0_g1_i1	3.37
TR11817|c0_g1_i1	3.37
TR11856|c0_g1_i1	3.37
TR11966|c0_g1_i1	3.37
TR15900|c0_g1_i1	3.37
TR32375|c0_g2_i1	3.37
TR36934|c0_g2_i1	3.37
TR43624|c2_g3_i1	3.37
TR44185|c3_g7_i3	3.37
TR48281|c0_g1_i1	3.37
TR51984|c0_g1_i1	3.37
TR55088|c0_g1_i1	3.37
TR61089|c0_g1_i1	3.37
TR61470|c0_g1_i1	3.37
TR64142|c0_g1_i1	3.37
TR68613|c0_g1_i1	3.37
TR73723|c0_g1_i1	3.37
TR21910|c0_g1_i1	3.33
TR24615|c0_g2_i1	3.33
TR38066|c1_g18_i1	3.33
TR42318|c0_g2_i1	3.33
TR44024|c0_g3_i1	3.33
TR45995|c1_g6_i1	3.33
TR53887|c0_g1_i1	3.33
TR52147|c0_g1_i1	3.32
TR2112|c0_g2_i1	3.28
TR55910|c0_g1_i1	3.28
TR58083|c0_g1_i1	3.28
TR59422|c0_g1_i1	3.28
TR61531|c0_g1_i1	3.28
TR68631|c0_g1_i1	3.28
TR69044|c0_g1_i1	3.28
TR759|c0_g1_i1	3.28
TR10549|c0_g1_i1	3.24
TR11686|c0_g2_i1	3.24
TR11914|c0_g1_i1	3.24
TR38557|c2_g3_i1	3.24
TR41687|c1_g1_i1	3.24
TR43317|c1_g3_i1	3.24
TR56725|c0_g2_i1	3.24
TR61227|c0_g1_i1	3.24
TR61615|c0_g1_i1	3.24
TR6718|c0_g1_i1	3.24
TR70262|c0_g1_i1	3.24
TR15509|c0_g1_i1	3.23
TR72776|c0_g1_i1	3.2
TR14285|c0_g1_i1	3.19
TR15770|c1_g1_i1	3.19
TR42027|c3_g3_i3	3.19
TR46706|c3_g1_i1	3.19
TR52041|c0_g1_i1	3.19
TR52894|c0_g1_i1	3.19
TR55817|c0_g1_i1	3.19
TR59315|c0_g1_i1	3.19
TR33930|c1_g2_i2	3.18
TR11081|c0_g1_i1	3.17
TR64774|c0_g1_i1	3.17
TR67240|c0_g1_i1	3.17
TR21669|c0_g1_i1	3.15
TR29932|c2_g2_i1	3.15
TR47323|c0_g2_i1	3.15
TR48234|c0_g3_i1	3.15
TR58700|c0_g1_i1	3.15
TR61019|c0_g1_i1	3.15
TR62364|c0_g1_i1	3.15
TR5181|c0_g1_i1	3.12
TR12488|c0_g1_i1	3.11
TR16562|c0_g1_i1	3.11
TR39865|c5_g1_i1	3.11
TR40367|c3_g1_i1	3.11
TR57521|c0_g1_i1	3.11
TR61275|c0_g1_i1	3.11
TR9601|c0_g1_i1	3.11
TR60972|c0_g1_i1	3.1
TR50315|c0_g1_i1	3.09
TR58833|c0_g1_i1	3.08
TR16881|c2_g1_i1	3.07
TR26954|c0_g2_i2	3.07
TR31947|c3_g1_i7	3.07
TR37628|c2_g2_i1	3.07
TR4081|c0_g1_i1	3.07
TR41417|c0_g1_i1	3.07
TR47236|c0_g6_i3	3.07
TR48823|c0_g1_i1	3.07
TR7226|c0_g2_i1	3.07
TR74016|c0_g1_i1	3.07
TR13833|c0_g1_i1	3.03
TR15226|c0_g1_i1	3.03
TR17017|c0_g1_i1	3.03
TR19274|c0_g1_i1	3.03
TR20445|c0_g1_i1	3.03
TR23832|c0_g1_i1	3.03
TR29104|c1_g1_i2	3.03
TR38788|c1_g2_i2	3.03
TR46298|c1_g3_i1	3.03
TR55346|c0_g1_i1	3.03
TR65040|c0_g1_i1	3.03
TR68341|c0_g1_i1	3.03
TR15809|c0_g1_i1	3.01
TR16687|c0_g2_i1	3.01
TR38793|c2_g5_i1	3.01
TR27610|c1_g1_i1	2.99
TR29784|c0_g2_i1	2.99
TR36734|c0_g3_i1	2.99
TR41125|c0_g3_i2	2.99
TR42300|c0_g2_i2	2.99
TR47482|c0_g2_i1	2.99
TR47592|c5_g3_i1	2.99
TR54068|c0_g1_i1	2.99
TR59627|c0_g1_i1	2.99
TR64285|c0_g1_i1	2.99
TR65402|c0_g1_i1	2.99
TR8059|c0_g1_i1	2.99
TR6138|c0_g2_i1	2.97
TR11618|c0_g1_i1	2.95
TR12876|c0_g1_i1	2.95
TR12966|c0_g1_i1	2.95
TR19989|c0_g1_i1	2.95
TR5030|c1_g1_i1	2.95
TR51049|c0_g1_i1	2.95
TR58959|c0_g1_i1	2.95
TR60126|c0_g1_i1	2.95
TR6899|c0_g1_i1	2.95
TR8833|c0_g1_i1	2.95
TR27106|c1_g3_i1	2.92
TR42149|c2_g1_i2	2.92
TR43730|c1_g7_i1	2.92
TR44630|c0_g1_i4	2.92
TR48279|c3_g1_i1	2.92
TR61409|c0_g1_i1	2.92
TR67181|c0_g1_i1	2.92
TR74092|c0_g1_i1	2.92
TR8149|c0_g2_i1	2.92
TR27873|c0_g2_i1	2.91
TR9192|c0_g1_i1	2.9
TR27243|c1_g3_i1	2.89
TR4759|c0_g1_i1	2.89
TR15788|c0_g1_i1	2.88
TR23231|c0_g1_i1	2.88
TR3316|c1_g1_i1	2.88
TR43453|c0_g1_i1	2.88
TR43686|c2_g2_i5	2.88
TR46484|c3_g3_i2	2.88
TR60905|c0_g1_i1	2.88
TR64987|c0_g1_i1	2.88
TR69422|c0_g1_i1	2.88
TR73148|c0_g1_i1	2.88
TR73343|c0_g1_i1	2.88
TR7400|c0_g2_i1	2.88
TR43548|c3_g3_i1	2.87
TR59836|c0_g1_i1	2.87
TR8618|c1_g1_i1	2.87
TR1343|c0_g1_i1	2.85
TR15464|c0_g1_i1	2.85
TR31929|c0_g1_i1	2.85
TR396|c0_g2_i1	2.85
TR40525|c3_g6_i1	2.85
TR43107|c0_g7_i1	2.85
TR45858|c2_g1_i7	2.85
TR73061|c0_g1_i1	2.85
TR45858|c2_g1_i9	2.83
TR19865|c0_g2_i1	2.81
TR40973|c0_g1_i2	2.81
TR59899|c0_g1_i1	2.81
TR60092|c0_g1_i1	2.81
TR7093|c1_g1_i1	2.81
TR8612|c0_g1_i1	2.81
TR15888|c0_g1_i1	2.78
TR18402|c0_g1_i1	2.78
TR20068|c0_g1_i1	2.78
TR25830|c1_g1_i1	2.78
TR46330|c0_g3_i1	2.78
TR53951|c0_g1_i1	2.78
TR62412|c0_g1_i1	2.78
TR17161|c1_g1_i1	2.76
TR1895|c0_g1_i1	2.75
TR22499|c1_g1_i1	2.75
TR25435|c0_g1_i1	2.75
TR33832|c0_g3_i1	2.75
TR47336|c0_g2_i1	2.75
TR56227|c0_g1_i1	2.75
TR67668|c0_g1_i1	2.75
TR9387|c0_g2_i1	2.75
TR71283|c0_g1_i1	2.72
TR12849|c0_g2_i1	2.71
TR17236|c0_g1_i1	2.71
TR20066|c0_g2_i1	2.71
TR39051|c1_g1_i1	2.71
TR71545|c0_g1_i1	2.71
TR55570|c0_g1_i1	2.69
TR23185|c0_g2_i1	2.68
TR25197|c0_g1_i1	2.68
TR27409|c0_g2_i1	2.68
TR34046|c0_g1_i1	2.68
TR3605|c0_g1_i1	2.68
TR36521|c0_g1_i1	2.68
TR39150|c4_g4_i1	2.68
TR42736|c0_g1_i1	2.68
TR47446|c1_g3_i6	2.68
TR56500|c0_g1_i1	2.68
TR56581|c0_g1_i1	2.68
TR72440|c0_g1_i1	2.68
TR7423|c1_g1_i1	2.68
TR13240|c0_g1_i1	2.65
TR20864|c2_g1_i1	2.65
TR44185|c3_g7_i2	2.65
TR44498|c3_g2_i3	2.65
TR45225|c1_g3_i1	2.65
TR54381|c0_g1_i1	2.65
TR65014|c0_g1_i1	2.65
TR66320|c0_g1_i1	2.65
TR73238|c0_g1_i1	2.65
TR1005|c0_g1_i1	2.62
TR28539|c0_g3_i1	2.62
TR33072|c0_g2_i2	2.62
TR61696|c0_g1_i1	2.62
TR54102|c0_g1_i1	2.61
TR10264|c0_g1_i1	2.59
TR48303|c1_g4_i1	2.59
TR52273|c0_g1_i1	2.59
TR57406|c0_g1_i1	2.59
TR61079|c0_g1_i1	2.59
TR14930|c0_g2_i1	2.56
TR2148|c0_g1_i1	2.56
TR21667|c1_g1_i4	2.56
TR4581|c0_g1_i1	2.56
TR58205|c0_g1_i1	2.56
TR59793|c0_g1_i1	2.56
TR7024|c1_g1_i1	2.56
TR27620|c1_g2_i1	2.53
TR32566|c1_g1_i1	2.53
TR41055|c1_g2_i1	2.53
TR43493|c0_g5_i1	2.53
TR52540|c0_g1_i1	2.53
TR71029|c0_g1_i1	2.53
TR16622|c0_g1_i1	2.51
TR65086|c0_g1_i1	2.51
TR65226|c0_g2_i1	2.51
TR52208|c0_g1_i1	2.5
TR52378|c0_g1_i1	2.5
TR17534|c0_g2_i1	2.48
TR21997|c0_g1_i1	2.48
TR32402|c0_g1_i2	2.48
TR44225|c0_g3_i3	2.48
TR73536|c0_g1_i1	2.48
TR73733|c0_g1_i1	2.48
TR17744|c0_g1_i1	2.45
TR22881|c0_g1_i3	2.45
TR25359|c0_g1_i1	2.45
TR2645|c0_g1_i1	2.45
TR40247|c1_g4_i2	2.45
TR43166|c4_g6_i1	2.45
TR45535|c1_g1_i1	2.45
TR6341|c0_g1_i1	2.45
TR67620|c0_g1_i1	2.45
TR69295|c0_g1_i1	2.45
TR55900|c0_g1_i1	2.43
TR56322|c0_g1_i1	2.43
TR68251|c0_g1_i1	2.43
TR70596|c0_g1_i1	2.43
TR7860|c0_g2_i1	2.43
TR889|c0_g1_i1	2.43
TR2688|c0_g1_i1	2.4
TR2761|c0_g1_i1	2.4
TR42560|c1_g1_i1	2.4
TR60646|c0_g1_i1	2.4
TR69509|c0_g1_i1	2.4
TR69584|c0_g1_i1	2.4
TR48552|c0_g3_i1	2.38
TR1142|c0_g2_i1	2.37
TR47770|c1_g2_i3	2.37
TR66372|c0_g1_i1	2.37
TR6920|c0_g1_i1	2.37
TR71836|c0_g1_i1	2.37
TR9493|c0_g1_i1	2.37
TR4467|c0_g1_i1	2.35
TR47823|c0_g3_i2	2.35
TR70071|c0_g1_i1	2.35
TR15875|c0_g1_i1	2.33
TR29739|c0_g4_i1	2.33
TR42417|c0_g3_i1	2.33
TR43318|c0_g1_i1	2.33
TR52522|c0_g1_i1	2.33
TR66680|c0_g1_i1	2.33
TR21146|c0_g1_i1	2.32
TR22245|c0_g1_i1	2.3
TR44290|c0_g1_i1	2.3
TR73266|c0_g1_i1	2.3
TR73294|c0_g1_i1	2.3
TR28792|c0_g1_i1	2.28
TR32845|c2_g2_i1	2.28
TR43595|c1_g2_i1	2.28
TR17048|c0_g1_i1	2.26
TR3469|c0_g1_i1	2.26
TR40970|c3_g3_i1	2.26
TR42563|c1_g1_i2	2.26
TR48250|c1_g5_i1	2.26
TR6750|c0_g1_i1	2.26
TR10358|c0_g1_i1	2.23
TR22786|c0_g2_i1	2.23
TR24533|c0_g1_i1	2.23
TR47882|c2_g6_i1	2.23
TR59049|c0_g1_i1	2.23
TR59128|c0_g1_i1	2.23
TR59155|c0_g1_i1	2.23
TR69269|c0_g1_i1	2.23
TR14153|c0_g1_i1	2.21
TR3883|c0_g1_i1	2.21
TR41692|c0_g1_i1	2.21
TR42525|c2_g1_i1	2.21
TR52387|c0_g1_i1	2.21
TR54533|c0_g1_i1	2.21
TR57246|c0_g1_i1	2.21
TR61953|c0_g1_i1	2.21
TR668|c0_g2_i1	2.21
TR39508|c4_g4_i1	2.2
TR22277|c0_g1_i1	2.19
TR40935|c2_g2_i1	2.19
TR59293|c0_g1_i1	2.19
TR64965|c0_g1_i1	2.19
TR33606|c0_g1_i1	2.17
TR9229|c0_g1_i1	2.17
TR17768|c0_g1_i1	2.15
TR72098|c0_g1_i1	2.15
TR74099|c0_g1_i1	2.13
TR36628|c1_g1_i1	2.11
TR6618|c0_g1_i1	2.11
TR70759|c0_g1_i1	2.11
TR18808|c0_g1_i1	2.09
TR33991|c0_g1_i5	2.09
TR72753|c0_g1_i1	2.09
TR40481|c1_g4_i1	2.07
TR50232|c0_g1_i1	2.07
TR50975|c0_g1_i1	2.07
TR53564|c0_g1_i1	2.07
TR24746|c0_g1_i2	2.05
TR19148|c1_g1_i1	2.03
TR36414|c2_g1_i8	2.03
TR40188|c0_g1_i5	2.03
TR49074|c0_g2_i1	2.03
TR59469|c0_g1_i1	2.03
TR30687|c0_g1_i1	2.01
TR8222|c0_g2_i1	2.01
TR2740|c0_g1_i1	1.99
TR30080|c0_g1_i4	1.99
TR41605|c0_g1_i4	1.99
TR52339|c0_g1_i1	1.99
TR29857|c1_g1_i1	1.97
TR33544|c0_g1_i1	1.97
TR7427|c0_g1_i1	1.97
TR3125|c0_g1_i1	1.96
TR38155|c4_g2_i1	1.96
TR55075|c0_g1_i1	1.96
TR10060|c0_g1_i1	1.94
TR30768|c1_g3_i7	1.94
TR42221|c0_g1_i1	1.94
TR66395|c0_g2_i1	1.94
TR7852|c0_g1_i1	1.94
TR43472|c1_g7_i1	1.92
TR45443|c1_g1_i9	1.92
TR64440|c0_g1_i1	1.92
TR66681|c0_g1_i1	1.92
TR68760|c0_g1_i1	1.92
TR2654|c0_g1_i1	1.91
TR59962|c0_g1_i1	1.89
TR60558|c0_g1_i1	1.89
TR35458|c0_g2_i2	1.87
TR10210|c0_g1_i1	1.86
TR26275|c0_g1_i1	1.86
TR40644|c7_g14_i1	1.86
TR6774|c0_g1_i1	1.86
TR13417|c0_g2_i1	1.84
TR46346|c2_g1_i4	1.84
TR11065|c0_g2_i1	1.83
TR20555|c0_g1_i1	1.83
TR44016|c0_g3_i6	1.83
TR747|c0_g1_i1	1.83
TR46978|c0_g2_i1	1.81
TR55442|c0_g1_i1	1.81
TR4138|c0_g2_i1	1.8
TR47346|c2_g4_i3	1.8
TR24850|c0_g1_i1	1.78
TR2518|c0_g1_i1	1.77
TR8500|c0_g1_i1	1.77
TR37758|c1_g2_i1	1.75
TR49346|c0_g1_i1	1.75
TR46270|c3_g1_i3	1.74
TR68853|c0_g1_i1	1.74
TR42466|c1_g1_i1	1.72
TR68762|c0_g1_i1	1.71
TR69187|c0_g1_i1	1.7
TR25444|c0_g4_i1	1.68
TR46703|c3_g3_i14	1.67
TR3791|c0_g1_i1	1.66
TR45912|c2_g4_i2	1.65
TR13232|c0_g1_i1	1.64
TR15458|c0_g1_i1	1.64
TR46004|c0_g1_i2	1.64
TR22057|c0_g2_i1	1.63
TR41478|c0_g4_i5	1.63
TR46996|c2_g1_i1	1.63
TR29155|c0_g1_i1	1.62
TR37052|c6_g1_i3	1.62
TR30127|c0_g1_i1	1.61
TR40212|c0_g1_i1	1.6
TR43702|c2_g3_i1	1.6
TR52198|c0_g1_i1	1.6
TR55828|c0_g1_i1	1.6
TR20884|c0_g1_i1	1.57
TR37473|c0_g2_i13	1.57
TR60087|c0_g1_i1	1.57
TR72703|c0_g1_i1	1.57
TR8327|c0_g1_i1	1.57
TR1637|c0_g2_i1	1.55
TR37698|c2_g1_i1	1.55
TR32365|c0_g1_i1	1.54
TR38714|c2_g3_i3	1.54
TR39449|c1_g2_i1	1.54
TR41400|c3_g3_i1	1.53
TR62375|c0_g1_i1	1.53
TR9243|c0_g1_i1	1.53
TR15649|c0_g1_i1	1.51
TR31974|c0_g1_i1	1.5
TR39236|c3_g1_i1	1.5
TR26285|c0_g1_i1	1.46
TR12096|c0_g1_i1	1.43
TR20921|c0_g2_i1	1.42
TR40070|c2_g4_i4	1.41
TR41053|c1_g3_i2	1.41
TR33771|c1_g1_i1	1.4
TR38034|c0_g1_i2	1.39
TR13792|c0_g1_i1	1.37
TR17119|c0_g1_i1	1.37
TR72691|c0_g1_i1	1.37
TR42026|c1_g2_i1	1.36
TR60912|c0_g1_i1	1.36
TR72711|c0_g1_i1	1.35
TR12407|c0_g2_i1	1.34
TR12187|c0_g2_i1	1.32
TR2488|c0_g2_i1	1.32
TR46781|c0_g2_i2	1.32
TR39945|c0_g4_i10	1.31
TR43054|c0_g1_i4	1.29
TR30388|c0_g2_i2	1.27
TR56922|c0_g1_i1	1.27
TR43624|c2_g2_i2	1.25
TR17462|c0_g1_i2	1.24
TR32867|c1_g1_i4	1.23
TR35619|c1_g1_i2	1.23
TR40107|c2_g1_i6	1.23
TR47886|c0_g2_i17	1.22
TR6783|c0_g1_i1	1.22
TR43962|c0_g3_i7	1.21
TR20836|c0_g3_i1	1.2
TR73054|c0_g2_i1	1.18
TR21364|c1_g1_i3	1.14
TR15253|c0_g1_i2	1.09
TR31947|c3_g1_i2	1.07
TR42085|c3_g3_i7	1.07
TR43906|c0_g5_i2	1.07
TR49930|c0_g1_i1	1.06
TR29101|c0_g1_i1	1.04
TR7997|c0_g2_i1	1.04
TR9072|c0_g2_i1	1.04
TR17773|c0_g2_i1	1.02
TR8845|c0_g1_i1	1.02
TR40147|c3_g1_i11	1
TR41686|c5_g3_i2	1
TR48679|c1_g1_i3	1
TR28792|c1_g1_i3	0.99
TR32860|c2_g2_i7	0.98
TR46268|c2_g2_i3	0.98
TR13771|c0_g1_i1	0.96
TR32297|c0_g1_i1	0.9
TR32468|c1_g1_i4	0.89
TR32228|c0_g4_i3	0.88
TR47268|c2_g4_i2	0.81
TR17586|c0_g1_i4	0.78
TR40970|c3_g4_i1	0.78
TR41538|c0_g1_i7	0.78
TR35291|c1_g3_i6	0.55
TR46598|c0_g1_i1	0.45
